# Supplementary material for: Tropane and related alkaloid skeletons via a radical [3+3]-annulation process
Source: Commun Chem. 2022 Apr 28;5:57. doi: 10.1038/s42004-022-00671-x (PMC9814087; doi:10.1038/s42004-022-00671-x)
Supplement: Supplementary file 3 — Supplementary Data 1 [file 42004_2022_671_MOESM3_ESM.cif]

data_20PR006_ECO-2-085
_audit_creation_date               2020-02-19
_audit_creation_method
;
Olex2 1.2
(compiled 2018.05.29 svn.r3508 for OlexSys, GUI svn.r5506)
;
_shelx_SHELXL_version_number       '2014/7'
_audit_contact_author_address      ?
_audit_contact_author_email        ?
_audit_contact_author_name         ''
_audit_contact_author_phone        ?
_publ_contact_author_id_orcid      ?
_publ_section_references
;
Dolomanov, O.V., Bourhis, L.J., Gildea, R.J, Howard, J.A.K. & Puschmann, H.
 (2009), J. Appl. Cryst. 42, 339-341.

Sheldrick, G.M. (2015). Acta Cryst. C71, 3-8.
;
_chemical_name_common              ?
_chemical_name_systematic          ?
_chemical_formula_moiety           'C16 H21 N O2'
_chemical_formula_sum              'C16 H21 N O2'
_chemical_formula_weight           259.34
_chemical_melting_point            ?
_chemical_oxdiff_formula           'C64 H84 N4 O8 '
loop_
  _atom_type_symbol
  _atom_type_description
  _atom_type_scat_dispersion_real
  _atom_type_scat_dispersion_imag
  _atom_type_scat_source
 'C' 'C' 0.0181 0.0091 'International Tables Vol C Tables 4.2.6.8 and 6.1.1.4'
 'H' 'H' 0.0000 0.0000 'International Tables Vol C Tables 4.2.6.8 and 6.1.1.4'
 'N' 'N' 0.0311 0.0180 'International Tables Vol C Tables 4.2.6.8 and 6.1.1.4'
 'O' 'O' 0.0492 0.0322 'International Tables Vol C Tables 4.2.6.8 and 6.1.1.4'

_shelx_space_group_comment
;
The symmetry employed for this shelxl refinement is uniquely defined
by the following loop, which should always be used as a source of
symmetry information in preference to the above space-group names.
They are only intended as comments.
;
_space_group_crystal_system        'monoclinic'
_space_group_IT_number             14
_space_group_name_H-M_alt          'P 1 21/c 1'
_space_group_name_Hall             '-P 2ybc'
loop_
  _space_group_symop_operation_xyz
 'x, y, z'
 '-x, y+1/2, -z+1/2'
 '-x, -y, -z'
 'x, -y-1/2, z-1/2'

_cell_length_a                     9.25190(10)
_cell_length_b                     20.2298(3)
_cell_length_c                     7.60250(10)
_cell_angle_alpha                  90
_cell_angle_beta                   104.278(2)
_cell_angle_gamma                  90
_cell_volume                       1378.96(3)
_cell_formula_units_Z              4
_cell_measurement_reflns_used      6567
_cell_measurement_temperature      173.00(10)
_cell_measurement_theta_max        76.9140
_cell_measurement_theta_min        4.3810
_shelx_estimated_absorpt_T_max     0.975
_shelx_estimated_absorpt_T_min     0.909
_exptl_absorpt_coefficient_mu      0.648
_exptl_absorpt_correction_T_max    1.00000
_exptl_absorpt_correction_T_min    0.56589
_exptl_absorpt_correction_type     multi-scan
_exptl_absorpt_process_details
;
CrysAlisPro 1.171.41.54a (Rigaku Oxford Diffraction, 2020)
Empirical absorption correction using spherical harmonics,
 implemented in SCALE3 ABSPACK scaling algorithm.
;
_exptl_absorpt_special_details     ?
_exptl_crystal_colour              'clear colourless'
_exptl_crystal_colour_lustre       clear
_exptl_crystal_colour_primary      colourless
_exptl_crystal_density_diffrn      1.249
_exptl_crystal_density_meas        ?
_exptl_crystal_density_method      ?
_exptl_crystal_description         plate
_exptl_crystal_F_000               560
_exptl_crystal_size_max            0.15
_exptl_crystal_size_mid            0.12
_exptl_crystal_size_min            0.04
_exptl_transmission_factor_max     ?
_exptl_transmission_factor_min     ?
_diffrn_reflns_av_R_equivalents    0.0338
_diffrn_reflns_av_unetI/netI       0.0318
_diffrn_reflns_Laue_measured_fraction_full  0.999
_diffrn_reflns_Laue_measured_fraction_max  0.975
_diffrn_reflns_limit_h_max         11
_diffrn_reflns_limit_h_min         -11
_diffrn_reflns_limit_k_max         25
_diffrn_reflns_limit_k_min         -16
_diffrn_reflns_limit_l_max         9
_diffrn_reflns_limit_l_min         -9
_diffrn_reflns_number              10797
_diffrn_reflns_point_group_measured_fraction_full  0.999
_diffrn_reflns_point_group_measured_fraction_max  0.975
_diffrn_reflns_theta_full          67.684
_diffrn_reflns_theta_max           77.073
_diffrn_reflns_theta_min           4.371
_diffrn_ambient_environment        N~2~
_diffrn_ambient_temperature        173.00(10)
_diffrn_detector                   'Hybrid Pixel Array Detector'
_diffrn_detector_area_resol_mean   10.0000
_diffrn_detector_type              HyPix
_diffrn_measured_fraction_theta_full  0.999
_diffrn_measured_fraction_theta_max  0.975
_diffrn_measurement_details
;
List of Runs (angles in degrees, time in seconds):

  # Type    Start    End  Width  t~exp~   \w     \q     \k     \f   Frames
--------------------------------------------------------------------------
  1  \w    -30.00  56.00   0.50    0.10    --  -18.75  20.00 -37.00  172
  2  \w    -93.00  -5.00   0.50    0.10    --  -18.75 -20.00 155.00  176
  3  \w    -26.00  24.00   0.50    0.10    --   47.95 -20.00 155.00  100
  4  \w     36.00 123.00   0.50    0.10    --   47.95  20.00 -37.00  174
  5  \w     94.00 171.00   0.50    1.00    --  107.11  20.00 -37.00  154
  6  \w    -66.00 -12.00   0.50    0.10    --  -18.75 125.00  30.00  108
  7  \w     35.00  96.00   0.50    0.10    --   47.95-125.00 150.00  122
  8  \w     91.00 171.00   0.50    1.00    --  107.11  61.00-150.00  160
  9  \w     35.00  68.00   0.50    1.00    --  107.11 -61.00-120.00   66
 10  \w     35.00 106.00   0.50    1.00    --  107.11 -94.00  90.00  142
 11  \w     35.00  68.00   0.50    1.00    --  107.11 -61.00 150.00   66
 12  \w     94.00 171.00   0.50    1.00    --  107.11  15.00  90.00  154
 13  \w     94.00 171.00   0.50    1.00    --  107.11  15.00  30.00  154
 14  \w     35.00 102.00   0.50    1.00    --  107.11 -77.00   0.00  134
 15  \w     35.00  68.00   0.50    1.00    --  107.11 -61.00  90.00   66
 16  \w     35.00  68.00   0.50    1.00    --  107.11 -61.00 -60.00   66
 17  \w     35.00  68.00   0.50    1.00    --  107.11 -61.00  60.00   66
 18  \w     35.00 106.00   0.50    1.00    --  107.11 -94.00   0.00  142
 19  \w     95.00 163.00   0.50    1.00    --  107.11 125.00   0.00  136
 20  \w     36.00  68.00   0.50    1.00    --  107.11 -61.00   0.00   64
;
_diffrn_measurement_device         'four-circle diffractometer'
_diffrn_measurement_device_type    'XtaLAB Synergy, Dualflex, HyPix'
_diffrn_measurement_method         '\w scans'
_diffrn_orient_matrix_type        
 'CrysAlisPro convention (1999,Acta A55,543-557)'
_diffrn_orient_matrix_UB_11        0.0075778000
_diffrn_orient_matrix_UB_12        0.0107686000
_diffrn_orient_matrix_UB_13        -0.1981615000
_diffrn_orient_matrix_UB_21        -0.1670963000
_diffrn_orient_matrix_UB_22        0.0177267000
_diffrn_orient_matrix_UB_23        -0.0523154000
_diffrn_orient_matrix_UB_31        0.0392142000
_diffrn_orient_matrix_UB_32        0.0732789000
_diffrn_orient_matrix_UB_33        0.0415535000
_diffrn_oxdiff_digest_frames
;
01296fefe04f3fed9f66d62f5182c6df6f024225d58
;
_diffrn_oxdiff_digest_hkl
;
019fa4120a5885e8b854aeb7ed892602177d68
;
_diffrn_radiation_monochromator    mirror
_diffrn_radiation_probe            x-ray
_diffrn_radiation_type             CuK\a
_diffrn_radiation_wavelength       1.54184
_diffrn_source                     'micro-focus sealed X-ray tube'
_diffrn_source_type                'PhotonJet (Cu) X-ray Source'
_reflns_Friedel_coverage           0.000
_reflns_Friedel_fraction_full      .
_reflns_Friedel_fraction_max       .
_reflns_number_gt                  2482
_reflns_number_total               2853
_reflns_odcompleteness_completeness  99.92
_reflns_odcompleteness_iscentric   1
_reflns_odcompleteness_theta       66.97
_reflns_special_details
;
 Reflections were merged by SHELXL according to the crystal
 class for the calculation of statistics and refinement.
 
 _reflns_Friedel_fraction is defined as the number of unique
 Friedel pairs measured divided by the number that would be
 possible theoretically, ignoring centric projections and
 systematic absences.
;
_reflns_threshold_expression       'I > 2\s(I)'
_computing_cell_refinement         'CrysAlisPro 1.171.41.54a (Rigaku OD, 2020)'
_computing_data_collection         'CrysAlisPro 1.171.41.54a (Rigaku OD, 2020)'
_computing_data_reduction          'CrysAlisPro 1.171.41.54a (Rigaku OD, 2020)'
_computing_molecular_graphics      'Olex2 (Dolomanov et al., 2009)'
_computing_publication_material    'Olex2 (Dolomanov et al., 2009)'
_computing_structure_refinement    'ShelXL (Sheldrick, 2015)'
_computing_structure_solution      'ShelXT (Sheldrick, 2015)'
_refine_diff_density_max           0.212
_refine_diff_density_min           -0.225
_refine_diff_density_rms           0.039
_refine_ls_extinction_coef         .
_refine_ls_extinction_method       none
_refine_ls_goodness_of_fit_ref     1.054
_refine_ls_hydrogen_treatment      constr
_refine_ls_matrix_type             full
_refine_ls_number_parameters       173
_refine_ls_number_reflns           2853
_refine_ls_number_restraints       0
_refine_ls_R_factor_all            0.0432
_refine_ls_R_factor_gt             0.0376
_refine_ls_restrained_S_all        1.054
_refine_ls_shift/su_max            0.001
_refine_ls_shift/su_mean           0.000
_refine_ls_structure_factor_coef   Fsqd
_refine_ls_weighting_details      
 'w=1/[\s^2^(Fo^2^)+(0.0473P)^2^+0.3169P] where P=(Fo^2^+2Fc^2^)/3'
_refine_ls_weighting_scheme        calc
_refine_ls_wR_factor_gt            0.0975
_refine_ls_wR_factor_ref           0.1014
_refine_special_details            ?
_olex2_refinement_description
;
1. Fixed Uiso
 At 1.2 times of:
  All C(H) groups, All C(H,H) groups
 At 1.5 times of:
  All C(H,H,H) groups
2.a Ternary CH refined with riding coordinates:
 C6(H6), C11(H11), C8(H8)
2.b Secondary CH2 refined with riding coordinates:
 C7(H7A,H7B), C12(H12A,H12B), C9(H9A,H9B), C10(H10A,H10B), C2(H2A,H2B)
2.c Aromatic/amide H refined with riding coordinates:
 C15(H15), C19(H19), C18(H18), C17(H17), C16(H16)
2.d Idealised Me refined as rotating group:
 C1(H1A,H1B,H1C)
;
_atom_sites_solution_hydrogens     geom
_atom_sites_solution_primary       ?
_atom_sites_solution_secondary     ?
loop_
  _atom_site_label
  _atom_site_type_symbol
  _atom_site_fract_x
  _atom_site_fract_y
  _atom_site_fract_z
  _atom_site_U_iso_or_equiv
  _atom_site_adp_type
  _atom_site_occupancy
  _atom_site_site_symmetry_order
  _atom_site_calc_flag
  _atom_site_refinement_flags_posn
  _atom_site_refinement_flags_adp
  _atom_site_refinement_flags_occupancy
  _atom_site_disorder_assembly
  _atom_site_disorder_group
 O3 O 0.24859(9) 0.52145(4) 0.36818(11) 0.0313(2) Uani 1 1 d . . . . .
 O5 O 0.29381(10) 0.61072(4) 0.21676(11) 0.0368(2) Uani 1 1 d . . . . .
 N13 N 0.48812(10) 0.67808(4) 0.82162(12) 0.0240(2) Uani 1 1 d . . . . .
 C4 C 0.32367(13) 0.57716(5) 0.35137(14) 0.0253(2) Uani 1 1 d . . . . .
 C6 C 0.45611(12) 0.58723(5) 0.51380(15) 0.0248(2) Uani 1 1 d . . . . .
 H6 H 0.5343 0.5559 0.4942 0.030 Uiso 1 1 calc R . . . .
 C11 C 0.37514(12) 0.62533(5) 0.79583(14) 0.0255(2) Uani 1 1 d . . . . .
 H11 H 0.3574 0.6112 0.9148 0.031 Uiso 1 1 calc R . . . .
 C8 C 0.46850(12) 0.70576(5) 0.63744(14) 0.0251(2) Uani 1 1 d . . . . .
 H8 H 0.5211 0.7491 0.6422 0.030 Uiso 1 1 calc R . . . .
 C7 C 0.52642(13) 0.65654(5) 0.51736(15) 0.0266(2) Uani 1 1 d . . . . .
 H7A H 0.6360 0.6526 0.5623 0.032 Uiso 1 1 calc R . . . .
 H7B H 0.5051 0.6740 0.3920 0.032 Uiso 1 1 calc R . . . .
 C14 C 0.62948(12) 0.66911(6) 0.93644(15) 0.0270(2) Uani 1 1 d . . . . .
 C12 C 0.42696(13) 0.56688(5) 0.69846(15) 0.0269(2) Uani 1 1 d . . . . .
 H12A H 0.3499 0.5319 0.6781 0.032 Uiso 1 1 calc R . . . .
 H12B H 0.5197 0.5484 0.7770 0.032 Uiso 1 1 calc R . . . .
 C9 C 0.29972(13) 0.71530(6) 0.57857(15) 0.0287(3) Uani 1 1 d . . . . .
 H9A H 0.2629 0.7106 0.4454 0.034 Uiso 1 1 calc R . . . .
 H9B H 0.2711 0.7595 0.6149 0.034 Uiso 1 1 calc R . . . .
 C10 C 0.23678(13) 0.66006(6) 0.67851(16) 0.0290(3) Uani 1 1 d . . . . .
 H10A H 0.1747 0.6789 0.7552 0.035 Uiso 1 1 calc R . . . .
 H10B H 0.1755 0.6288 0.5909 0.035 Uiso 1 1 calc R . . . .
 C2 C 0.13501(14) 0.50068(6) 0.20927(16) 0.0334(3) Uani 1 1 d . . . . .
 H2A H 0.1820 0.4852 0.1130 0.040 Uiso 1 1 calc R . . . .
 H2B H 0.0678 0.5380 0.1610 0.040 Uiso 1 1 calc R . . . .
 C15 C 0.75157(14) 0.70706(7) 0.91608(18) 0.0363(3) Uani 1 1 d . . . . .
 H15 H 0.7398 0.7369 0.8171 0.044 Uiso 1 1 calc R . . . .
 C19 C 0.65253(15) 0.62508(6) 1.08365(16) 0.0336(3) Uani 1 1 d . . . . .
 H19 H 0.5724 0.5983 1.0998 0.040 Uiso 1 1 calc R . . . .
 C18 C 0.79116(17) 0.62017(7) 1.20580(19) 0.0450(4) Uani 1 1 d . . . . .
 H18 H 0.8042 0.5904 1.3052 0.054 Uiso 1 1 calc R . . . .
 C1 C 0.04913(17) 0.44570(7) 0.2677(2) 0.0469(4) Uani 1 1 d . . . . .
 H1A H -0.0269 0.4295 0.1628 0.070 Uiso 1 1 calc GR . . . .
 H1B H 0.0007 0.4620 0.3603 0.070 Uiso 1 1 calc GR . . . .
 H1C H 0.1173 0.4096 0.3182 0.070 Uiso 1 1 calc GR . . . .
 C17 C 0.91050(16) 0.65795(8) 1.1848(2) 0.0504(4) Uani 1 1 d . . . . .
 H17 H 1.0051 0.6543 1.2686 0.060 Uiso 1 1 calc R . . . .
 C16 C 0.88936(15) 0.70122(8) 1.0395(2) 0.0479(4) Uani 1 1 d . . . . .
 H16 H 0.9706 0.7274 1.0239 0.058 Uiso 1 1 calc R . . . .

loop_
  _atom_site_aniso_label
  _atom_site_aniso_U_11
  _atom_site_aniso_U_22
  _atom_site_aniso_U_33
  _atom_site_aniso_U_23
  _atom_site_aniso_U_13
  _atom_site_aniso_U_12
 O3 0.0349(4) 0.0271(4) 0.0258(4) 0.0003(3) -0.0039(3) -0.0063(3)
 O5 0.0444(5) 0.0376(5) 0.0243(4) 0.0060(3) 0.0009(4) -0.0065(4)
 N13 0.0248(5) 0.0239(4) 0.0212(4) -0.0012(3) 0.0020(3) -0.0025(3)
 C4 0.0288(5) 0.0239(5) 0.0227(5) -0.0017(4) 0.0053(4) 0.0009(4)
 C6 0.0277(5) 0.0221(5) 0.0229(5) -0.0017(4) 0.0029(4) 0.0006(4)
 C11 0.0273(5) 0.0267(5) 0.0209(5) 0.0001(4) 0.0029(4) -0.0041(4)
 C8 0.0292(6) 0.0211(5) 0.0232(5) 0.0000(4) 0.0034(4) -0.0029(4)
 C7 0.0293(6) 0.0263(5) 0.0239(5) -0.0009(4) 0.0062(4) -0.0040(4)
 C14 0.0263(6) 0.0280(5) 0.0240(5) -0.0079(4) 0.0014(4) 0.0020(4)
 C12 0.0337(6) 0.0218(5) 0.0224(5) 0.0013(4) 0.0014(4) -0.0025(4)
 C9 0.0311(6) 0.0255(5) 0.0263(5) -0.0001(4) 0.0011(4) 0.0035(4)
 C10 0.0245(5) 0.0329(6) 0.0277(6) -0.0031(4) 0.0031(4) -0.0011(4)
 C2 0.0338(6) 0.0345(6) 0.0261(6) -0.0037(5) -0.0036(5) -0.0050(5)
 C15 0.0292(6) 0.0401(7) 0.0372(6) -0.0088(5) 0.0037(5) -0.0035(5)
 C19 0.0362(6) 0.0342(6) 0.0266(6) -0.0032(4) 0.0006(5) 0.0054(5)
 C18 0.0465(8) 0.0477(8) 0.0321(7) -0.0058(5) -0.0066(6) 0.0159(6)
 C1 0.0490(8) 0.0459(8) 0.0372(7) 0.0006(6) -0.0057(6) -0.0182(6)
 C17 0.0325(7) 0.0621(9) 0.0457(8) -0.0179(7) -0.0107(6) 0.0133(6)
 C16 0.0266(6) 0.0594(9) 0.0535(9) -0.0189(7) 0.0018(6) -0.0030(6)

_geom_special_details
;
 All esds (except the esd in the dihedral angle between two l.s. planes)
 are estimated using the full covariance matrix.  The cell esds are taken
 into account individually in the estimation of esds in distances, angles
 and torsion angles; correlations between esds in cell parameters are only
 used when they are defined by crystal symmetry.  An approximate (isotropic)
 treatment of cell esds is used for estimating esds involving l.s. planes.
;
loop_
  _geom_bond_atom_site_label_1
  _geom_bond_atom_site_label_2
  _geom_bond_distance
  _geom_bond_site_symmetry_2
  _geom_bond_publ_flag
 O3 C4 1.3464(14) . ?
 O3 C2 1.4540(13) . ?
 O5 C4 1.2021(14) . ?
 N13 C11 1.4727(14) . ?
 N13 C8 1.4771(14) . ?
 N13 C14 1.3936(14) . ?
 C4 C6 1.5237(14) . ?
 C6 H6 1.0000 . ?
 C6 C7 1.5430(15) . ?
 C6 C12 1.5491(15) . ?
 C11 H11 1.0000 . ?
 C11 C12 1.5333(16) . ?
 C11 C10 1.5377(15) . ?
 C8 H8 1.0000 . ?
 C8 C7 1.5341(15) . ?
 C8 C9 1.5268(16) . ?
 C7 H7A 0.9900 . ?
 C7 H7B 0.9900 . ?
 C14 C15 1.4054(18) . ?
 C14 C19 1.4050(17) . ?
 C12 H12A 0.9900 . ?
 C12 H12B 0.9900 . ?
 C9 H9A 0.9900 . ?
 C9 H9B 0.9900 . ?
 C9 C10 1.5439(17) . ?
 C10 H10A 0.9900 . ?
 C10 H10B 0.9900 . ?
 C2 H2A 0.9900 . ?
 C2 H2B 0.9900 . ?
 C2 C1 1.4964(19) . ?
 C15 H15 0.9500 . ?
 C15 C16 1.3891(18) . ?
 C19 H19 0.9500 . ?
 C19 C18 1.3892(18) . ?
 C18 H18 0.9500 . ?
 C18 C17 1.384(2) . ?
 C1 H1A 0.9800 . ?
 C1 H1B 0.9800 . ?
 C1 H1C 0.9800 . ?
 C17 H17 0.9500 . ?
 C17 C16 1.385(3) . ?
 C16 H16 0.9500 . ?

loop_
  _geom_angle_atom_site_label_1
  _geom_angle_atom_site_label_2
  _geom_angle_atom_site_label_3
  _geom_angle
  _geom_angle_site_symmetry_1
  _geom_angle_site_symmetry_3
  _geom_angle_publ_flag
 C4 O3 C2 116.55(9) . . ?
 C11 N13 C8 103.37(8) . . ?
 C14 N13 C11 120.98(9) . . ?
 C14 N13 C8 121.34(9) . . ?
 O3 C4 C6 111.44(9) . . ?
 O5 C4 O3 122.55(10) . . ?
 O5 C4 C6 125.76(10) . . ?
 C4 C6 H6 105.1 . . ?
 C4 C6 C7 112.77(9) . . ?
 C4 C6 C12 114.46(9) . . ?
 C7 C6 H6 105.1 . . ?
 C7 C6 C12 113.10(9) . . ?
 C12 C6 H6 105.1 . . ?
 N13 C11 H11 110.9 . . ?
 N13 C11 C12 109.08(9) . . ?
 N13 C11 C10 102.02(9) . . ?
 C12 C11 H11 110.9 . . ?
 C12 C11 C10 112.77(9) . . ?
 C10 C11 H11 110.9 . . ?
 N13 C8 H8 110.7 . . ?
 N13 C8 C7 109.80(9) . . ?
 N13 C8 C9 101.74(9) . . ?
 C7 C8 H8 110.7 . . ?
 C9 C8 H8 110.7 . . ?
 C9 C8 C7 112.94(9) . . ?
 C6 C7 H7A 109.0 . . ?
 C6 C7 H7B 109.0 . . ?
 C8 C7 C6 113.12(9) . . ?
 C8 C7 H7A 109.0 . . ?
 C8 C7 H7B 109.0 . . ?
 H7A C7 H7B 107.8 . . ?
 N13 C14 C15 121.03(11) . . ?
 N13 C14 C19 121.07(11) . . ?
 C19 C14 C15 117.76(11) . . ?
 C6 C12 H12A 109.2 . . ?
 C6 C12 H12B 109.2 . . ?
 C11 C12 C6 112.19(9) . . ?
 C11 C12 H12A 109.2 . . ?
 C11 C12 H12B 109.2 . . ?
 H12A C12 H12B 107.9 . . ?
 C8 C9 H9A 110.9 . . ?
 C8 C9 H9B 110.9 . . ?
 C8 C9 C10 104.29(9) . . ?
 H9A C9 H9B 108.9 . . ?
 C10 C9 H9A 110.9 . . ?
 C10 C9 H9B 110.9 . . ?
 C11 C10 C9 104.78(9) . . ?
 C11 C10 H10A 110.8 . . ?
 C11 C10 H10B 110.8 . . ?
 C9 C10 H10A 110.8 . . ?
 C9 C10 H10B 110.8 . . ?
 H10A C10 H10B 108.9 . . ?
 O3 C2 H2A 110.3 . . ?
 O3 C2 H2B 110.3 . . ?
 O3 C2 C1 107.21(10) . . ?
 H2A C2 H2B 108.5 . . ?
 C1 C2 H2A 110.3 . . ?
 C1 C2 H2B 110.3 . . ?
 C14 C15 H15 119.7 . . ?
 C16 C15 C14 120.52(13) . . ?
 C16 C15 H15 119.7 . . ?
 C14 C19 H19 119.6 . . ?
 C18 C19 C14 120.76(13) . . ?
 C18 C19 H19 119.6 . . ?
 C19 C18 H18 119.5 . . ?
 C17 C18 C19 120.99(14) . . ?
 C17 C18 H18 119.5 . . ?
 C2 C1 H1A 109.5 . . ?
 C2 C1 H1B 109.5 . . ?
 C2 C1 H1C 109.5 . . ?
 H1A C1 H1B 109.5 . . ?
 H1A C1 H1C 109.5 . . ?
 H1B C1 H1C 109.5 . . ?
 C18 C17 H17 120.6 . . ?
 C18 C17 C16 118.75(12) . . ?
 C16 C17 H17 120.6 . . ?
 C15 C16 H16 119.4 . . ?
 C17 C16 C15 121.20(14) . . ?
 C17 C16 H16 119.4 . . ?

loop_
  _geom_torsion_atom_site_label_1
  _geom_torsion_atom_site_label_2
  _geom_torsion_atom_site_label_3
  _geom_torsion_atom_site_label_4
  _geom_torsion
  _geom_torsion_site_symmetry_1
  _geom_torsion_site_symmetry_2
  _geom_torsion_site_symmetry_3
  _geom_torsion_site_symmetry_4
  _geom_torsion_publ_flag
 O3 C4 C6 C7 -169.03(9) . . . . ?
 O3 C4 C6 C12 -37.85(13) . . . . ?
 O5 C4 C6 C7 16.58(16) . . . . ?
 O5 C4 C6 C12 147.76(12) . . . . ?
 N13 C11 C12 C6 -57.37(11) . . . . ?
 N13 C11 C10 C9 25.50(11) . . . . ?
 N13 C8 C7 C6 54.04(12) . . . . ?
 N13 C8 C9 C10 -30.43(10) . . . . ?
 N13 C14 C15 C16 175.15(11) . . . . ?
 N13 C14 C19 C18 -174.94(11) . . . . ?
 C4 O3 C2 C1 -170.24(11) . . . . ?
 C4 C6 C7 C8 95.96(11) . . . . ?
 C4 C6 C12 C11 -93.63(11) . . . . ?
 C11 N13 C8 C7 -71.71(10) . . . . ?
 C11 N13 C8 C9 48.15(10) . . . . ?
 C11 N13 C14 C15 157.57(10) . . . . ?
 C11 N13 C14 C19 -26.76(15) . . . . ?
 C8 N13 C11 C12 73.51(10) . . . . ?
 C8 N13 C11 C10 -45.98(10) . . . . ?
 C8 N13 C14 C15 24.63(15) . . . . ?
 C8 N13 C14 C19 -159.69(10) . . . . ?
 C8 C9 C10 C11 3.07(11) . . . . ?
 C7 C6 C12 C11 37.39(13) . . . . ?
 C7 C8 C9 C10 87.19(11) . . . . ?
 C14 N13 C11 C12 -66.49(12) . . . . ?
 C14 N13 C11 C10 174.02(9) . . . . ?
 C14 N13 C8 C7 68.11(12) . . . . ?
 C14 N13 C8 C9 -172.02(9) . . . . ?
 C14 C15 C16 C17 0.2(2) . . . . ?
 C14 C19 C18 C17 -0.7(2) . . . . ?
 C12 C6 C7 C8 -35.89(13) . . . . ?
 C12 C11 C10 C9 -91.36(11) . . . . ?
 C9 C8 C7 C6 -58.74(12) . . . . ?
 C10 C11 C12 C6 55.21(12) . . . . ?
 C2 O3 C4 O5 4.34(17) . . . . ?
 C2 O3 C4 C6 -170.26(10) . . . . ?
 C15 C14 C19 C18 0.87(17) . . . . ?
 C19 C14 C15 C16 -0.67(18) . . . . ?
 C19 C18 C17 C16 0.2(2) . . . . ?
 C18 C17 C16 C15 0.0(2) . . . . ?

_shelx_res_file
;
    20PR006_ECO-2-085.res created by SHELXL-2014/7

TITL 20PR006_ECO-2-085_a.res in P2(1)/c
REM Old TITL 20PR006_ECO-2-085 in P2(1)/c
REM SHELXT solution in P2(1)/c
REM R1 0.191, Rweak 0.061, Alpha 0.022, Orientation as input
REM Formula found by SHELXT: C16 N O2
CELL 1.54184 9.2519 20.2298 7.6025 90 104.278 90
ZERR 4 0.0001 0.0003 0.0001 0 0.002 0
LATT 1
SYMM -X,0.5+Y,0.5-Z
SFAC C H N O
UNIT 64 84 4 8

L.S. 40
PLAN  5
SIZE 0.15 0.12 0.04
TEMP -100
MORE -1
BOND $H
CONF
fmap 2
acta
OMIT 4 22 0
OMIT 3 0 8
REM <olex2.extras>
REM <HklSrc "%.\\20PR006_ECO-2-085.hkl">
REM </olex2.extras>

WGHT    0.047300    0.316900
FVAR       7.22421
O3    4    0.248586    0.521446    0.368183    11.00000    0.03492    0.02714 =
         0.02581    0.00033   -0.00391   -0.00631
O5    4    0.293815    0.610720    0.216760    11.00000    0.04439    0.03762 =
         0.02434    0.00597    0.00095   -0.00648
N13   3    0.488119    0.678084    0.821625    11.00000    0.02483    0.02393 =
         0.02117   -0.00122    0.00198   -0.00251
C4    1    0.323670    0.577157    0.351366    11.00000    0.02883    0.02393 =
         0.02270   -0.00167    0.00530    0.00092
C6    1    0.456107    0.587229    0.513802    11.00000    0.02766    0.02213 =
         0.02287   -0.00174    0.00294    0.00055
AFIX  13
H6    2    0.534282    0.555913    0.494161    11.00000   -1.20000
AFIX   0
C11   1    0.375141    0.625332    0.795829    11.00000    0.02733    0.02665 =
         0.02092    0.00006    0.00293   -0.00414
AFIX  13
H11   2    0.357394    0.611182    0.914784    11.00000   -1.20000
AFIX   0
C8    1    0.468496    0.705759    0.637441    11.00000    0.02925    0.02113 =
         0.02318    0.00005    0.00339   -0.00287
AFIX  13
H8    2    0.521111    0.749149    0.642246    11.00000   -1.20000
AFIX   0
C7    1    0.526415    0.656536    0.517358    11.00000    0.02933    0.02633 =
         0.02388   -0.00092    0.00618   -0.00397
AFIX  23
H7A   2    0.636003    0.652624    0.562293    11.00000   -1.20000
H7B   2    0.505058    0.674033    0.391973    11.00000   -1.20000
AFIX   0
C14   1    0.629479    0.669115    0.936440    11.00000    0.02632    0.02802 =
         0.02404   -0.00786    0.00136    0.00204
C12   1    0.426964    0.566881    0.698461    11.00000    0.03366    0.02183 =
         0.02244    0.00126    0.00141   -0.00254
AFIX  23
H12A  2    0.349888    0.531856    0.678130    11.00000   -1.20000
H12B  2    0.519694    0.548364    0.776981    11.00000   -1.20000
AFIX   0
C9    1    0.299721    0.715301    0.578568    11.00000    0.03112    0.02549 =
         0.02634   -0.00006    0.00110    0.00348
AFIX  23
H9A   2    0.262896    0.710559    0.445401    11.00000   -1.20000
H9B   2    0.271122    0.759455    0.614882    11.00000   -1.20000
AFIX   0
C10   1    0.236781    0.660057    0.678508    11.00000    0.02455    0.03295 =
         0.02770   -0.00306    0.00309   -0.00105
AFIX  23
H10A  2    0.174729    0.678903    0.755209    11.00000   -1.20000
H10B  2    0.175461    0.628756    0.590894    11.00000   -1.20000
AFIX   0
C2    1    0.135006    0.500676    0.209270    11.00000    0.03376    0.03450 =
         0.02613   -0.00372   -0.00361   -0.00505
AFIX  23
H2A   2    0.182016    0.485191    0.112991    11.00000   -1.20000
H2B   2    0.067796    0.538040    0.161005    11.00000   -1.20000
AFIX   0
C15   1    0.751566    0.707055    0.916084    11.00000    0.02916    0.04012 =
         0.03717   -0.00881    0.00372   -0.00349
AFIX  43
H15   2    0.739761    0.736931    0.817143    11.00000   -1.20000
AFIX   0
C19   1    0.652527    0.625078    1.083652    11.00000    0.03618    0.03421 =
         0.02660   -0.00322    0.00062    0.00537
AFIX  43
H19   2    0.572378    0.598347    1.099847    11.00000   -1.20000
AFIX   0
C18   1    0.791162    0.620174    1.205805    11.00000    0.04647    0.04774 =
         0.03214   -0.00581   -0.00662    0.01589
AFIX  43
H18   2    0.804239    0.590443    1.305219    11.00000   -1.20000
AFIX   0
C1    1    0.049131    0.445702    0.267690    11.00000    0.04899    0.04588 =
         0.03719    0.00055   -0.00569   -0.01823
AFIX 137
H1A   2   -0.026863    0.429542    0.162815    11.00000   -1.50000
H1B   2    0.000717    0.462000    0.360282    11.00000   -1.50000
H1C   2    0.117300    0.409562    0.318230    11.00000   -1.50000
AFIX   0
C17   1    0.910504    0.657945    1.184849    11.00000    0.03255    0.06213 =
         0.04574   -0.01788   -0.01069    0.01330
AFIX  43
H17   2    1.005148    0.654270    1.268572    11.00000   -1.20000
AFIX   0
C16   1    0.889362    0.701215    1.039495    11.00000    0.02664    0.05937 =
         0.05352   -0.01888    0.00185   -0.00305
AFIX  43
H16   2    0.970583    0.727371    1.023932    11.00000   -1.20000
AFIX   0
HKLF 4

REM  20PR006_ECO-2-085_a.res in P2(1)/c
REM R1 =  0.0376 for    2482 Fo > 4sig(Fo)  and  0.0432 for all    2853 data
REM    173 parameters refined using      0 restraints

END

WGHT      0.0473      0.3169

REM Highest difference peak  0.212,  deepest hole -0.225,  1-sigma level  0.039
Q1    1   0.2981  0.6399  0.7413  11.00000  0.05    0.21
Q2    1   0.3799  0.7122  0.6036  11.00000  0.05    0.20
Q3    1   0.4945  0.6789  0.5817  11.00000  0.05    0.19
Q4    1   0.2718  0.6895  0.6383  11.00000  0.05    0.18
Q5    1   0.8132  0.6983  0.9848  11.00000  0.05    0.17
;
_shelx_res_checksum                44784
_shelx_hkl_file
;
   1   0   0 474717. 19344.5   1
   2   0   0 22714.8 1091.81   1
  -3   0   0 3227.04 301.005   4
   3   0   0 2941.12 307.281   1
  -4   0   0 84027.8 3909.08   4
   4   0   0 92558.3 3999.35   1
  -5   0   0 92327.1 4286.37   4
   5   0   0 94151.7 4380.70   1
   6   0   0 1307.90 115.593  12
  -6   0   0 1197.14 332.282   4
   6   0   0 1005.06 344.020   1
  -7   0   0 11143.5 1104.41   4
   7   0   0 12287.6 588.072  12
  -8   0   0 15591.7 1446.84   4
   8   0   0 16126.2 763.856  12
   9   0   0 2395.08 184.646   9
   9   0   0 2014.55 184.574  12
  10   0   0 1577.88 143.369  12
  11   0   0-4.09327 34.6337  12
 -11   0   0 36.2315 58.0371   5
   1  -1   0 2444.34 172.982   1
  -1  -1   0 2980.44 176.934   1
  -2  -1   0 192178. 7906.47   4
   2  -1   0 195106. 7922.41   1
  -2  -1   0 186080. 7897.62   1
  -3  -1   0 58398.0 2677.00   4
   3  -1   0 61808.5 2718.13   1
  -4  -1   0 2127.98 302.277   4
   4  -1   0 2301.27 334.711   1
  -5  -1   0 11610.6 865.823   4
   5  -1   0 10823.1 910.417   1
   6   1   0 26963.3 1198.47  12
   6  -1   0 28745.3 1203.47  12
  -6  -1   0 26490.9 1713.06   4
   6  -1   0 27845.6 1841.97   1
   7  -1   0 19178.5 872.576  12
   7   1   0 19335.3 872.579  12
  -7  -1   0 17406.3 1440.89   4
   8  -1   0 6317.80 357.786  12
   8   1   0 6016.42 348.631  12
   9   1   0 407.578 105.859  12
   9  -1   0 469.008 111.765  12
   9  -1   0 383.770 88.6820   9
   9   1   0 317.234 92.9551   9
  10  -1   0 113.163 82.4151  12
  10   1   0 158.214 75.6597  12
  10   1   0 52.8978 57.9316   9
 -11  -1   0 725.143 84.4557   5
  11  -1   0 633.067 73.0793  12
   0   2   0 16009.6 776.415   6
  -1   2   0 68890.6 2860.70   1
  -1  -2   0 67964.2 2856.92   1
   1  -2   0 68913.4 2863.29   1
  -2  -2   0 2906.02 241.021   4
  -2   2   0 3153.83 253.160   4
   2  -2   0 3358.59 261.674   1
  -2  -2   0 2817.72 237.460   1
  -2   2   0 2953.63 240.896   1
  -3  -2   0 12861.9 734.421   4
   3  -2   0 12980.5 754.755   1
   3   2   0 11921.9 748.459   1
  -4  -2   0 13393.7 868.467   4
   4  -2   0 12494.5 885.715   1
  -5  -2   0 26959.5 1607.99   4
   5  -2   0 29958.6 1721.08   1
   5   2   0 29857.0 1732.27   1
   6   2   0 2057.49 145.213  12
  -6  -2   0 1442.17 366.677   4
   6   2   0 1287.60 368.872   1
   6  -2   0 1369.99 383.544   1
   7   2   0 9548.02 492.189  12
   7  -2   0 10556.0 503.302  12
  -7  -2   0 8650.26 958.277   4
   8   2   0 5960.06 345.491  12
   8  -2   0 6204.97 353.654  12
  -8   2   0 4760.63 788.470   4
  -8  -2   0 6329.16 875.605   4
   9  -2   0 688.949 127.714  12
   9   2   0 527.919 107.881  12
   9   2   0 572.756 115.630   9
  10  -2   0 4778.40 284.041  12
  10   2   0 4786.67 271.638  12
  10   2   0 5093.51 274.117   9
 -11  -2   0 1393.60 113.191   5
 -11   2   0 1700.27 117.979   5
  11  -2   0 1337.49 104.547  12
   0   3   0-122.786 110.791   6
  -1   3   0 100374. 4134.99   4
  -1  -3   0 100786. 4130.72   4
   1  -3   0 98377.3 4133.77   1
   1   3   0 100139. 4134.77   1
  -1   3   0 101707. 4133.77   1
  -1  -3   0 97722.7 4127.18   1
  -2   3   0 80284.9 3465.95   4
  -2  -3   0 82392.1 3462.41   4
   2  -3   0 81452.3 3476.99   1
  -2   3   0 79306.3 3458.15   1
   2   3   0 86284.5 3484.79   1
  -2  -3   0 78760.4 3451.33   1
  -3  -3   0-26.7800 93.9870   4
  -3   3   0 82.6136 108.053   4
   3   3   0 91.0963 130.518   1
   3  -3   0-29.8285 125.511   1
  -4  -3   0 316.755 151.564   4
  -4   3   0 202.274 158.867   4
   4   3   0 46.1640 151.688   1
   4  -3   0 90.6703 148.970   1
  -5   3   0 1538.78 309.918   4
  -5  -3   0 1234.44 284.770   4
   5   3   0 1812.79 358.410   1
   5  -3   0 1403.39 331.830   1
  -6   3   0 9855.08 457.823   8
   6   3   0 9780.13 465.920  12
  -6   3   0 8496.30 845.822   4
  -6  -3   0 9156.89 875.245   4
   6   3   0 8472.90 920.976   1
   6  -3   0 9384.68 960.776   1
   7   3   0 7954.29 414.587  12
  -7  -3   0 6947.58 864.727   4
  -7   3   0 7049.32 855.340   4
  -7   3   0 8169.16 399.400   8
   8   3   0 719.237 118.709  12
  -8   3   0 856.055 387.953   4
  -8  -3   0 611.642 323.292   4
   9   3   0 21.5243 73.1429  12
   9   3   0 12.5090 89.1628   9
  10  -3   0 1578.60 136.175  12
  10   3   0 1792.64 128.287   9
 -11   3   0 1098.20 95.9225   5
 -11  -3   0 1393.56 102.940   5
  11  -3   0 1335.32 101.942  12
   0   4   0 264378. 11000.8   6
  -1  -4   0 200120. 8233.07   1
   1   4   0 202987. 8241.14   1
   1  -4   0 197190. 8241.61   1
  -1   4   0 198945. 8236.54   1
  -1   4   0 203890. 8241.46   4
  -1  -4   0 200243. 8234.64   4
  -1   4   0 208799. 8465.84   6
  -2  -4   0 2523.24 216.244   4
  -2   4   0 1890.39 203.838   4
   2  -4   0 2213.79 217.670   1
  -2  -4   0 2123.05 202.694   1
  -2   4   0 2392.78 217.695   1
   2   4   0 2474.19 220.898   1
  -3  -4   0 27537.1 1376.30   4
  -3   4   0 26377.9 1372.47   4
   3  -4   0 28865.8 1409.84   1
   3   4   0 28082.0 1406.96   1
  -4  -4   0 23769.5 1271.64   4
  -4   4   0 22413.6 1265.53   4
   4  -4   0 22052.3 1285.40   1
   4   4   0 21270.1 1289.46   1
  -5  -4   0 3249.08 443.173   4
  -5   4   0 3297.40 449.265   4
   5  -4   0 3258.91 473.675   1
   5   4   0 2344.50 436.700   1
  -6   4   0 10766.8 494.037   8
   6   4   0 10023.9 493.258  12
   6  -4   0 10728.9 502.135  12
  -6   4   0 11283.7 978.067   4
  -6  -4   0 9993.47 928.227   4
   6   4   0 11041.7 1043.80   1
   7  -4   0 25997.1 1081.18  12
   7   4   0 23445.0 1065.62  12
  -7   4   0 24982.5 1752.72   4
  -7  -4   0 22841.9 1709.53   4
  -7   4   0 22996.2 1052.27   8
   8   4   0 2173.49 179.338  12
   8  -4   0 2807.70 204.529  12
  -8  -4   0 2092.02 513.753   4
  -8   4   0 2188.58 518.867   4
   8   4   0 2297.06 204.744   9
  -8   4   0 1739.60 151.257   8
   9   4   0 152.372 80.1753  12
   9   4   0 304.304 99.2473   9
  10   4   0 1135.52 120.351   9
 -11  -4   0 1939.56 122.919   5
 -11   4   0 1814.44 121.162   5
   0   5   0 69.8453 167.844   6
  -1   5   0 78492.4 3343.06   1
   1  -5   0 78525.9 3353.40   1
   1   5   0 80378.7 3349.94   1
  -1  -5   0 80034.6 3341.57   4
  -1   5   0 82714.8 3350.37   4
  -1   5   0 86334.2 3651.26   6
  -2   5   0 64864.9 2787.62   4
  -2  -5   0 64466.5 2777.67   4
  -2   5   0 64277.1 2783.15   1
   2   5   0 68922.8 2807.53   1
  -2  -5   0 59919.8 2761.47   1
   2  -5   0 63694.9 2792.95   1
  -3  -5   0 24157.6 1257.99   4
  -3   5   0 24943.8 1274.53   4
   3  -5   0 24799.6 1286.63   1
   3   5   0 24889.8 1290.90   1
  -4  -5   0 85.9122 155.514   4
  -4   5   0 306.434 176.113   4
   4  -5   0 145.576 170.409   1
   4   5   0 100.028 164.300   1
  -5   5   0 1711.33 332.136   4
  -5  -5   0 1460.14 308.378   4
   5  -5   0 1452.36 332.711   1
   5   5   0 1567.43 348.059   1
  -6   5   0 7268.16 367.141   8
   6   5   0 6412.79 797.280   1
   6  -5   0 7001.60 818.081   1
   6  -5   0 7814.11 375.695  12
   6   5   0 6871.58 364.189  12
  -6   5   0 7240.28 785.565   4
  -6  -5   0 5970.19 720.837   4
   7   5   0 824.846 109.335  12
   7  -5   0 1048.45 126.299  12
  -7   5   0 849.888 108.656   8
  -7  -5   0 1496.63 421.067   4
  -7   5   0 1049.58 370.187   4
   8   5   0 8452.92 469.680  12
   8  -5   0 10010.5 501.639  12
  -8   5   0 8917.08 1046.12   4
   8   5   0 10294.9 519.085   9
  -8   5   0 9716.52 468.196   8
  -9   5   0 1353.13 106.037   8
   9   5   0 1627.56 157.376   9
   9  -5   0 1485.89 144.146  12
  10   5   0-51.4134 71.3523   9
   0   6   0 84315.9 3809.33   6
   0  -6   0 83344.5 3802.93   6
   1  -6   0 10370.9 522.470   1
   1   6   0 10239.4 508.344   1
  -1  -6   0 10877.4 507.991   4
  -1   6   0 10599.4 512.913   4
  -1   6   0 12181.6 822.228   6
   2  -6   0 173.960 104.767   1
  -2   6   0 58.5596 76.9597   1
   2   6   0 214.565 80.2230   1
  -2   6   0 300.088 89.8165   4
  -2  -6   0 227.013 97.0734   4
   3   6   0 92941.2 4081.30   1
   3  -6   0 92214.3 4080.43   1
  -3  -6   0 89458.9 4034.72   4
  -3   6   0 95314.8 4065.41   4
   4   6   0 941.574 236.203   1
   4  -6   0 658.758 215.617   1
  -4  -6   0 679.602 212.770   4
  -4   6   0 919.559 223.262   4
   5   6   0 2482.24 431.570   1
   5  -6   0 2624.68 429.113   1
  -5   6   0 2107.73 388.767   4
  -5  -6   0 2618.29 412.228   4
  -6   6   0 175.990 64.7179   8
   6   6   0 194.917 191.239   1
   6   6   0 25.0492 56.8870  12
   6  -6   0 189.735 70.6910  12
  -6   6   0 254.788 210.793   4
  -6  -6   0-86.8703 215.609   4
   6   6   0 45.5465 59.4075  19
   7   6   0 25234.8 1131.01  12
   7  -6   0 27179.5 1147.62  12
  -7  -6   0 21942.4 1760.01   4
  -7   6   0 24325.0 1792.51   4
  -7   6   0 25100.6 1129.43   8
   8   6   0 55447.1 2450.64  12
   8  -6   0 60838.8 2479.40  12
  -8  -6   0 52789.9 3325.82   4
  -8   6   0 54017.5 3298.36   4
   8   6   0 60276.4 2501.89   9
  -8   6   0 58169.2 2450.92   8
   9   6   0 1866.17 180.769   9
  -9   6   0 1665.14 135.119   8
   9  -6   0 1968.93 178.535  12
  10   6   0-33.4464 72.2555   9
  10  -6   0 8.48967 77.4098  12
  11  -6   0 82.2878 42.2852  12
   0   7   0 203.174 199.467   6
  -1  -7   0 1676.35 119.828   2
  -1  -7   0 2011.77 123.144   2
  -1   7   0 2120.17 132.275   2
  -1   7   0 2227.57 132.799   2
  -1   7   0 2036.16 137.909   4
  -1  -7   0 1530.53 117.606   4
  -1   7   0 2106.24 384.446   6
   2  -7   0 21422.9 1087.19   1
   2   7   0 21164.1 1077.22   1
  -2  -7   0 21587.2 1059.82   4
  -2   7   0 22954.9 1079.98   4
   3   7   0 66640.8 3127.99   1
   3  -7   0 66961.2 3126.77   1
  -3   7   0 73541.3 3125.65   4
  -3  -7   0 68092.5 3091.50   4
   4  -7   0 43352.1 2215.10   1
   4   7   0 42232.8 2213.01   1
  -4   7   0 43799.9 2187.07   4
  -4  -7   0 42598.7 2167.34   4
   5   7   0 9373.92 883.758   1
   5  -7   0 8159.73 835.001   1
   5  -7   0 10191.1 467.374  12
  -5  -7   0 9015.08 825.762   4
  -5   7   0 9322.75 829.253   4
  -5   7   0 10057.9 478.065   8
  -6   7   0 3227.39 539.115   4
  -6  -7   0 2536.65 485.838   4
   6   7   0 3881.51 235.953  19
   6  -7   0 3570.74 221.817  12
  -6   7   0 3542.30 224.104   8
  -7   7   0 433.450 89.1747   8
   7  -7   0 562.474 108.847  12
  -7  -7   0 563.374 313.264   4
  -7   7   0 211.991 246.875   4
   7   7   0 609.375 124.738   9
   8  -7   0 2802.73 215.811  12
   8   7   0 2878.72 236.466   9
  -8   7   0 2831.70 200.416   8
   9  -7   0 1155.59 140.155  12
  -9   7   0 919.862 102.902   8
   9   7   0 1223.99 149.649   9
  10  -7   0 3112.23 165.310  12
 -10  -7   0 2581.14 136.615   5
  10   7   0 3091.63 165.013   9
   0   8   0 13074.8 970.673   6
  -1   8   0 21774.3 1364.42   6
  -1   8   0 19936.3 1266.45   7
  -2  -8   0 224843. 9147.21   2
   2  -8   0 226760. 9209.25   1
   2   8   0 203644. 9158.05   1
  -2  -8   0 217663. 9152.04   4
  -2   8   0 235328. 9187.66   4
   3  -8   0 20741.6 1177.63   1
   3   8   0 19470.8 1150.11   1
  -3  -8   0 22241.6 1153.70   4
  -3   8   0 22060.4 1166.25   4
   4  -8   0 15789.7 1081.94   1
   4   8   0 15590.7 1082.79   1
  -4  -8   0 15662.7 1048.35   4
  -4   8   0 19222.2 1117.40   4
  -5  -8   0 9881.05 873.905   4
  -5   8   0 9859.66 861.891   4
  -5   8   0 7663.97 1019.57   6
   5   8   0 9933.92 491.829  19
   5   8   0 7461.59 827.000   1
   5  -8   0 7568.63 816.149   1
   5  -8   0 10673.3 475.027  12
  -5   8   0 10199.8 488.794   8
  -6   8   0 443.287 246.876   4
  -6  -8   0 567.129 275.850   4
   6   8   0 637.024 100.906  19
   6  -8   0 394.474 82.1882  12
   6   8   0 468.199 112.038   9
  -6   8   0 636.093 99.6954   8
  -7  -8   0 1153.14 406.947   4
  -7   8   0 925.600 123.694   8
   7  -8   0 1232.98 135.256  12
   7   8   0 1192.00 156.870   9
   7   8   0 918.164 119.805  19
  -8   8   0 1858.41 160.910   8
   8   8   0 1908.02 193.832   9
   8  -8   0 1917.30 174.763  12
  -9   8   0 300.659 75.4345   8
   9   8   0 430.084 111.909   9
   9  -8   0 112.340 82.2970  12
  10   8   0 74.6807 67.8599   9
  10  -8   0 92.2765 70.5383  12
   0   9   0-68.8983 263.488   6
   0   9   0 54.4832 197.089   7
  -1   9   0 2153.45 447.672   6
  -1   9   0 2596.20 418.287   7
  -2  -9   0 49657.4 2148.33   2
  -2   9   0 46397.4 2152.44   2
  -2   9   0 50344.3 2159.36   2
  -2   9   0 51154.6 2180.34   4
  -3  -9   0 41857.9 2032.78   2
   3  -9   0 48168.9 2180.10   1
   3   9   0 40496.2 2088.73   1
  -3  -9   0 46207.2 2103.20   4
  -3   9   0 45302.5 2117.60   4
   4  -9   0 4076.34 488.712   1
   4   9   0 4254.87 492.267   1
  -4   9   0 4226.53 478.658   4
  -4  -9   0 4525.12 491.623   4
  -5  -9   0 73.3528 170.272   4
  -5   9   0 140.965 195.551   4
   5   9   0-30.5232 66.8026  19
  -5   9   0 139.201 244.258   6
  -5   9   0-19.0604 63.6808   8
  -5   9   0 62.8583 54.8104  14
   5  -9   0-7.16729 51.8573  12
   5   9   0 153.426 190.367   1
   5   9   0 23.1953 69.7603   9
  -6   9   0 15323.2 1279.96   4
   6  -9   0 18043.8 789.954  12
  -6   9   0 18084.1 805.123   8
   6   9   0 15942.1 796.937  19
  -7   9   0 62668.8 3729.20   4
   7  -9   0 74174.9 3051.26  12
  -7   9   0 72821.5 3054.56   8
   7   9   0 73629.5 3093.98   9
   7   9   0 71353.0 3048.52  19
   8   9   0 5470.54 342.466   9
  -8   9   0 5097.26 301.597   8
   8  -9   0 5233.73 316.308  12
   9   9   0 1343.47 147.288   9
  -9   9   0 1234.85 119.009   8
   9  -9   0 1565.06 143.132  12
  10   9   0 285.756 69.8694   9
  10  -9   0 223.183 70.8382  12
   0  10   0 35090.9 1894.03   7
   0  10   0 31238.0 1958.66   6
  -1  10   0 4158.21 548.363   7
   1  10   0 3476.31 494.518   7
  -2  10   0 50883.4 2741.67   7
  -3  10   0 5156.39 446.318   4
  -3  10   0 5258.96 421.967   2
  -4  10   0 134.551 52.9799  14
   4  10   0 177.140 73.4411  19
  -4  10   0 131.438 55.1502  20
   4  10   0 72.2349 64.2225   9
  -4  10   0 103.847 120.637   4
  -5  10   0 14547.1 1132.72   4
   5  10   0 16398.1 756.214  19
  -5  10   0 16339.6 724.513  14
   5 -10   0 15792.6 719.901  12
  -5  10   0 16241.6 748.261   8
   5  10   0 15663.7 763.736   9
   6  10   0 567.063 110.772  19
  -6  10   0 687.856 97.1972  14
   6 -10   0 639.202 101.744  12
   6  10   0 766.322 131.572   9
  -6  10   0 685.286 113.007   8
   7  10   0 12300.2 596.583  19
  -7  10   0 12280.5 603.005   8
   7 -10   0 12009.8 590.793  12
  -8  10   0 814.298 117.279   8
   8 -10   0 943.261 125.589  12
   8  10   0 834.819 144.567   9
  -9  10   0 597.249 87.0379   8
  -9  10   0 412.714 67.6424  17
   9 -10   0 456.232 91.3613  12
   9  10   0 436.771 107.031   9
  10 -10   0 56.4458 52.7031  12
  10  10   0-17.9620 56.3394   9
   0  11   0-69.6075 211.564   7
   0  11   0 268.295 260.242   6
   1  11   0 5816.47 651.076   7
  -1  11   0 6631.96 709.297   7
  -1  11   0 6518.64 798.575   6
   2  11   0 13276.9 1016.35   7
  -2  11   0 11481.4 1057.13   7
  -3  11   0 3509.50 196.413  20
  -3  11   0 3609.89 649.282   7
   4  11   0 15719.6 728.448  19
  -4  11   0 15092.2 690.848  20
  -4  11   0 15779.2 702.482  18
   4  11   0 15126.2 727.573   9
  -4  11   0 15530.3 693.907  14
   5  11   0 2826.24 215.606  19
   5 -11   0 2987.58 186.948  12
   5  11   0 2898.12 226.961   9
  -5  11   0 3417.65 224.121   8
  -5  11   0 3140.51 196.784  14
   6  11   0 4532.59 281.843  19
  -6  11   0 4690.55 260.314  14
   6 -11   0 4249.67 254.649  12
  -6  11   0 3916.63 270.833   8
   6  11   0 4145.27 295.049   9
  -7  11   0 1053.57 139.835   8
   7 -11   0 1135.80 123.138  12
   7  11   0 937.361 124.514  19
   8 -11   0 767.049 114.984  12
  -8  11   0 598.260 99.2416  17
  -8  11   0 575.523 102.023   8
  -9  11   0 1196.00 98.6630  17
   9 -11   0 1020.11 113.340  12
  10 -11   0 18637.8 792.082  12
   0  12   0 155.031 263.397   7
   0  12   0-100.904 234.225   6
   1  12   0 6211.86 704.523   7
  -1  12   0 6689.96 772.455   7
  -1  12   0 7214.90 881.727   6
  -2  12   0 33877.6 2171.82   7
   2  12   0 36522.7 2104.19   7
  -3  12   0 24774.9 1806.85   7
  -3  12   0 23506.6 1040.01  14
  -3  12   0 23296.3 1037.56  20
  -3  12   0 25647.7 1052.83  18
   3  12   0 23510.1 1075.79  19
   3  12   0 23417.7 1067.83   9
  -3  12   0 25083.0 1063.60   8
  -4  12   0 462.849 86.2492  18
   4  12   0 394.619 67.3077  18
  -4  12   0 460.059 79.9814  14
  -4  12   0 129.329 300.684   7
  -4  12   0 442.749 90.5727   8
  -4  12   0 426.423 78.6737  20
   4  12   0 347.582 88.4902  19
   4  12   0 459.835 98.5110   9
   5  12   0 901.667 134.693  19
  -5  12   0 1192.80 120.770  14
   5 -12   0 965.452 101.929  12
   5  12   0 1214.45 147.449   9
   6  12   0 491.776 110.923  19
  -6  12   0 393.161 89.1119  14
   6 -12   0 471.211 89.7073  12
   6  12   0 342.328 111.477   9
  -6  12   0 514.622 110.577   8
   7  12   0 53.4679 75.0611  19
   7 -12   0 9.58083 68.8094  12
   7  12   0-29.3851 103.931   9
  -7  12   0 33.9095 81.1775   8
  -8  12   0 24.3346 70.4703  17
   8 -12   0 26.5176 71.0951  12
  -8  12   0 78.6535 63.6418  10
  -8  12   0 18.5346 75.8556   8
  -9  12   0 452.254 66.3085  17
   9 -12   0 338.640 70.7687  12
   0  13   0-85.7734 249.612   7
   1  13   0 16249.6 1216.69   7
  -1  13   0 16124.0 1422.58   6
  -1  13   0 14460.0 1219.18   7
   1  13   0 14352.6 653.017  18
  -1  13   0 14655.9 653.969  18
  -1  13   0 13975.2 657.929  10
  -1  13   0 14320.0 642.693  14
  -2  13   0 19787.7 1495.15   7
   2  13   0 17039.9 1347.97   7
   2  13   0 17352.5 802.122  18
  -2  13   0 18707.8 809.216  18
   2  13   0 18480.4 838.373  19
  -2  13   0 18080.7 795.579  20
  -2  13   0 17261.8 817.471  10
  -2  13   0 18820.0 812.541   8
  -2  13   0 18008.2 797.876  14
  -3  13   0 24027.9 1831.70   7
  -3  13   0 23542.1 1026.11  14
   3  13   0 24025.0 1066.31  19
  -3  13   0 24760.0 1036.58  18
   3  13   0 21885.9 1021.43  18
   3  13   0 22860.6 1050.36   9
  -3  13   0 24401.8 1047.85   8
  -4  13   0 665.786 105.840  18
   4  13   0 643.563 83.0348  18
  -4  13   0 811.420 101.886  14
  -4  13   0 827.013 112.194   8
   4  13   0 708.194 114.317  19
   4  13   0 740.354 118.135   9
  -5  13   0 13925.2 637.427  14
  -5  13   0 13046.5 1435.51   7
   5  13   0 13516.6 668.572  19
   5  13   0 12990.1 672.048   9
   6  13   0-24.8000 83.5758  19
  -6  13   0 168.323 100.636   8
   6 -13   0 110.470 67.5260  12
   6  13   0-29.6627 99.9589   9
  -6  13   0 9.08483 78.1076  14
   7 -13   0 617.661 97.5890  12
  -7  13   0 916.023 119.795  10
   7  13   0 1013.75 150.607   9
  -7  13   0 776.248 127.620   8
  -8  13   0 1179.54 117.811  17
  -8  13   0 1420.02 130.804   8
   8  13   0 1570.62 158.972   9
  -8  13   0 1354.54 119.256  10
   8 -13   0 1267.75 120.420  12
   9 -13   0 2645.80 155.520  12
  -9  13   0 2720.70 150.580  17
   0  14   0 7148.33 356.052  14
   0  14   0 7171.92 348.555  20
   0  14   0 7768.92 372.744  10
   1  14   0 417.277 79.0951  18
  -1  14   0 481.001 82.6940  18
  -1  14   0 554.965 80.8163  17
   1  14   0 368.306 268.780   7
  -1  14   0 266.095 286.726   6
  -1  14   0 305.344 268.746   7
  -1  14   0 553.508 79.2385  14
   1  14   0 583.638 74.6201  14
  -1  14   0 489.758 71.1321  20
   1  14   0 560.032 82.7608  10
  -1  14   0 658.103 92.1566  10
  -2  14   0 16.6110 56.9126  18
   2  14   0-32.7629 57.9370  18
  -2  14   0-113.301 281.160   7
  -2  14   0-43.1640 60.1171   8
   2  14   0-284.064 203.492   7
   2  14   0 5.98787 40.0096  14
  -2  14   0 66.5793 59.1306  14
  -2  14   0 56.8426 57.4739  20
  -2  14   0 9.90379 64.4405  10
   2  14   0-7.09227 52.0609  10
   3  14   0 41.0420 56.0021  18
  -3  14   0 80.1522 70.0608  18
  -3  14   0 231.507 75.0964   8
  -3  14   0 256.125 297.308   7
   3  14   0 150.148 90.6595  19
   3  14   0 152.321 70.3196   9
  -3  14   0 144.549 67.0224  14
  -4  14   0 6395.28 972.302   7
   4  14   0 5517.51 309.950  18
   4  14   0 6263.23 362.345  19
  -4  14   0 6091.44 331.405  18
   4  14   0 5972.74 353.225   9
  -4  14   0 5689.43 340.657   8
  -4  14   0 6673.46 333.787  14
  -5  14   0 1169.80 143.165   8
  -5  14   0 1650.01 560.657   7
  -5  14   0 1467.88 142.491  14
   5  14   0 969.094 144.239   9
   5  14   0 1407.96 160.222  19
  -6  14   0 920.926 122.361  14
   6  14   0 1080.79 137.046  19
  -6  14   0 756.351 122.174  10
   6  14   0 1138.05 153.381   9
  -7  14   0 9518.60 471.811  17
  -7  14   0 9583.41 480.003   8
  -7  14   0 9209.11 468.590  10
   7  14   0 10259.2 509.401   9
   7 -14   0 8816.73 449.104  12
  -8  14   0 2964.45 187.300  17
  -8  14   0 3223.37 183.240  10
   8  14   0 3278.99 217.843   9
   8 -14   0 2679.76 175.320  12
  -9  14   0 3381.68 170.113  17
   0  15   0-102.341 253.965   7
   0  15   0 14.5528 55.6596  14
   0  15   0 38.5597 52.2942  20
   0  15   0 8.79057 54.5406  10
  -1  15   0 14939.1 696.347  17
  -1  15   0 15273.6 1345.45   7
   1  15   0 16706.4 1358.72   7
  -1  15   0 15642.2 708.819  18
  -1  15   0 15315.1 692.264  20
   1  15   0 15753.4 709.694  18
  -1  15   0 15507.0 715.617  10
   1  15   0 15598.5 703.653  10
  -1  15   0 15182.2 696.888  14
   1  15   0 15287.7 691.798  14
  -2  15   0 2412.71 557.209   7
   2  15   0 2661.27 531.243   7
  -2  15   0 2225.76 167.406  18
  -2  15   0 2362.85 161.084  20
   2  15   0 2355.06 167.498  18
  -2  15   0 2049.89 175.003  10
  -2  15   0 2231.70 168.326   8
   2  15   0 2406.80 159.776  10
   2  15   0 1909.14 141.871  14
  -3  15   0 3345.46 679.109   7
  -3  15   0 3307.34 220.372  14
  -3  15   0 3791.64 231.363  18
   3  15   0 3602.37 219.643  18
   3  15   0 3424.14 204.547  10
   3  15   0 3063.74 225.787   9
  -3  15   0 3920.22 239.738   8
  -4  15   0 120.927 86.2824  14
  -4  15   0 185.213 98.7279   8
  -4  15   0 144.643 253.908   7
   4  15   0 189.947 84.9152   9
  -4  15   0 232.477 94.4719  10
  -4  15   0 214.290 82.7245  18
   4  15   0 152.119 62.8443  18
  -5  15   0 2837.54 201.214  14
  -5  15   0 2959.92 671.509   7
  -5  15   0 2954.68 220.428   8
   5  15   0 2755.04 222.367   9
  -5  15   0 2497.75 211.108  10
  -6  15   0 751.734 120.020  10
   6  15   0 706.274 128.369   9
  -6  15   0 706.086 119.142  17
  -7  15   0 2279.75 174.929  10
  -7  15   0 2379.64 189.141   8
   7  15   0 2479.02 201.599   9
  -7  15   0 2933.68 189.979  17
  -8  15   0 485.641 71.5640  10
  -8  15   0 566.208 81.0470  17
   0  16   0 109.493 254.168   7
   0  16   0 23.7356 64.3915  14
   0  16   0 34.5387 52.8572  20
   0  16   0 56.3293 67.9399  10
   1  16   0 46.9840 65.4684  18
  -1  16   0 41.2530 57.4909  17
  -1  16   0 75.1735 70.9482  18
   1  16   0 106.912 229.769   7
  -1  16   0 115.834 304.889   7
   1  16   0 44.9205 60.2354  14
  -1  16   0-16.5540 64.1667  14
  -1  16   0 53.5901 60.1107  20
   1  16   0 129.781 71.2378  10
  -1  16   0 20.4451 78.7267  10
  -2  16   0 2099.42 166.076  17
   2  16   0 1961.03 502.997   7
  -2  16   0 1886.83 523.715   7
   2  16   0 1773.03 136.344  14
   2  16   0 1897.80 161.123  18
  -2  16   0 2141.34 167.674  18
  -2  16   0 2001.08 153.706  20
   2  16   0 1869.78 146.122  10
  -2  16   0 2157.40 177.358  10
  -3  16   0 164.823 81.4602  14
  -3  16   0 203.119 84.7245   8
  -3  16   0 273.583 317.612   7
   3  16   0 148.057 60.4080  10
  -3  16   0 188.166 86.3199  18
   3  16   0 216.958 77.6426  18
  -3  16   0 168.996 83.7157  17
  -4  16   0 17102.4 1663.09   7
   4  16   0 19317.4 880.808  18
  -4  16   0 20234.4 904.681  18
  -4  16   0 20268.4 901.703  14
  -4  16   0 19821.4 916.928   8
  -4  16   0 20291.3 927.337  10
  -5  16   0 3365.40 222.400  14
   5  16   0 3255.81 239.453   9
  -5  16   0 3451.72 237.677   8
  -5  16   0 3057.46 233.258  10
  -6  16   0 4271.86 258.342  10
   6  16   0 3640.29 260.834   9
  -6  16   0 4177.44 259.476  17
  -7  16   0 262.865 77.3243  10
  -7  16   0 317.702 86.6986  17
  -8  16   0-43.8558 43.5465  10
  -8  16   0 5.21937 54.9625  17
   0  17   0 114.775 246.667   7
   0  17   0-16.8539 67.3826  14
   0  17   0-36.3030 57.7135  20
   0  17   0-88.3431 78.9522  10
  -1  17   0 683.520 109.098  18
  -1  17   0 712.223 93.6336  17
   1  17   0 623.972 103.028  18
  -1  17   0 965.029 397.002   7
   1  17   0 673.886 369.783   7
  -1  17   0 720.272 102.077  14
   1  17   0 696.366 90.9384  14
  -1  17   0 686.814 98.7126  20
   1  17   0 779.875 107.522  10
  -1  17   0 646.823 110.166  10
  -2  17   0 3866.02 236.768  17
  -2  17   0 3087.78 654.946   7
   2  17   0 3381.53 207.007  14
  -2  17   0 3453.33 235.779  18
   2  17   0 3950.95 236.331  18
  -2  17   0 3403.83 244.641  10
   2  17   0 3628.02 218.964  10
  -3  17   0 13132.0 654.574  14
   3  17   0 14339.9 654.071  18
  -3  17   0 14319.4 666.476  18
  -3  17   0 14348.1 669.516  17
  -4  17   0 1694.45 165.517  17
  -4  17   0 1387.44 476.657   7
   4  17   0 1776.75 138.828  18
  -4  17   0 1739.01 158.540  18
  -4  17   0 1606.41 157.207  14
  -4  17   0 1883.78 174.404  10
  -5  17   0 1597.43 151.190  14
  -5  17   0 1636.08 156.841  10
  -6  17   0 437.806 101.445  17
  -6  17   0 335.547 88.6614  10
  -7  17   0 48.6050 71.8633  17
  -7  17   0 65.9632 59.0678  10
  -8  17   0 188.832 50.4391  15
  -8  17   0 180.588 42.0633  10
  -8  17   0 326.829 58.5114  17
   0  18   0 12294.6 577.706  14
   0  18   0 12127.8 588.879  10
   0  18   0 11394.1 1188.61   7
   1  18   0 324.336 77.5163  14
  -1  18   0 436.980 91.7523  14
  -1  18   0 244.558 240.283   7
   1  18   0 114.874 267.008   7
  -1  18   0 355.965 100.651  10
   1  18   0 351.644 87.3826  10
  -1  18   0 387.982 77.0622  17
  -1  18   0 193.865 91.4492  18
   1  18   0 344.906 95.6027  18
   2  18   0 120.510 56.8644  14
  -2  18   0 255.947 297.099   7
   2  18   0 55.5036 59.6306  10
  -2  18   0 194.346 92.5968  10
  -2  18   0 134.310 75.4365  17
  -2  18   0 183.646 90.9721  18
   2  18   0 98.3156 72.3276  18
  -3  18   0 954.807 111.596  15
  -3  18   0 941.953 128.468  14
  -3  18   0 921.807 402.558   7
  -3  18   0 1186.82 138.469  18
  -3  18   0 1345.07 136.074  17
   3  18   0 1023.89 115.306  18
  -4  18   0 333.522 94.8079  14
  -4  18   0 125.275 89.1913  17
   4  18   0 116.732 59.5984  18
  -4  18   0 436.389 103.697  18
  -4  18   0 205.967 101.236  10
  -5  18   0 209.032 88.2772  14
  -5  18   0 96.6293 86.7091  17
  -5  18   0 183.972 86.2633  10
  -6  18   0 56.8368 70.1984  10
  -7  18   0 21.8567 50.5196  15
  -7  18   0 5.35353 53.9745  10
  -7  18   0 63.9560 60.7962  17
  -8  18   0 255.934 42.9320  17
   0  19   0 43.8064 73.3452  14
   0  19   0 48.8065 74.6782  10
   0  19   0-117.017 271.633   7
  -1  19   0 3273.70 219.370  17
   1  19   0 3897.10 662.487   7
  -1  19   0 3494.67 644.588   7
  -1  19   0 4517.03 247.564  14
   1  19   0 3705.46 226.638  14
  -1  19   0 4029.99 255.665  18
   1  19   0 4002.46 250.196  18
   1  19   0 3900.68 234.637  10
  -1  19   0 3873.17 252.900  10
   2  19   0 9.58422 68.3172  18
  -2  19   0-10.0497 84.5748  18
  -2  19   0 27.3810 64.0653  17
  -2  19   0 33.3137 83.2446  10
   2  19   0 29.9022 57.1824  10
   2  19   0 13.6119 52.4025  14
  -3  19   0 1356.27 144.747  14
   3  19   0 1631.23 136.812  18
  -3  19   0 1624.83 153.556  18
  -3  19   0 1685.88 150.414  17
  -3  19   0 1470.92 153.542  10
  -4  19   0 647.428 103.705  17
   4  19   0-19.5760 32.5251  18
  -4  19   0 917.324 112.144  14
  -4  19   0 40.7790 39.3078  15
  -5  19   0 887.017 107.343  17
  -5  19   0 834.089 107.202  10
  -5  19   0 955.995 104.909  14
  -6  19   0 3217.52 145.238  10
  -6  19   0 11.6542 33.4021  15
  -7  19   0 2472.80 140.737  17
  -7  19   0 2109.89 131.645  10
   0  20   0 6950.88 349.264  14
   0  20   0 6189.73 348.194  10
   1  20   0 12224.6 593.543  14
  -1  20   0 13465.8 612.903  14
  -1  20   0 13151.1 621.370  18
   1  20   0 12605.2 614.016  18
  -1  20   0 12894.0 618.909  10
   1  20   0 13301.8 603.232  10
  -2  20   0 5276.95 219.759  18
   2  20   0 5919.70 218.838  18
  -2  20   0 5621.19 198.846  17
  -2  20   0 5367.05 226.870  10
  -3  20   0 9549.84 474.786  14
   3  20   0 9627.55 459.108  18
  -3  20   0 9442.38 473.624  18
  -3  20   0 9437.10 467.540  17
  -3  20   0 9791.84 486.745  10
  -4  20   0 613.501 97.1249  17
  -4  20   0 644.585 99.9102  14
  -5  20   0 2036.96 150.965  17
  -5  20   0 2186.66 158.463  10
  -6  20   0 1040.63 95.6115  17
  -6  20   0 1077.38 96.5047  10
   0  21   0-36.8296 87.0194  18
   0  21   0 74.0270 71.4573  10
   0  21   0 62.7841 70.2370  14
   1  21   0-44.6113 77.8941  18
  -1  21   0-54.5629 82.9213  18
   1  21   0-7.09030 55.9956  10
  -1  21   0 8.94852 75.3113  10
   1  21   0-76.2354 63.1986  14
  -1  21   0 49.4709 73.0661  14
   2  21   0 323.817 80.9386  18
  -2  21   0 420.239 92.3911  18
  -2  21   0 439.907 93.6571  10
  -2  21   0 360.008 96.2681  14
  -3  21   0 5038.62 270.513  14
   3  21   0 4567.34 251.205  18
  -3  21   0 4853.55 267.662  18
  -3  21   0 4418.62 254.015  17
  -3  21   0 4680.94 274.441  10
  -4  21   0 6.75091 60.1170  17
  -4  21   0-53.4630 70.8507  14
  -5  21   0 139.236 64.1566  17
  -5  21   0 144.769 66.9806  10
  -6  21   0 157.318 49.5243  17
  -6  21   0 170.636 48.8950  10
   0  22   0 21692.6 940.096  14
   0  22   0 21025.7 938.983  10
   0  22   0 21934.5 955.212  18
   1  22   0-5.79854 36.4613  14
  -1  22   0 1470.93 115.401  14
  -1  22   0 1658.34 120.209  10
   1  22   0 5.70228 31.0208  10
  -1  22   0 1592.20 124.015  18
   1  22   0 1644.56 127.118  18
  -2  22   0 6855.61 345.600  14
  -2  22   0 7280.59 352.412  10
  -2  22   0 6593.42 346.513  18
   2  22   0 6412.08 338.389  18
   3  22   0 20.9187 32.4765  18
  -3  22   0 115.352 74.3196  10
  -4  22   0 34.0455 37.9523  17
  -5  22   0-3.69274 40.3358  17
  -5  22   0 4.37979 49.6578  10
   0  23   0 13.6002 65.0872  18
   0  23   0-26.3555 31.0326  10
   0  23   0-16.4979 54.1640  14
  -1  23   0 172.818 78.8616  18
   1  23   0 205.946 71.2138  18
  -1  23   0 279.149 71.9401  14
  -1  23   0 297.352 67.9475  10
  -2  23   0 973.368 98.9757  14
  -2  23   0 1054.31 100.708  10
   2  23   0 922.176 93.2281  18
  -3  23   0-27.2560 56.5996  10
  -4  23   0 306.014 57.8185  10
   0  24   0 11.5027 26.6155  14
   0  24   0 13597.3 245.227  18
  -1  24   0 2409.07 105.479  14
   1  24   0 2192.40 107.438  18
  -2  24   0 4.28682 51.1663  14
  -2  24   0 12.2893 48.6300  10
   2  24   0 40.5947 33.9739  18
  -3  24   0 59.9977 44.5088  10
 -11   0   1-35.2387 64.8653   5
  11   0  -1-30.3589 63.2699  12
  10   0  -1-64.8167 95.2877  12
   9   0  -1-31.5645 66.5671   9
   9   0  -1 39.3174 93.4144  12
   8   0  -1-11.2847 71.4010   9
   8   0  -1-25.2451 99.6748  12
  -8   0   1-122.166 338.944   4
   7   0  -1 62.7350 72.8243  12
  -7   0   1-99.8812 231.854   4
   6   0  -1-55.4405 56.4935  12
  -6   0   1 77.6392 225.929   4
   6   0  -1-75.3194 174.850   1
  -5   0   1 58.4745 162.249   4
   5   0  -1 52.9915 139.495   1
  -4   0   1-43.5227 147.898   4
   4   0  -1-37.3234 126.835   1
  -3   0   1 31.9878 101.189   4
   3   0  -1-26.3453 110.852   1
   2   0  -1 19.1504 100.813   1
   1   0  -1 126.063 94.9190   2
   0   0  -1 77.3718 83.7000   2
   0   0   1 25.4536 26.1417   7
  -1   0  -1 98.8111 113.768   2
   1   0   1 100.341 115.527   1
  -2   0  -1 24.0021 81.5602   1
   2   0   1-29.1529 151.319   1
   3   0   1 126.647 148.242   1
   4   0   1 119.440 181.569   1
   5   0   1 82.6447 191.912   1
  -5   0  -1 177.662 164.388   4
   6   0   1 8.51138 57.8466  19
  -6   0  -1 13.3048 43.6814   8
   6   0   1 8.92453 60.6542  13
   6   0   1 39.3283 55.6412  12
   6   0   1 109.341 214.509   1
  -6   0  -1-80.8634 173.782   4
   7   0   1-19.5513 67.5360  12
  -7   0  -1 105.289 261.278   4
   7   0   1-18.6275 58.3594  19
  -8   0  -1-124.122 243.508   4
   8   0   1-10.8837 76.9902  12
   9   0   1-50.6220 76.4395  12
  10   0   1 18.1235 51.9660   9
  10   0   1 90.4910 64.0800  12
 -11  -1   1 76.6145 63.5047   5
  11  -1  -1-70.1550 62.5600  12
  11   1  -1 5.55608 56.2173  12
  10   1  -1 3604.50 243.134  12
  10  -1  -1 3949.07 255.587  12
   9   1  -1 33.9587 76.9333   9
   9  -1  -1 52.9951 94.4377  12
   9   1  -1-12.9481 95.7264  12
   8   1  -1 19575.8 898.605   9
   8   1  -1 19604.1 905.083  12
   8  -1  -1 19008.1 903.533  12
  -8  -1   1 19279.7 1602.49   4
   7   1  -1 846.570 111.882  12
  -7  -1   1 99.8486 197.781   4
   6   1  -1 4121.59 238.882  12
  -6  -1   1 4890.68 628.693   4
   6  -1  -1 4254.19 582.880   1
  -5  -1   1 876.856 260.162   4
   5  -1  -1 1326.64 286.575   1
  -4  -1   1 521.980 202.967   4
   4  -1  -1 486.060 180.824   1
  -3  -1   1 4304.01 390.413   4
   3  -1  -1 4885.94 381.973   1
   2  -1  -1 12413.3 676.660   1
  -1  -1   1 153945. 6471.14   4
   1  -1  -1 158878. 6457.93   2
  -1  -1   1 152722. 6453.91   2
   0  -1  -1 28937.6 1316.39   2
   0  -1   1 29164.9 1313.26   2
   0   1   1 28578.8 1253.84   7
  -1  -1  -1 7308.98 449.189   2
   1  -1   1 7652.17 436.414   3
  -1  -1  -1 7746.29 456.948   1
  -2  -1  -1 54596.9 2267.10   1
   2  -1   1 44922.7 2275.07   1
   3  -1   1 80534.4 3668.16   1
   4  -1   1 248165. 10652.3   1
  -5  -1  -1 296.225 208.384   4
   5  -1   1 412.042 250.848   1
  -6  -1  -1 17799.1 1340.22   4
   6   1   1 19074.2 857.474  13
   6   1   1 19102.7 843.657  12
   6  -1   1 19499.5 848.042  12
  -6   1  -1 17657.3 831.980   8
   6   1   1 20667.5 859.701  19
  -7  -1  -1 4632.02 700.933   4
   7   1   1 5369.08 304.367  12
   7  -1   1 5791.39 314.201  12
  -7   1  -1 5237.79 290.067   8
   7  -1   1 5433.26 300.784  19
   7   1   1 5247.83 301.372  19
  -8  -1  -1 1363.19 440.402   4
   8   1   1 1575.18 155.152  12
   8  -1   1 1915.48 167.960  12
   9   1   1 3960.62 252.588  12
   9  -1   1 4279.81 260.722  12
  10   1   1 59.7720 55.3181   9
  10  -1   1 124.274 68.2107  12
  10   1   1 19.3041 42.6748  12
 -11  -2   1 295.465 71.2481   5
  11  -2  -1 291.691 70.8639  12
  10   2  -1 8021.80 406.808   9
  10   2  -1 8171.45 423.719  12
  10  -2  -1 8582.66 441.909  12
   9   2  -1 6437.42 362.004   9
   9   2  -1 6167.45 366.269  12
   8   2  -1 34623.6 1475.37   9
   8   2  -1 33005.5 1471.01  12
  -8   2   1 29210.5 2188.39   4
  -8  -2   1 29469.8 2183.05   4
   7   2  -1 63.5004 74.9261  12
  -7  -2   1 302.518 306.491   4
   6   2  -1 546.909 85.4054  12
   6  -2  -1 666.462 87.4620  12
  -6  -2   1 939.698 308.188   4
   6   2  -1 457.297 232.878   1
   6  -2  -1 381.082 202.035   1
  -5  -2   1 20891.2 1366.48   4
   5   2  -1 25354.1 1396.75   1
   5  -2  -1 22264.4 1349.76   1
  -4  -2   1 175.633 154.392   4
   4  -2  -1 150.090 140.001   1
   4   2  -1 451.407 174.904   1
  -3  -2   1 39238.0 1911.39   4
  -3   2   1 39312.6 1914.35   4
   3   2  -1 37570.1 1849.74   1
   3  -2  -1 43255.5 1881.38   1
  -2   2   1 310910. 12763.1   4
  -2  -2   1 301364. 12753.7   4
   2  -2  -1 312844. 12714.6   1
  -1   2   1 741156. 30857.2   2
   1  -2  -1 773539. 30859.5   2
  -1  -2   1 747797. 30859.4   2
  -1   2   1 739891. 30871.5   4
  -1  -2   1 770343. 30880.3   4
  -1  -2   1 754319. 30843.2   6
  -1   2   1 768785. 30849.9   6
   0   2   1 16377.4 769.539   2
   0  -2  -1 16464.0 775.500   2
   0  -2   1 15558.8 763.022   2
   0   2  -1 14841.6 695.305   7
   0  -2  -1 15734.8 772.070   6
   0   2   1 14684.0 753.518   7
   0   2  -1 15275.3 756.983   6
   1  -2   1 27888.0 1245.58   3
  -1  -2  -1 27452.1 1267.05   1
  -1   2  -1 26598.2 1263.51   1
  -1  -2  -1 28865.9 1280.86   2
   1   2   1 27008.0 1244.95   3
  -2   2  -1 86278.8 3576.37   1
   2  -2   1 76019.8 3605.12   1
   2   2   1 76310.3 3603.76   1
  -2  -2  -1 88640.5 3580.14   1
   3  -2   1 16208.7 999.854   1
   3   2   1 16308.9 1008.70   1
   4   2   1 4649.08 537.064   1
   4  -2   1 4565.25 538.970   1
   5  -2   1 15610.0 1228.47   1
   5   2   1 16627.7 1269.26   1
  -5  -2  -1 16088.8 1106.82   4
  -6   2  -1 150.508 56.9107   8
   6  -2   1 218.421 73.9988  13
   6   2   1 136.833 63.3681  12
   6  -2   1 155.180 63.7313  12
  -6  -2  -1 408.496 258.552   4
   6   2   1 301.996 74.3114  19
  -7  -2  -1 6359.44 836.755   4
  -7   2  -1 6969.27 869.327   4
   7  -2   1 8266.86 408.816  12
   7   2   1 7850.08 396.754  12
  -7   2  -1 7283.48 384.962   8
   7   2   1 7628.46 397.003  19
   7  -2   1 7292.20 388.483  19
  -8   2  -1 1148.89 119.894   8
  -8  -2  -1 868.023 395.202   4
  -8   2  -1 1609.92 476.038   4
   8  -2   1 1207.24 140.775  12
   8   2   1 1214.66 132.305  12
   9   2   1 2265.91 183.745   9
   9  -2   1 2291.61 180.527  12
   9   2   1 1794.79 160.622  12
  10   2   1 450.045 76.4488   9
  10  -2   1 437.422 84.4825  12
 -11  -3   1 75.2013 59.5016   5
 -11   3   1 31.2469 55.6773   5
  11  -3  -1 32.0911 65.2112  12
  10   3  -1-26.0233 65.4689   9
  10   3  -1 27.5294 75.9536  12
   9   3  -1 5179.18 313.808   9
   9   3  -1 4896.58 307.376  12
   8   3  -1 39407.0 1725.72   9
   8  -3  -1 41802.5 1732.96  12
   8   3  -1 37871.1 1715.07  12
  -8   3   1 40496.2 2571.83   4
  -8  -3   1 35307.8 2483.28   4
   7   3  -1 2185.38 176.529  12
   7  -3  -1 2176.41 173.196  12
  -7   3   1 1865.08 471.454   4
  -7  -3   1 1442.30 413.272   4
   6   3  -1 8953.30 449.596  12
   6  -3  -1 9453.41 449.606  12
  -6  -3   1 9436.20 877.578   4
   6   3  -1 8285.01 829.572   1
   6  -3  -1 8714.15 862.741   1
  -5   3   1 1737.05 362.156   4
  -5  -3   1 1872.41 372.448   4
   5   3  -1 2218.29 348.784   1
   5  -3  -1 2221.13 355.615   1
  -4   3   1 6998.59 599.802   4
  -4  -3   1 6605.21 581.292   4
   4  -3  -1 6801.44 540.744   1
   4   3  -1 6421.38 533.709   1
  -3  -3   1 13087.0 840.578   4
  -3   3   1 13170.3 841.538   4
   3   3  -1 14761.8 807.788   1
   3  -3  -1 15924.2 823.445   1
  -2  -3   1 239778. 9888.86   4
  -2   3   1 233021. 9890.02   4
   2  -3  -1 243444. 9837.18   1
  -2   3   1 239833. 9886.58   2
   2   3  -1 237715. 9837.17   1
  -2  -3   1 231985. 9872.93   2
  -1   3   1 197482. 8218.03   2
  -1  -3   1 197903. 8220.24   2
  -1  -3   1 199082. 8238.42   4
  -1   3   1 192287. 8231.08   4
   1   3  -1 200482. 8192.91   7
  -1  -3   1 202237. 8269.40   6
  -1   3   1 200937. 8274.95   6
   0   3  -1 122853. 5063.00   2
   0   3   1 120431. 5048.13   3
   0  -3  -1 120720. 5058.68   2
   0  -3   1 122150. 5052.52   2
   0   3   1 126559. 5058.81   2
   0  -3   1 117294. 5042.80   3
   0   3  -1 117805. 5035.73   7
   0  -3  -1 119972. 5128.75   6
   0   3   1 119277. 5104.79   7
   0   3  -1 124221. 5122.70   6
  -1  -3  -1 368983. 15447.6   1
   1  -3   1 382255. 15429.8   3
  -1  -3  -1 377195. 15470.3   2
  -1   3  -1 383671. 15469.3   2
   1   3   1 380384. 15431.8   3
  -1   3  -1 368029. 15449.5   1
   1   3   1 371330. 15477.9   7
  -2   3  -1 10128.4 588.928   1
   2   3   1 8727.16 612.207   1
  -2  -3  -1 10341.9 588.450   1
   2  -3   1 8557.46 611.239   1
   3   3   1 68627.3 3087.51   1
   3  -3   1 62465.4 3045.40   1
   4  -3   1 28769.5 1671.36   1
   4   3   1 28771.9 1679.60   1
  -5  -3  -1 13508.2 973.368   4
  -5   3  -1 13224.8 958.559   4
   5   3   1 10483.5 1012.05   1
   5  -3   1 11478.9 1035.61   1
  -6   3  -1 6698.26 755.246   4
   6  -3   1 6792.00 361.388  13
   6   3   1 6689.70 343.169  12
  -6   3  -1 6652.75 346.461   8
   6   3   1 6871.80 359.850  19
  -7  -3  -1 12557.9 1165.99   4
  -7   3  -1 10513.4 1098.67   4
   7   3   1 11295.2 558.525  19
   7  -3   1 11954.8 556.770  19
   7  -3   1 11661.2 563.078  12
   7   3   1 11005.5 549.637  12
  -7   3  -1 11587.4 551.643   8
   8  -3   1 11.3402 86.1644  12
   8   3   1-20.3781 68.6653  12
  -8  -3  -1 123.220 264.808   4
  -8   3  -1-122.520 284.401   4
  -8   3  -1 54.9443 65.2710   8
   9   3   1 7425.73 394.557   9
   9  -3   1 6950.76 379.036  12
   9   3   1 6683.67 360.731  12
  10   3   1 354.894 75.2918   9
  10  -3   1 223.844 73.8301  12
 -11  -4   1 2381.30 144.717   5
 -11   4   1 2013.61 140.877   5
  10   4  -1 8.98784 67.3766   9
  10   4  -1-16.5119 56.1102  12
  10  -4  -1-53.8069 87.5594  12
   9   4  -1-25.4615 91.4422   9
   9  -4  -1 92.5350 99.7853  12
   9   4  -1 92.4265 87.8011  12
   8   4  -1 6258.33 362.866   9
  -8  -4   1 5497.70 827.020   4
  -8   4   1 5607.91 825.040   4
   8   4  -1 5816.27 347.574  12
   8  -4  -1 6024.49 359.980  12
   7   4  -1 4158.93 266.706   9
  -7   4   1 3718.07 226.741   8
   7  -4  -1 4396.46 264.944  12
   7   4  -1 4106.04 256.273  12
  -7  -4   1 3992.10 652.773   4
  -7   4   1 4249.42 685.481   4
   6   4  -1 4155.21 244.557  12
   6  -4  -1 4373.70 242.537  12
  -6   4   1 4107.78 598.386   4
  -6  -4   1 4280.10 583.929   4
   6  -4  -1 3602.54 536.415   1
   6   4  -1 2651.06 483.723   1
  -5   4   1 4630.80 550.435   4
  -5  -4   1 4175.10 523.867   4
   5  -4  -1 5179.00 524.720   1
   5   4  -1 3859.41 488.092   1
  -4   4   1 8087.92 664.342   4
  -4  -4   1 7996.14 649.645   4
   4   4  -1 7710.56 597.082   1
   4  -4  -1 8318.71 610.503   1
  -3   4   1 2871.48 322.678   4
  -3  -4   1 2690.34 317.174   4
   3  -4  -1 2630.19 274.935   1
   3   4  -1 2741.32 281.579   1
  -2   4   1 310861. 13144.2   2
  -2  -4   1 318143. 13142.4   2
   2  -4  -1 327554. 13097.2   1
   2   4  -1 318241. 13094.4   1
  -2  -4   1 317780. 13154.9   4
  -2   4   1 317502. 13162.1   4
  -2  -4   1 311836. 13247.6   6
  -2   4   1 320010. 13252.1   6
  -1   4   1 435801. 18110.9   2
  -1  -4   1 448657. 18115.8   2
  -1  -4   1 447776. 18128.1   4
  -1   4   1 428075. 18118.9   4
  -1   4   1 445920. 18239.0   6
   1   4  -1 442819. 18122.2   7
   1   4  -1 441742. 18205.9   6
  -1  -4   1 452418. 18231.6   6
   0   4  -1 99000.6 4155.95   2
   0   4   1 96455.0 4137.05   3
   0  -4  -1 98803.6 4153.91   2
   0  -4   1 101452. 4143.58   2
   0   4   1 102043. 4148.00   2
   0  -4   1 95102.5 4131.74   3
   0   4  -1 98567.1 4286.67   6
   0  -4  -1 99665.3 4295.88   6
   0   4   1 99596.5 4280.80   6
   0   4  -1 96646.0 4185.72   7
   0   4   1 100482. 4265.00   7
   1   4   1 32027.4 1398.68   3
  -1  -4  -1 30191.3 1399.34   1
  -1   4  -1 30588.2 1434.89   2
  -1  -4  -1 30393.0 1432.99   2
  -1   4  -1 29337.7 1400.59   1
   1  -4   1 31400.9 1393.45   3
   1   4   1 29365.1 1474.12   7
  -1  -4  -1 29019.5 1555.80   6
  -2  -4  -1 45728.3 2052.44   2
  -2   4  -1 45894.9 2012.56   1
   2   4   1 39746.4 2056.46   1
   2  -4   1 38613.7 2050.69   1
  -2   4  -1 45388.0 2053.12   2
  -2  -4  -1 47188.5 2014.40   1
   3   4   1 8350.53 657.703   1
   3  -4   1 8477.89 661.205   1
  -4  -4  -1 170204. 6688.23   4
  -4   4  -1 161116. 6674.51   4
   4  -4   1 132843. 6720.54   1
   4   4   1 144563. 6779.23   1
  -5  -4  -1 25443.4 1479.83   4
  -5   4  -1 25783.4 1489.84   4
   5   4   1 20947.3 1541.65   1
   5  -4   1 20635.3 1526.37   1
  -6   4  -1 19620.7 1417.29   4
  -6  -4  -1 22665.7 1496.76   4
   6  -4   1 21130.8 919.348  13
   6   4   1 19539.4 895.982  12
  -6   4  -1 20274.1 906.852   8
   6   4   1 20693.6 920.544  19
  -7   4  -1 28888.8 2038.62   4
  -7  -4  -1 31549.1 2081.56   4
   7   4   1 30364.0 1348.39  12
  -7   4  -1 32047.1 1357.94   8
   7   4   1 31167.8 1364.33  19
  -8   4  -1 9430.51 1092.86   4
  -8  -4  -1 10666.9 1147.02   4
   8   4   1 10402.0 517.381  19
   8   4   1 10190.6 514.674  12
  -8   4  -1 11005.6 516.872   8
   9  -4   1-30.8804 83.2626  12
   9   4   1-15.9605 43.1614  12
   9   4   1 58.6684 84.8921   9
  -9   4  -1 49.4955 55.4875   8
  10   4   1 14.5437 61.5801   9
  10  -4   1 138.377 74.2873  12
 -11  -5   1 1570.76 107.924   5
 -11   5   1 1545.13 108.773   5
  11  -5  -1 1834.48 126.812  12
  10   5  -1 472.372 91.7572   9
 -10  -5   1 476.928 91.4486   5
 -10   5   1 392.026 88.1701   5
  10  -5  -1 538.118 109.432  12
   9   5  -1 14145.2 664.473   9
   9   5  -1 12263.3 631.569  12
   9  -5  -1 13921.6 668.286  12
  -8   5   1 2598.10 176.280   8
   8   5  -1 2888.09 224.939   9
  -8   5   1 1621.01 475.910   4
  -8  -5   1 2532.15 576.077   4
   8  -5  -1 2400.03 208.986  12
   8   5  -1 2677.68 206.729  12
  -7   5   1 21221.9 967.825   8
   7   5  -1 22196.3 1011.60   9
   7  -5  -1 23103.5 998.906  12
   7   5  -1 22381.0 995.589  12
  -7  -5   1 19489.9 1601.84   4
  -7   5   1 18997.6 1584.30   4
   6   5  -1 22006.0 964.351   9
  -6   5   1 20898.2 932.085   8
   6  -5  -1 21654.6 941.994  12
   6   5  -1 20356.0 944.883  12
  -6   5   1 21624.9 1520.36   4
  -6  -5   1 21570.3 1499.69   4
   6   5  -1 23198.8 1510.71   1
   6  -5  -1 21993.6 1488.36   1
  -5   5   1 4412.57 547.089   4
  -5  -5   1 3697.47 497.333   4
   5  -5  -1 2862.34 419.271   1
   5   5  -1 3644.06 458.552   1
  -4   5   1 116320. 5322.51   4
  -4  -5   1 114883. 5292.66   4
   4  -5  -1 122236. 5233.86   1
   4   5  -1 123466. 5240.32   1
  -3   5   1 29199.3 1492.94   4
  -3  -5   1 28920.4 1480.39   4
   3   5  -1 30254.7 1416.16   1
   3  -5  -1 26809.1 1392.69   1
   2   5  -1 78355.0 3252.50   1
   2  -5  -1 74770.2 3241.65   1
  -2   5   1 75605.2 3305.87   2
  -2  -5   1 73525.4 3293.85   2
  -2   5   1 78290.5 3329.51   4
  -2  -5   1 75567.4 3317.29   4
  -2   5   1 75422.7 3469.41   6
  -2  -5   1 72987.8 3451.02   6
  -1  -5   1 69140.3 2969.35   2
  -1   5   1 71072.5 2971.83   2
  -1   5   1 67943.9 2972.75   4
  -1  -5   1 68565.3 2979.33   4
  -1   5   1 68736.4 3147.05   6
   1   5  -1 68171.4 3024.70   7
   1   5  -1 70789.5 3133.09   6
  -1  -5   1 68149.2 3140.07   6
   0   5   1 5727.21 339.389   2
   0   5  -1 5521.86 353.671   1
   0   5  -1 5963.06 355.814   2
   0  -5  -1 5833.33 355.599   2
   0   5   1 4917.13 325.946   3
   0  -5   1 6225.95 345.341   2
   0  -5  -1 5777.49 358.517   1
   0  -5   1 5557.20 333.736   3
   0   5   1 5646.08 463.576   7
   0   5  -1 5568.76 488.146   6
   0   5   1 6713.36 510.088   6
   0  -5  -1 6461.62 523.009   6
   0   5  -1 6038.24 429.881   7
   1  -5   1 240.482 81.1997   3
  -1  -5  -1 200.496 90.7187   1
  -1   5  -1 22.1418 82.8083   2
   1   5   1 287.759 82.1774   3
  -1  -5  -1 282.284 122.249   2
  -1   5  -1 310.753 89.9676   1
   1   5   1 223.705 140.421   7
  -1  -5  -1 45.0421 163.134   6
  -1   5  -1 125.226 168.018   6
   2   5   1 5330.82 462.110   1
  -2  -5  -1 7572.27 500.724   2
  -2  -5  -1 6655.16 441.733   1
   2  -5   1 5498.81 476.987   1
  -2   5  -1 7175.86 494.936   2
  -2   5  -1 6575.06 446.594   1
   3   5   1 25497.4 1405.54   1
   3  -5   1 23946.1 1382.45   1
   4   5   1 7226.00 710.081   1
   4  -5   1 6299.91 654.645   1
  -4   5  -1 7528.23 620.093   4
  -4  -5  -1 7689.35 618.849   4
  -5   5  -1 657.846 86.8059   8
   5  -5   1 762.467 89.6474  13
  -5  -5  -1 643.896 234.780   4
  -5   5  -1 253.874 178.536   4
   5  -5   1 885.074 93.7519  12
   5   5   1 970.056 310.884   1
   5  -5   1 850.555 309.089   1
  -5  -5  -1 761.626 250.766   2
  -5   5  -1 560.309 231.799   2
  -6  -5  -1 36982.7 2256.67   4
  -6   5  -1 38569.9 2274.47   4
   6  -5   1 40622.1 1679.90  13
   6  -5   1 41009.6 1675.09  12
   6   5   1 36396.8 1653.88  12
  -6   5  -1 39135.8 1672.01   8
   6   5   1 39512.2 1685.41  19
  -7  -5  -1 18319.1 1552.21   4
  -7   5  -1 19391.3 1569.78   4
   7   5   1 21751.7 959.970  19
   7  -5   1 22171.9 957.085  12
   7   5   1 20014.5 933.827  12
  -7   5  -1 20851.9 946.885   8
   8   5   1-102.218 70.6258  12
   8   5   1 20.1889 65.1024  19
  -8   5  -1 19.7669 70.4657   8
   9   5   1 372.047 100.445   9
  -9   5  -1 470.760 81.2229   8
  10   5   1 1878.35 141.784   9
  11  -6  -1 1583.61 115.976  12
  10   6  -1 791.502 108.164   9
 -10   6   1 776.207 102.350   5
 -10  -6   1 944.827 107.844   5
  10  -6  -1 1005.39 124.950  12
   9   6  -1 826.456 130.108   9
   9   6  -1 726.206 99.6359  12
   9  -6  -1 652.248 127.530  12
   8   6  -1 9667.02 521.893   9
  -8   6   1 9053.74 470.812   8
  -8  -6   1 8974.63 1086.74   4
  -8   6   1 9318.16 1074.35   4
   8  -6  -1 10080.9 514.277  12
   8   6  -1 10627.0 504.524  12
  -7   6   1 6954.44 381.761   8
   7   6  -1 7981.20 429.343   9
   7  -6  -1 8329.72 413.959  12
   7   6  -1 7322.31 399.890  12
  -7  -6   1 8530.02 963.286   4
  -7   6   1 7179.33 909.103   4
  -6   6   1 29617.1 1248.59   8
   6   6  -1 27589.7 1271.05   9
   6   6  -1 27788.2 1253.73  12
   6  -6  -1 30283.6 1253.34  12
  -6  -6   1 29368.5 1872.83   4
  -6   6   1 27708.4 1846.47   4
   6   6  -1 28626.9 1823.58   1
   6  -6  -1 26593.5 1779.74   1
  -5   6   1 51587.0 2701.47   4
  -5  -6   1 48908.0 2661.38   4
   5  -6  -1 50619.7 2596.15   1
   5   6  -1 54553.2 2633.30   1
  -4  -6   1 22671.1 1356.59   4
  -4   6   1 24399.5 1396.91   4
   4   6  -1 23888.7 1303.36   1
   4  -6  -1 23114.4 1286.54   1
   3   6  -1 6063.52 424.016   1
   3  -6  -1 4459.39 377.312   1
  -3  -6   1 5100.87 450.884   4
  -3   6   1 4906.70 460.025   4
  -3   6   1 4238.40 533.661   6
   2  -6  -1 11344.9 607.546   1
   2   6  -1 11579.5 609.780   1
  -2  -6   1 10598.8 644.355   2
  -2   6   1 10779.9 652.721   2
  -2  -6   1 12512.4 689.966   4
  -2   6   1 10307.9 661.175   4
  -2   6   1 11775.7 844.476   6
  -1  -6   1 157896. 6490.89   2
  -1   6   1 157248. 6488.49   2
   1  -6  -1 153929. 6434.07   1
   1   6  -1 153531. 6442.57   1
  -1   6   1 151170. 6488.99   4
  -1  -6   1 154925. 6498.53   4
  -1   6   1 163989. 6756.54   7
   1   6  -1 156933. 6609.99   7
  -1   6   1 158486. 6759.66   6
   1   6  -1 164538. 6739.31   6
  -1  -6   1 158383. 6756.22   6
   0  -6  -1 243627. 9908.49   1
   0   6  -1 242185. 9910.48   2
   0  -6  -1 247582. 9913.61   2
   0   6   1 236088. 9886.74   3
   0  -6   1 244103. 9887.22   3
   0   6  -1 231706. 9908.70   1
   0  -6  -1 234785. 10213.1   6
   0   6  -1 234090. 10076.7   7
   0   6  -1 246471. 10214.9   6
   0   6   1 255001. 10225.7   6
   0   6   1 244516. 10160.7   7
  -1   6  -1 51899.9 2313.41   1
  -1  -6  -1 54522.1 2374.27   2
  -1  -6  -1 54872.2 2314.98   1
  -1   6  -1 53629.4 2374.67   2
   1   6   1 50705.9 2501.87   7
  -1   6  -1 54071.1 2627.91   6
  -2  -6  -1 1038.36 164.188   1
  -2   6  -1 565.378 128.513   1
   2  -6   1 896.824 208.005   1
   2   6   1 981.072 195.402   1
  -2  -6  -1 904.422 190.046   2
  -2   6  -1 794.432 170.777   2
   2   6   1 1033.25 252.809   7
  -3  -6  -1 10285.2 700.076   2
  -3   6  -1 10495.5 714.347   2
   3  -6   1 8702.70 713.468   1
   3   6   1 9445.13 730.435   1
  -4  -6  -1 32116.7 1853.91   2
  -4   6  -1 34135.1 1918.55   2
   4   6   1 33906.2 1995.67   1
   4  -6   1 31566.2 1954.37   1
   5   6   1 245.376 78.0580  19
  -5   6  -1 387.073 74.0562   8
   5  -6   1 307.805 64.6527  13
  -5  -6  -1 267.572 176.431   4
  -5   6  -1 326.409 198.731   4
   5  -6   1 228.059 61.9363  12
  -5  -6  -1 317.060 200.914   2
   5   6   1 89.1731 175.308   1
   5  -6   1 171.958 213.660   1
  -5   6  -1 432.711 219.478   2
  -6   6  -1 3781.20 576.707   4
  -6  -6  -1 3846.50 593.358   4
   6  -6   1 3809.24 241.725  13
   6  -6   1 4079.76 242.302  12
  -6   6  -1 3913.44 242.995   8
   6   6   1 4013.46 254.630  19
  -7  -6  -1 1662.54 441.803   4
  -7   6  -1 1163.66 390.527   4
   7   6   1 1919.60 170.152  19
  -7   6  -1 1990.68 165.224   8
   7  -6   1 1994.18 169.435  12
   8   6   1 6109.99 347.539  19
   8  -6   1 6345.51 362.371  12
  -8   6  -1 6749.91 354.122   8
   9  -6   1 359.661 100.156  12
   9   6   1 388.495 105.196   9
  -9   6  -1 343.279 77.4558   8
  10   6   1 61.6965 63.9831   9
  11  -7  -1 1480.38 103.744  12
  10   7  -1 52.3324 67.7798   9
 -10  -7   1 187.337 63.2701   5
 -10   7   1 142.952 54.5520   5
  10  -7  -1 99.7099 77.6855  12
   9  -7  -1 573.985 114.981  12
   9   7  -1 319.452 102.809   9
  -8   7   1 1649.30 142.429   8
   8   7  -1 1795.34 183.997   9
   8   7  -1 1575.68 149.894  12
   8  -7  -1 1790.34 173.847  12
  -8  -7   1 1421.83 485.439   4
  -8   7   1 1215.80 418.132   4
  -8   7   1 1427.97 124.796  17
  -7   7   1 1499.86 134.178   8
   7   7  -1 1115.84 150.480   9
   7   7  -1 1209.59 129.671  12
   7  -7  -1 1455.34 146.284  12
  -7  -7   1 1273.33 409.537   4
  -6   7   1 4530.06 261.116   8
   6   7  -1 4393.52 281.356   9
   6   7  -1 4433.01 617.100   1
   6  -7  -1 4912.15 634.137   1
   6   7  -1 4611.92 267.948  12
   6  -7  -1 4516.91 260.769  12
  -6   7   1 4741.30 653.058   4
  -6  -7   1 5049.85 681.757   4
  -5   7   1 105.494 261.789   6
   5   7  -1 9.61297 60.2352   9
  -5  -7   1 142.212 176.453   4
  -5   7   1 218.520 211.955   4
   5  -7  -1 178.912 165.462   1
   5   7  -1-183.810 152.045   1
   4   7  -1 102420. 4446.07   1
   4  -7  -1 98641.6 4437.10   1
  -4  -7   1 96449.0 4512.98   4
  -4   7   1 101220. 4556.01   4
  -4   7   1 98268.3 4826.50   6
   3   7  -1 44592.3 2096.06   1
   3  -7  -1 45741.3 2097.91   1
  -3   7   1 48326.6 2217.82   4
  -3  -7   1 44619.5 2176.99   4
  -3   7   1 43004.0 2426.74   6
   2  -7  -1 1372.36 162.789   1
   2   7  -1 1410.32 158.989   1
  -2   7   1 1530.03 196.989   2
  -2  -7   1 1486.57 197.607   2
  -2   7   1 1337.59 195.836   4
  -2  -7   1 2068.23 242.987   4
   2   7  -1 1500.29 268.318   7
  -2   7   1 1611.73 344.743   6
   1  -7  -1 99689.7 4155.96   1
   1   7  -1 102543. 4167.42   1
  -1   7   1 98981.8 4207.60   2
  -1  -7   1 96317.6 4203.03   2
  -1   7   1 103411. 4583.08   6
  -1   7   1 104399. 4555.56   7
   1   7  -1 101715. 4412.74   7
   1   7  -1 103388. 4549.41   6
   0   7  -1 28585.5 1253.96   2
   0  -7  -1 29513.7 1241.41   1
   0   7   1 28098.5 1232.60   3
   0   7  -1 28567.0 1251.34   1
   0  -7  -1 28799.5 1252.23   2
   0  -7   1 28401.4 1232.59   3
   0   7   1 30237.9 1564.66   7
   0   7   1 28560.1 1599.09   6
   0   7  -1 27427.5 1581.56   6
   0   7  -1 26206.8 1463.26   7
  -1  -7  -1 20865.1 971.331   1
  -1   7  -1 21240.0 981.918   1
  -1  -7  -1 20059.5 1023.09   2
  -1   7  -1 20665.1 1032.02   2
  -1   7  -1 20789.0 1205.58   7
  -1   7  -1 22950.2 1364.54   6
   1   7   1 20565.7 1214.27   7
  -2  -7  -1 8689.57 585.328   2
  -2   7  -1 8974.33 599.415   2
  -2  -7  -1 8210.94 526.800   1
  -2   7  -1 8196.43 533.112   1
  -2   7  -1 8950.67 814.664   6
   2   7   1 9209.14 712.555   7
  -3  -7  -1 4650.63 413.755   4
  -3   7  -1 4678.05 420.651   4
  -3   7  -1 3865.53 420.419   2
   3   7   1 3311.20 430.231   1
   3  -7   1 4196.69 472.185   1
  -3  -7  -1 4056.30 411.914   2
  -4   7  -1 536.924 183.100   4
  -4  -7  -1 1058.06 243.178   4
   4   7   1 887.269 268.753   1
  -4   7  -1 338.386 186.524   2
   4  -7   1 405.218 188.743   1
  -4  -7  -1 504.523 189.163   2
  -5   7  -1 3817.52 512.266   4
  -5  -7  -1 3780.71 522.693   4
   5  -7   1 2705.51 514.358   1
   5   7   1 4044.53 599.965   1
  -5  -7  -1 2343.81 396.227   2
  -5   7  -1 2456.99 460.356   2
   5  -7   1 3995.11 225.777  13
   5   7   1 4125.62 247.999  19
   5  -7   1 4021.87 226.346  12
  -5   7  -1 3891.19 232.596   8
  -6  -7  -1 77841.9 3957.05   4
  -6   7  -1 75804.3 3893.90   4
   6   7   1 74857.4 3252.43  19
   6  -7   1 75248.3 3232.00  13
   6  -7   1 81678.5 3236.67  12
  -6   7  -1 77891.4 3240.87   8
  -7   7  -1-43.7640 83.6869   8
   7  -7   1-31.6582 79.1083  12
  -7   7  -1 104.596 183.537   4
  -7  -7  -1-111.471 218.689   4
   7   7   1 11.8999 78.8274  19
   8   7   1 29222.5 1290.52  19
   8  -7   1 29547.5 1301.13  12
   8   7   1 29444.9 1329.92   9
  -8   7  -1 29678.5 1296.10   8
   9  -7   1 193.735 92.5330  12
   9   7   1 121.670 88.6688   9
  -9   7  -1 177.941 67.6258   8
  10   7   1 25.6617 62.6776   9
 -10  -7  -1-15.8006 33.9567   5
  10  -7   1 18.3130 63.5950  12
  10   8  -1-8.28084 67.3774   9
 -10  -8   1 23.3824 46.4455   5
  10  -8  -1 16.3937 72.9882  12
   9   8  -1 299.345 97.8501   9
   9  -8  -1 361.801 105.157  12
  -9   8   1 380.967 84.9262   5
  -9  -8   1 458.376 96.2249   5
   8  -8  -1 3003.82 220.161  12
   8   8  -1 2977.19 236.480   9
  -8   8   1 2830.14 195.573   8
  -8   8   1 2515.84 180.169  17
   7   8  -1 11358.9 592.324   9
  -7   8   1 11277.7 556.177   8
   7  -8  -1 11838.6 567.066  12
  -7   8   1 10901.3 1127.76   4
  -7  -8   1 9820.72 1112.82   4
  -6   8   1 7535.64 384.226   8
   6   8  -1 7406.04 408.766   9
   6   8  -1 6517.14 759.128   1
   6  -8  -1 7264.54 374.748  12
  -6   8   1 6149.65 782.110   4
  -6  -8   1 7244.54 844.327   4
  -5   8   1 13652.8 1340.12   6
   5   8  -1 15445.8 1091.12   1
   5  -8  -1 13959.4 1040.36   1
  -5   8   1 14497.8 660.414  14
  -5   8   1 15786.0 681.089   8
   5   8  -1 14427.7 693.997   9
  -5  -8   1 12393.2 1059.36   4
  -5   8   1 13716.7 1099.26   4
   4   8  -1 2024.24 314.898   1
   4  -8  -1 2163.99 314.756   1
  -4   8   1 2027.11 350.634   4
  -4  -8   1 2343.02 355.108   4
   3  -8  -1 39421.7 1877.43   1
   3   8  -1 39389.7 1880.85   1
  -3  -8   1 39699.0 1953.41   4
  -3   8   1 39546.3 1973.10   4
  -3   8   1 44888.7 2366.22   6
   2  -8  -1 27941.3 1242.53   1
  -2  -8   1 24399.0 1277.47   2
  -2   8   1 26053.9 1292.67   2
   2   8  -1 27759.5 1240.57   1
  -2  -8   1 25929.6 1302.70   4
  -2   8   1 26292.9 1305.42   4
  -2   8   1 26752.7 1635.48   6
   2   8  -1 29448.6 1499.22   7
  -1  -8   1 415.438 70.2172   2
  -1   8   1 378.759 66.1683   3
  -1   8   1 484.211 71.5543   2
   1   8  -1 476.368 62.5758   1
   1  -8  -1 567.483 65.1396   1
  -1  -8   1 382.079 65.9038   3
  -1   8   1 565.225 248.642   7
  -1   8   1 492.022 223.251   6
   1   8  -1 755.724 265.665   6
   1   8  -1 494.988 185.460   7
   0   8  -1 2736.35 148.143   1
   0   8  -1 3440.68 395.148   7
   0   8   1 3136.07 449.117   6
   0   8   1 2943.37 421.015   7
   0   8  -1 3237.13 453.261   6
  -1  -8  -1 15586.8 784.202   1
  -1   8  -1 16941.6 848.417   2
  -1  -8  -1 17188.5 849.795   2
  -1   8  -1 17782.1 811.714   1
   1   8   1 17854.8 1118.56   7
  -1   8  -1 18369.5 1104.09   7
  -1   8  -1 19501.8 1256.66   6
  -2   8  -1 139.979 76.8606   1
  -2   8  -1 224.936 101.857   2
  -2  -8  -1 188.781 107.109   2
  -2  -8  -1 68.0315 84.6600   4
  -2   8  -1 209.779 89.3753   4
  -2   8  -1 243.861 257.221   6
   2   8   1 163.824 224.814   7
  -3  -8  -1 1619.39 265.101   2
  -3   8  -1 1770.64 286.655   2
  -3   8  -1 2056.31 277.210   4
  -3  -8  -1 1765.07 266.775   4
  -3   8  -1 1649.63 431.798   6
   4   8   1 2988.10 457.431   1
   4  -8   1 3836.75 510.710   1
  -4  -8  -1 3608.15 436.848   2
  -4   8  -1 3410.03 458.264   2
  -4   8  -1 3361.57 627.241   6
  -4  -8  -1 4344.32 480.275   4
  -4   8  -1 3536.70 431.446   4
  -5  -8  -1 5217.65 633.902   4
  -5   8  -1 4650.27 579.584   4
   5  -8   1 3178.90 538.898   1
  -5  -8  -1 4670.00 549.400   2
   5   8   1 4019.05 613.099   1
  -5   8  -1 2685.87 489.128   2
   5  -8   1 5593.22 284.836  13
   5   8   1 4980.28 307.024  19
   5  -8   1 5604.32 287.062  12
  -5   8  -1 5693.39 299.563   8
  -6   8  -1 73525.0 3967.54   4
  -6  -8  -1 83830.9 4110.82   4
   6  -8   1 78127.9 3334.40  13
   6  -8   1 83231.6 3339.90  12
  -6   8  -1 79709.4 3349.34   8
   6   8   1 79199.4 3364.49  19
   7   8   1 23730.0 1061.50  19
  -7   8  -1 23219.3 1052.77   8
   7  -8   1 23450.0 1046.93  12
   8   8   1 2442.71 179.836  19
   8  -8   1 2355.97 182.986  12
   8   8   1 2209.61 208.053   9
  -8   8  -1 1894.68 169.531   8
   9  -8   1 530.747 96.7302  12
   9   8   1 538.747 109.574   9
  -9   8  -1 346.395 76.7894   8
  10   8   1 244.483 66.5438   9
  10  -8   1 430.171 73.6614  12
  10   9  -1-23.0504 67.0764   9
  10  -9  -1-7.14346 67.7948  12
   9   9  -1 1513.30 150.054   9
   9  -9  -1 1551.27 143.950  12
  -9  -9   1 1415.41 117.381   5
   8  -9  -1 2311.59 197.340  12
  -8   9   1 2460.99 185.171   8
   8   9  -1 2564.91 219.021   9
  -8   9   1 2555.12 175.280  17
  -7   9   1 7476.49 403.082   8
   7   9  -1 7869.03 439.778   9
  -7   9   1 6387.12 835.553   4
   7  -9  -1 7526.50 404.660  12
   6   9  -1 30099.5 1340.16   9
  -6   9   1 30938.4 1312.84   8
   6  -9  -1 29166.6 1295.45  12
  -6   9   1 30634.2 1964.46   4
  -6  -9   1 26254.7 1904.93   4
  -5   9   1 14349.0 629.214   8
  -5   9   1 11182.3 1245.75   6
   5   9  -1 13343.8 1019.11   1
  -5   9   1 13715.6 607.998  14
   5  -9  -1 12619.6 598.247  12
  -5   9   1 12659.8 1044.13   4
  -5  -9   1 10500.9 979.709   4
  -4  -9   1-53.4528 124.097   4
  -4   9   1-56.7174 140.763   4
  -4   9   1-109.790 254.861   6
   4   9  -1-46.1338 99.1689   1
   4  -9  -1-46.3866 134.996   1
  -3   9   1 23017.2 1308.13   4
  -3  -9   1 22756.0 1292.49   4
  -3   9   1 27526.2 1753.58   6
   3   9  -1 26254.0 1266.61   1
   3  -9  -1 24654.4 1259.08   1
  -2   9   1 6247.22 438.740   4
   2   9  -1 7606.70 642.174   7
  -2   9   1 9145.08 811.553   7
  -2   9   1 9857.84 861.661   6
  -2   9   1 5820.62 427.388   2
   2   9  -1 7826.71 420.077   1
   2  -9  -1 7267.58 424.862   1
   1   9  -1 25080.7 1398.54   7
   1   9  -1 23688.6 1532.17   6
  -1   9   1 22857.4 1516.60   6
  -1   9   1 25139.8 1518.45   7
   0   9   1 10677.4 911.172   6
   0   9   1 11656.6 889.183   7
   0   9  -1 12021.1 844.211   7
   0   9  -1 10222.0 904.689   6
  -1   9  -1 13943.0 641.662   4
  -1   9  -1 14695.6 995.076   7
   1   9   1 14546.5 1013.47   7
  -1   9  -1 13181.5 644.938   2
  -1  -9  -1 12728.5 634.520   2
  -1   9  -1 13547.0 641.033   1
  -2   9  -1 17426.3 924.363   4
  -2   9  -1 17025.3 1358.49   6
   2   9   1 20059.2 1261.72   7
  -2   9  -1 18423.0 991.790   2
  -2  -9  -1 17902.0 981.230   2
  -3  -9  -1 5343.03 447.014   4
  -3   9  -1 3482.42 375.336   4
  -3   9  -1 4617.49 703.314   6
  -3  -9  -1 4268.69 434.690   2
  -3   9  -1 4076.52 441.901   2
  -4   9  -1 389.460 303.205   6
   4   9   1 1152.22 122.710  19
  -4   9  -1 841.631 84.9950  20
  -4  -9  -1 1426.27 286.699   4
  -4   9  -1 828.288 225.017   4
  -4   9  -1 182.105 154.318   2
  -5  -9  -1 2667.87 456.977   4
  -5   9  -1 3599.42 499.651   4
   5  -9   1 3654.04 213.505  13
   5  -9   1 3535.93 213.342  12
  -5   9  -1 3560.36 231.019   8
   5   9   1 3684.27 246.753  19
  -6   9  -1 23789.1 1678.55   4
   6   9   1 24685.4 1162.62  19
  -6   9  -1 25759.7 1150.15   8
   6  -9   1 26720.8 1136.49  12
   7   9   1 6380.02 363.892  19
   7  -9   1 5928.38 347.234  12
  -7   9  -1 6625.28 361.617   8
   8   9   1 47.8535 68.7861  19
  -8   9  -1 89.9702 78.9832   8
   8   9   1 40.1150 99.5844   9
   8  -9   1 88.7309 78.3754  12
  -9   9  -1 2240.46 150.097   8
   9   9   1 2178.50 176.277   9
   9  -9   1 1866.18 156.542  12
  10   9   1 2820.29 163.739   9
  10  -9   1 2819.39 159.288  12
  10 -10  -1 76.9651 59.0784  12
  -9  10   1 647.874 78.7472  17
   9 -10  -1 814.325 112.644  12
   9  10  -1 728.047 123.538   9
   8  10  -1 496.431 120.766   9
  -8  10   1 546.758 79.2879  10
  -8  10   1 562.003 96.8582   8
  -8  10   1 455.031 87.9453  17
   8 -10  -1 496.652 102.612  12
  -7  10   1 57.0826 78.8198  17
   7  10  -1 74.2037 105.836   9
  -7  10   1 76.7911 85.6152   8
   7 -10  -1 126.911 80.4300  12
   6 -10  -1 7301.48 390.016  12
  -6  10   1 8258.19 418.278   8
  -5  10   1 4457.73 581.332   4
   5  10  -1 5202.10 284.521  19
  -5  10   1 5193.51 273.588  14
   5 -10  -1 4551.77 259.787  12
  -5  10   1 5151.96 290.947   8
  -4  10   1 41654.7 1690.78  18
  -4  10   1 44154.8 2649.30   6
  -4  10   1 38653.7 1680.38  14
   4  10  -1 39614.0 1717.40   9
  -4  10   1 40104.1 1703.35   8
  -4  10   1 36688.9 2058.61   4
   3  10  -1 84434.8 3681.06   1
  -3  10   1 80969.4 3728.54   4
  -2  10   1 327.342 268.779   7
   2  10  -1 115.400 168.111   7
  -2  10   1 358.468 304.634   6
   1  10  -1 716.350 253.406   7
  -1  10   1 649.007 327.863   6
  -1  10   1 1227.75 354.355   7
   0  10  -1 64834.7 3179.89   7
   0  10   1 64467.5 3258.38   7
   0  10  -1 68767.8 3404.99   6
  -1  10  -1 24316.4 1515.33   7
  -1  10  -1 23956.4 1682.08   6
   1  10   1 26738.0 1572.49   7
  -2  10  -1 13288.7 765.982   2
   2  10   1 14953.3 1106.68   7
  -2  10  -1 14392.4 1109.52   7
  -2  10  -1 15631.1 1313.86   6
  -3  10  -1 175.320 94.8772   2
  -3  10  -1 469.343 134.867   4
  -3  10  -1 491.770 389.076   6
  -4  10  -1 22962.0 1416.15   4
  -4  10  -1 21550.1 1925.13   6
  -4  10  -1 25429.2 1067.38  14
   4  10   1 24268.9 1109.32  19
  -4  10  -1 24548.8 1066.46  20
   4 -10   1 25390.6 1067.74  12
  -4  10  -1 23886.7 1087.47   8
   5  10   1 1551.04 164.686  19
   5 -10   1 1614.23 129.641  13
  -5  10  -1 1552.63 128.586  14
  -5  10  -1 1952.19 161.293   8
  -5  10  -1 1247.93 299.082   4
   6  10   1 773.518 129.490  19
   6 -10   1 753.794 106.547  12
   6  10   1 754.303 136.165   9
  -6  10  -1 659.299 118.173   8
   7  10   1 713.929 121.521  19
   7 -10   1 468.151 105.251  12
   7  10   1 617.892 129.224   9
  -7  10  -1 535.176 111.424   8
  -8  10  -1 957.696 118.553   8
   8 -10   1 1169.66 125.455  12
   8  10   1 1032.92 115.370  19
  -9  10  -1 434.246 76.6637   8
  -9  10  -1 475.182 65.0046  17
  -9  10  -1 404.792 64.4498  10
   9  10   1 381.576 92.1183   9
   9 -10   1 362.351 82.4527  12
  10  10   1 28.7725 41.6056   9
  10 -11  -1 2815.51 157.790  12
  -9  11   1 2591.71 164.060  17
   9 -11  -1 2898.09 191.204  12
   9  11  -1 3193.28 216.641   9
  -8  11   1 973.975 117.733   8
  -8  11   1 1035.43 112.950  17
   8 -11  -1 914.292 121.498  12
  -8  11   1 878.392 97.6709  10
   8  11  -1 1086.01 145.460   9
  -7  11   1 448.172 104.037   8
  -7  11   1 275.286 87.8013  17
   7 -11  -1 400.051 96.2574  12
   7  11  -1 463.637 126.628   9
  -7  11   1 251.042 81.1235  10
  -6  11   1-45.4560 80.3871   8
   6 -11  -1 34.9623 58.4082  12
   6  11  -1-59.8639 71.6566  19
   5  11  -1 32146.6 1413.14  18
  -5  11   1 33825.6 1421.10  14
   5  11  -1 31108.3 1429.60  19
   5  11  -1 33463.3 1464.51   9
  -5  11   1 35339.2 1449.01   8
   4  11  -1 736.289 87.5574  18
  -4  11   1 823.618 98.5594  18
  -4  11   1 443.518 81.4102  14
  -4  11   1 400.645 311.028   6
   4  11  -1 500.026 97.3494   9
   4  11  -1 684.941 96.6597  19
  -3  11   1 689.040 416.365   6
   2  11  -1 3974.23 526.893   7
  -2  11   1 3720.88 617.135   6
  -2  11   1 3366.28 605.664   7
  -1  11   1 35553.1 2086.85   7
   1  11  -1 35284.7 1945.40   7
  -1  11   1 32756.8 2107.96   6
   0  11   1-74.3374 225.933   7
   0  11  -1-64.5922 196.316   7
   0  11  -1 91.6046 254.155   6
   1  11   1 16890.7 1249.72   7
  -1  11  -1 18531.8 1267.89   7
  -1  11  -1 16963.9 1395.79   6
  -2  11  -1 6400.90 863.649   6
   2  11   1 6511.20 710.604   7
  -2  11  -1 5163.66 660.968   7
  -3  11  -1 179.491 59.2379  14
  -3  11  -1-135.928 266.782   6
  -3  11  -1 297.168 230.068   7
  -3  11  -1 188.069 63.2373   8
   3  11   1 282.582 82.4009  19
  -3  11  -1 176.831 54.8507  20
  -4  11  -1 1374.46 118.780  20
   4  11   1 1360.15 150.024  19
   4 -11   1 1382.23 113.838  12
   4  11   1 1457.56 144.127   9
  -4  11  -1 1441.83 135.468   8
  -4  11  -1 1377.90 119.090  14
   5  11   1 15806.4 768.994  19
  -5  11  -1 16042.0 721.088  14
   5 -11   1 16153.0 723.046  12
   5  11   1 15178.4 763.461   9
   6  11   1 940.359 143.371  19
   6 -11   1 836.189 109.506  12
   6  11   1 1117.00 154.955   9
  -6  11  -1 897.527 127.328   8
   7  11   1 614.755 118.654  19
   7 -11   1 714.795 108.896  12
   7  11   1 835.946 139.391   9
  -7  11  -1 796.959 119.842   8
  -8  11  -1 421.575 92.9884   8
   8 -11   1 676.515 101.070  12
   8  11   1 385.955 82.5820  19
  -9  11  -1 905.030 78.7904  17
  -9  11  -1 801.629 75.6154  10
  -9  11  -1 912.036 91.9060   8
   9 -11   1 826.613 95.8181  12
  -9  12   1 4324.32 233.523  17
   9 -12  -1 4473.47 248.080  12
  -8  12   1 4290.11 249.048  17
   8 -12  -1 4346.65 256.308  12
  -8  12   1 4181.52 239.003  10
   8  12  -1 4436.77 292.302   9
  -7  12   1 1187.65 131.291  17
   7 -12  -1 1337.45 130.264  12
  -7  12   1 1053.84 122.564  10
  -7  12   1 1146.82 140.717   8
  -6  12   1 14262.4 666.219  17
   6 -12  -1 12650.6 637.278  12
  -6  12   1 14430.6 677.265   8
   6  12  -1 14084.7 701.700   9
  -6  12   1 14771.7 669.250  10
   5  12  -1 8496.41 427.260  18
   5  12  -1 8571.51 449.895  19
  -5  12   1 8894.62 436.868  14
  -5  12   1 9127.81 459.481   8
   5  12  -1 8567.10 472.105   9
  -4  12   1 344.143 76.9374  14
  -4  12   1 248.749 85.5585  10
   4  12  -1 309.081 88.7705   9
   4  12  -1 290.011 70.0952  18
  -4  12   1 349.539 82.9123  18
   3  12  -1 5949.08 345.870  16
   3  12  -1 6340.11 339.307  18
  -3  12   1 6686.06 332.434  14
  -3  12   1 6988.06 945.147   6
  -3  12   1 7186.94 357.532  10
  -3  12   1 7407.57 356.432   8
   3  12  -1 6620.35 360.603   9
  -3  12   1 6668.21 340.444  18
  -2  12   1 14800.7 673.258  18
   2  12  -1 18159.8 1208.95   7
  -2  12   1 15297.8 1361.21   6
  -1  12   1 2379.00 505.397   6
   1  12  -1 2039.46 400.805   7
  -1  12   1 2502.12 533.828   7
   0  12  -1 34835.0 2275.12   6
   0  12  -1 37306.0 2098.69   7
   0  12   1 37791.4 2185.91   7
  -1  12  -1 338.715 262.216   6
   1  12   1 245.077 237.861   7
  -1  12  -1 79.0927 219.597   7
  -2  12  -1 30503.2 1286.93  18
   2  12   1 30716.1 1320.51  19
  -2  12  -1 29072.2 1277.66  14
  -2  12  -1 27833.2 1889.40   7
  -2  12  -1 29920.5 2154.44   6
   2  12   1 33273.9 1966.16   7
  -3  12  -1 5086.47 265.044  14
  -3  12  -1 4468.10 819.205   6
  -3  12  -1 5329.40 762.582   7
   3  12   1 5338.95 305.886  19
  -3  12  -1 4369.82 261.462  18
  -3  12  -1 5025.00 263.132  20
   3  12   1 5050.95 263.084  10
  -3  12  -1 4631.97 275.500   8
   3  12   1 4886.47 283.165   9
  -4  12  -1 18902.3 863.911  20
   4  12   1 18751.4 909.674  19
  -4  12  -1 20793.0 871.100  18
  -4  12  -1 19483.1 865.535  14
  -4  12  -1 18673.9 1597.72   7
   4  12   1 18874.1 856.045  10
   4 -12   1 19733.3 856.021  12
   4  12   1 18641.7 897.241   9
  -4  12  -1 20516.0 893.797   8
   5  12   1 517.309 127.269  19
  -5  12  -1 746.677 103.775  14
   5 -12   1 769.320 100.220  12
   5  12   1 768.746 130.195   9
  -5  12  -1 948.006 412.634   7
   6  12   1 13788.1 695.577  19
   6 -12   1 14097.6 656.052  12
   6  12   1 14464.6 709.919   9
  -6  12  -1 14068.0 683.204   8
  -6  12  -1 11865.9 1310.19   7
   7  12   1 6614.40 372.689  19
   7 -12   1 6153.50 346.990  12
   7  12   1 7050.07 400.161   9
  -7  12  -1 7033.16 374.354   8
   8  12   1 218.994 71.2152  19
   8 -12   1 78.6932 67.4692  12
   8  12   1 77.5204 82.0139   9
  -8  12  -1 93.5078 75.1109   8
  -9  12  -1 1842.10 110.614  17
   9 -12   1 2067.03 127.664  12
  -9  13   1 4.65837 46.2550  17
   9 -13  -1 49.3731 41.7912  12
  -8  13   1 1277.29 113.499  17
  -8  13   1 1267.06 100.839  10
   8 -13  -1 1215.90 106.899  12
  -7  13   1 3086.35 208.185  17
   7  13  -1 2594.13 199.379  16
   7 -13  -1 2483.09 183.833  12
  -7  13   1 3152.89 219.357   8
  -7  13   1 2837.82 196.167  10
  -6  13   1-11.9714 89.7405   8
  -6  13   1-156.508 336.346   7
  -6  13   1 11.0061 74.7986  10
   6  13  -1-59.5701 96.0167   9
  -6  13   1 10.8478 86.1849  17
  -5  13   1 6811.65 377.097  10
   5  13  -1 6681.92 395.686   9
   5  13  -1 6434.73 372.221  16
   5  13  -1 6666.97 348.898  18
  -5  13   1 7199.85 366.149  14
   4  13  -1 5949.64 313.455  18
   4  13  -1 5390.20 320.687  16
  -4  13   1 5855.66 310.864  14
  -4  13   1 6175.55 320.266  18
  -4  13   1 5218.26 321.450   8
   4  13  -1 6069.31 345.008   9
  -4  13   1 5582.22 328.198  10
   3  13  -1 4216.84 272.296  16
  -3  13   1 5100.07 278.779  17
   3  13  -1 5005.54 272.809  18
  -3  13   1 4482.85 259.286  14
   3  13  -1 4833.08 253.415  14
  -3  13   1 4956.78 271.352  18
  -3  13   1 5062.08 284.891  10
  -3  13   1 4943.09 279.339   8
   3  13  -1 4809.34 288.757   9
  -2  13   1 295.673 62.5106  14
   2  13  -1 157.694 55.1693  14
   2  13  -1 161.526 212.697   7
  -2  13   1-124.646 267.973   6
  -2  13   1 79.4336 61.4033  10
  -2  13   1 174.629 66.1001  17
  -2  13   1 163.540 64.3130  18
   2  13  -1 227.928 65.4699  18
   2  13  -1 192.436 62.1799  16
   1  13  -1 22087.9 1492.14   7
  -1  13   1 22903.1 1725.98   6
  -1  13   1 22392.6 960.754  18
  -1  13   1 21494.4 968.975  10
   1  13  -1 21690.5 954.858  14
  -1  13   1 22289.7 951.889  14
   0  13  -1 50086.9 2586.69   7
   0  13  -1 49555.6 2841.37   6
   0  13   1 44906.1 2631.02   7
   0  13  -1 46868.9 1936.29  18
   0  13   1 45988.9 1928.28  18
   0  13   1 45241.0 1934.84  10
   0  13  -1 45018.7 1924.51  14
  -1  13  -1 13772.3 1350.86   6
   1  13   1 16327.6 1237.62   7
  -1  13  -1 12243.5 1105.42   7
  -1  13  -1 13964.8 626.645  14
  -1  13  -1 14051.3 635.785  18
  -1  13  -1 13949.2 622.121  20
   1  13   1 14423.2 664.904  19
   1  13   1 13506.4 625.890  18
   1  13   1 13496.0 631.662  10
  -2  13  -1 377.267 74.9913  18
   2  13   1 396.023 66.6837  18
  -2  13  -1 491.474 273.171   7
  -2  13  -1 706.744 372.375   6
   2  13   1 653.382 317.563   7
  -2  13  -1 393.670 77.9917   8
   2  13   1 380.952 95.7852  19
   2  13   1 365.088 73.6270  10
  -2  13  -1 389.126 75.1308  14
  -3  13  -1 3509.42 642.233   7
  -3  13  -1 3912.39 232.803  14
  -3  13  -1 4656.65 248.172  18
   3  13   1 4167.57 275.809  19
  -3  13  -1 3795.73 232.514  20
   3  13   1 4141.42 234.497  10
   3  13   1 3904.43 251.221   9
  -3  13  -1 4361.49 255.855   8
  -4  13  -1 324.500 82.7193  18
  -4  13  -1 192.242 71.4688  14
  -4  13  -1 210.607 91.2956   8
  -4  13  -1 127.720 274.674   7
  -4  13  -1 134.520 78.0501  20
   4  13   1 400.458 114.761  19
   4  13   1 378.919 95.8753   9
   4  13   1 273.600 66.0128  10
   5  13   1 36151.5 1608.63  19
  -5  13  -1 36637.9 1556.64  14
  -5  13  -1 36292.7 2498.62   7
   5 -13   1 35994.8 1545.43  12
  -5  13  -1 36320.5 1584.30   8
   5  13   1 35854.1 1599.11   9
   6  13   1 1612.78 175.627  19
  -6  13  -1 1862.46 149.564  14
   6 -13   1 1806.82 147.383  12
   6  13   1 1812.68 183.832   9
   7  13   1 633.897 107.788  19
   7 -13   1 609.732 94.0999  12
   7  13   1 582.420 123.107   9
  -7  13  -1 545.849 111.095   8
  -8  13  -1 3336.48 192.743  17
   8  13   1 3265.40 218.746   9
  -8  13  -1 3039.39 199.362   8
  -8  13  -1 3065.48 188.125  10
   8 -13   1 2818.07 185.926  12
   9  13   1 7357.34 320.026   9
   9 -13   1 5916.54 291.992  12
  -9  14   1 619.263 64.2779  17
  -8  14   1 794.454 98.8156  17
  -8  14   1 537.714 73.4585  10
  -7  14   1 1158.73 127.563  17
   7  14  -1 846.944 108.224  16
   7  14  -1 862.634 140.511   9
  -7  14   1 1047.69 117.221  10
  -6  14   1 154.447 331.923   7
  -6  14   1 35.7848 88.8188   8
   6  14  -1-29.4086 103.222   9
  -6  14   1-21.8478 81.9059  10
   6  14  -1 148.710 80.3096  16
  -6  14   1 87.5369 90.5846  17
  -5  14   1 246.324 86.1593  14
  -5  14   1 155.673 334.599   7
   5  14  -1 228.619 104.282   9
  -5  14   1 185.322 88.7642  10
  -5  14   1 134.393 90.2261  17
   5  14  -1 69.7733 67.9035  16
   5  14  -1 86.1124 59.7468  18
  -4  14   1 44.1751 75.9851  14
  -4  14   1 123.638 87.6812   8
  -4  14   1 94.8940 82.0314  18
   4  14  -1 36.9096 62.7536  18
   4  14  -1 77.4917 68.7186  16
  -4  14   1 11.2813 78.5961  10
   4  14  -1 39.1668 84.9808   9
  -3  14   1 312.810 78.3833  14
   3  14  -1 148.853 52.9298  14
  -3  14   1 229.956 89.6797  10
  -3  14   1 135.721 73.5271  17
   3  14  -1 185.612 73.3019  16
   3  14  -1 174.389 72.3922  18
  -3  14   1 123.732 79.4104  18
   2  14  -1 2323.70 155.349  14
  -2  14   1 2284.60 157.540  14
   2  14  -1 2740.42 511.141   7
   2  14  -1 2541.57 170.894  18
  -2  14   1 2299.19 165.712  18
  -2  14   1 2214.53 165.333  17
   2  14  -1 2043.74 166.823  16
  -1  14   1 1136.70 107.380  15
   1  14  -1 1089.27 116.172  16
  -1  14   1 1177.60 109.240  17
  -1  14   1 1022.49 406.809   6
   1  14  -1 768.469 312.137   7
   1  14  -1 1145.18 105.706  14
  -1  14   1 992.127 101.144  14
   1  14  -1 1087.46 95.9236  20
  -1  14   1 1015.64 104.224  18
  -1  14   1 1335.48 119.868  10
   1  14  -1 1120.62 105.269  10
   0  14   1 9348.05 467.754  17
   0  14  -1 9302.99 1103.14   6
   0  14  -1 11355.4 1003.33   7
   0  14  -1 10185.8 469.237  20
   0  14   1 9848.17 478.337  18
   0  14  -1 10973.5 491.993  18
   0  14  -1 10298.1 485.478  10
   0  14   1 9663.95 484.578  10
   0  14  -1 10479.2 479.653  14
   0  14   1 9991.40 467.849  14
   1  14   1 1278.51 400.802   7
  -1  14  -1 1379.20 503.200   6
  -1  14  -1 1556.49 134.359  18
   1  14   1 1664.78 130.791  18
  -1  14  -1 1661.89 125.413  20
  -1  14  -1 1699.83 142.097  10
   1  14   1 1424.69 129.979  10
  -1  14  -1 1654.87 126.550   8
  -1  14  -1 1775.22 132.314  14
   1  14   1 1663.18 118.734  14
  -2  14  -1 18449.8 1494.73   7
   2  14   1 20815.4 1545.10   7
   2  14   1 17503.1 840.686  18
  -2  14  -1 19923.8 860.060  18
   2  14   1 19777.6 897.609  19
  -2  14  -1 19659.0 862.841   8
   2  14   1 19198.5 852.904  10
  -2  14  -1 19285.7 849.954  14
  -3  14  -1 4009.32 237.795  14
  -3  14  -1 3988.05 243.027  18
   3  14   1 4276.35 283.950  19
   3  14   1 3714.57 221.053  18
  -3  14  -1 3753.04 232.555  20
  -3  14  -1 3967.67 252.229   8
   3  14   1 4281.78 236.357  10
   3  14   1 4158.44 252.348   9
  -4  14  -1 267.017 79.8820  18
  -4  14  -1 185.218 78.0268  14
  -4  14  -1 260.358 279.943   7
  -4  14  -1 320.062 91.9142   8
   4  14   1 244.474 102.989  19
  -4  14  -1 300.576 81.5941  20
   4  14   1 183.653 81.0062   9
   5  14   1 3212.37 254.728  19
  -5  14  -1 3879.77 232.214  14
   5 -14   1 3540.39 207.754  12
   5  14   1 3580.02 253.402   9
  -5  14  -1 3361.98 245.395   8
   6  14   1 6233.63 351.353  19
  -6  14  -1 5903.43 302.225  14
   6 -14   1 5241.01 295.008  12
   6  14   1 5194.00 337.342   9
   7  14   1 693.203 110.421  19
   7 -14   1 581.141 86.7505  12
   7  14   1 643.900 113.722   9
  -7  14  -1 733.094 114.211   8
  -8  14  -1 488.485 78.1810  17
   8 -14   1 405.902 72.3391  12
  -8  14  -1 602.213 87.2027   8
   8  14   1 652.609 97.3860   9
  -8  14  -1 660.638 82.6944  10
  -9  15   1 1870.86 122.702  15
  -9  15   1 1770.27 103.258  17
  -8  15   1 823.781 94.2506  10
  -8  15   1 975.898 101.170  17
  -7  15   1 603.997 93.0375  10
  -7  15   1 484.182 99.3579  17
  -6  15   1 668.618 111.587  10
  -6  15   1 894.219 127.635  17
   6  15  -1 636.724 101.542  16
  -5  15   1 212.349 88.9735  14
  -5  15   1 128.442 92.3506  10
  -5  15   1 136.654 93.8733  17
   5  15  -1 154.240 64.8858  18
   5  15  -1 168.335 74.5213  16
  -4  15   1 5365.27 319.042  17
   4  15  -1 4475.94 300.872  16
  -4  15   1 4505.38 841.272   7
  -4  15   1 6001.35 318.198  18
   4  15  -1 5683.33 305.911  18
  -4  15   1 5278.40 321.533  10
  -4  15   1 5826.16 310.217  14
  -3  15   1 8639.53 431.751  17
   3  15  -1 7603.60 421.315  16
   3  15  -1 7987.61 396.563  14
  -3  15   1 8930.58 429.923  18
   3  15  -1 8014.39 419.634  18
  -3  15   1 8465.19 439.645  10
  -2  15   1 8330.97 397.985  14
   2  15  -1 7997.45 389.088  14
   2  15  -1 7553.90 403.433  18
  -2  15   1 8185.69 406.272  18
  -2  15   1 7827.72 403.310  17
   2  15  -1 7105.90 402.374  16
  -2  15   1 7821.78 405.728  15
  -1  15   1 211.494 63.8414  15
  -1  15   1 244.905 65.6946  17
  -1  15   1 256.061 75.6116  18
   1  15  -1 346.802 78.4556  16
   1  15  -1 462.882 269.587   7
   1  15  -1 199.923 66.9215  14
  -1  15   1 246.305 69.7793  14
   1  15  -1 229.948 58.3685  20
   1  15  -1 339.637 68.5255  10
  -1  15   1 277.071 75.6999  10
   0  15   1 1520.08 125.708  17
   0  15  -1 1037.35 356.930   7
   0  15  -1 1672.39 141.524  18
   0  15  -1 1596.08 126.059  20
   0  15   1 1599.10 134.981  18
   0  15  -1 1550.92 135.502  10
   0  15   1 1448.22 138.742  10
   0  15  -1 1721.87 134.938  14
   0  15   1 1694.14 127.228  14
  -1  15  -1 7811.43 882.041   7
   1  15   1 7408.66 376.229  18
  -1  15  -1 7964.51 389.813  18
  -1  15  -1 7575.50 371.877  20
  -1  15  -1 7130.20 388.930  10
   1  15   1 7391.23 381.818  10
   1  15   1 7195.19 359.702  14
  -2  15  -1 39098.3 2448.24   7
  -2  15  -1 39461.6 1654.90  14
   2  15   1 37454.7 1646.76  18
  -2  15  -1 39887.1 1662.97  18
  -2  15  -1 39362.6 1651.29  20
   2  15   1 38032.9 1700.29  19
   2  15   1 38665.5 1654.61  10
  -2  15  -1 37605.0 1658.50   8
  -2  15  -1 39692.4 1682.52  10
  -3  15  -1 93.1496 74.2960  18
   3  15   1 205.037 62.3039  18
  -3  15  -1 180.097 79.6846   8
  -3  15  -1 104.975 75.0943  14
  -3  15  -1 121.028 76.1300  20
   3  15   1 227.477 100.780  19
   3  15   1 265.186 75.1562   9
   3  15   1 105.562 65.2364  10
  -4  15  -1 199.822 82.2268  18
  -4  15  -1 184.057 88.7322   8
   4  15   1 117.757 101.835  19
  -4  15  -1 82.2265 76.6614  20
   4  15   1 118.733 78.1465   9
  -4  15  -1 91.3084 77.4491  14
  -5  15  -1-11.5872 88.6319   8
  -5  15  -1 89.5920 80.1678  14
   5  15   1 14.3035 100.399  19
   5  15   1 12.7600 81.5081   9
   6  15   1 434.731 106.213  19
   6  15   1 331.598 98.7793   9
  -7  15  -1 285.923 82.0906  17
   7 -15   1 276.885 62.7326  12
  -7  15  -1 230.831 83.7069   8
  -7  15  -1 173.265 77.8480  10
   7  15   1 152.086 81.0892   9
  -8  15  -1 1846.84 126.297  10
  -8  15  -1 2084.58 133.476  17
  -8  16   1 259.179 54.3163  10
  -8  16   1 304.204 68.8534  17
  -7  16   1 570.595 89.5961  10
  -7  16   1 604.756 100.610  17
  -6  16   1 5136.60 216.788  10
  -6  16   1 5181.45 224.476  17
   5  16  -1 6803.59 379.332  16
  -5  16   1 6929.20 1022.78   7
  -5  16   1 7310.78 386.968  14
   5  16  -1 7380.28 368.881  18
  -5  16   1 7349.89 398.910  10
  -4  16   1-9.60820 86.8571  14
  -4  16   1 150.567 323.597   7
  -4  16   1 35.6538 87.3054  10
   4  16  -1 96.7984 71.3240  16
  -4  16   1 324.277 102.205  18
  -4  16   1-22.6165 87.1265  17
   4  16  -1 153.672 71.5828  18
   3  16  -1 477.899 76.2350  14
  -3  16   1 142.532 331.409   7
   3  16  -1 561.655 91.6925  16
  -3  16   1 385.739 105.172  18
   3  16  -1 554.606 95.9825  18
  -3  16   1 457.526 97.5626  17
  -3  16   1 379.657 105.195  10
  -2  16   1 112.577 73.7074  14
   2  16  -1 117.259 62.1599  14
  -2  16   1 59.0855 64.1262  15
   2  16  -1 103.789 69.3969  16
  -2  16   1-57.5887 80.8118  18
  -2  16   1 48.1655 75.6376  17
   2  16  -1 40.1866 72.1954  18
  -1  16   1 17556.8 803.397  17
  -1  16   1 17264.3 802.048  15
   1  16  -1 19093.2 1455.53   7
   1  16  -1 17743.9 800.283  14
  -1  16   1 18611.3 803.762  14
  -1  16   1 18501.3 814.636  18
   1  16  -1 17740.5 787.068  20
  -1  16   1 18008.3 821.407  10
   1  16  -1 17286.5 797.732  10
   0  16   1 631.605 99.1057  18
   0  16  -1 540.169 95.9849  18
   0  16   1 545.786 76.6977  17
   0  16  -1 601.202 292.506   7
   0  16  -1 628.135 86.5043  20
   0  16  -1 654.526 95.1379  10
   0  16   1 559.000 98.8476  10
   0  16   1 614.024 89.0734  14
   0  16  -1 464.930 85.9741  14
  -1  16  -1 6639.53 858.271   7
   1  16   1 7532.76 371.427  14
  -1  16  -1 7742.65 399.575  18
   1  16   1 7831.88 391.180  18
  -1  16  -1 7711.92 384.247  20
   1  16   1 7659.90 394.631  10
  -1  16  -1 7280.35 399.384  10
  -2  16  -1 852.400 109.477  18
   2  16   1 852.735 103.089  18
  -2  16  -1 453.798 300.227   7
  -2  16  -1 758.286 102.711   8
  -2  16  -1 819.365 109.108  14
  -2  16  -1 742.670 102.772  20
   2  16   1 773.234 105.230  10
  -2  16  -1 596.691 111.914  10
   3  16   1 1319.75 116.379  18
  -3  16  -1 1182.20 132.017  18
  -3  16  -1 954.785 130.490   8
  -3  16  -1 1583.86 456.795   7
  -3  16  -1 1735.54 140.160  14
   3  16   1 1483.61 129.622  10
  -3  16  -1 1532.28 158.749  10
  -4  16  -1 108.370 82.3535  18
  -4  16  -1-33.7561 89.4066   8
  -4  16  -1-125.375 269.443   7
   4  16   1-103.234 112.809  19
   4  16   1-77.3424 69.9180   9
  -4  16  -1-27.7576 79.1352  14
   5  16   1 6213.07 364.138   9
  -5  16  -1 6679.56 371.360   8
  -5  16  -1 6505.25 374.638  10
  -5  16  -1 6920.14 354.536  14
  -6  16  -1 17349.7 804.924   8
   6  16   1 17536.0 810.592   9
  -6  16  -1 17719.0 807.597  10
  -7  16  -1 5267.41 282.821  10
  -7  16  -1 5350.16 283.741  17
  -8  16  -1 4126.81 209.430  10
  -8  16  -1 4488.08 216.625  17
  -8  17   1 704.789 62.4508  10
  -8  17   1 848.915 83.9758  15
  -7  17   1-26.0398 54.4859  10
  -7  17   1 14.9249 68.3560  17
  -6  17   1 293.881 84.6558  10
  -6  17   1 162.875 91.8025  17
  -5  17   1 1229.90 128.361  14
   5  17  -1 1065.80 100.526  18
  -5  17   1 1097.85 125.958  10
   4  17  -1 9018.81 458.611  16
  -4  17   1 9016.50 472.880  17
  -4  17   1 10571.1 1236.79   7
  -4  17   1 9535.53 465.778  14
   4  17  -1 8795.14 452.909  18
  -4  17   1 9000.42 476.823  10
   3  17  -1 1263.20 129.073  16
  -3  17   1 1442.46 145.171  17
  -3  17   1 1269.51 135.890  15
  -3  17   1 1290.31 473.692   7
   3  17  -1 1274.60 113.789  14
  -3  17   1 1338.48 142.999  18
   3  17  -1 1235.78 134.660  18
  -3  17   1 1540.36 151.325  10
  -2  17   1 8941.13 446.112  14
   2  17  -1 9016.47 434.619  14
  -2  17   1 9297.95 1116.59   7
   2  17  -1 8646.97 452.179  18
  -2  17   1 9564.03 460.675  18
  -2  17   1 8483.22 443.563  15
  -2  17   1 8424.16 447.030  17
  -1  17   1 24287.8 1086.31  17
   1  17  -1 24378.8 1758.46   7
  -1  17   1 27383.0 1972.53   7
  -1  17   1 24869.8 1099.78  18
   1  17  -1 24290.8 1071.15  20
  -1  17   1 24222.1 1106.06  10
   1  17  -1 24816.7 1084.10  10
   1  17  -1 24843.7 1086.08  14
  -1  17   1 25874.9 1092.46  14
   0  17  -1 32059.5 2083.28   7
   0  17  -1 31199.1 1345.77  14
   0  17   1 30474.8 1336.44  14
   0  17  -1 31287.9 1359.43  18
   0  17  -1 31615.3 1336.87  20
   0  17   1 31351.4 1353.65  18
   0  17   1 30956.2 1357.31  10
   0  17  -1 30419.3 1350.06  10
  -1  17  -1 16904.7 782.989  17
  -1  17  -1 16435.4 1408.66   7
   1  17   1 17357.2 774.802  14
   1  17   1 17729.4 796.024  18
  -1  17  -1 17542.9 787.812  20
  -1  17  -1 18124.6 806.217  18
   1  17   1 17591.7 797.749  10
  -1  17  -1 16884.5 804.414  10
  -2  17  -1 994.637 121.141  18
   2  17   1 872.676 106.524  18
  -2  17  -1 967.980 118.283  14
  -2  17  -1 758.760 107.026  20
   2  17   1 613.541 103.463  10
  -2  17  -1 684.475 121.507  10
   3  17   1 1839.16 142.006  18
  -3  17  -1 1862.70 166.844  18
  -3  17  -1 2490.26 525.975   7
  -3  17  -1 1928.48 166.531  14
   3  17   1 1960.10 151.095  10
  -3  17  -1 1834.16 161.190   8
  -3  17  -1 2102.19 186.840  10
  -4  17  -1 600.523 101.186  14
  -4  17  -1 649.940 111.878   8
  -4  17  -1 871.316 111.780  18
  -5  17  -1 138.117 77.9265  14
  -5  17  -1 140.780 83.8530   8
  -5  17  -1 97.4929 89.3018  10
  -6  17  -1 16015.2 742.079  10
  -6  17  -1 16414.4 741.181   8
  -7  17  -1 2713.30 170.866  10
  -7  17  -1 2923.69 173.945  17
  -8  17  -1 752.429 62.3286  17
  -8  18   1 65.5041 42.4015  17
  -8  18   1 42.9039 38.8605  15
  -7  18   1 936.821 90.1866  10
  -7  18   1 962.662 100.626  17
  -7  18   1 773.848 91.7825  15
  -6  18   1 1690.54 145.028  10
  -6  18   1 1839.17 148.140  15
  -5  18   1 2335.78 185.224  17
  -5  18   1 2085.37 170.927  15
   5  18  -1 1847.39 139.716  18
  -5  18   1 2233.27 178.431  10
  -5  18   1 2484.19 180.118  14
  -4  18   1 8520.56 444.953  17
   4  18  -1 7318.64 412.120  16
  -4  18   1 8474.65 438.424  15
  -4  18   1 9016.57 438.655  14
   4  18  -1 9003.72 427.109  18
  -4  18   1 8501.56 447.257  10
   3  18  -1 427.603 73.7016  14
  -3  18   1 399.492 89.9372  15
  -3  18   1 697.159 367.560   7
  -3  18   1 622.742 119.743  10
   3  18  -1 531.300 100.038  18
  -3  18   1 646.382 111.837  18
  -3  18   1 549.321 109.992  17
  -2  18   1 26513.2 1126.14  14
   2  18  -1 26223.1 1109.92  14
   2  18  -1 26671.5 1136.74  18
  -2  18   1 25433.1 1133.49  18
  -2  18   1 23730.6 1119.98  17
  -2  18   1 24489.9 1116.92  15
  -1  18   1 1076.96 115.266  17
  -1  18   1 1229.13 137.278  18
   1  18  -1 730.253 357.080   7
  -1  18   1 773.650 377.656   7
  -1  18   1 1233.33 127.508  14
   1  18  -1 1053.90 118.671  14
   1  18  -1 995.962 102.040  20
   1  18  -1 932.151 109.588  10
  -1  18   1 1090.87 135.204  10
   0  18  -1 771.811 115.874  18
   0  18   1 775.721 114.636  18
   0  18   1 742.956 393.025   7
   0  18  -1 526.022 321.358   7
   0  18  -1 753.434 105.501  14
   0  18   1 936.978 106.677  14
   0  18  -1 723.985 98.2856  20
   0  18  -1 821.210 110.118  10
   0  18   1 814.151 117.439  10
  -1  18  -1 1364.95 124.274  17
   1  18   1 1196.61 114.571  14
   1  18   1 1278.42 134.832  18
  -1  18  -1 1271.11 139.070  18
  -1  18  -1 1518.98 132.741  20
   1  18   1 1334.29 137.795  10
  -1  18  -1 1605.86 144.242  10
  -2  18  -1 6450.83 353.498  17
  -2  18  -1 6230.53 826.661   7
  -2  18  -1 6818.66 363.873  18
   2  18   1 6736.26 351.162  18
  -2  18  -1 6814.82 356.288  20
   2  18   1 6236.06 348.510  10
  -2  18  -1 7327.52 383.110  10
  -2  18  -1 6688.18 359.055  14
   3  18   1 318.483 71.7417  10
  -3  18  -1 163.652 94.2977  10
  -3  18  -1 139.659 86.0839  17
   3  18   1 101.935 61.0697  18
  -3  18  -1 130.933 85.6049  18
  -3  18  -1 283.230 86.2911  14
  -4  18  -1 6442.88 342.840  18
  -4  18  -1 6434.68 356.742  17
  -4  18  -1 6785.89 353.262  14
  -5  18  -1 1171.12 134.058  10
  -5  18  -1 1245.34 127.022  17
  -5  18  -1 926.550 111.965  14
  -6  18  -1 1225.25 117.676  10
  -7  18  -1 255.191 57.8564  10
  -7  18  -1 276.445 60.2564  17
  -7  19   1 1459.72 101.557  10
  -7  19   1 1414.64 103.858  15
  -7  19   1 1746.35 117.159  17
  -6  19   1 1798.26 136.351  10
  -6  19   1 1607.81 129.543  15
  -5  19   1 577.293 97.0733  10
  -5  19   1 595.026 101.128  17
  -5  19   1 367.504 82.3154  15
  -4  19   1 885.644 126.010  10
  -4  19   1 812.434 117.039  17
   4  19  -1 809.801 99.0499  18
  -4  19   1 657.330 98.8882  15
  -4  19   1 798.488 115.341  14
  -3  19   1 6355.46 346.228  18
   3  19  -1 5759.29 330.687  18
  -3  19   1 6258.60 341.053  17
  -3  19   1 5987.25 327.346  15
   3  19  -1 6215.88 307.411  14
  -2  19   1 3144.24 166.299  17
  -2  19   1 3496.73 180.407  14
   2  19  -1 3298.14 156.042  14
   2  19  -1 3518.36 186.281  18
  -2  19   1 3571.42 186.936  18
  -2  19   1 3381.05 191.889  10
  -1  19   1 3386.70 218.007  17
  -1  19   1 3178.64 657.592   7
  -1  19   1 3495.46 228.142  14
   1  19  -1 3988.27 230.621  14
  -1  19   1 3396.95 235.580  18
   1  19  -1 3868.45 213.196  20
  -1  19   1 3764.20 244.227  10
   1  19  -1 3592.18 218.536  10
   0  19  -1 91.5849 80.3725  18
   0  19   1-59.8062 79.6929  18
   0  19  -1 103.278 221.958   7
   0  19   1-245.256 240.581   7
   0  19  -1 54.5719 59.6554  20
   0  19  -1 73.4998 68.4207  10
   0  19   1 19.9555 81.6720  10
   0  19   1 83.4116 63.8235  14
   0  19  -1 35.7858 73.2346  14
   1  19   1 3954.03 681.354   7
   1  19   1 3380.49 210.942  14
   1  19   1 3687.49 234.434  18
  -1  19  -1 3819.87 242.258  18
  -1  19  -1 3590.06 226.226  20
  -1  19  -1 3989.01 243.406  10
   1  19   1 3750.12 233.624  10
  -2  19  -1 3729.65 234.973  14
   2  19   1 3504.21 225.103  18
  -2  19  -1 3657.96 238.912  18
  -2  19  -1 3980.82 233.072  20
  -2  19  -1 3637.86 224.967  17
   2  19   1 3471.05 219.860  10
  -2  19  -1 3940.15 248.528  10
  -3  19  -1 1853.38 139.111  14
  -3  19  -1 2015.91 140.755  18
   3  19   1 33.4556 38.3727  18
  -3  19  -1 1806.91 135.076  17
  -3  19  -1 1946.31 153.724  10
   3  19   1 292.698 60.4626  10
  -4  19  -1 937.223 113.336  17
  -4  19  -1 616.926 109.853  10
  -4  19  -1 899.392 111.382  14
  -5  19  -1 4763.07 259.329  17
  -5  19  -1 4365.54 246.554  14
  -6  19  -1 4756.01 251.271  17
  -6  19  -1 4861.76 254.925  10
  -7  19  -1 57.6807 38.9258  10
  -7  20   1 2779.70 148.891  17
  -6  20   1-9.71453 32.8346  15
  -6  20   1 2150.66 112.038  10
  -5  20   1 930.167 103.100  17
  -5  20   1 1013.03 103.771  10
  -4  20   1 1769.68 131.947  14
   4  20  -1 1584.98 112.174  18
  -4  20   1 1603.12 129.097  17
  -4  20   1 1598.86 137.378  10
  -3  20   1-7.40043 33.4694  15
  -3  20   1 1324.94 120.457  17
  -3  20   1 1839.33 148.074  18
   3  20  -1 1551.71 121.753  18
   3  20  -1 11.1791 31.7828  14
  -2  20   1 788.454 121.648  18
   2  20  -1 789.918 112.949  18
  -2  20   1 871.685 105.699  17
  -2  20   1 844.405 113.364  14
   2  20  -1 792.199 96.8429  14
  -2  20   1 852.436 121.803  10
  -1  20   1 8971.30 259.748  14
   1  20  -1 9205.59 253.260  14
  -1  20   1 9416.51 284.456  18
  -1  20   1 9572.29 288.028  10
   0  20   1 767.231 116.309  18
   0  20  -1 916.835 121.183  18
   0  20   1 726.897 99.8995  14
   0  20  -1 995.625 111.457  14
   0  20   1 848.738 114.235  10
   0  20  -1 784.779 101.449  10
  -1  20  -1 1137.78 114.206  14
  -1  20  -1 1260.83 132.953  18
   1  20   1 1260.01 122.730  18
  -1  20  -1 1387.53 126.552  10
   1  20   1 1056.05 109.844  10
   2  20   1 421.106 84.4252  18
  -2  20  -1 366.486 91.7804  18
  -2  20  -1 423.159 97.2211  10
   2  20   1 406.558 77.9345  10
  -2  20  -1 349.901 93.5356  14
  -3  20  -1 2191.56 140.079  14
  -3  20  -1 2296.25 137.830  18
  -3  20  -1 2478.58 142.343  17
  -3  20  -1 2317.12 152.347  10
  -4  20  -1 437.234 83.9080  17
  -4  20  -1 528.196 97.8742  10
  -4  20  -1 455.359 87.2612  14
  -5  20  -1 1252.72 110.451  17
  -6  20  -1 52.2096 48.0061  17
  -6  20  -1 22.6835 49.5783  10
  -6  21   1 273.666 58.5897  17
  -6  21   1 154.100 50.3249  10
  -5  21   1 1770.86 130.347  17
  -5  21   1 1735.10 131.980  10
   4  21  -1 127.909 56.8775  18
  -4  21   1 35.4952 65.9797  17
  -4  21   1 23.4323 72.9049  10
  -3  21   1 2265.75 168.415  17
   3  21  -1 2743.80 176.979  18
  -3  21   1 2835.29 184.944  14
  -2  21   1 483.671 109.338  18
   2  21  -1 429.315 89.5441  18
   2  21  -1 569.439 78.9483  14
  -2  21   1 603.846 102.225  14
  -2  21   1 589.622 105.141  10
  -1  21   1 1156.12 117.097  14
   1  21  -1 998.648 110.494  14
  -1  21   1 1185.38 134.539  18
  -1  21   1 1294.09 132.375  10
   0  21   1 360.310 94.0739  18
   0  21  -1 512.115 103.276  18
   0  21   1 357.382 90.5738  10
   0  21  -1 372.431 76.6294  10
   0  21  -1 434.965 90.4703  14
   0  21   1 494.513 80.4634  14
   1  21   1 268.378 80.1475  18
  -1  21  -1 485.272 96.3710  18
  -1  21  -1 417.109 91.5664  14
   1  21   1 356.703 82.0364  10
  -1  21  -1 320.798 82.6243  10
  -2  21  -1 1968.20 132.661  14
  -2  21  -1 2037.70 139.193  18
   2  21   1 1712.54 114.334  18
  -2  21  -1 1917.86 134.871  10
  -3  21  -1 6373.83 204.673  14
  -3  21  -1 6715.29 201.166  18
  -3  21  -1 6282.27 212.178  10
  -4  21  -1 7429.67 358.883  17
  -4  21  -1 7743.81 372.826  10
  -4  21  -1 7365.88 362.869  14
  -5  21  -1 1531.18 108.949  17
  -6  21  -1 204.839 41.2663  10
  -5  22   1 4.57695 49.8327  10
   4  22  -1-21.6028 28.6460  18
  -4  22   1 842.240 89.6162  10
   3  22  -1 25.0365 60.7194  18
  -3  22   1 136.592 70.1801  14
  -2  22   1 4435.57 172.305  14
  -2  22   1 4538.52 183.171  10
   2  22  -1 4710.65 178.606  18
  -1  22   1 13481.8 618.418  14
   1  22  -1 13433.0 614.384  14
  -1  22   1 13980.6 631.927  18
  -1  22   1 13855.7 630.200  10
   0  22   1 725.640 98.7262  18
   0  22  -1 627.301 103.556  18
   0  22   1 564.636 86.8841  10
   0  22  -1 28.9883 35.1629  10
   0  22   1 41.0007 38.0247  14
   0  22  -1 592.771 85.7101  14
  -1  22  -1 1290.37 117.936  14
   1  22   1 1282.95 114.642  18
  -1  22  -1 1155.00 108.752  10
   1  22   1 988.513 101.975  10
  -1  22  -1 953.271 116.165  18
  -2  22  -1 5177.87 177.888  18
  -2  22  -1 4862.38 173.905  10
  -3  22  -1 5.91042 63.3031  14
  -3  22  -1 38.2551 65.7185  10
  -4  22  -1 478.439 70.8654  14
  -4  22  -1 328.249 68.9769  10
  -5  22  -1 442.667 56.2802  10
  -5  23   1 275.414 43.9401  10
  -3  23   1 1998.19 131.206  10
   3  23  -1 1581.60 116.539  18
  -2  23   1 1590.36 125.761  10
   2  23  -1 1614.46 124.001  18
   1  23  -1 3074.07 175.174  14
  -1  23   1 3178.75 186.009  10
   1  23  -1 3072.55 190.662  18
   0  23  -1 1540.14 119.956  14
   0  23   1 1454.96 122.964  18
   0  23  -1 1594.46 129.741  18
   0  23   1 1562.31 119.788  10
   1  23   1 190.455 63.1684  18
  -1  23  -1 80.6973 68.4682  18
  -1  23  -1 5.85433 61.0028  14
  -1  23  -1 14.4969 30.3021  10
   1  23   1 9.25376 29.0160  10
  -2  23  -1 940.770 87.5931  10
  -2  23  -1 1017.23 97.0414  18
  -3  23  -1 3269.93 181.396  10
  -3  23  -1 3460.68 184.675  14
  -4  23  -1 1179.69 83.8101  10
   3  24  -1-20.1105 23.0001  18
  -3  24   1 439.892 56.2583  10
   2  24  -1 351.054 60.9567  18
  -2  24   1 425.839 62.4297  10
   1  24  -1 15.1736 54.5295  18
  -1  24   1-8.90517 49.5679  10
   0  24  -1 3309.45 116.247  14
   0  24  -1 3324.56 129.792  18
  -1  24  -1 22.0447 51.9570  14
  -1  24  -1 108.801 57.1114  18
   1  25  -1 473.116 57.0686  18
   0  25  -1 118.968 48.5854  18
  -1  25  -1 3172.84 155.857  14
 -11   0   2 6719.91 340.022   5
  11   0  -2 6566.08 336.280  12
 -10   0   2 1667.36 164.408   5
  10   0  -2 2059.19 181.587  12
   9   0  -2 3748.07 269.443  12
  -8   0   2 14695.6 1394.63   4
   8   0  -2 15478.6 749.339  12
  -7   0   2 323.582 267.982   4
   6   0  -2 3662.69 521.472   1
  -6   0   2 3968.18 589.002   4
   5   0  -2 4366.38 483.876   1
  -5   0   2 3968.14 543.745   4
   4   0  -2 46416.6 2271.92   1
  -4   0   2 46822.4 2393.56   4
   3   0  -2 21815.2 1187.85   1
  -3   0   2 21797.4 1268.18   4
  -2   0   2 5797.02 487.227   2
  -2   0   2 6828.10 530.445   4
   1   0  -2 75881.6 3373.82   2
   0   0  -2 209701. 8830.29   2
  -1   0  -2 61231.7 2892.65   1
   1   0   2 60126.2 2788.84   3
  -1   0  -2 64395.2 2888.10   2
  -2   0  -2 31165.5 1690.82   2
   2   0   2 33225.2 1641.80   3
  -3   0  -2 5107.44 520.629   2
   3   0   2 4131.12 500.196   1
  -4   0  -2 5452.10 586.357   2
   4   0   2 4365.15 592.690   1
   5   0   2 10259.7 482.831  13
  -5   0  -2 7419.26 843.572   2
   5   0   2 7207.12 899.668   1
   5   0   2 10798.2 479.164  12
  -5   0  -2 9955.58 472.732   8
  -6   0  -2 18105.5 1392.91   4
   6   0   2 18847.5 846.938  19
   6   0   2 18579.7 839.713  13
   6   0   2 17946.9 820.714  12
  -6   0  -2 18154.3 820.616   8
   7   0   2 250.293 91.6705  19
   7   0   2 9.55172 69.7334  12
  -7   0  -2 226.903 263.383   4
  -7   0  -2 98.2819 70.6705   8
   8   0   2 3686.52 239.353  12
   8   0   2 4046.15 244.666  19
   9   0   2 849.299 103.407  12
  10   0   2 677.042 66.0159   9
 -11  -1   2 1886.39 141.525   5
  11   1  -2 1849.73 140.014  12
  11  -1  -2 1935.94 149.341  12
 -10  -1   2 21.2563 78.0366   5
  10   1  -2 45.2246 90.3891  12
  10  -1  -2 82.7153 101.064  12
   9   1  -2 27993.5 1266.54  12
   8   1  -2 18828.8 869.935   9
   8   1  -2 19716.8 902.397  12
   7   1  -2 74.5826 59.5849   9
   7   1  -2 11.2122 75.5901  12
  -7  -1   2 107.659 211.219   4
   6  -1  -2 3448.74 214.049  12
   6   1  -2 3335.74 214.203  12
  -6  -1   2 3520.09 568.784   4
   6  -1  -2 4447.64 561.157   1
  -5  -1   2 17460.5 1274.89   4
   5  -1  -2 20575.6 1228.75   1
  -4  -1   2 509.559 233.384   4
   4  -1  -2 251.333 160.767   1
  -3  -1   2 1787.57 302.744   4
   3  -1  -2 1507.46 252.839   1
  -2  -1   2 61889.0 2778.92   2
  -2  -1   2 63135.7 2807.13   4
  -2  -1   2 58795.4 2554.16   6
  -1  -1   2 134575. 5853.18   4
   1  -1  -2 136159. 5827.94   2
  -1  -1   2 138170. 5848.10   2
   0  -1   2 79005.5 3461.44   2
   0  -1   2 76724.8 3445.95   3
   0  -1  -2 79890.9 3481.38   2
   0   1   2 77533.2 3274.42   7
  -1  -1  -2 34612.0 1717.96   2
  -1  -1  -2 34725.0 1736.83   1
   1  -1   2 31718.8 1622.12   3
  -2  -1  -2 49853.3 2555.00   2
   2  -1   2 56513.7 2515.92   3
  -3  -1  -2 9307.39 735.783   2
   3  -1   2 7965.38 727.689   1
  -4  -1  -2 256.471 194.871   2
   4  -1   2-152.700 164.083   1
  -5  -1  -2 4274.54 232.884   8
  -5  -1  -2 3246.82 536.919   2
   5  -1   2 2795.74 553.080   1
   5   1   2 4608.19 243.885  13
   5   1   2 4270.25 232.546  12
   5  -1   2 4197.18 234.514  12
  -5   1  -2 4141.45 233.618   8
  -6   1  -2 236.456 67.3622   8
  -6  -1  -2 147.836 62.8553   8
   6   1   2 151.300 71.1402  13
   6   1   2 127.726 62.9324  12
   6  -1   2 127.190 68.4482  12
  -6  -1  -2-93.2298 245.461   4
   6   1   2 158.615 82.1568  19
  -7  -1  -2 7026.61 880.443   4
   7   1   2 6886.85 371.041  12
   7  -1   2 7051.87 375.819  12
  -7  -1  -2 7319.23 366.691   8
  -7   1  -2 7198.35 374.124   8
   7   1   2 6996.37 384.296  19
   7  -1   2 7146.29 386.078  19
   8   1   2 2249.13 170.027  12
   8  -1   2 2084.25 174.423  12
  -8   1  -2 2411.89 168.032   8
   8   1   2 2127.70 173.992  19
   8  -1   2 2373.26 175.792  19
   9   1   2 897.499 103.454  12
   9  -1   2 1227.10 117.604  12
  10   1   2 1630.40 90.5029   9
  10  -1   2-4.30310 32.6018  12
 -11  -2   2 2179.92 152.034   5
 -10  -2   2 125.781 79.2785   5
  10   2  -2 130.218 92.9399  12
   9   2  -2 4282.10 265.722   9
   9   2  -2 4335.66 293.246  12
   8   2  -2 486.619 106.578   9
  -8   2   2 127.668 296.888   4
  -8  -2   2 629.815 398.864   4
   8  -2  -2 240.514 123.128  12
   8   2  -2 676.377 137.355  12
   7   2  -2 865.081 108.357   9
   7  -2  -2 1012.45 125.789  12
   7   2  -2 1129.88 131.179  12
  -7  -2   2 760.666 332.477   4
   6   2  -2 36.5148 63.6622  12
   6  -2  -2 110.210 59.6015  12
  -6  -2   2 88.4834 232.919   4
   6   2  -2 281.996 195.625   1
   6  -2  -2 70.8576 139.052   1
  -5  -2   2 13069.1 1052.48   4
   5   2  -2 14804.5 981.756   1
   5  -2  -2 13525.8 957.141   1
  -4  -2   2 342.440 219.934   4
   4  -2  -2 960.571 230.420   1
   4   2  -2 710.469 199.298   1
  -3  -2   2 63398.1 3050.91   4
   3  -2  -2 66509.7 2961.20   1
   3   2  -2 64037.5 2950.50   1
  -2  -2   2 87564.4 3953.91   2
  -2   2   2 86811.0 3953.04   2
  -2   2   2 89271.6 3983.09   4
  -2  -2   2 93500.7 4003.54   4
  -2   2   2 93078.6 3806.88   6
  -2  -2   2 86478.4 3780.54   6
  -1   2   2 275386. 11504.7   2
   1  -2  -2 277900. 11487.8   2
  -1  -2   2 279765. 11511.0   2
  -1  -2   2 279438. 11525.0   4
  -1   2   2 270367. 11516.8   4
  -1   2   2 272835. 11389.8   7
   0  -2   2 211752. 8751.75   2
   0  -2  -2 213212. 8769.20   2
   0   2   2 206247. 8741.26   2
   0  -2   2 211188. 8736.51   3
   0   2   2 204537. 8731.24   3
   0   2   2 207737. 8612.32   7
   0  -2  -2 204761. 8639.41   6
  -1  -2  -2 33319.3 1676.06   2
  -1  -2  -2 32587.2 1677.22   1
  -1   2  -2 33243.9 1681.34   1
   1  -2   2 32350.1 1590.07   3
   1   2   2 31200.5 1585.60   3
  -2   2  -2 16570.6 1012.23   2
  -2  -2  -2 16363.4 1005.08   2
   2   2   2 14258.1 909.365   3
   2  -2   2 15535.2 924.155   3
  -3  -2  -2 152879. 6657.18   2
  -3   2  -2 149957. 6643.18   2
   4   2   2 23454.4 1557.16   1
  -4   2  -2 24803.3 1497.91   2
  -4  -2  -2 25655.4 1506.01   2
   4  -2   2 20489.6 1485.41   1
  -5  -2  -2 23816.8 1804.48   2
  -5   2  -2 23952.7 1837.14   2
   5  -2   2 22315.6 1873.62   1
   5   2   2 19791.8 1828.39   1
   5  -2   2 33150.3 1366.10  13
   5   2   2 31470.0 1358.83  13
   5   2   2 35528.6 1388.53  19
   5   2   2 31810.4 1347.58  12
  -5   2  -2 31874.8 1355.70   8
  -6  -2  -2 2237.46 472.351   4
   6  -2   2 2876.11 191.046  13
   6   2   2 1952.76 168.068  13
   6   2   2 2120.37 182.870  19
   6  -2   2 2386.40 170.888  12
   6   2   2 2048.98 155.976  12
  -6  -2  -2 2735.10 166.466   8
  -6   2  -2 2463.48 172.175   8
  -7   2  -2 6304.36 847.091   4
  -7  -2  -2 7484.82 914.237   4
   7  -2   2 7464.77 389.205  19
   7   2   2 6904.40 387.694  19
   7  -2   2 6881.88 389.026  13
   7   2   2 7158.97 370.484  12
   7  -2   2 6963.53 378.325  12
  -7   2  -2 7369.02 379.821   8
   8   2   2 498.541 90.9820  12
   8  -2   2 541.880 104.029  12
   8   2   2 547.725 98.4934  19
   8  -2   2 499.136 90.5302  19
  -8   2  -2 495.204 92.7896   8
   9   2   2-6.89537 40.1749  12
   9  -2   2 2620.71 148.880  12
  10   2   2-24.9914 45.7869   9
  10  -2   2 51.1231 44.6708  12
 -11  -3   2 6.48663 58.3176   5
 -11   3   2 12.9995 56.1655   5
 -10  -3   2 831.222 113.244   5
 -10   3   2 873.160 118.604   5
  10  -3  -2 668.406 123.607  12
  10   3  -2 723.315 108.877  12
   9   3  -2 2759.87 206.214   9
   9   3  -2 2578.68 216.295  12
   9  -3  -2 3110.41 241.710  12
   8   3  -2 7475.84 409.409   9
  -8  -3   2 5841.46 893.976   4
  -8   3   2 7332.55 985.185   4
   8  -3  -2 7269.34 419.122  12
   8   3  -2 7870.27 427.650  12
   7   3  -2 263.698 72.9291   9
   7   3  -2 219.198 88.1949  12
   7  -3  -2 230.055 87.5762  12
  -7  -3   2 329.520 289.270   4
  -7   3   2 112.482 261.280   4
   6   3  -2 13554.0 650.701   9
   6  -3  -2 13798.8 649.667  12
   6   3  -2 14958.7 664.489  12
   6   3  -2 16867.3 1149.59   1
   6  -3  -2 14974.9 1111.77   1
  -6   3   2 14181.0 1196.77   4
  -6  -3   2 12228.9 1109.22   4
   5   3  -2 587.940 215.763   1
   5  -3  -2 590.507 206.207   1
  -5   3   2 298.219 227.415   4
  -5  -3   2 360.423 261.477   4
   4   3  -2 22821.9 1273.52   1
   4  -3  -2 24632.3 1292.76   1
  -4   3   2 20653.9 1358.98   4
  -4  -3   2 21600.2 1359.13   4
   3   3  -2 35066.1 1660.02   1
   3  -3  -2 33683.9 1651.95   1
  -3  -3   2 30835.1 1616.00   6
  -3  -3   2 32324.2 1731.29   4
  -3   3   2 32114.2 1736.42   4
  -2  -3   2 148519. 6308.80   2
  -2   3   2 145860. 6311.38   2
  -2   3   2 150011. 6208.60   6
  -2  -3   2 144149. 6181.20   6
  -2   3   2 145286. 6330.06   4
  -2  -3   2 148489. 6336.93   4
  -1  -3   2 31687.3 1623.20   2
  -1   3   2 32968.6 1629.89   2
   1   3  -2 33541.1 1616.55   2
   1  -3  -2 32948.3 1615.80   2
   1   3  -2 32680.7 1495.38   6
  -1   3   2 34250.4 1591.43   7
  -1   3   2 33566.1 1651.51   4
  -1  -3   2 32114.2 1641.29   4
   0  -3   2 233.219 125.508   3
   0   3   2 264.836 136.802   3
   0  -3  -2 160.462 143.751   2
   0   3   2 306.318 134.568   2
   0  -3   2 182.329 116.437   2
   0   3  -2 131.595 141.587   2
   0   3   2 298.592 122.789   7
   0  -3  -2 79.0499 103.639   6
   0   3  -2 164.093 43.6174   7
   0   3  -2 122.560 116.035   6
  -1   3  -2 6748.28 553.256   2
  -1  -3  -2 6491.14 543.638   2
  -1   3  -2 6304.81 542.571   1
   1   3   2 6219.37 476.488   3
   1  -3   2 6348.26 477.821   3
  -1  -3  -2 6463.73 548.526   1
   2   3   2 145607. 6176.95   3
  -2   3  -2 138261. 6244.88   2
  -2  -3  -2 140193. 6252.64   2
   2  -3   2 147880. 6175.29   3
  -3   3  -2 1682.99 331.401   2
  -3  -3  -2 1185.78 281.471   2
  -4   3  -2 9106.68 811.426   2
  -4  -3  -2 9209.09 797.509   2
   4  -3   2 8164.91 826.421   1
   4   3   2 9089.20 869.167   1
   5   3   2 31952.3 1310.65  19
  -5   3  -2 20281.7 1703.43   2
  -5  -3  -2 22764.7 1737.20   2
   5   3   2 30325.5 1284.70  13
   5  -3   2 31073.1 1291.00  13
  -5   3  -2 28799.0 1281.01   8
  -5  -3  -2 29713.0 1798.64   4
  -6   3  -2 302.822 74.9225   8
   6   3   2 278.104 84.9557  19
   6   3   2 296.775 79.5355  13
   6  -3   2 313.264 86.0115  13
   6   3   2 427.633 75.4301  12
   6  -3   2 341.920 80.3929  12
  -6   3  -2 92.9374 216.123   4
  -6  -3  -2 187.455 217.953   4
  -7   3  -2 71.1077 78.2422   8
   7  -3   2 66.8806 81.8574  13
   7  -3   2 20.1612 71.3445  12
   7   3   2 88.2821 66.6717  12
  -7   3  -2 111.911 196.385   4
  -7  -3  -2 112.707 261.633   4
   7   3   2 23.1827 80.1121  19
   7  -3   2 63.8365 75.2952  19
   8  -3   2 4627.51 279.492  12
   8   3   2 4393.37 262.728  12
  -8   3  -2 4985.85 276.036   8
   8   3   2 4546.65 277.915  19
   8  -3   2 4685.24 270.770  19
   9   3   2 1886.95 162.588   9
   9  -3   2 1824.63 150.642  12
  10   3   2 399.099 63.1603   9
  10  -3   2 522.130 68.2009  12
 -11  -4   2 343.122 67.2613   5
 -11   4   2 289.014 63.7936   5
  11  -4  -2 302.184 80.4814  12
  10   4  -2 3944.97 234.226   9
 -10  -4   2 4006.43 252.232   5
 -10   4   2 3738.98 245.357   5
  10   4  -2 4127.98 246.641  12
  10  -4  -2 4067.48 266.421  12
   9   4  -2 451.586 102.838   9
   9   4  -2 699.078 119.872  12
   9  -4  -2 701.230 135.918  12
   8   4  -2 5110.26 307.682   9
  -8  -4   2 4352.82 745.937   4
   8  -4  -2 5126.19 317.679  12
   8   4  -2 4684.31 307.473  12
   7   4  -2 4745.85 288.604   9
   7   4  -2 4579.39 288.392  12
   7  -4  -2 5027.30 293.827  12
  -7  -4   2 4706.09 747.599   4
  -7   4   2 3793.02 673.773   4
   6   4  -2 6545.06 369.752   9
   6   4  -2 7351.88 382.061  12
   6  -4  -2 7441.00 372.376  12
   6  -4  -2 7407.86 747.986   1
   6   4  -2 8724.86 798.014   1
  -6   4   2 7918.75 862.722   4
  -6  -4   2 8926.21 895.931   4
   5   4  -2 25529.6 1469.98   1
   5  -4  -2 27236.9 1504.23   1
  -5  -4   2 25615.3 1608.03   4
  -5   4   2 22117.3 1557.86   4
   4   4  -2 18637.3 1092.73   1
   4  -4  -2 19689.4 1112.96   1
  -4  -4   2 15884.3 1149.04   4
  -4   4   2 20249.8 1255.83   4
   3   4  -2 138518. 5800.93   1
   3  -4  -2 138089. 5802.18   1
  -3  -4   2 124018. 5806.79   6
  -3   4   2 134254. 5858.44   6
  -3  -4   2 137025. 5913.99   4
  -3   4   2 137194. 5929.91   4
  -2  -4   2 169217. 7221.55   2
  -2   4   2 171791. 7234.53   2
  -2   4   2 173796. 7188.50   6
  -2  -4   2 159517. 7146.86   6
  -2  -4   2 172430. 7251.69   4
  -2   4   2 172758. 7254.42   4
  -1  -4   2 70353.5 3032.60   2
  -1   4   2 66375.5 3017.30   2
   1  -4  -2 66568.7 2997.11   2
   1   4  -2 63067.8 2982.30   2
  -1   4   2 64972.8 3010.96   7
   1   4  -2 69785.2 2951.18   6
  -1   4   2 65653.2 2960.32   6
   0   4   2 36691.3 1745.80   3
   0  -4   2 36600.8 1739.88   3
   0  -4   2 38140.8 1758.05   2
   0   4   2 36701.7 1754.40   2
   0   4  -2 38210.2 1783.43   2
   0  -4  -2 36115.3 1765.33   2
   0   4   2 36954.2 1744.95   7
   0   4  -2 35301.9 1590.06   7
   0   4  -2 35609.0 1755.23   6
   0  -4  -2 34310.7 1759.62   6
  -1  -4  -2 1056.38 216.310   1
  -1   4  -2 815.589 197.865   1
   1   4   2 540.763 156.386   3
   1  -4   2 972.721 190.479   3
  -1   4  -2 607.270 215.068   2
  -1  -4  -2 1070.88 237.775   2
   1   4   2 468.652 157.735   7
  -1  -4  -2 535.599 201.755   6
  -2   4  -2 44785.9 2309.54   2
  -2  -4  -2 43234.5 2303.33   2
   2   4   2 49241.5 2246.62   3
   2  -4   2 48949.3 2238.55   3
  -3  -4  -2 2600.74 390.458   2
  -3   4  -2 2577.00 404.028   2
  -4   4  -2 963.901 284.961   2
  -4  -4  -2 597.062 241.905   2
  -5  -4  -2 10841.6 1073.17   2
  -5   4  -2 12152.6 1143.10   2
   5  -4   2 15769.9 698.370  13
   5   4   2 15748.4 693.312  13
   5   4   2 16112.4 721.051  19
  -5   4  -2 14806.1 692.966   8
  -5  -4  -2 13919.7 1115.94   4
  -5   4  -2 15177.5 1146.98   4
  -6  -4  -2 4224.44 631.415   4
  -6   4  -2 4645.16 646.300   4
   6  -4   2 4597.24 271.139  13
   6   4   2 4300.32 260.596  13
   6   4   2 4301.36 278.703  19
   6   4   2 4521.25 248.606  12
  -6   4  -2 4419.52 267.375   8
  -7   4  -2 5644.39 782.162   4
  -7  -4  -2 6733.00 845.357   4
   7   4   2 5515.08 337.139  19
   7  -4   2 5562.76 337.158  13
   7  -4   2 6008.94 332.382  12
   7   4   2 5845.53 313.913  12
  -7   4  -2 5987.20 332.167   8
   8  -4   2 625.434 109.842  12
   8   4   2 1031.83 118.863  19
   8  -4   2 708.574 96.2802  19
  -8   4  -2 788.202 102.643   8
   9  -4   2 32.8765 73.8921  12
   9   4   2 129.283 82.7743   9
  -9   4  -2-37.4242 57.1341   8
  10   4   2 7795.17 362.059   9
  10  -4   2 7632.49 359.460  12
 -11  -5   2 655.245 74.5162   5
 -11   5   2 576.030 71.0645   5
  11  -5  -2 800.447 92.7222  12
 -10  -5   2 9824.74 496.505   5
 -10   5   2 10214.4 497.985   5
  10   5  -2 9353.70 481.235  12
   9   5  -2 36254.9 1526.97   9
  -9  -5   2 33450.5 1516.80   5
   9  -5  -2 35642.8 1539.53  12
   9   5  -2 33589.7 1514.78  12
   8   5  -2 558.146 111.769   9
   8   5  -2 524.505 111.913  12
   8  -5  -2 435.406 111.163  12
  -8  -5   2 389.537 322.884   4
  -8   5   2 910.613 395.913   4
   7   5  -2 129.562 76.8451   9
  -7   5   2 489.956 74.8156   8
   7   5  -2 141.532 83.6159  12
   7  -5  -2 487.479 118.039  12
  -7  -5   2 114.668 225.266   4
  -7   5   2 468.948 341.346   4
   6   5  -2 2673.51 193.612   9
  -6   5   2 2884.92 175.189   8
   6  -5  -2 2492.43 181.168  12
   6   5  -2 3026.65 201.223  12
   6  -5  -2 2977.46 472.942   1
   6   5  -2 3039.97 471.464   1
  -6   5   2 2552.20 514.549   4
  -6  -5   2 2550.29 516.410   4
   5   5  -2 542.316 213.156   1
   5  -5  -2 216.947 165.317   1
  -5  -5   2 376.503 247.513   4
  -5   5   2 158.188 230.494   4
   4  -5  -2 17567.4 1064.25   1
   4   5  -2 19282.2 1094.80   1
  -4   5   2 17005.1 1190.32   6
  -4   5   2 19741.9 1242.91   4
  -4  -5   2 17735.7 1186.99   4
   3  -5  -2 1739.86 254.463   1
   3   5  -2 1758.24 255.213   1
  -3   5   2 1271.25 280.892   6
  -3  -5   2 1995.61 320.328   4
  -2  -5   2 319575. 13225.3   2
  -2   5   2 306873. 13218.8   2
  -2  -5   2 315541. 13223.3   6
  -2   5   2 323079. 13254.9   6
  -2  -5   2 316628. 13244.8   4
  -2   5   2 321269. 13248.5   4
   1  -5  -2 144967. 5996.38   2
  -1  -5   2 140677. 6009.62   2
  -1   5   2 139814. 6008.64   2
   1   5  -2 143526. 5989.63   2
   1   5  -2 139477. 5860.47   7
   1  -5  -2 136144. 6014.68   6
  -1   5   2 138117. 6016.98   6
  -1   5   2 138840. 6062.39   7
   1   5  -2 140671. 6005.14   6
   0   5   2 15337.5 872.575   3
   0  -5   2 15076.6 871.249   2
   0   5   2 15910.2 886.929   2
   0   5  -2 17206.0 931.052   2
   0  -5  -2 16638.4 915.522   2
   0   5  -2 15198.3 915.145   1
   0  -5  -2 13672.8 896.239   1
   0  -5   2 15483.5 875.803   3
   0   5   2 15497.2 923.274   7
   0   5  -2 16370.2 964.183   6
   0   5  -2 16438.2 810.270   7
   0  -5  -2 14939.9 958.827   6
  -1  -5  -2 341.044 148.997   1
   1   5   2 353.297 137.025   3
  -1  -5  -2 237.750 143.667   2
   1  -5   2 201.639 121.590   3
  -1   5  -2 243.479 138.229   2
  -1   5  -2 142.916 162.164   6
   1   5   2 146.674 144.200   7
  -2  -5  -2 23201.5 1365.53   2
  -2   5  -2 23326.3 1369.15   2
   2  -5   2 24352.6 1285.91   3
   2   5   2 24732.8 1299.50   3
  -3   5  -2 58.2328 153.307   2
  -3  -5  -2 114.230 166.229   2
  -4   5  -2 1140.18 302.122   2
  -4  -5  -2 744.001 261.303   2
   5   5   2 3187.67 217.611  19
   5   5   2 3182.93 192.317  13
   5  -5   2 3041.92 194.724  13
  -5   5  -2 2052.41 446.772   2
  -5  -5  -2 2290.18 436.814   2
  -5  -5  -2 3147.66 494.835   4
  -5   5  -2 3390.66 499.923   4
  -5   5  -2 3172.23 199.570   8
   6   5   2 6931.09 385.804  19
  -6  -5  -2 5895.20 764.424   4
  -6   5  -2 7318.14 814.981   4
  -6   5  -2 6857.75 370.355   8
   6  -5   2 6712.65 367.364  13
   7   5   2 7950.67 431.885  19
   7  -5   2 8002.16 423.627  13
  -7  -5  -2 6123.80 844.878   4
  -7   5  -2 6308.66 839.133   4
  -7   5  -2 8216.10 421.025   8
  -8   5  -2 594.554 105.357   8
   8   5   2 678.257 111.955  19
   8  -5   2 699.034 96.6592  19
   9   5   2 1750.56 151.931   9
  -9   5  -2 1498.03 121.267   8
   9  -5   2 1502.38 135.159  12
  10   5   2 807.767 80.7049   9
  10  -5   2 835.012 81.6589  12
 -11   6   2-7.79277 26.6995   5
 -11  -6   2 23.0277 35.9523   5
  11  -6  -2-5.64046 58.7624  12
 -10   6   2 3740.60 238.583   5
 -10  -6   2 4148.63 245.016   5
  10  -6  -2 4618.95 268.631  12
   9   6  -2-37.0496 88.6937   9
  -9  -6   2-23.2896 79.1416   5
  -9   6   2-45.0969 70.6441   5
   9   6  -2-10.9154 79.5542  12
   9  -6  -2 51.8299 97.7973  12
   8   6  -2 2060.77 186.573   9
   8   6  -2 1637.71 167.048  12
   8  -6  -2 1586.95 173.331  12
  -8  -6   2 2098.45 556.392   4
  -8   6   2 1679.89 486.212   4
   7   6  -2-24.7823 78.5560   9
  -7   6   2 241.874 65.0573  17
  -7   6   2 173.773 67.9030   8
   7  -6  -2 110.963 90.4223  12
   7   6  -2 47.2092 83.6341  12
  -7  -6   2 117.631 252.846   4
  -7   6   2 237.748 275.984   4
  -6   6   2 9532.55 440.690   8
   6   6  -2 9119.54 464.022   9
  -6   6   2 9343.39 431.328  17
   6   6  -2 8590.75 838.407   1
   6  -6  -2 7171.99 770.110   1
  -6  -6   2 7782.64 909.095   4
  -6   6   2 9964.70 992.178   4
   6   6  -2 8696.30 455.773  12
   6  -6  -2 8745.82 445.062  12
  -6   6   2 8365.10 982.010   6
  -5   6   2 15151.9 1176.51   4
  -5  -6   2 15365.7 1159.61   4
   5   6  -2 14640.0 1012.15   1
   5  -6  -2 14531.5 1010.88   1
  -5   6   2 14762.1 1215.64   6
  -4  -6   2 786.177 250.345   4
  -4   6   2 1022.37 297.892   4
   4  -6  -2 617.151 189.527   1
   4   6  -2 415.125 180.485   1
  -4   6   2 999.119 301.509   6
  -3  -6   2 39895.9 2101.34   4
  -3   6   2 42950.4 2142.99   4
   3   6  -2 44089.6 2007.29   1
   3  -6  -2 41794.6 1988.48   1
  -3   6   2 38609.3 2153.32   6
  -2   6   2 6522.08 535.767   4
  -2  -6   2 6998.03 555.136   4
  -2  -6   2 6310.81 561.634   6
  -2   6   2 6456.38 569.622   6
  -2  -6   2 6681.18 536.241   2
  -2   6   2 5422.93 495.336   2
   1   6  -2 9668.67 580.066   7
   1   6  -2 9303.69 686.684   6
  -1   6   2 9506.90 734.912   7
   1  -6  -2 9571.74 707.792   6
  -1   6   2 9955.37 710.320   6
  -1  -6   2 9340.76 639.320   2
  -1   6   2 9098.93 632.726   2
   1   6  -2 10732.7 638.915   2
   1  -6  -2 9733.62 629.258   2
   0   6  -2-46.9813 159.643   6
   0   6  -2 25.2995 83.0541   7
   0   6   2 41.9556 156.172   7
   0  -6  -2 34.4000 104.551   1
   0   6   2 56.3197 92.4437   2
   0   6  -2-33.8984 98.6411   1
   0  -6  -2 31.6842 130.387   2
   0  -6   2 83.6266 81.1158   2
   0   6  -2-32.0042 88.7955   2
   0  -6   2 26.8959 97.2956   3
   0   6   2-27.2002 92.4274   3
  -1   6  -2 15691.0 895.493   7
   1   6   2 14801.5 952.566   7
  -1   6  -2 15215.5 1037.16   6
  -1   6  -2 15752.3 945.407   2
  -1  -6  -2 13912.9 910.154   2
   1  -6   2 14842.1 846.663   3
  -1  -6  -2 16103.4 923.159   1
   1   6   2 14854.0 852.722   3
  -2   6  -2-50.0021 145.502   2
  -2  -6  -2 148.505 150.451   2
  -3   6  -2 25444.7 1509.88   2
  -3  -6  -2 24439.5 1484.19   2
   4   6   2 3479.67 214.383  19
  -4   6  -2 2953.94 187.469   8
  -4   6  -2 3113.72 481.202   2
  -5   6  -2 22009.0 1873.17   2
  -5  -6  -2 21982.6 1822.27   2
   5   6   2 31750.1 1391.73  13
   5  -6   2 35175.2 1406.36  13
   5   6   2 33981.6 1435.37  19
  -5   6  -2 32431.9 1406.02   8
  -5   6  -2 34524.5 1953.25   4
  -5  -6  -2 35349.6 1977.03   4
  -6   6  -2 5974.64 740.488   4
   6   6   2 6474.21 372.982  19
   6  -6   2 6472.62 352.831  13
   6  -6   2 6634.36 349.557  12
  -6   6  -2 6264.20 351.082   8
  -7   6  -2 799.835 120.177   8
   7   6   2 564.384 115.979  19
   7  -6   2 722.669 113.768  13
   7  -6   2 770.683 114.230  12
  -7  -6  -2 882.358 336.491   4
  -7   6  -2 847.409 309.620   4
  -8   6  -2 1182.10 126.466   8
   8  -6   2 894.389 106.487  19
   8   6   2 925.209 122.422  19
  -9   6  -2 2775.70 173.061   8
   9   6   2 2868.30 201.108   9
  10   6   2 302.273 56.0833   9
  10  -6   2 363.688 61.4193  12
  11  -7  -2 307.582 61.1635  12
 -10  -7   2 46.8092 61.3140   5
 -10   7   2 124.663 59.0628   5
  10  -7  -2 66.0803 87.7163  12
   9   7  -2 8985.65 475.312   9
  -9  -7   2 8669.48 462.317   5
  -9   7   2 8547.69 455.738   5
   9  -7  -2 9690.96 483.872  12
   8   7  -2 25539.9 1112.99   9
   8  -7  -2 25111.0 1104.44  12
   8   7  -2 23016.0 1082.15  12
  -8  -7   2 20155.1 1799.93   4
  -8   7   2 20185.0 1771.69   4
  -8  -7   2 24023.4 1092.81   5
  -7   7   2 635.801 86.3038  17
   7   7  -2 740.163 125.416   9
  -7   7   2 666.838 97.4499   8
   7   7  -2 583.104 105.059  12
   7  -7  -2 585.669 107.594  12
  -7  -7   2 720.655 395.142   4
  -7   7   2 717.370 364.302   4
   6   7  -2 4359.61 565.656   1
   6  -7  -2 3009.68 496.481   1
  -6   7   2 3412.78 206.618  17
  -6   7   2 3505.06 214.110   8
   6   7  -2 3626.74 238.672   9
  -6   7   2 4086.08 689.712   6
   6   7  -2 3253.17 224.626  12
   6  -7  -2 3563.07 218.745  12
  -6  -7   2 3887.68 615.944   4
  -6   7   2 2976.11 558.331   4
  -5   7   2 9157.07 962.300   6
  -5   7   2 9984.27 901.504   4
  -5  -7   2 9920.16 893.351   4
  -5   7   2 8674.01 423.433   8
   5   7  -2 8352.80 438.940   9
   5   7  -2 9890.94 768.865   1
   5  -7  -2 8645.97 732.233   1
   4   7  -2 167275. 6938.76   1
   4  -7  -2 155975. 6906.30   1
  -4   7   2 158868. 7272.33   6
  -4   7   2 162257. 7138.19   4
  -4  -7   2 158988. 7096.94   4
   3  -7  -2 4842.91 401.082   1
   3   7  -2 5451.00 423.846   1
  -3   7   2 3208.87 485.144   6
  -3   7   2 4357.74 470.469   4
  -3  -7   2 3348.22 424.720   4
   2   7  -2 31930.3 1547.08   1
   2  -7  -2 33469.9 1544.35   1
  -2  -7   2 28963.1 1599.54   2
  -2   7   2 31179.4 1617.79   2
  -2   7   2 30719.3 1762.98   6
  -2   7   2 35308.3 1852.01   7
  -2  -7   2 33536.8 1663.55   4
  -2   7   2 31521.7 1632.12   4
  -1  -7   2 56111.7 2693.15   2
  -1   7   2 60640.6 2709.10   2
   1   7  -2 62113.2 2702.69   7
  -1   7   2 62082.0 2919.23   7
   1   7  -2 57500.6 2858.09   6
  -1   7   2 60046.7 2887.45   6
   0  -7  -2 52763.6 2467.50   1
   0   7  -2 49028.2 2444.83   1
   0   7  -2 52223.7 2449.87   2
   0  -7  -2 54485.8 2462.24   2
   0  -7   2 54929.9 2413.88   3
   0   7   2 55769.2 2417.40   3
   0   7   2 56411.1 2640.14   7
   0   7  -2 54534.9 2672.26   6
   0   7  -2 52842.1 2461.02   7
  -1  -7  -2 20430.5 1091.38   1
  -1   7  -2 20679.0 1141.26   2
  -1  -7  -2 18345.3 1102.89   2
   1  -7   2 20457.8 1047.32   3
   1   7   2 19704.6 1041.32   3
  -1   7  -2 20079.3 1311.89   6
  -1   7  -2 18493.4 1111.41   7
   1   7   2 19607.2 1198.57   7
  -2   7  -2 5995.91 583.026   2
  -2  -7  -2 6109.58 574.460   2
  -2   7  -2 6342.28 721.998   6
  -3  -7  -2 60.1213 158.243   2
  -3   7  -2-62.5184 155.142   2
  -3   7  -2 289.306 293.091   6
   4  -7   2 8901.99 420.091  13
  -4   7  -2 5991.79 735.058   2
  -4  -7  -2 7154.25 755.000   2
  -4  -7  -2 8643.09 751.738   4
   4   7   2 9452.43 456.024  19
   5   7   2 2516.45 203.400  19
   5  -7   2 2728.33 176.594  13
  -5   7  -2 2546.32 184.684   8
  -5  -7  -2 2012.68 409.506   4
  -5   7  -2 2284.57 422.005   4
  -6   7  -2 421.388 96.0064   8
   6   7   2 511.553 113.961  19
   6  -7   2 272.233 86.1239  13
   6  -7   2 297.139 88.9956  12
  -6  -7  -2 384.792 239.014   4
  -7   7  -2 744.851 115.195   8
   7  -7   2 687.736 110.992  12
  -7  -7  -2 644.679 314.094   4
  -7   7  -2 410.242 286.129   4
   7   7   2 908.687 136.676  19
   8   7   2 2607.27 194.352  19
   8  -7   2 2498.48 172.326  19
   8  -7   2 2482.28 189.937  12
   8   7   2 2952.36 220.635   9
  -8   7  -2 2647.08 189.748   8
   9  -7   2 773.211 100.223  12
   9   7   2 733.734 103.559   9
  -9   7  -2 803.275 89.5530   8
  10   7   2 50.2326 40.8735   9
  10  -8  -2 101.348 78.4199  12
 -10  -8   2-12.6592 52.3922   5
 -10   8   2 5.94365 36.5064   5
   9  -8  -2 3790.35 249.173  12
  -9  -8   2 3275.18 227.046   5
  -9   8   2 3237.98 218.497   5
   9   8  -2 3682.51 248.853   9
  -8   8   2 1431.87 125.316  17
   8   8  -2 1609.65 174.042   9
   8  -8  -2 1653.66 165.389  12
  -8   8   2 1338.53 431.592   4
  -8  -8   2 1703.11 160.724   5
  -8   8   2 1463.36 147.172   5
  -7   8   2 542.093 89.4583  17
   7   8  -2 365.402 102.241   9
  -7   8   2 464.399 94.1985   8
   7   8  -2 145.679 73.3570  12
   7  -8  -2 408.068 98.0718  12
  -7  -8   2 242.387 238.100   4
  -7   8   2 473.561 294.064   4
  -7  -8   2 159.934 73.3839   5
  -6   8   2 4890.78 259.583  17
  -6   8   2 4569.30 263.374   8
   6   8  -2 4675.59 290.253   9
   6   8  -2 3903.21 263.928  12
   6  -8  -2 4551.57 261.912  12
  -6  -8   2 4353.87 648.276   4
  -6   8   2 4953.07 695.967   4
  -5   8   2 1732.90 139.226   8
   5   8  -2 1604.45 146.515   9
  -5   8   2 1687.43 130.873  17
   5   8  -2 1927.08 336.862   1
   5  -8  -2 1506.19 293.458   1
  -5   8   2 1862.54 485.456   6
  -5  -8   2 1833.45 395.356   4
  -5   8   2 1596.55 389.127   4
   4   8  -2 40665.9 1992.36   1
   4  -8  -2 40672.0 1986.86   1
  -4   8   2 38146.6 2327.64   6
  -4   8   2 39869.0 2162.23   4
  -4  -8   2 38089.5 2117.28   4
   3   8  -2 187.855 110.269   1
   3  -8  -2 333.487 122.245   1
  -3   8   2 373.118 245.148   6
  -3   8   2 391.910 172.173   4
  -3  -8   2 47.6536 125.771   4
   2   8  -2 199752. 8534.04   1
   2  -8  -2 209584. 8527.37   1
  -2   8   2 199378. 8633.42   2
  -2   8   2 210394. 8959.99   7
  -2   8   2 205461. 8902.46   6
  -1  -8   2 30494.6 1494.94   2
  -1   8   2 28702.7 1480.69   2
  -1  -8   2 31511.1 1495.04   3
  -1   8   2 30666.1 1490.19   3
  -1   8   2 31791.0 1763.54   7
   1   8  -2 32759.4 1579.70   7
  -1   8   2 30041.4 1734.94   6
   1   8  -2 31195.6 1749.32   6
   0  -8  -2 22419.3 1156.31   1
   0   8  -2 21599.3 1145.10   1
   0   8  -2 22802.4 1153.26   2
   0  -8  -2 22794.4 1160.03   2
   0  -8   2 21738.9 1099.76   3
   0   8   2 22066.8 1101.37   3
   0   8  -2 22503.8 1415.44   6
   0   8   2 22535.8 1356.49   7
   0   8  -2 21623.3 1214.87   7
  -1   8  -2 7192.11 579.947   2
  -1  -8  -2 8024.12 599.428   2
   1  -8   2 8582.25 547.639   3
   1   8   2 8728.69 548.117   3
  -1   8  -2 8157.36 811.700   6
  -1   8  -2 8175.85 649.854   7
   1   8   2 8674.72 735.184   7
  -2   8  -2 1366.27 267.843   2
  -2  -8  -2 1044.40 240.762   2
  -3   8  -2 127.878 148.420   2
  -3  -8  -2 60.7796 141.086   2
  -3   8  -2-326.297 286.279   6
  -4   8  -2 259.918 279.480   6
   4  -8   2 230.853 58.0530  13
   4   8   2 277.603 89.3478  19
  -4   8  -2 253.816 54.4690  20
  -4  -8  -2 305.810 186.170   4
  -4   8  -2 401.015 194.934   4
  -4   8  -2 237.145 183.779   2
  -4  -8  -2 211.707 164.130   2
   5  -8   2 4403.35 246.669  13
   5   8   2 4469.36 284.064  19
  -5   8  -2 4141.09 234.296  20
  -5   8  -2 3940.87 255.725   8
  -5  -8  -2 4514.93 602.260   4
  -5   8  -2 4412.50 562.793   4
  -6   8  -2 9358.06 993.332   4
  -6  -8  -2 10263.0 1047.22   4
   6  -8   2 12342.9 588.555  13
   6  -8   2 11870.5 585.400  12
  -6   8  -2 12240.3 600.705   8
   6   8   2 13699.0 634.591  19
   7  -8   2 7630.86 404.515  12
  -7   8  -2 7344.22 408.385   8
   7   8   2 7970.61 431.188  19
   8  -8   2 9677.69 492.205  12
  -8   8  -2 10951.5 503.954   8
   8   8   2 9861.19 497.178  19
   8  -8   2 9888.56 473.688  19
   9  -8   2 1528.58 127.000  12
   9   8   2 1292.63 130.137   9
  -9   8  -2 1612.10 118.594   8
  10  -9  -2 1359.89 123.028  12
   9  -9  -2 4591.61 213.839  12
  -9  -9   2 3996.69 182.185   5
   9   9  -2 4318.83 219.321   9
  -8   9   2 772.228 97.0239  17
   8  -9  -2 742.527 122.271  12
  -8   9   2 763.430 103.125   5
  -8  -9   2 904.734 117.257   5
   8   9  -2 834.853 129.794   9
  -7   9   2 785.183 105.315  17
   7  -9  -2 834.876 123.246  12
  -7   9   2 341.872 317.859   4
  -7  -9   2 536.340 101.483   5
  -7   9   2 1165.84 123.135   5
   7   9  -2 965.774 135.701   9
  -6   9   2 13128.3 599.747  17
   6   9  -2 12184.2 629.538   9
  -6   9   2 12692.0 590.009  10
  -6   9   2 13339.7 611.091   8
   6  -9  -2 12591.3 597.842  12
  -6   9   2 13103.2 1180.59   4
  -6  -9   2 11580.5 1124.80   4
  -6   9   2 12331.2 603.700   5
   5   9  -2 247.412 81.1184   9
  -5   9   2 131.882 58.6464  10
  -5   9   2 169.429 64.1573  17
  -5   9   2 239.205 296.895   6
  -5   9   2 216.542 69.4260   8
   5   9  -2 174.289 125.084   1
  -5   9   2 249.019 206.123   4
  -5  -9   2 394.386 218.971   4
  -4   9   2 2444.80 162.801   8
  -4   9   2 2206.75 154.408  17
  -4   9   2 2298.92 150.301  14
   4   9  -2 2044.94 300.798   1
   4  -9  -2 2455.57 322.656   1
  -4  -9   2 2340.94 376.589   4
  -4   9   2 2354.42 397.879   4
  -4   9   2 2003.31 457.709   6
   3   9  -2 7382.31 524.109   1
   3  -9  -2 7480.53 524.912   1
  -3   9   2 7132.18 617.097   4
  -3  -9   2 7732.00 633.406   4
  -3   9   2 7562.15 806.185   6
  -3   9   2 6967.88 796.940   7
   2   9  -2 27777.0 1324.02   1
   2  -9  -2 26762.9 1304.82   1
  -2   9   2 28311.0 1751.40   7
  -2   9   2 28920.3 1725.77   6
  -1   9   2 45.6372 49.0388   2
   1   9  -2-26.3553 56.6395   1
   1  -9  -2-36.1593 69.1420   1
  -1   9   2 22.0909 64.2813   3
  -1   9   2 68.5790 199.555   6
   1   9  -2-42.0226 116.589   7
   1   9  -2-270.363 251.593   6
  -1   9   2 271.477 238.182   7
   0   9  -2 694.346 141.132   2
   0  -9   2 764.671 131.529   3
   0  -9  -2 1092.83 173.059   2
   0   9  -2 636.030 126.231   1
   0   9   2 849.173 131.629   3
   0   9  -2 882.341 310.968   6
   0   9   2 758.343 278.992   7
   0   9  -2 663.933 207.869   7
  -1   9  -2 314.504 119.801   2
  -1  -9  -2 562.606 166.893   2
   1   9   2 253.157 236.117   7
  -1   9  -2 594.332 279.174   6
  -1   9  -2 359.821 191.997   7
  -2   9  -2 13458.1 916.484   2
  -2  -9  -2 13615.2 918.301   2
  -2   9  -2 12761.8 1213.41   6
  -2   9  -2 13229.1 993.747   7
   2   9   2 14809.1 1088.04   7
  -3  -9  -2 3435.66 404.100   4
   3   9   2 3482.77 226.986  19
  -3   9  -2 3036.67 636.462   6
  -3   9  -2 2759.14 428.656   2
   3   9   2 3384.43 202.655  11
  -3   9  -2 3437.56 205.108   8
  -4   9  -2 247.070 75.6195   8
   4  -9   2 219.922 60.9097  13
   4   9   2 263.929 96.4664  19
  -4   9  -2 330.258 67.9812  20
  -4   9  -2 227.958 132.705   4
  -4  -9  -2 433.709 210.796   4
  -4   9  -2 80.0218 186.049   2
   5  -9   2 1382.88 120.863  13
  -5   9  -2 1196.43 113.004  20
   5   9   2 1069.34 148.982  19
   5  -9   2 1041.83 116.472  12
  -5   9  -2 1298.26 139.194   8
  -6   9  -2 7406.66 818.568   4
   6   9   2 8593.37 465.548  19
   6  -9   2 8708.56 429.132  12
  -6   9  -2 8610.34 441.409   8
   6  -9   2 7336.98 413.491  13
   7   9   2 9324.50 489.760  19
   7  -9   2 9127.09 462.211  12
  -7   9  -2 9068.31 474.949   8
   8  -9   2 59.4989 78.9223  12
   8   9   2 55.7796 71.5732  19
   8  -9   2 19.1326 51.8903  19
  -8   9  -2-89.9068 78.4855   8
   9  -9   2 944.821 98.2745  12
  -9   9  -2 926.630 89.6191   8
  10 -10  -2 2615.45 163.048  12
  10  10  -2 2642.48 159.946  16
   9 -10  -2 2812.83 197.368  12
   8  10  -2 496.413 126.083   9
   8 -10  -2 736.466 111.205  12
  -8  10   2 717.856 90.8431  17
   7  10  -2 2768.96 229.155   9
   7 -10  -2 3003.63 205.551  12
  -7  10   2 2387.94 187.104   5
  -7  10   2 3368.55 202.687  17
   7  10  -2 2597.50 179.354  18
  -6  10   2 39394.3 1617.48  17
   6 -10  -2 34987.8 1602.71  12
  -6  10   2 38591.9 1626.89   8
   6  10  -2 36761.1 1651.54   9
  -6  10   2 38334.5 1608.56  10
  -5  10   2 3286.23 209.501  17
  -5  10   2 2719.63 605.092   6
  -5  10   2 3561.45 221.201   8
  -5  10   2 3095.51 203.348  10
   5  10  -2 3331.64 233.137   9
  -5  10   2 2684.55 457.730   4
  -4  10   2 1182.46 116.070  17
  -4  10   2 883.958 339.251   6
  -4  10   2 1276.18 109.051  14
  -4  10   2 1214.25 116.843   8
  -4  10   2 1086.55 110.639  10
  -4  10   2 1265.19 268.636   4
   3  10  -2 3055.85 308.444   1
  -3  10   2 3747.59 401.400   4
  -3  10   2 4181.22 636.458   7
  -3  10   2 3684.53 596.649   6
   2  10  -2 4757.35 336.619   1
  -2  10   2 5841.53 701.068   7
  -2  10   2 4682.91 636.497   6
   1  10  -2 24846.7 1179.06   1
   1  10  -2 28157.4 1487.13   7
  -1  10   2 27924.5 1689.75   7
   1  10  -2 28900.9 1726.59   6
  -1  10   2 25447.7 1661.66   6
   0  10   2 3410.44 491.227   7
   0  10  -2 3258.11 409.438   7
  -1  10  -2 5683.26 437.224   2
  -1  10  -2 5197.63 570.018   7
  -1  10  -2 6485.97 782.959   6
   1  10   2 5687.64 640.888   7
  -2  10  -2 1162.92 220.909   2
  -2  10  -2 1241.50 312.746   7
  -2  10  -2 788.197 359.826   6
  -3  10  -2 42.3726 91.1373   4
  -3  10  -2-168.110 221.269   7
  -3  10  -2 133.934 262.780   6
  -3  10  -2 109.032 62.9799   8
   3  10   2 213.159 81.8461  19
  -3  10  -2 91.2300 51.5887  20
  -3  10  -2 63.1988 47.8421  14
   3  10   2 155.077 57.8435  11
   3  10   2 74.3393 59.5358  10
   4 -10   2 103.388 45.8157  13
  -4  10  -2 233.659 63.8217  20
   4  10   2 257.709 94.8558  19
  -4  10  -2 226.076 156.972   4
  -4  10  -2 244.845 79.0773   8
   5 -10   2 73.9537 55.8777  13
   5 -10   2 61.2267 64.6918  12
  -5  10  -2 24.0281 58.8256  20
   5  10   2 14.2271 91.7464  19
   6 -10   2 913.373 110.353  13
   6 -10   2 982.270 122.661  12
  -6  10  -2 1016.22 139.762   8
   7  10   2 5132.17 320.665  19
   7 -10   2 4830.39 292.907  12
   7  10   2 5436.36 331.161   9
  -7  10  -2 5463.47 314.066   8
   8  10   2 498.193 93.8363  19
   8 -10   2 451.024 85.9048  12
   8  10   2 388.451 98.3054   9
  -8  10  -2 482.410 93.6962   8
   9 -10   2 689.872 81.3612  12
  -9  10  -2 613.366 64.2337  10
  -9  10  -2 696.199 75.1688   8
 -10  11   2 1075.08 90.1314  15
  10 -11  -2 875.188 78.3944  12
  -9  11   2 42.3553 49.6522  17
   9 -11  -2 88.0829 67.4273  12
  -8  11   2 2129.95 159.808  17
   8  11  -2 2596.10 210.269   9
   8 -11  -2 2117.03 173.917  12
  -7  11   2 2045.65 164.993  17
   7  11  -2 1596.65 140.386  18
   7  11  -2 2005.60 196.001   9
  -7  11   2 2330.31 156.296  10
   7 -11  -2 2042.98 165.860  12
  -6  11   2 27336.9 1209.19  17
   6  11  -2 28118.5 1253.16   9
  -6  11   2 27177.5 1201.64  10
  -5  11   2 17272.8 755.208  14
  -5  11   2 16302.2 757.078  10
  -5  11   2 16081.1 760.202  17
  -4  11   2 2884.16 192.121  14
   4  11  -2 2878.04 217.914   9
  -4  11   2 3556.50 209.183  10
  -4  11   2 3302.14 207.515  17
  -4  11   2 2577.16 593.603   7
  -4  11   2 3137.37 630.275   6
   3  11  -2 9971.19 520.591  16
  -3  11   2 12476.9 1140.87   7
  -3  11   2 10791.8 1104.89   6
  -3  11   2 10403.9 508.220  10
  -3  11   2 11578.5 505.455  18
  -2  11   2 26018.2 1808.62   6
  -2  11   2 29930.6 1893.01   7
   1  11  -2 2740.32 409.678   7
  -1  11   2 2445.20 502.135   7
   0  11  -2-114.984 174.806   7
   0  11  -2-188.613 261.697   6
   0  11   2-79.3117 250.942   7
   1  11   2 21972.1 1434.92   7
  -1  11  -2 18498.2 1271.35   7
  -1  11  -2 18353.0 1516.58   6
  -2  11  -2 238.538 57.5858  20
   2  11   2 363.641 88.0073  19
  -2  11  -2 261.374 59.7382  14
  -2  11  -2 74.9414 161.317   7
   2  11   2 421.252 276.727   7
  -2  11  -2 124.314 267.319   6
   2  11   2 234.260 54.8463  11
   2  11   2 126.064 60.3355  10
   3  11   2 1644.54 160.632  19
  -3  11  -2 1440.35 120.732  20
  -3  11  -2 1622.42 125.403  14
  -3  11  -2 1429.85 373.134   7
  -3  11  -2 1314.10 500.142   6
   3  11   2 1599.10 132.199  11
   3  11   2 1492.00 129.032  10
  -3  11  -2 1628.18 138.433   8
  -4  11  -2 62428.1 2535.61  14
  -4  11  -2 58173.3 3313.92   7
   4  11   2 59199.2 2594.03  19
  -4  11  -2 59899.5 2537.76  20
  -4  11  -2 60612.8 2563.67   8
   5 -11   2 4623.42 260.040  13
   5 -11   2 4647.39 265.352  12
  -5  11  -2 4600.35 264.920  20
   5  11   2 4789.61 317.249  19
  -5  11  -2 4248.28 701.498   7
   6  11   2 51745.2 2175.62  19
   6  11   2 50863.7 2172.19   9
  -6  11  -2 48854.8 2141.50   8
   6 -11   2 49547.0 2120.52  12
   7  11   2 2680.83 208.385  19
   7  11   2 2775.82 217.887   9
  -7  11  -2 2667.27 200.249   8
   7 -11   2 2396.64 182.541  12
   8  11   2 5619.01 299.941  19
   8  11   2 5659.29 322.987   9
  -8  11  -2 6051.25 309.700   8
   8 -11   2 5423.66 296.062  12
  -9  11  -2-8.02315 41.6513   8
   9 -11   2 4.55152 50.0418  12
   9  11   2 93.1781 57.3091   9
 -10  12   2 155.859 46.5157  15
  -9  12   2 64.6846 50.3456  17
   9  12  -2-15.7855 61.5489  16
   9 -12  -2-37.7541 55.4819  12
  -8  12   2 176.378 69.7676  17
   8 -12  -2 232.096 71.6287  12
  -7  12   2 15928.5 695.439  17
   7  12  -2 14824.9 666.590  18
   7 -12  -2 13611.0 674.221  12
   7  12  -2 15200.2 734.828   9
  -7  12   2 14425.8 672.224  10
  -6  12   2 28024.4 2210.81   7
  -6  12   2 25822.2 1140.30  10
  -6  12   2 25711.6 1148.69  17
   6  12  -2 25869.6 1137.52  18
  -5  12   2 104.698 78.4449  14
  -5  12   2-146.505 287.418   7
  -5  12   2-19.5539 65.8963  10
   5  12  -2 81.5248 89.2151   9
   5  12  -2 29.4642 65.6326  18
  -5  12   2-10.1867 78.9398  17
  -4  12   2 742.789 97.5840  14
  -4  12   2 722.645 101.994  10
   4  12  -2 700.393 101.435  18
  -4  12   2 809.526 110.552  17
  -4  12   2 920.515 383.841   7
   3  12  -2 4761.02 287.670  16
   3  12  -2 4802.36 274.071  18
  -3  12   2 4982.74 765.995   7
  -3  12   2 4173.96 724.764   6
  -3  12   2 4908.68 266.620  18
  -3  12   2 5005.83 277.059  10
  -2  12   2 11461.9 519.504  17
   2  12  -2 10812.2 535.227  16
  -2  12   2 11445.8 1125.39   6
  -2  12   2 13029.2 1171.24   7
  -2  12   2 10655.3 502.072  14
  -2  12   2 10702.3 507.002  18
  -2  12   2 11020.5 520.534  10
   1  12  -2 12859.5 591.093  18
   1  12  -2 12790.6 607.834  16
   1  12  -2 14140.4 1008.51   7
  -1  12   2 11551.5 1097.45   7
  -1  12   2 12191.4 576.125  18
  -1  12   2 13467.7 595.180  10
   0  12  -2 74.7568 52.3916  14
   0  12  -2-105.540 261.916   6
   0  12  -2 63.9961 238.228   7
   0  12   2 87.8572 218.038   7
   0  12  -2 118.893 58.7378  18
   0  12  -2 29.0357 55.7488  16
  -1  12  -2 25710.1 1122.33  14
   1  12   2 30207.0 1843.99   7
  -1  12  -2 24099.4 1584.67   7
  -1  12  -2 24473.4 1863.24   6
   1  12   2 26794.0 1158.59  19
  -1  12  -2 26368.7 1128.19  18
   1  12   2 25569.0 1130.16  10
   2  12   2 7540.18 405.519  19
  -2  12  -2 8087.59 374.378  18
  -2  12  -2 7199.83 363.499  20
  -2  12  -2 7468.97 366.995  14
   2  12   2 6555.26 800.964   7
  -2  12  -2 7742.66 1034.59   6
  -2  12  -2 7328.31 787.093   7
   2  12   2 7334.26 366.641  11
  -2  12  -2 7286.85 375.663   8
   2  12   2 7084.54 372.058  10
  -3  12  -2-14.9418 59.7235  14
  -3  12  -2 93.7880 183.998   7
  -3  12  -2-9.67024 67.8808   8
   3  12   2-39.1968 93.8352  19
  -3  12  -2-37.9079 63.8087  20
   3  12   2-19.8747 60.4119   9
   3  12   2-41.6779 64.1810  10
  -4  12  -2 9393.08 454.571  14
   4  12   2 9552.60 514.407  19
  -4  12  -2 9417.18 459.667  20
  -4  12  -2 9460.13 480.886   8
   4  12   2 9660.69 491.212   9
   5  12   2 34224.7 1517.96  19
  -5  12  -2 32880.5 1453.00  20
  -5  12  -2 34008.2 1483.45   8
   5  12   2 33955.2 1498.63   9
   5 -12   2 34101.6 1454.38  12
   6  12   2 10217.3 566.450  19
   6  12   2 11403.2 572.442   9
   6 -12   2 11102.2 528.079  12
   7  12   2 1521.63 155.249  19
   7 -12   2 1303.07 127.291  12
   7  12   2 1138.79 143.409   9
  -7  12  -2 1468.61 147.632   8
   8  12   2 811.123 93.4965  19
   8 -12   2 874.698 95.3084  12
  -8  12  -2 835.642 99.7557   8
   8  12   2 809.958 106.654   9
   9  12   2 4398.82 217.013   9
   9  13  -2 6.25329 39.1963  16
  -9  13   2 58.5545 47.5987  17
  -8  13   2 354.879 82.6261  17
   8  13  -2 311.551 87.0207  16
  -7  13   2 2292.04 155.052  17
   7  13  -2 2056.43 164.093  16
  -7  13   2 2395.46 137.020  10
  -6  13   2 156.383 274.742   7
  -6  13   2 361.732 88.5185  10
  -6  13   2 363.958 94.4257  17
   6  13  -2 304.526 81.6902  18
  -5  13   2 1522.13 143.025  14
   5  13  -2 1055.29 104.991  14
  -5  13   2 1063.17 535.881   7
  -5  13   2 1496.23 139.480  10
  -5  13   2 1626.61 153.645  17
   5  13  -2 1439.77 151.899  16
   5  13  -2 1480.84 136.695  18
  -4  13   2 1137.11 117.146  14
  -4  13   2 1254.44 459.439   7
  -4  13   2 1105.85 125.405  10
  -4  13   2 1083.18 129.747  17
   4  13  -2 826.740 112.786  18
   4  13  -2 985.298 127.286  16
  -3  13   2 2280.44 171.010  17
   3  13  -2 2263.47 179.034  16
   3  13  -2 2172.94 164.710  18
  -3  13   2 1998.81 153.608  14
  -3  13   2 2301.37 164.409  18
  -3  13   2 2152.05 163.766  10
  -2  13   2-34.4640 51.6897  14
  -2  13   2-18.8020 59.4948  15
  -2  13   2 222.524 323.759   7
  -2  13   2 116.244 203.980   6
  -2  13   2 53.0411 65.8276  10
   2  13  -2 117.216 71.2155  16
  -2  13   2 82.8125 62.6781  18
  -2  13   2 76.7748 62.6350  17
  -1  13   2 22030.7 985.531  17
   1  13  -2 22151.2 1011.45  16
  -1  13   2 22287.9 994.797  15
   1  13  -2 22895.7 994.015  18
  -1  13   2 26733.9 1751.93   7
  -1  13   2 22163.3 973.469  14
   1  13  -2 22839.7 985.266  14
  -1  13   2 23001.3 982.919  18
  -1  13   2 21855.2 993.168  10
   0  13  -2 40687.6 1708.88  14
   0  13   2 38555.6 1690.27  14
   0  13  -2 41406.7 2246.99   7
   0  13   2 46824.4 2524.51   7
   0  13  -2 40134.2 2558.19   6
   0  13   2 38813.0 1702.98  17
   0  13   2 40814.9 1714.98  15
   0  13  -2 42777.6 1745.00  16
   0  13   2 39775.0 1701.20  18
   0  13  -2 41022.6 1716.08  18
   0  13   2 42051.2 1740.08  19
  -1  13  -2 8819.91 444.813  18
   1  13   2 9421.77 475.806  19
   1  13   2 8756.88 428.124  18
  -1  13  -2 9102.46 440.369  14
  -1  13  -2 8412.70 1044.58   6
  -1  13  -2 7722.83 808.242   7
   1  13   2 9393.02 433.586  11
   1  13   2 9494.92 450.796  10
   2  13   2 2068.41 184.751  19
  -2  13  -2 2088.08 157.083  18
  -2  13  -2 1980.87 147.953  20
  -2  13  -2 2198.63 153.288  14
  -2  13  -2 2304.68 451.418   7
   2  13   2 2111.44 149.400  11
  -2  13  -2 2157.71 162.161   8
   2  13   2 2333.87 165.588  10
   3  13   2 8316.82 470.874  19
  -3  13  -2 8433.05 422.178  18
  -3  13  -2 8794.93 425.384  20
  -3  13  -2 8868.60 425.201  14
  -3  13  -2 8337.83 911.125   7
   3  13   2 8999.56 433.108  10
  -3  13  -2 8445.33 439.860   8
   3  13   2 8063.52 434.589   9
   4  13   2 12064.4 628.624  19
  -4  13  -2 12386.5 575.563  20
  -4  13  -2 12216.7 568.942  14
   4 -13   2 12100.3 563.900  12
  -4  13  -2 11994.4 594.276   8
   4  13   2 12104.2 598.465   9
   5  13   2 1584.65 182.318  19
  -5  13  -2 1502.40 130.913  14
   5 -13   2 1296.55 123.964  12
   5  13   2 1362.46 154.782   9
  -5  13  -2 1169.09 147.135   8
   6  13   2 6920.31 398.499  19
   6 -13   2 6230.44 343.400  12
   6  13   2 7106.66 388.842   9
   7  13   2 268.837 92.6334  19
   7 -13   2 306.837 73.7931  12
   7  13   2 375.682 97.9154   9
  -7  13  -2 424.468 96.0599   8
  -8  13  -2 959.700 93.0006  17
   8 -13   2 1190.38 97.6355  12
  -8  13  -2 1108.56 101.858   8
  -8  13  -2 981.288 95.4863  10
   8  13   2 866.288 100.581   9
  -9  14   2 195.727 64.8838  15
  -8  14   2-7.21543 65.1786  17
   8  14  -2 35.3559 64.8846  16
  -7  14   2 162.190 83.2999  17
   7  14  -2-12.7113 29.5475  18
   7  14  -2 118.353 79.0960  16
  -7  14   2 234.599 70.3204  10
  -6  14   2 770.497 358.467   7
  -6  14   2 528.582 96.5521  10
   6  14  -2 581.717 91.5168  18
  -6  14   2 759.911 118.201  17
   6  14  -2 460.866 106.565  16
   5  14  -2 563.491 76.7761  14
  -5  14   2 714.427 106.437  10
   5  14  -2 701.138 103.274  18
   5  14  -2 688.101 121.115  16
  -5  14   2 627.684 114.147  17
   4  14  -2 1061.56 107.752  14
  -4  14   2 1143.18 121.973  14
  -4  14   2 1177.27 131.367  10
   4  14  -2 1323.80 131.401  18
   4  14  -2 1382.38 142.101  16
  -3  14   2 81.8271 68.1353  14
   3  14  -2 24.1358 61.5661  14
  -3  14   2 60.8650 75.0185  10
   3  14  -2 39.9958 69.1033  18
   3  14  -2 59.2698 75.7393  16
  -3  14   2 10.0329 76.2560  17
  -3  14   2 114.205 81.5927  18
   2  14  -2 694.892 110.248  16
  -2  14   2 669.907 100.702  17
  -2  14   2 957.465 394.573   7
  -2  14   2 1110.02 103.949  14
   2  14  -2 854.799 101.415  14
  -2  14   2 838.582 108.081  15
  -2  14   2 1132.53 112.369  18
  -2  14   2 1035.27 116.757  10
  -1  14   2 62.8121 51.6543  14
   1  14  -2 79.8590 60.3229  14
  -1  14   2-109.916 304.964   7
   1  14  -2 151.187 148.322   7
  -1  14   2 58.4563 55.3710  17
   1  14  -2 10.9494 63.0431  16
  -1  14   2 70.0991 60.7883  18
  -1  14   2 137.981 65.1141  15
   1  14  -2 9.05525 63.1076  18
   0  14   2 5972.17 323.966  15
   0  14   2 5618.89 305.162  14
   0  14   2 6497.19 839.779   7
   0  14  -2 7178.42 733.912   7
   0  14  -2 6339.11 331.983  18
   0  14  -2 6214.80 316.849  20
   0  14   2 6685.83 323.414  18
   0  14   2 5964.01 330.764  10
   0  14  -2 6565.11 329.541  10
   1  14   2 7526.01 372.249  18
   1  14   2 7357.42 413.575  19
  -1  14  -2 7341.37 384.976  18
  -1  14  -2 7631.10 376.999  20
  -1  14  -2 7440.34 378.961  14
   1  14   2 7901.45 917.902   7
  -1  14  -2 7601.18 798.324   7
   1  14   2 7697.49 370.018  11
   1  14   2 7690.70 389.670  10
  -2  14  -2 4452.52 268.664  20
  -2  14  -2 5353.88 283.660  18
   2  14   2 4927.87 312.423  19
  -2  14  -2 5186.49 278.511  14
   2  14   2 5093.40 272.541  11
   2  14   2 4767.45 282.658  10
  -2  14  -2 5118.50 283.354   8
  -3  14  -2 245.126 72.4240  18
  -3  14  -2 168.807 72.6986  14
  -3  14  -2 168.215 83.4704   8
  -3  14  -2 293.946 258.042   7
  -3  14  -2 381.227 85.5143  20
   3  14   2 126.026 77.8695  10
   4  14   2 49065.5 2141.92  19
  -4  14  -2 50399.5 2084.19  20
   4 -14   2 48932.6 2066.81  12
   4  14   2 46726.2 2098.74   9
  -4  14  -2 47939.1 2101.56   8
  -4  14  -2 51248.3 2080.49  14
   5  14   2 29959.2 1346.54  19
   5 -14   2 29672.4 1278.35  12
   5  14   2 29496.6 1317.68   9
  -5  14  -2 28982.7 1309.11   8
  -5  14  -2 29939.2 1278.45  14
   6  14   2 5197.64 324.852  19
  -6  14  -2 5016.39 302.871   8
   6  14   2 5285.81 310.382   9
   6 -14   2 5083.91 277.549  12
   7  14   2 46.1052 79.3041  19
   7 -14   2 70.3636 55.6111  12
   7  14   2 54.9654 68.7145   9
  -8  14  -2-35.8695 48.0180  17
  -8  14  -2-10.2318 52.9182   8
  -8  14  -2 9.34852 45.6667  10
   8  14   2 37.7901 48.5344   9
   8 -14   2 3.97548 40.8249  12
  -9  15   2 104.196 52.7693  15
   8  15  -2 6.96536 40.5543  16
  -8  15   2 110.789 66.6907  17
  -7  15   2 308.435 90.0976  17
   7  15  -2 187.631 81.2193  16
  -7  15   2 175.587 63.7900  10
  -6  15   2 9634.13 482.804  17
   6  15  -2 8746.62 484.209  16
   6  15  -2 9210.14 455.131  18
  -6  15   2 9785.79 470.864  10
  -5  15   2 153.458 329.793   7
  -5  15   2-32.3003 79.6038  10
   5  15  -2-51.6873 76.8999  16
  -5  15   2 34.2110 89.4953  17
   5  15  -2-60.3858 73.3560  18
   4  15  -2 2978.72 185.486  14
  -4  15   2 2709.11 196.998  14
  -4  15   2 3415.76 699.092   7
  -4  15   2 2881.36 208.516  10
   4  15  -2 3158.38 223.935  16
   4  15  -2 2540.31 200.032  18
  -3  15   2 10546.7 530.170  17
   3  15  -2 10530.3 528.596  18
   3  15  -2 10479.2 542.320  16
  -3  15   2 11017.2 541.375  15
  -3  15   2 9385.72 1153.47   7
   3  15  -2 10197.0 506.175  14
  -3  15   2 10240.9 511.585  14
  -3  15   2 11020.8 524.643  18
  -3  15   2 11610.6 540.213  10
  -2  15   2 58180.1 2415.57  17
  -2  15   2 57576.3 2421.60  15
   2  15  -2 55886.9 2431.99  16
  -2  15   2 56884.0 3369.15   7
   2  15  -2 55800.8 2400.26  14
  -2  15   2 57083.2 2400.13  14
  -2  15   2 58171.4 2408.11  18
   2  15  -2 57054.4 2385.87  20
  -2  15   2 57809.8 2421.95  10
   1  15  -2 11026.8 535.216  14
  -1  15   2 11823.7 532.116  14
   1  15  -2 11653.9 1010.29   7
  -1  15   2 10693.0 1146.44   7
   1  15  -2 12017.9 552.313  18
   1  15  -2 11227.0 525.201  20
  -1  15   2 10953.5 536.104  18
  -1  15   2 11296.5 545.125  15
  -1  15   2 11016.3 537.870  17
   1  15  -2 10735.4 560.614  16
   0  15   2 236.290 73.2251  18
   0  15   2 367.151 76.1339  15
   0  15  -2 385.275 86.1531  18
   0  15  -2 243.286 213.798   7
   0  15   2-112.572 312.565   7
   0  15   2 359.460 70.4838  14
   0  15  -2 267.327 73.5077  20
   0  15   2 294.741 87.1488  10
   0  15  -2 280.579 71.9692  10
  -1  15  -2 1126.26 120.835  18
  -1  15  -2 1207.29 117.482  14
   1  15   2 888.878 392.494   7
  -1  15  -2 1268.43 342.921   7
   1  15   2 1095.36 109.919  18
   1  15   2 1169.39 145.164  19
  -1  15  -2 973.389 110.222  20
   1  15   2 959.429 116.840  10
  -1  15  -2 1274.82 128.441  10
  -2  15  -2 3694.26 224.899  14
  -2  15  -2 2905.07 524.718   7
   2  15   2 3448.02 208.311  18
  -2  15  -2 3938.48 231.703  18
  -2  15  -2 3499.86 221.927  20
   2  15   2 3878.95 269.048  19
   2  15   2 3706.87 232.629  10
  -2  15  -2 3465.05 228.646   8
  -3  15  -2 1960.09 156.705  18
  -3  15  -2 2003.55 157.142  20
  -3  15  -2 2029.63 155.138  14
   3  15   2 1779.43 153.701  10
  -3  15  -2 1609.36 158.809   8
  -4  15  -2 42.9359 71.1337  14
  -4  15  -2 22.2228 78.6485   8
  -4  15  -2 116.896 77.3512  20
   4  15   2 120.531 101.574  19
   4  15   2 73.8252 64.1709   9
   5  15   2 5343.45 347.202  19
  -5  15  -2 5718.66 297.016  14
   5 -15   2 5876.46 292.433  12
  -5  15  -2 5468.52 324.365   8
   5  15   2 4941.55 311.897   9
  -6  15  -2 932.378 115.483   8
   6 -15   2 907.784 95.8972  12
   6  15   2 979.121 117.252   9
   7 -15   2-25.3806 49.4268  12
  -7  15  -2-28.0040 66.4655  10
   7  15   2-79.7703 55.1312   9
  -8  15  -2 143.261 45.1554  17
  -8  15  -2 119.450 40.4164  10
  -9  16   2 43.3786 38.3622  15
  -8  16   2 1300.86 107.942  17
  -7  16   2 2651.12 180.053  17
   7  16  -2 2502.17 174.363  16
  -7  16   2 2268.98 158.740  10
  -6  16   2 2620.34 201.811  17
   6  16  -2 2567.06 195.274  16
  -6  16   2 2381.90 182.365  10
   6  16  -2 2745.29 174.716  18
   5  16  -2 1160.37 137.743  16
   5  16  -2 1323.23 131.299  18
  -5  16   2 1327.47 137.791  10
  -4  16   2 2693.23 207.101  15
  -4  16   2 2585.34 205.023  17
   4  16  -2 2319.29 197.620  16
  -4  16   2 2668.63 632.655   7
   4  16  -2 2407.65 168.807  14
   4  16  -2 2665.64 193.654  18
  -4  16   2 3138.00 213.145  10
  -3  16   2 7345.92 394.622  17
   3  16  -2 7130.75 400.290  16
  -3  16   2 7077.39 395.497  15
  -3  16   2 8041.53 1054.94   7
  -3  16   2 7259.26 381.416  14
   3  16  -2 7456.02 372.637  14
   3  16  -2 7379.78 391.423  18
  -3  16   2 6813.92 384.411  18
  -3  16   2 7409.02 398.604  10
  -2  16   2 10.6740 71.3208  15
   2  16  -2-23.8791 71.0463  16
  -2  16   2 10.0452 78.8277  17
  -2  16   2 56.4596 80.4682  18
  -2  16   2-131.751 326.943   7
  -2  16   2-60.9366 71.2385  14
   2  16  -2-8.76920 67.0721  14
   2  16  -2 6.97688 52.2995  20
  -2  16   2 21.4636 79.8941  10
  -1  16   2 1882.60 149.163  14
   1  16  -2 2089.38 156.265  14
   1  16  -2 1697.69 401.088   7
  -1  16   2 1482.20 453.006   7
   1  16  -2 2073.01 165.867  18
   1  16  -2 1815.50 142.273  20
  -1  16   2 1767.40 150.862  18
  -1  16   2 1780.38 154.941  15
  -1  16   2 1606.21 147.844  17
   0  16   2 35899.1 1581.05  15
   0  16  -2 33924.5 2147.12   7
   0  16   2 37904.2 2450.69   7
   0  16   2 37408.7 1584.13  18
   0  16  -2 37206.6 1595.62  18
   0  16  -2 37791.8 1577.91  20
   0  16   2 37557.9 1597.80  10
   0  16  -2 36685.7 1585.47  10
   0  16   2 36538.4 1569.32  14
   1  16   2 32826.0 2162.26   7
  -1  16  -2 26411.2 1852.66   7
  -1  16  -2 30493.2 1317.53  14
   1  16   2 30254.7 1326.10  10
  -1  16  -2 31383.1 1334.80  10
   1  16   2 29913.7 1308.67  18
  -1  16  -2 30622.7 1324.28  18
  -1  16  -2 29887.8 1311.10  20
  -2  16  -2 22505.9 991.648  14
   2  16   2 21221.1 971.262  18
   2  16   2 21865.9 1039.97  19
  -2  16  -2 22793.4 995.134  18
   2  16   2 23281.7 1001.22  10
  -2  16  -2 22584.6 993.951   8
  -2  16  -2 22226.8 1015.60  10
  -3  16  -2 769.436 108.647  18
  -3  16  -2 919.365 120.831   8
  -3  16  -2 771.249 113.359  20
   3  16   2 984.033 116.493  10
  -3  16  -2 867.352 109.290  14
   4  16   2 688.660 134.962  19
  -4  16  -2 680.974 103.980  20
  -4  16  -2 634.468 110.205   8
  -4  16  -2 618.092 97.8879  14
  -5  16  -2 226.946 87.4452   8
   5  16   2 172.829 108.179  19
  -5  16  -2 205.815 71.8254  14
   5  16   2-36.7275 49.0251   9
  -6  16  -2 98.3491 71.9216   8
  -6  16  -2 77.9008 75.9556  10
   6  16   2 7.79597 39.9111   9
  -7  16  -2-5.79982 58.2445   8
  -7  16  -2 11.1388 56.5675  17
  -7  16  -2 46.6787 56.3155  10
  -8  17   2 259.971 61.0552  17
  -7  17   2 58.7543 75.1196  15
  -7  17   2 118.506 75.5232  17
  -7  17   2 5.65534 53.4686  10
  -6  17   2 484.066 103.817  15
   6  17  -2 401.457 68.5921  18
   6  17  -2 623.579 95.8673  16
  -6  17   2 574.396 110.338  17
  -6  17   2 734.782 100.883  10
  -5  17   2 1003.64 129.985  15
  -5  17   2 1089.32 129.512  10
   5  17  -2 930.248 113.009  18
   5  17  -2 1063.15 127.039  16
  -4  17   2 1443.91 153.578  17
   4  17  -2 1167.84 137.433  16
  -4  17   2 1590.52 540.831   7
  -4  17   2 1160.36 142.488  15
   4  17  -2 1396.79 114.399  14
   4  17  -2 1380.51 140.495  18
  -4  17   2 1253.10 142.593  10
  -3  17   2 18.8256 78.4044  14
   3  17  -2 173.489 69.5883  14
  -3  17   2-140.870 327.011   7
  -3  17   2 22.5181 87.8516  10
   3  17  -2 95.7176 80.0027  16
  -3  17   2-10.9263 81.9616  17
  -3  17   2 125.134 78.6462  15
  -3  17   2 269.803 105.978  18
   3  17  -2-32.3981 78.1908  18
  -2  17   2 6809.43 363.378  17
  -2  17   2 6017.29 356.716  15
   2  17  -2 6416.75 372.444  16
  -2  17   2 6982.47 959.023   7
  -2  17   2 6325.23 352.265  14
   2  17  -2 6908.22 353.096  14
   2  17  -2 7042.30 337.211  20
  -2  17   2 6972.68 365.428  18
  -2  17   2 6668.10 371.487  10
  -1  17   2 8.46220 67.2358  14
   1  17  -2 71.9655 71.4739  14
  -1  17   2 127.337 315.992   7
   1  17  -2 23.1113 64.4819  20
  -1  17   2 67.0389 66.1662  15
  -1  17   2 28.6233 80.7309  18
  -1  17   2-36.7461 69.3385  17
   1  17  -2-10.4637 85.1393  18
   0  17   2 10634.0 1161.92   7
   0  17   2 9855.99 500.194  14
   0  17  -2 10075.6 525.911  18
   0  17  -2 10799.8 511.779  20
   0  17   2 11557.9 525.244  18
   0  17   2 11743.6 542.238  10
   0  17  -2 10698.6 517.571  10
  -1  17  -2 313.151 88.6603  18
   1  17   2 195.534 75.7599  18
  -1  17  -2 216.195 82.4864  14
   1  17   2 359.958 297.952   7
  -1  17  -2 255.576 80.9018  20
   1  17   2 336.785 93.8406  10
  -1  17  -2 344.437 88.0429  10
   2  17   2 7510.67 389.702  18
  -2  17  -2 8681.64 419.309  18
  -2  17  -2 7945.48 404.650   8
   2  17   2 8268.68 415.891  10
  -2  17  -2 8665.85 436.066  10
  -2  17  -2 7490.84 409.128  14
  -3  17  -2 9277.30 442.131  18
  -3  17  -2 8877.42 445.161  20
   3  17   2 8541.74 437.423  10
  -3  17  -2 8916.41 442.780  14
  -3  17  -2 8696.07 446.038   8
  -3  17  -2 8746.56 466.333  10
  -4  17  -2 11583.3 551.646  14
  -4  17  -2 12017.5 564.603   8
  -4  17  -2 11205.7 573.827  10
  -5  17  -2 5179.63 270.336  14
  -5  17  -2 5089.46 288.633   8
  -6  17  -2 20.6946 61.4235   8
  -6  17  -2-7.41274 68.8284  10
  -7  17  -2 93.1646 50.5034  17
  -7  17  -2 131.793 52.6392  10
  -8  18   2 691.497 67.3969  15
  -7  18   2 3061.83 181.885  17
  -7  18   2 2909.77 181.520  15
  -7  18   2 2828.08 163.989  10
  -6  18   2 632.444 92.5525  15
  -6  18   2 562.370 102.056  17
   6  18  -2 16.9516 33.1943  18
   6  18  -2 7.55348 37.7604  16
  -6  18   2 522.946 82.3734  10
  -5  18   2 20.8975 77.7952  15
   5  18  -2-19.3092 65.0732  16
   5  18  -2-57.7534 70.5623  18
  -5  18   2-37.6222 85.7650  10
   4  18  -2 64.4233 49.9594  14
  -4  18   2-10.9653 82.7827  15
   4  18  -2-21.5979 70.2935  16
  -4  18   2 117.855 87.7006  17
   4  18  -2 107.974 76.5714  18
  -4  18   2 84.8199 88.2708  10
  -3  18   2 93.5719 75.3013  14
   3  18  -2 110.267 64.8924  14
  -3  18   2 33.0946 90.3251  10
   3  18  -2-11.3403 74.5148  16
  -3  18   2 64.5180 76.1195  15
  -3  18   2 147.843 86.4703  17
   3  18  -2 84.1510 82.5988  18
  -2  18   2 2240.83 178.802  17
  -2  18   2 2349.32 177.398  15
  -2  18   2 1859.89 516.658   7
  -2  18   2 2416.29 178.831  14
   2  18  -2 2493.14 171.405  14
  -2  18   2 2353.08 187.882  18
   2  18  -2 1981.61 147.071  20
  -2  18   2 2850.32 209.701  10
  -1  18   2 6590.98 337.140  14
   1  18  -2 6727.95 342.153  14
  -1  18   2 5749.56 854.986   7
  -1  18   2 6482.59 349.329  18
   1  18  -2 5715.21 345.715  18
   1  18  -2 6200.17 325.219  20
  -1  18   2 6049.39 333.075  15
   0  18   2 10743.4 1173.87   7
   0  18   2 11371.9 534.602  14
   0  18  -2 11220.3 560.891  18
   0  18   2 11977.8 556.200  18
   0  18  -2 11808.2 545.043  20
   0  18   2 10790.4 558.057  10
   0  18  -2 11518.6 545.463  10
  -1  18  -2 24876.4 1102.13  17
  -1  18  -2 25630.7 1119.50  14
   1  18   2 25551.2 1926.46   7
   1  18   2 24963.6 1109.55  18
  -1  18  -2 25393.2 1113.39  20
  -1  18  -2 26069.8 1127.16  18
   1  18   2 25237.6 1125.69  10
  -1  18  -2 25800.5 1127.50  10
  -2  18  -2 1435.69 134.392  18
   2  18   2 1204.42 113.234  18
   2  18   2 1163.12 127.103  10
  -2  18  -2 1369.52 143.733  10
  -2  18  -2 1363.21 136.851  14
  -3  18  -2 8810.02 446.926  20
  -3  18  -2 8631.72 437.371  18
  -3  18  -2 9574.96 449.948  14
  -3  18  -2 8587.00 440.268   8
  -3  18  -2 8754.43 461.746  10
   3  18   2 9429.59 442.734  10
  -4  18  -2 4096.33 251.404   8
  -4  18  -2 4438.91 270.736  10
  -4  18  -2 4539.98 252.821  14
  -5  18  -2 2043.09 150.383  17
  -5  18  -2 1923.05 147.875   8
  -5  18  -2 1791.17 129.307  14
  -6  18  -2 3203.17 188.219  10
  -7  18  -2-37.5668 37.9779  17
  -7  18  -2-21.8280 34.7346  10
  -7  19   2 741.251 78.0688  15
  -7  19   2 725.731 63.6492  10
  -6  19   2 1094.47 113.205  15
  -6  19   2 1191.26 108.398  10
  -5  19   2 612.449 101.127  15
  -5  19   2 933.539 117.935  17
   5  19  -2 770.192 92.5219  18
  -5  19   2 667.839 102.156  10
   4  19  -2 1476.79 124.883  18
  -4  19   2 1578.55 135.382  17
  -4  19   2 1291.39 120.705  15
  -4  19   2 1328.06 129.302  10
   3  19  -2 7312.10 357.353  14
  -3  19   2 7465.79 377.678  14
   3  19  -2 6764.66 375.105  18
  -3  19   2 6970.36 378.147  17
  -3  19   2 7145.33 375.530  15
  -3  19   2 6725.58 383.345  10
  -2  19   2 19574.0 850.133  15
   2  19  -2 20828.4 848.860  14
  -2  19   2 21157.7 857.406  14
  -2  19   2 22163.9 870.383  18
   1  19  -2 6298.85 339.839  14
  -1  19   2 6112.42 333.467  14
  -1  19   2 6353.70 356.136  10
   1  19  -2 6495.24 356.529  18
   1  19  -2 6450.04 328.014  20
  -1  19   2 6831.07 355.368  18
   0  19   2 1395.79 120.822  14
   0  19   2 1705.93 146.735  18
   0  19  -2 1465.01 130.437  20
   0  19  -2 1653.44 152.083  18
   0  19   2 1404.92 143.870  10
   0  19  -2 1367.77 126.695  10
  -1  19  -2 70.0274 86.2090  14
  -1  19  -2-24.8279 76.8460  20
   1  19   2-55.8743 79.6370  10
  -1  19  -2 9.27711 66.1278  10
   1  19   2 72.8744 68.5128  18
  -1  19  -2 65.1611 82.0809  18
  -2  19  -2 2422.26 138.954  17
  -2  19  -2 2670.59 155.107  18
  -2  19  -2 2646.69 151.079  20
  -2  19  -2 2922.72 161.198  14
   2  19   2 2379.66 142.836  10
  -2  19  -2 2726.96 163.610  10
  -3  19  -2 731.659 92.5529  18
  -3  19  -2 747.859 100.669  17
  -3  19  -2 903.441 118.673  10
  -3  19  -2 914.082 105.522  14
  -4  19  -2 300.921 81.1408  17
  -4  19  -2 234.800 83.4374  10
  -4  19  -2 185.648 74.4362  14
  -5  19  -2 340.408 72.8478  17
  -5  19  -2 234.930 74.4920  10
  -5  19  -2 309.446 57.4945  14
  -6  19  -2 115.479 52.0709  17
  -6  20   2 142.895 53.9301  15
  -6  20   2 174.799 57.9823  10
  -5  20   2 353.285 88.4847  17
  -5  20   2 285.261 67.6624  15
   5  20  -2 469.758 68.9148  18
  -5  20   2 339.172 82.4052  10
   4  20  -2 724.887 96.6708  18
  -4  20   2 761.944 95.3651  15
  -4  20   2 1019.83 116.520  17
  -4  20   2 784.286 107.649  10
   3  20  -2 8494.52 222.259  14
   3  20  -2 8769.32 266.363  18
  -3  20   2 9286.12 286.401  10
  -2  20   2 45.0104 39.5093  15
   2  20  -2-10.6365 24.7208  20
  -2  20   2 264.055 87.1861  14
   2  20  -2 333.178 79.1764  14
   1  20  -2 1058.97 115.410  14
  -1  20   2 827.975 101.137  14
  -1  20   2 1063.26 122.488  18
   1  20  -2 841.518 94.5436  20
   1  20  -2 854.021 117.144  18
  -1  20   2 789.737 116.910  10
   0  20  -2 624.337 95.5699  14
   0  20   2 6.39270 35.9493  14
   0  20  -2 813.971 91.7113  20
   0  20   2 731.014 99.5473  18
   0  20  -2 828.001 105.244  18
   0  20   2 875.432 110.855  10
   0  20  -2 41.6882 36.9611  10
  -1  20  -2 26416.8 1136.46  18
  -1  20  -2 26445.7 1126.67  20
   1  20   2 25051.5 1118.63  18
   1  20   2 26792.6 1135.13  10
  -1  20  -2 24522.1 1124.28  10
  -1  20  -2 26342.6 1131.74  14
  -2  20  -2 2145.15 160.101  18
  -2  20  -2 2316.07 162.565  20
  -2  20  -2 2202.57 164.540  14
   2  20   2 2026.81 152.291  10
  -2  20  -2 2168.30 163.282  10
  -3  20  -2-60.0445 48.9917  17
  -3  20  -2 122.505 66.2694  18
  -3  20  -2 156.517 68.1970  10
  -3  20  -2 70.1135 65.6936  14
  -4  20  -2 686.779 84.1093  17
  -4  20  -2 595.443 86.2881  10
  -4  20  -2 638.124 83.7857  14
  -5  20  -2 68.9468 55.8468  10
  -5  20  -2-4.67736 47.3370  17
  -6  21   2 2989.02 154.992  10
  -5  21   2 597.228 77.7122  10
   5  21  -2 55.6160 31.8474  18
   4  21  -2 1983.23 141.092  18
  -4  21   2 2050.49 152.967  10
   3  21  -2 1915.94 126.185  18
  -3  21   2 2567.60 150.534  10
   2  21  -2 2511.51 164.496  14
   1  21  -2 1092.52 110.612  18
  -1  21   2 1085.97 116.451  10
   1  21  -2 879.374 96.7831  14
   0  21  -2 9918.84 475.250  18
   0  21   2 9597.43 465.653  18
   0  21  -2 9512.60 454.420  20
   0  21   2 9417.15 470.245  10
   0  21  -2 10021.9 468.987  14
  -1  21  -2 9920.41 258.930  18
   1  21   2 10196.0 252.964  10
  -2  21  -2 4880.44 267.231  18
  -2  21  -2 5230.29 274.424  14
  -2  21  -2 4946.90 270.411  10
   2  21   2 5066.72 264.441  10
  -3  21  -2 425.198 76.4513  10
  -3  21  -2 346.888 75.8424  14
  -4  21  -2 4186.77 132.278  14
  -4  21  -2 3835.48 137.921  10
  -5  21  -2 8160.13 367.065  10
  -5  22   2 188.333 53.9441  10
  -4  22   2 2365.46 152.717  10
   4  22  -2 2347.60 144.288  18
   3  22  -2 287.338 72.6587  18
  -3  22   2 347.472 77.8417  10
   2  22  -2 43.8924 53.1983  14
   1  22  -2 588.269 91.2617  18
  -1  22   2 447.059 87.0257  10
   1  22  -2 557.030 83.5174  14
   0  22  -2 206.937 76.6327  18
   0  22   2 144.899 72.1274  10
   0  22  -2 273.217 71.5588  14
  -1  22  -2 786.945 96.4083  18
   1  22   2 884.087 93.5275  10
  -2  22  -2 5239.02 170.895  14
  -2  22  -2 5134.76 159.273  18
  -3  22  -2 1619.73 112.665  14
  -3  22  -2 1393.26 107.556  10
  -4  22  -2 259.484 46.6351  10
  -4  23   2 3483.32 162.692  10
   4  23  -2 2459.18 143.617  18
   3  23  -2 1130.48 96.6945  18
   2  23  -2 65.5941 30.5630  14
  -2  23   2-51.9416 59.7193  10
   1  23  -2 471.933 68.9030  14
  -1  23   2 517.107 79.0040  10
   1  23  -2 540.720 80.3133  18
   0  23  -2 1045.72 98.6662  14
   0  23  -2 1134.59 107.158  18
   0  23   2 1255.81 101.454  10
  -1  23  -2 4800.24 248.794  18
   1  23   2 4915.87 242.070  10
  -2  23  -2 4687.21 237.338  14
  -3  23  -2 6204.51 286.465  14
   3  24  -2 390.760 50.2173  18
   2  24  -2 1461.51 106.516  18
  -2  24   2 1691.48 109.193  10
   1  24  -2 115.477 43.6111  14
  -1  24   2 185.151 53.4225  10
   1  24  -2 85.5800 51.9295  18
   0  24  -2 1409.34 102.308  14
   0  24  -2 1632.24 110.134  18
   0  24   2 1517.68 98.8525  10
  -1  24  -2 4582.49 221.609  18
  -2  24  -2 21.6408 38.9398  14
   1  25  -2 29.9584 33.0455  18
 -11   0   3-26.6652 60.5092   5
 -10   0   3-40.4988 78.9705   5
  -9   0   3 85.0036 85.9649   5
  -8   0   3-264.336 306.805   4
  -8   0   3 49.6863 80.8525   5
  -7   0   3-120.528 236.505   4
   6   0  -3 74.9604 186.037   1
  -6   0   3-103.966 273.660   4
   6   0  -3-79.0938 63.2090  12
   5   0  -3-62.2879 172.836   1
  -5   0   3-87.9979 244.161   4
   4   0  -3-54.2700 164.942   1
  -4   0   3 73.8476 204.887   4
  -3   0   3-62.1421 218.097   4
   2   0  -3-48.7201 176.242   2
  -2   0   3 55.8036 162.381   4
   1   0  -3 144.393 163.653   2
   0   0   3-46.5342 129.109   3
   0   0  -3 160.617 187.893   2
  -1   0  -3 123.963 230.806   2
   1   0   3 185.944 187.014   3
  -2   0  -3-138.934 192.734   2
   2   0   3 50.4959 146.938   3
  -3   0  -3 154.652 191.990   2
   4   0   3-21.2770 49.0151  13
  -4   0  -3-178.353 191.652   2
  -4   0  -3-36.7091 52.7428   8
   5   0   3 34.1718 59.4915  13
  -5   0  -3-25.1663 57.9523   8
   6   0   3 72.0883 88.8328  19
   6   0   3 70.4387 71.1920  13
  -6   0  -3 47.1033 70.6326   8
   6   0   3-42.6911 66.1742  12
   7   0   3 63.1426 81.0240  13
   7   0   3-44.1464 74.3054  12
   7   0   3-23.0855 84.1258  19
  -7   0  -3-37.9325 67.5976   8
   8   0   3 7.77028 64.3298  12
   8   0   3 55.5348 72.1915  19
  -8   0  -3 44.3091 61.1403   8
   9   0   3-9.88971 45.9150  19
 -11  -1   3 3197.33 191.155   5
  10   1  -3 2267.28 183.932  12
 -10  -1   3 1554.03 155.070   5
   9   1  -3 2825.14 224.962  12
  -9  -1   3 2308.21 202.248   5
   8  -1  -3 2050.87 189.369  12
  -8  -1   3 2106.54 547.474   4
  -8  -1   3 1830.60 174.817   5
   7  -1  -3 6789.11 377.715  12
  -7  -1   3 6003.70 866.774   4
   6  -1  -3 281.339 75.6519  12
  -6  -1   3-103.853 257.856   4
   6  -1  -3 150.210 161.630   1
  -5  -1   3 23345.1 1649.91   4
   5  -1  -3 25794.6 1519.30   1
  -4  -1   3 15025.6 1160.75   4
   4  -1  -3 17047.4 1093.40   1
  -3  -1   3 6027.63 601.784   4
  -3   1   3 4293.53 243.927   6
  -2  -1   3 95986.1 4366.47   4
   2  -1  -3 93186.3 4298.04   2
   1  -1  -3 13760.1 906.960   2
  -1   1   3 12341.5 606.266   7
   0  -1  -3 6813.49 613.525   2
   0  -1   3 7021.89 593.276   3
   0  -1  -3 5680.70 397.034   6
  -1  -1  -3 433.001 203.793   2
   1  -1   3 417.420 195.911   3
  -2  -1  -3 11073.0 948.380   2
   2  -1   3 13799.9 914.990   3
  -3  -1  -3 57147.9 3001.18   2
   4   1   3 29220.3 1275.76  13
   4  -1   3 30133.5 1279.75  13
  -4  -1  -3 26569.6 1854.21   2
  -4   1  -3 29740.3 1279.34   8
  -4  -1  -3 30402.9 1281.22   8
   5   1   3 914.664 103.557  13
   5  -1   3 703.040 99.7782  13
   5   1   3 845.497 123.094  19
   5   1   3 789.309 92.3720  12
  -5  -1  -3 704.000 97.3076   8
  -5   1  -3 682.865 99.4228   8
  -6  -1  -3 26307.1 1863.67   4
   6   1   3 27239.5 1196.81  19
   6  -1   3 28485.4 1200.55  19
   6   1   3 26471.9 1155.90  12
   6  -1   3 26752.1 1162.87  12
  -6   1  -3 26946.4 1171.12   8
  -6  -1  -3 25231.9 1160.76   8
   6   1   3 25832.0 1171.40  13
   6  -1   3 26114.5 1174.41  13
   7   1   3 10326.9 505.644  19
   7  -1   3 9821.45 499.845  19
   7  -1   3 9218.26 489.373  13
   7   1   3 9360.56 468.049  12
   7  -1   3 9096.39 471.341  12
  -7   1  -3 9547.10 481.151   8
  -7  -1  -3 10318.7 479.790   8
   8   1   3 763.371 93.0337  12
   8  -1   3 710.392 97.7026  12
   8   1   3 660.432 104.834  19
   8  -1   3 840.525 109.184  19
  -8   1  -3 763.082 96.9396   8
   9  -1   3 774.369 70.2869  19
   9   1   3 798.634 74.4527  19
 -11  -2   3 441.029 72.5093   5
 -10  -2   3 8397.24 446.238   5
  10  -2  -3 9409.98 473.517  12
  10   2  -3 8551.57 454.397  12
  -9  -2   3 2161.69 192.523   5
   9   2  -3 2709.14 219.274  12
   9  -2  -3 2687.26 221.539  12
  -8   2   3 9912.10 1115.13   4
  -8  -2   3 7531.39 438.837   5
  -8  -2   3 8816.38 1066.45   4
   8   2  -3 8376.37 457.255  12
   8  -2  -3 8657.34 458.183  12
   7   2  -3 1885.86 155.704   9
   7   2  -3 2450.74 189.601  12
   7  -2  -3 2102.85 181.246  12
  -7  -2   3 2042.88 501.654   4
  -7   2   3 1597.91 477.572   4
   6   2  -3 31.5425 52.2753   9
   6  -2  -3 57.3074 61.0418  12
   6   2  -3 113.736 69.7110  12
  -6  -2   3 103.944 241.290   4
   6   2  -3 74.7940 160.751   1
   6  -2  -3-75.2750 147.691   1
  -5  -2   3 3071.70 531.485   4
   5   2  -3 3777.11 486.877   1
   5  -2  -3 3920.39 492.121   1
   4   2  -3 2867.15 397.246   1
   4  -2  -3 2930.14 401.202   1
  -4  -2   3 2277.66 431.164   4
  -4   2   3 2505.64 294.931   6
  -3  -2   3 14685.6 1018.70   4
  -3   2   3 13069.8 670.193   6
  -3  -2   3 12816.1 625.174   6
  -2  -2   3 6748.12 638.677   4
  -2   2   3 7925.93 682.198   4
   2   2  -3 6785.46 615.054   2
   2  -2  -3 6526.18 601.911   2
   1   2  -3 6331.50 597.390   2
   1  -2  -3 7862.32 647.520   2
  -1   2   3 7614.04 458.188   7
   0   2  -3 6258.23 598.094   2
   0  -2  -3 6349.10 592.002   2
   0  -2   3 5749.36 534.109   3
   0   2  -3 5773.60 403.244   6
   0  -2  -3 5457.21 410.115   6
  -1   2  -3 13534.7 989.016   2
  -1  -2  -3 13036.0 976.295   2
   1  -2   3 12397.3 864.392   3
  -2   2  -3 48154.3 2623.03   2
  -2  -2  -3 48816.1 2633.77   2
   2  -2   3 52584.6 2504.89   3
  -3  -2  -3 2500.22 450.520   2
  -3   2  -3 2503.54 445.836   2
   4   2   3 28704.1 1174.28  13
  -4   2  -3 20193.3 1663.28   2
  -4  -2  -3 22735.7 1711.27   2
  -4   2  -3 26854.3 1174.83   8
  -5  -2  -3 14011.9 652.363   8
   5   2   3 15010.9 691.107  19
   5   2   3 14191.7 654.841  13
   5   2   3 14048.3 641.156  12
  -5   2  -3 13902.8 656.403   8
  -6   2  -3 208.983 78.4220   8
  -6  -2  -3 150.767 67.7661   8
   6   2   3 136.943 76.6151  13
   6   2   3 214.067 66.7433  12
   6  -2   3 164.185 82.3168  12
  -6  -2  -3 423.597 308.235   4
  -6   2  -3 105.277 244.481   4
   6   2   3 185.049 98.2741  19
   7   2   3 1412.86 130.562  12
   7  -2   3 1551.67 142.030  12
  -7  -2  -3 1613.43 136.326   8
  -7   2  -3 1595.44 151.239   8
   7   2   3 1451.19 162.461  19
   7  -2   3 1743.16 165.885  19
   8  -2   3 2041.43 133.705  12
  -8   2  -3 2384.03 141.185   8
   8   2   3 2198.71 145.693  19
   8  -2   3 2151.91 142.833  19
   9  -2   3 237.337 63.2597  12
   9   2   3 182.134 53.1731  19
 -11  -3   3 157.048 59.1178   5
 -11   3   3 157.306 58.4957   5
  11  -3  -3 155.711 76.3189  12
 -10   3   3 3760.28 256.748   5
 -10  -3   3 4360.43 263.021   5
  10   3  -3 4598.61 272.729  12
  10  -3  -3 4791.26 290.415  12
  -9  -3   3 14097.0 722.373   5
  -9   3   3 14565.1 727.577   5
   9   3  -3 16564.7 747.057  12
   9  -3  -3 15772.2 747.433  12
   8   3  -3-10.6945 62.2394   9
  -8  -3   3 131.766 283.175   4
  -8   3   3-134.930 236.764   4
  -8  -3   3 12.3414 73.4380   5
  -8   3   3 75.9249 83.8200   5
   8   3  -3 40.9214 98.6870  12
   8  -3  -3-53.7824 92.1345  12
   7   3  -3 187.652 67.7188   9
   7   3  -3 360.028 99.6382  12
   7  -3  -3 127.973 82.1493  12
  -7  -3   3 241.802 280.787   4
  -7   3   3 249.447 244.851   4
  -7  -3   3 263.692 81.5927   5
  -7   3   3 224.889 88.5735   5
   6   3  -3 10817.0 533.357   9
   6   3  -3 10970.3 551.433  12
   6  -3  -3 11356.9 545.011  12
   6   3  -3 14137.7 1049.09   1
   6  -3  -3 11472.4 979.215   1
  -6  -3   3 10040.8 1057.57   4
  -6  -3   3 11407.7 552.623   5
  -6   3   3 11035.7 1103.72   4
  -6   3   3 11750.4 558.604   5
   5   3  -3 3580.78 467.747   1
   5  -3  -3 2610.86 420.679   1
  -5   3   3 3203.10 420.447   6
  -5  -3   3 2907.13 522.704   4
  -5   3   3 3732.71 573.562   4
   4   3  -3 64498.0 3052.31   1
   4  -3  -3 67528.5 3078.18   1
  -4   3   3 59219.7 2898.44   6
  -4  -3   3 60541.0 3180.59   4
  -4   3   3 65608.9 3249.81   4
  -3  -3   3 13501.0 726.042   6
  -3   3   3 13493.4 759.313   6
  -3  -3   3 16113.4 1075.35   4
  -3   3   3 15405.9 1059.32   4
   2   3  -3 97.5724 154.328   2
   2  -3  -3-48.8112 171.299   2
  -2   3   3 35.1911 123.501   7
  -2  -3   3-56.5197 185.541   4
  -2   3   3-55.9838 177.096   4
  -1   3   3 42416.9 2007.85   7
   1   3  -3 46431.2 2222.94   2
   1  -3  -3 42553.6 2189.25   2
   0  -3  -3 65595.4 3085.46   6
   0   3   3 69950.0 3044.83   7
   0   3  -3 70591.9 3081.17   6
   0   3  -3 73321.4 3339.35   2
   0  -3  -3 69775.9 3303.33   2
   0  -3   3 69570.1 3238.18   3
   0   3   3 68193.8 3235.25   3
  -1   3  -3 33120.0 1879.78   2
  -1  -3  -3 32117.1 1861.35   2
   1  -3   3 32992.5 1754.63   3
   1   3   3 35177.5 1783.67   3
  -2   3  -3 18522.9 1292.71   2
  -2  -3  -3 17858.8 1280.99   2
   2   3   3 18359.1 1169.68   3
   2  -3   3 21307.8 1218.13   3
  -3   3  -3 9286.87 877.886   2
  -3  -3  -3 8855.68 861.236   2
   4  -3   3 3206.31 192.595  13
   4   3   3 3067.83 183.650  13
  -4   3  -3 2388.95 465.517   2
  -4  -3  -3 2792.26 508.733   2
   4   3   3 3337.97 216.508  19
  -4   3  -3 2772.67 186.433   8
  -5  -3  -3 8202.86 409.507   8
   5  -3   3 8244.62 418.681  13
   5   3   3 8373.96 413.839  13
   5   3   3 8824.38 448.644  19
   5   3   3 8027.77 395.607  12
  -5   3  -3 8153.18 417.623   8
  -6   3  -3 9861.27 1032.69   4
  -6  -3  -3 10618.6 1067.90   4
   6   3   3 10762.0 542.692  19
   6   3   3 10144.0 492.651  12
   6  -3   3 10692.5 514.339  12
  -6  -3  -3 10588.2 503.989   8
  -6   3  -3 10554.7 518.545   8
   6   3   3 10072.3 510.979  13
   6  -3   3 10387.1 519.059  13
   7   3   3 9317.53 495.904  19
   7  -3   3 10144.5 494.581  19
   7  -3   3 8931.84 483.997  13
   7   3   3 9023.00 454.136  12
   7  -3   3 9533.21 474.261  12
  -7   3  -3 10435.4 489.743   8
   8  -3   3 355.985 82.8443  12
   8  -3   3 297.503 82.6513  19
   8   3   3 500.014 97.5753  19
  -8   3  -3 503.312 88.9152   8
   9  -3   3 46.1547 56.5926  12
   9   3   3-74.3790 68.7526   9
   9   3   3 4.93724 45.6380  19
 -11  -4   3 209.423 56.9638   5
 -11   4   3 236.331 59.6073   5
  11  -4  -3 126.459 72.4452  12
 -10   4   3 9216.09 480.025   5
 -10  -4   3 9775.59 482.843   5
  10  -4  -3 10355.9 505.808  12
  -9  -4   3 246.544 96.0460   5
  -9   4   3 201.842 88.9571   5
   9   4  -3 267.088 98.4287  12
   9  -4  -3 295.865 114.227  12
   8   4  -3 1744.61 159.440   9
  -8  -4   3 1718.83 496.980   4
  -8   4   3 2032.42 536.104   4
  -8  -4   3 1791.95 167.836   5
  -8   4   3 1647.64 164.787   5
   8   4  -3 1612.19 171.752  12
   8  -4  -3 1677.80 170.096  12
   7   4  -3 452.969 91.3929   9
   7   4  -3 403.326 104.113  12
   7  -4  -3 483.641 102.618  12
  -7  -4   3 731.767 321.513   4
  -7  -4   3 438.738 95.6445   5
  -7   4   3 383.514 92.2229   5
   6   4  -3 3528.98 236.046   9
   6  -4  -3 4004.13 244.284  12
   6   4  -3 4353.89 262.783  12
   6   4  -3 4114.96 558.307   1
   6  -4  -3 5068.32 605.391   1
  -6  -4   3 4220.84 675.183   4
  -6   4   3 4515.50 696.294   4
  -6  -4   3 4379.17 258.656   5
  -6   4   3 4177.44 257.158   5
   5   4  -3 31194.7 1684.05   1
   5  -4  -3 29398.1 1674.68   1
  -5   4   3 27250.7 1639.31   6
  -5   4   3 28642.5 1858.17   4
  -5  -4   3 23568.9 1734.26   4
   4   4  -3 106.938 140.769   1
   4  -4  -3 53.7254 141.443   1
  -4   4   3 181.718 132.231   6
  -4  -4   3-73.5735 204.149   4
  -4   4   3 227.961 240.393   4
  -3  -4   3 24760.8 1271.80   6
  -3   4   3 25791.1 1315.57   6
  -3   4   3 26226.4 1561.07   4
  -3  -4   3 28045.3 1580.87   4
   2  -4  -3 15913.4 990.973   2
   2   4  -3 13773.0 940.773   2
  -2   4   3 11985.6 855.744   7
  -2  -4   3 15180.6 1019.72   4
  -2   4   3 14600.1 996.551   4
   1   4  -3 28576.9 1526.43   2
   1  -4  -3 26707.8 1505.27   2
  -1   4   3 26261.8 1390.05   7
   0   4  -3 106548. 4707.67   2
   0  -4  -3 103124. 4685.87   2
   0  -4   3 102836. 4618.52   3
   0   4   3 104518. 4628.39   3
   0   4   3 103111. 4484.00   7
   0   4  -3 106445. 4530.78   6
   0  -4  -3 98029.0 4530.21   6
  -1   4  -3 1993.69 369.302   2
  -1  -4  -3 2266.78 382.731   2
   1  -4   3 1944.30 307.605   3
   1   4   3 2022.92 315.096   3
  -1   4  -3 2089.33 330.234   6
  -1   4  -3 1503.09 144.349   7
  -2   4  -3 12847.1 981.622   2
  -2  -4  -3 9684.64 883.503   2
   2  -4   3 10893.9 811.446   3
   2   4   3 11391.6 829.837   3
  -3   4  -3 5420.03 666.101   2
  -3  -4  -3 5694.60 686.786   2
   4  -4   3 3873.53 224.892  13
   4   4   3 3990.90 217.323  13
  -4   4  -3 2059.98 461.894   2
  -4  -4  -3 2631.76 508.856   2
  -4   4  -3 3899.13 225.031   8
   4   4   3 4049.27 248.317  19
   5   4   3 6820.62 351.790  13
   5  -4   3 6519.28 356.309  13
   5   4   3 7210.40 389.817  19
  -5   4  -3 6371.80 356.778   8
  -5  -4  -3 7126.08 353.234   8
  -6   4  -3 858.131 116.336   8
  -6  -4  -3 845.230 99.1819   8
   6   4   3 579.935 97.6034  13
   6  -4   3 732.262 112.593  13
   6   4   3 800.181 130.876  19
   6  -4   3 809.490 109.561  12
  -6   4  -3 918.851 348.315   4
  -6  -4  -3 1143.40 388.172   4
   7  -4   3 2650.85 197.664  13
   7  -4   3 2331.45 181.149  12
  -7   4  -3 2419.64 186.911   8
   7   4   3 2422.47 200.697  19
   7  -4   3 2239.38 186.896  19
   8  -4   3 1335.84 125.131  12
  -8   4  -3 1565.74 136.532   8
   8   4   3 1245.43 135.560  19
   8  -4   3 1488.44 130.989  19
   9  -4   3 3049.67 178.701  12
  -9   4  -3 2854.43 162.014   8
   9   4   3 2976.37 166.684  19
 -11  -5   3-4.74190 43.0382   5
 -11   5   3 32.8940 40.8175   5
  11  -5  -3 6.03779 62.9042  12
 -10  -5   3 4028.86 241.520   5
 -10   5   3 3600.59 233.926   5
  10  -5  -3 4340.37 266.780  12
  -9  -5   3 6518.52 375.900   5
  -9   5   3 6289.30 376.067   5
   9   5  -3 7212.37 388.147  12
   9  -5  -3 7339.50 400.873  12
   8   5  -3 712.596 113.509   9
  -8  -5   3 641.615 106.205   5
  -8   5   3 630.495 117.097   5
  -8  -5   3 396.842 329.195   4
  -8   5   3 809.108 393.181   4
   8   5  -3 452.550 116.493  12
   8  -5  -3 616.145 123.690  12
   7   5  -3 983.092 120.944   9
  -7  -5   3 369.518 288.469   4
  -7   5   3 1533.40 477.188   4
  -7  -5   3 872.341 124.179   5
  -7   5   3 930.653 122.769   5
   7  -5  -3 984.526 128.443  12
   7   5  -3 1028.36 139.042  12
   6   5  -3 1584.39 143.900   9
   6   5  -3 1480.47 149.490  12
   6  -5  -3 1681.61 143.789  12
  -6  -5   3 2025.16 472.394   4
  -6   5   3 1454.69 433.197   4
  -6  -5   3 1779.94 151.937   5
  -6   5   3 1775.68 154.336   5
   5   5  -3 20341.2 1278.67   1
   5  -5  -3 20936.4 1293.07   1
  -5   5   3 16450.2 1253.15   6
  -5  -5   3 20456.1 1443.17   4
  -5   5   3 18425.8 1427.17   4
   4   5  -3 23509.6 1369.64   1
   4  -5  -3 22854.4 1362.80   1
  -4   5   3 20914.2 1322.00   6
  -4   5   3 24248.7 1533.07   4
  -4  -5   3 23721.1 1512.65   4
  -3  -5   3 19189.5 1133.30   6
  -3   5   3 21431.5 1191.69   6
  -3  -5   3 23938.3 1406.98   4
  -3   5   3 23633.8 1405.76   4
  -2   5   3 57585.4 2772.40   7
  -1   5   3 4406.49 434.584   7
   1   5  -3 4716.27 396.682   6
   1   5  -3 4110.82 470.716   2
   1  -5  -3 4406.72 479.927   2
   0   5   3 40873.5 1993.10   7
   0  -5  -3 38393.3 2031.09   6
   0   5  -3 43946.9 2052.51   6
   0   5  -3 39026.5 2103.91   2
   0  -5  -3 41310.5 2114.73   2
   0   5   3 38920.5 2034.08   3
   0  -5   3 42468.2 2068.91   3
  -1   5  -3 30807.6 1683.95   6
  -1   5  -3 27868.0 1329.61   7
  -1   5  -3 29543.3 1709.71   2
  -1  -5  -3 30955.2 1718.22   2
   1   5   3 30260.3 1598.22   3
   1  -5   3 32616.0 1618.53   3
  -2   5  -3 938.257 311.838   2
   2  -5   3 500.424 194.001   3
   2   5   3 1115.69 253.694   3
  -2  -5  -3 861.190 303.635   2
  -3   5  -3 26550.8 1727.37   2
  -3  -5  -3 26929.5 1733.96   2
   4   5   3 882.868 89.1612  13
   4  -5   3 1202.31 106.388  13
  -4  -5  -3 731.070 302.310   2
   4   5   3 897.809 119.482  19
  -4   5  -3 860.266 100.077   8
   5   5   3 526.715 84.3220  13
   5  -5   3 577.955 93.6178  13
   5   5   3 522.365 117.293  19
  -5  -5  -3 694.732 94.0012   8
  -5   5  -3 529.864 99.8562   8
   6   5   3 18386.8 831.405  19
   6  -5   3 17617.0 798.185  13
  -6   5  -3 16439.3 796.620   8
  -6  -5  -3 16038.2 1367.55   4
  -6   5  -3 14581.1 1324.90   4
   7  -5   3 349.512 103.753  13
   7  -5   3 331.468 89.7809  12
  -7   5  -3 295.471 95.4183   8
   7   5   3 395.438 105.460  19
   8  -5   3 1013.46 110.666  19
   8   5   3 1113.76 125.441  19
   8  -5   3 1026.31 113.241  12
  -8   5  -3 1061.75 117.873   8
  -9   5  -3 402.742 58.2110   8
   9  -5   3 391.637 71.8177  12
   9   5   3 417.752 79.7631   9
   9   5   3 348.270 54.5405  19
 -11   6   3 10.6972 25.2257   5
  10  -6  -3 3773.04 236.108  12
 -10   6   3 3204.52 209.063   5
 -10  -6   3 3629.56 218.361   5
   9  -6  -3 336.491 112.484  12
  -9  -6   3 156.675 82.1655   5
  -9   6   3 296.428 91.4158   5
   8   6  -3 4996.60 315.671  12
   8  -6  -3 5056.18 320.715  12
  -8  -6   3 5578.75 321.779   5
  -8   6   3 5067.53 313.727   5
  -8   6   3 5050.11 801.261   4
   8   6  -3 5435.69 322.399   9
   7   6  -3 392.699 106.298  12
   7  -6  -3 399.156 91.7333  12
  -7  -6   3 443.789 92.7343   5
  -7   6   3 447.823 96.5742   5
  -7  -6   3 743.247 360.881   4
  -7   6   3 512.020 297.647   4
   7   6  -3 436.512 101.338   9
  -6   6   3 465.254 74.5058  17
   6   6  -3 463.617 91.7504   9
   6  -6  -3 546.205 90.3727  12
   6   6  -3 433.411 94.3201  12
  -6  -6   3 460.115 89.1597   5
  -6   6   3 518.243 92.9514   5
  -6  -6   3 643.519 298.214   4
  -6   6   3 564.509 297.812   4
   5   6  -3 1343.49 291.488   1
   5  -6  -3 1843.08 347.564   1
  -5   6   3 1689.21 124.569  17
   5   6  -3 1560.55 137.602   9
  -5   6   3 1309.43 337.923   6
   5   6  -3 1911.56 153.923  12
  -5   6   3 943.802 367.239   4
   4   6  -3 5536.97 575.710   1
   4  -6  -3 7312.17 631.331   1
  -4   6   3 6004.87 684.039   4
  -4  -6   3 7815.64 757.080   4
  -4   6   3 6783.59 654.870   6
   3  -6  -3 5461.63 527.568   1
  -3   6   3 5863.09 611.243   4
  -3  -6   3 6363.70 634.928   4
  -3   6   3 4990.46 507.278   6
  -2   6   3 85171.8 3960.73   7
  -1  -6   3 7606.42 640.944   3
  -1   6   3 7859.56 641.374   3
   1   6  -3 7699.54 649.321   2
   1  -6  -3 8033.20 653.227   2
  -1   6   3 6978.97 618.203   7
   1   6  -3 8761.29 622.797   6
   0  -6   3 7900.94 602.867   3
   0   6  -3 6441.74 603.802   2
   0  -6  -3 6618.57 611.039   2
   0   6   3 6523.68 567.701   3
   0   6  -3 5976.31 588.954   6
   0   6   3 7699.82 610.593   7
  -1   6  -3 63648.1 3020.63   2
  -1  -6  -3 63937.3 3018.16   2
   1  -6   3 59293.2 2844.68   3
   1   6   3 63021.0 2872.98   3
   1   6   3 66131.7 2919.56   7
  -1   6  -3 57091.8 2982.39   6
  -1   6  -3 56607.9 2622.35   7
  -2   6  -3 31981.8 1981.90   2
  -2  -6  -3 33678.8 2004.42   2
   2  -6   3 38506.7 1894.73   3
   2   6   3 35948.6 1873.07   3
  -2   6  -3 33674.5 2047.51   6
   3  -6   3 14060.6 625.358  13
  -3   6  -3 11717.9 1075.32   2
  -3  -6  -3 11830.1 1070.09   2
   3   6   3 13718.7 631.623  11
  -3   6  -3 14007.5 627.505   8
   4  -6   3 1790.73 133.930  13
   4   6   3 1642.90 121.630  13
   4   6   3 1536.44 153.756  19
   5   6   3 70.5825 60.5622  13
   5  -6   3 171.834 68.8788  13
   5   6   3 181.702 95.3872  19
  -5  -6  -3 87.6050 203.409   4
  -5   6  -3-85.3728 167.553   4
  -5  -6  -3 141.446 62.2289   8
  -5   6  -3 89.9046 78.0416   8
   6   6   3 4906.71 325.498  19
   6  -6   3 5391.71 308.199  13
  -6  -6  -3 6677.48 801.595   4
  -6   6  -3 4094.62 658.733   4
  -6   6  -3 5589.31 318.484   8
   7  -6   3 407.470 97.6411  13
   7   6   3 512.006 114.608  19
  -7   6  -3 609.954 112.558   8
   8   6   3 27.5428 78.1264  19
   8  -6   3 80.5765 62.6785  19
  -8   6  -3 41.3727 71.1640   8
   9   6   3 847.641 73.5554  19
   9  -6   3 1129.44 95.1838  12
  -9   6  -3 932.151 79.0058   8
   9   6   3 1250.28 105.911   9
 -10   7   3 8920.88 426.329  15
 -10  -7   3 9598.45 450.316   5
 -10   7   3 8999.16 443.569   5
   9  -7  -3 493.696 107.337  12
  -9  -7   3 415.325 94.3853   5
  -9   7   3 487.913 93.7238   5
   8  -7  -3 37.1485 90.9244  12
  -8  -7   3 132.187 80.3266   5
  -8   7   3-11.9119 70.1443   5
  -8  -7   3 260.837 255.869   4
  -8   7   3 128.688 252.474   4
   8   7  -3 50.7082 77.8892   9
  -7   7   3 561.710 80.0788  17
   7   7  -3 486.884 100.796  12
   7  -7  -3 448.505 98.6543  12
  -7  -7   3 640.587 105.818   5
  -7   7   3 667.948 107.252   5
  -7  -7   3 247.542 266.823   4
  -7   7   3 126.758 273.222   4
   7   7  -3 408.643 95.7958   9
  -6   7   3 3921.25 227.380  17
   6   7  -3 3982.61 255.766   9
   6   7  -3 3889.26 253.557  12
   6  -7  -3 3897.02 238.354  12
  -6  -7   3 3820.77 244.625   5
  -6   7   3 3851.91 249.124   5
  -6  -7   3 4186.35 664.787   4
  -6   7   3 4285.20 667.830   4
   5   7  -3 23819.3 1411.56   1
   5  -7  -3 25778.8 1451.96   1
  -5   7   3 21857.9 964.682  17
   5   7  -3 22074.0 989.240   9
  -5   7   3 21182.5 1520.85   6
   5  -7  -3 20861.1 962.898  12
  -5  -7   3 24718.1 1608.71   4
  -5   7   3 24555.8 1645.48   4
  -5  -7   3 21866.8 976.003   5
  -5   7   3 22793.9 983.926   5
  -4   7   3 34910.1 2029.06   6
  -4   7   3 39421.7 2153.37   4
  -4  -7   3 34317.2 2058.00   4
   4   7  -3 34634.0 1906.32   1
   4  -7  -3 39242.5 1949.54   1
  -3   7   3 15546.4 1176.58   7
  -3   7   3 17137.8 1106.62   6
  -3  -7   3 16086.1 1132.59   4
  -3   7   3 16890.9 1156.85   4
   3   7  -3 17658.4 1058.27   1
   3  -7  -3 15385.6 1011.59   1
  -2   7   3 23873.3 1470.32   7
  -1   7   3 6671.65 629.850   7
   1   7  -3 6834.00 596.301   6
   1   7  -3 5683.59 555.423   2
   1  -7  -3 6313.29 572.144   2
  -1   7   3 6323.79 559.249   3
  -1  -7   3 6533.98 567.101   3
   0   7   3 72646.6 3457.73   7
   0   7  -3 74366.2 3518.17   6
   0   7  -3 73239.0 3449.45   2
   0  -7  -3 73893.0 3456.40   2
   0  -7   3 74807.4 3377.61   3
   0   7   3 71791.7 3366.42   3
  -1   7  -3 72.1282 189.973   6
   1   7   3 107.394 163.346   7
   1  -7   3 216.845 131.993   3
   1   7   3 174.000 120.888   3
  -1   7  -3 183.215 169.582   2
  -1  -7  -3 240.739 158.563   2
  -2   7  -3 20031.5 1409.38   6
  -2   7  -3 16062.7 1018.14   7
  -2   7  -3 17348.9 1232.38   2
  -2  -7  -3 18097.3 1250.60   2
  -3   7  -3-85.4715 198.407   2
  -3  -7  -3-164.466 190.889   2
   3   7   3 7.88241 52.2298  11
   3  -7   3-13.6252 44.7489  13
  -3   7  -3-109.492 214.808   6
  -3   7  -3-22.5433 57.1117   8
   4   7   3 12124.7 584.849  19
   4  -7   3 11176.7 540.076  13
   5  -7   3 622.743 92.4378  13
   5   7   3 339.535 111.072  19
  -5  -7  -3 344.276 227.130   4
  -5   7  -3 417.136 232.043   4
  -5   7  -3 259.033 85.8790   8
  -6  -7  -3 2896.05 569.392   4
  -6   7  -3 2720.03 541.661   4
   6   7   3 3173.13 246.235  19
   6  -7   3 3237.50 214.678  13
   6  -7   3 2931.04 209.738  12
  -6   7  -3 3135.59 224.066   8
   7  -7   3 323.525 87.4372  13
   7  -7   3 264.872 92.0398  12
   7   7   3 309.955 104.667  19
  -7   7  -3 479.325 104.335   8
  -8   7  -3 3234.93 197.480   8
   8   7   3 2803.89 198.987  19
   8  -7   3 2818.07 180.774  19
  -9   7  -3 18.4744 36.5335   8
   9   7   3-17.7731 58.8068   9
 -10   8   3 100.151 47.6650  15
  10  -8  -3 54.3766 69.2669  12
 -10  -8   3 100.906 53.7433   5
   9  -8  -3 1085.59 133.729  12
  -9  -8   3 1018.65 119.708   5
  -9   8   3 862.114 109.030   5
   8  -8  -3 778.183 120.022  12
  -8  -8   3 902.077 121.351   5
  -8   8   3 814.202 114.479   5
   7   8  -3 9946.05 512.711   9
   7  -8  -3 9824.90 494.082  12
  -7   8   3 10953.7 1149.78   4
  -7  -8   3 9081.00 491.268   5
  -7   8   3 9765.83 498.698   5
  -7  -8   3 10512.3 1132.76   4
  -7   8   3 9902.17 471.682  17
   6   8  -3 1041.45 131.309   9
  -6   8   3 924.978 105.966  17
   6  -8  -3 933.998 109.044  12
  -6  -8   3 904.205 108.129   5
  -6   8   3 758.865 108.584   5
  -6  -8   3 1170.96 386.837   4
  -6   8   3 999.511 379.164   4
  -5   8   3 42535.8 1831.10  17
   5   8  -3 45124.9 2298.43   1
   5  -8  -3 47547.3 2326.49   1
   5   8  -3 41803.2 1857.02   9
  -5  -8   3 46603.7 2528.17   4
  -5   8   3 50477.8 2618.15   4
  -5   8   3 43520.9 1842.27   5
  -4   8   3 54280.7 2891.62   6
  -4  -8   3 55263.8 2879.89   4
  -4   8   3 57672.0 2924.86   4
  -4   8   3 54098.8 2308.98  17
   4   8  -3 57564.8 2706.21   1
   4  -8  -3 59282.4 2718.50   1
  -3   8   3 5658.21 665.517   7
  -3   8   3 5418.25 603.351   6
   3   8  -3 4244.45 456.123   1
   3  -8  -3 5202.65 492.072   1
  -2   8   3 66956.5 3342.69   7
  -1   8   3 53501.3 2814.08   7
   1   8  -3 53920.0 2785.99   6
   1   8  -3 59072.3 2722.78   2
   1  -8  -3 57601.6 2718.55   2
  -1  -8   3 56698.5 2693.78   3
  -1   8   3 56824.2 2691.48   3
   0   8   3 28229.5 1699.58   7
   0   8  -3 29755.0 1767.41   6
   0   8  -3 28482.7 1630.45   2
   0  -8  -3 32676.2 1681.57   2
   0  -8   3 31914.9 1596.37   3
   0   8   3 30180.2 1579.58   3
   1   8   3 24555.6 1451.10   7
  -1   8  -3 20925.1 1501.61   6
   1   8   3 21790.8 1270.93   3
  -1   8  -3 22015.7 1403.68   2
  -1  -8  -3 23275.9 1403.47   2
   1  -8   3 24185.8 1300.67   3
  -2   8  -3 5756.58 774.655   6
   2   8   3 6400.42 328.786  11
   2   8   3 6885.22 349.720  19
  -2   8  -3 6250.17 688.858   2
  -2  -8  -3 5355.96 636.962   2
  -3   8  -3 723.755 352.587   6
  -3   8  -3 891.152 98.4746   8
  -3   8  -3 833.382 86.8285  20
   3  -8   3 806.981 88.1963  13
  -3   8  -3 429.289 252.054   2
  -3  -8  -3 810.919 277.563   2
   4  -8   3 31617.0 1354.67  13
   4   8   3 31369.8 1400.06  19
  -4   8  -3 32461.8 1344.00  20
  -4   8  -3 30029.8 1363.25   8
   5  -8   3 4522.36 249.120  13
   5   8   3 3904.28 280.988  19
  -5   8  -3 3834.00 253.817   8
  -5  -8  -3 2936.21 509.061   4
  -5   8  -3 2986.19 496.800   4
   6   8   3 7276.56 421.212  19
   6  -8   3 7087.68 381.247  13
   6  -8   3 7284.19 384.608  12
  -6   8  -3 7534.72 399.579   8
   7  -8   3 228.769 86.9725  12
   7   8   3 244.517 103.442  19
  -7   8  -3 326.378 97.3841   8
   8   8   3 3084.59 198.604  19
   8  -8   3 2700.64 173.729  19
   8   8   3 3493.64 214.051   9
  -8   8  -3 3089.55 193.047   8
   8  -8   3 2772.71 185.318  12
  -9   8  -3 87.6132 38.0428   8
  10  -9  -3 1688.51 126.203  12
 -10   9   3 1455.52 107.475  15
   9  -9  -3 301.686 89.5754  12
  -9  -9   3 195.365 66.2724   5
  -8  -9   3 506.398 97.1126   5
  -8   9   3 541.776 92.1277   5
  -8   9   3 587.015 86.6348  17
   7  -9  -3 10126.6 526.561  12
  -7   9   3 11159.5 537.196   5
  -7  -9   3 10497.1 533.086   5
  -7   9   3 9797.72 1088.54   4
  -7   9   3 11261.9 520.447  17
   6   9  -3 28687.5 1270.34   9
  -6   9   3 29923.7 1236.38  17
  -6   9   3 28919.2 1245.38   5
  -6   9   3 25886.8 1896.71   4
   6  -9  -3 26206.1 1226.43  12
  -5  -9   3 1044.56 316.122   4
  -5   9   3 549.164 242.519   4
  -5   9   3 678.429 94.3289  17
  -4   9   3 729.102 94.0125  17
   4   9  -3 582.067 182.217   1
  -4   9   3 104.364 290.592   7
  -4   9   3 682.306 270.913   6
  -4   9   3 582.874 74.9999  10
  -4  -9   3 509.052 222.381   4
  -4   9   3 453.943 231.251   4
  -3   9   3 51579.5 2816.46   7
  -3   9   3 47477.7 2655.35   6
   3   9  -3 52553.9 2445.66   1
  -3   9   3 50429.7 2123.69  17
   2  -9  -3 170314. 7344.85   1
  -2  -9   3 171514. 7435.34   3
  -2   9   3 173928. 7440.89   3
  -2   9   3 173337. 7720.24   7
  -1  -9   3 42850.2 2096.53   3
  -1   9   3 43049.9 2093.50   3
  -1   9   3 41534.5 2319.76   7
   0   9  -3 9112.40 726.866   2
   0  -9   3 10471.1 684.414   3
   0  -9  -3 9453.72 734.015   2
   0   9   3 8776.73 650.559   3
   0   9   3 10956.3 874.294   7
   0   9  -3 8806.51 858.054   6
  -1   9  -3 15930.5 1148.24   2
  -1  -9  -3 17998.2 1180.98   2
   1   9   3 18766.7 1084.57   3
   1  -9   3 20254.1 1109.39   3
   1   9   3 19623.8 1300.47   7
  -1   9  -3 17558.0 1371.75   6
   2   9   3 6023.05 326.613  19
  -2   9  -3 6659.08 840.149   6
  -2   9  -3 4631.37 591.781   2
   2   9   3 5925.96 306.825  10
   2   9   3 5592.97 301.396  11
  -2   9  -3 5670.19 298.729   8
   3  -9   3 5400.35 275.103  13
  -3   9  -3 4845.53 268.772  20
   3   9   3 4893.86 284.282  11
  -3   9  -3 5407.28 287.873   8
   4  -9   3 13950.5 662.167  13
  -4   9  -3 15196.7 660.456  20
   4   9   3 14513.0 715.452  19
  -4   9  -3 12412.7 1024.20   4
  -4   9  -3 14624.7 682.468   8
   5  -9   3 46424.8 1982.84  13
   5   9   3 49098.4 2047.59  19
   6   9   3 6510.17 395.465  19
   6  -9   3 6552.41 353.946  13
   6  -9   3 6430.87 353.524  12
  -6   9  -3 6904.56 374.025   8
   7  -9   3 405.223 87.0956  12
   7   9   3 260.247 99.1013  19
  -7   9  -3 463.032 101.955   8
   8  -9   3 176.549 56.8089  19
   8   9   3 151.494 71.4958  19
  -8   9  -3 112.731 64.4943   8
   8  -9   3 93.0802 63.6214  12
   8   9   3 173.531 80.7646   9
   9  -9   3 721.667 68.7225  12
   9   9   3 662.968 68.2714   9
  10  10  -3 183.032 64.3078  16
 -10  10   3 187.534 49.0402  15
   9 -10  -3 3490.71 216.756  12
  -8  10   3 14148.1 295.736  17
   8 -10  -3 13920.3 337.343  12
  -7  10   3 7977.28 420.718   5
   7 -10  -3 7884.07 421.885  12
  -7  10   3 9010.10 425.254  17
  -6  10   3 37.6311 65.0098  17
  -5  10   3 27.7348 68.3456  17
  -5  10   3-7.55945 51.3741  10
  -5  10   3 174.160 170.836   4
  -4  10   3 30.0278 51.0236  10
  -4  10   3 17.5889 66.8261  17
  -4  10   3-225.295 296.497   7
  -4  10   3 283.733 234.699   6
  -3  10   3 19928.1 854.319  10
  -3  10   3 19391.9 861.583  17
   3  10  -3 18049.2 877.297  16
  -3  10   3 20400.5 1508.88   7
  -3  10   3 20128.7 1424.24   6
  -2  10   3 2453.93 320.786   3
   2  10  -3 1951.52 266.019   1
  -2  10   3 2605.80 164.121  17
   2  10  -3 2226.74 174.977  16
  -2  10   3 2244.60 164.881  15
  -1  10   3 176.573 93.2176   3
  -1  10   3 156.492 227.794   7
   0  10  -3 1176.96 122.681  16
   0  10   3 1128.76 105.667  10
   0  10  -3 1084.84 213.301   2
   0  10   3 934.702 178.989   3
   0  10  -3 775.969 305.888   6
   0  10   3 1347.55 356.545   7
  -1  10  -3 2926.54 185.208  14
   1  10   3 3120.18 493.787   7
  -1  10  -3 3012.72 558.084   6
   1  10   3 3348.72 192.912  11
   1  10   3 3301.74 211.902  19
   2  10   3 8627.69 433.889  19
  -2  10  -3 8373.31 394.011  14
   2 -10   3 7839.51 386.766  13
  -2  10  -3 6907.34 922.604   6
   2  10   3 8169.37 407.243  10
   2  10   3 8179.31 404.718  11
  -2  10  -3 7909.52 400.372   8
  -3  10  -3 40.5045 51.2934  14
  -3  10  -3 45.8206 70.0931   8
   3  10   3-36.3287 57.4606  11
   3 -10   3 7.08920 46.9585  13
  -3  10  -3-22.1083 62.6869  20
   4  10   3 38642.0 1723.20  19
  -4  10  -3 40345.9 1662.53  20
  -4  10  -3 37619.3 1682.35   8
   4 -10   3 39144.9 1662.87  13
   5 -10   3 20330.1 921.889  13
   5 -10   3 20144.6 926.388  12
   5  10   3 20869.1 985.895  19
  -5  10  -3 21475.6 917.042  20
   6 -10   3 79.4678 66.7659  13
   6 -10   3 126.393 81.2669  12
   6  10   3 84.7678 105.256  19
  -6  10  -3 120.891 92.5750   8
   7  10   3 2925.08 219.534  19
   7  10   3 3349.54 225.527   9
  -7  10  -3 2967.76 209.794   8
   7 -10   3 2929.70 195.685  12
   8  10   3 3486.41 202.857  19
   8 -10   3 3146.36 178.919  19
   8  10   3 3714.74 212.710   9
  -8  10  -3 3510.82 201.220   8
   8 -10   3 3351.31 195.375  12
 -10  11   3 11.8007 39.6642  15
  10  11  -3 47.6009 46.8764  16
  -9  11   3-46.5173 66.6500  15
   9 -11  -3 6.66772 56.4196  12
   8 -11  -3-17.2488 62.8547  12
   8  11  -3-6.95256 35.5704  18
  -8  11   3 112.404 64.4185  17
  -7  11   3 883.416 110.719  17
  -7  11   3 148.449 227.609   7
  -6  11   3 287.151 89.7853  17
  -6  11   3 228.722 64.6369  10
  -5  11   3 2727.93 639.907   7
  -5  11   3 2158.58 176.066  17
  -5  11   3 2344.72 164.411  10
  -4  11   3 120.956 318.375   7
  -4  11   3 73.9483 58.6190  10
  -4  11   3 47.3777 66.5554  17
  -3  11   3 9479.09 455.653  14
  -3  11   3 9792.34 467.810  10
  -3  11   3 10490.8 1054.55   7
  -3  11   3 9094.40 953.061   6
  -2  11   3 47891.2 1983.53  17
   2  11  -3 46951.0 2005.50  16
  -2  11   3 47005.9 1992.58  15
  -2  11   3 50348.4 2735.18   7
  -2  11   3 44093.5 1959.59  14
  -2  11   3 47171.8 1966.24  18
  -2  11   3 48762.7 1980.05  10
  -1  11   3 3703.52 585.939   7
  -1  11   3 4317.54 250.244  15
   1  11  -3 4166.62 239.078  18
   1  11  -3 4326.03 261.164  16
  -1  11   3 4238.47 226.512  18
  -1  11   3 4113.81 240.462  10
   0  11   3 3048.03 204.082  19
   0  11  -3 2765.12 185.019  18
   0  11  -3 3130.69 213.570  16
   0  11   3 3060.63 198.173  15
   0  11   3 2983.38 543.596   7
   0  11   3 3081.59 187.211  11
   0  11   3 3490.15 200.511  10
  -1  11  -3 311.801 65.3031  18
  -1  11  -3 267.083 69.2014  14
  -1  11  -3 329.854 236.581   6
   1  11   3 84.0018 180.903   7
  -1  11  -3 406.403 68.9465   8
   1  11   3 292.182 63.2806  11
   1  11   3 167.021 71.8957  19
   2  11   3 3743.50 248.415  19
  -2  11  -3 3547.39 210.331  14
  -2  11  -3 3736.82 703.197   6
   2  11   3 3526.55 224.687  10
   2  11   3 3506.67 218.206  11
  -2  11  -3 3837.21 224.151   8
   3  11   3 13345.6 688.241  19
  -3  11  -3 13902.9 640.648  20
   3  11   3 13347.3 652.825  11
  -3  11  -3 14496.3 660.991   8
  -3  11  -3 14802.5 639.216  14
   3 -11   3 13719.8 632.872  13
   4  11   3 17474.4 874.186  19
  -4  11  -3 18908.8 817.789  20
  -4  11  -3 17864.0 837.499   8
   4 -11   3 18064.3 811.899  13
   5  11   3 2923.55 243.272  19
  -5  11  -3 2957.28 190.557  20
   5 -11   3 2840.66 195.529  12
  -5  11  -3 2698.76 208.972   8
   5 -11   3 3012.34 193.273  13
   6  11   3 4744.68 310.864  19
   6 -11   3 4736.45 269.463  12
   6  11   3 4677.68 297.095   9
   6 -11   3 4482.79 261.705  13
   7  11   3 5475.13 303.510  19
   7 -11   3 4727.26 271.923  12
   7  11   3 5220.29 297.543   9
  -7  11  -3 4955.78 285.381   8
   8  11   3 69.0759 56.4835  19
   8 -11   3 37.3792 54.0497  12
  -8  11  -3 33.9478 55.0735   8
   8  11   3 6.45984 58.6441   9
  10  12  -3 59.6256 34.2956  16
 -10  12   3 105.346 35.5819  15
  -9  12   3 114.567 64.7901  15
   9  12  -3 68.3833 69.6506  16
  -8  12   3 44.0492 60.0800  17
   8  12  -3 72.6547 92.0073  16
   8  12  -3-6.17511 32.0540  18
  -7  12   3 1266.51 133.706  17
   7  12  -3 1369.40 135.972  18
  -6  12   3 7925.81 1106.31   7
  -6  12   3 8850.62 466.417  17
  -6  12   3 9551.83 450.095  10
  -5  12   3 141.962 249.105   7
  -5  12   3-62.8504 85.2338  17
   5  12  -3-56.4224 85.7467  16
  -5  12   3 17.5526 61.6078  10
  -4  12   3 897.530 421.593   7
  -4  12   3 587.248 91.8479  10
  -4  12   3 578.138 101.952  17
  -3  12   3 1405.22 118.867  14
  -3  12   3 912.271 391.325   7
  -3  12   3 925.686 329.928   6
  -3  12   3 1401.94 129.029  10
  -3  12   3 1315.28 134.648  15
  -2  12   3 3563.30 221.120  17
  -2  12   3 4125.05 238.163  15
   2  12  -3 3234.58 218.011  18
  -2  12   3 3177.89 565.661   7
  -2  12   3 3392.55 203.596  14
  -2  12   3 3546.21 211.868  18
  -2  12   3 3626.12 221.023  10
  -1  12   3 4346.16 259.182  15
   1  12  -3 4685.08 257.539  18
   1  12  -3 4298.02 275.166  16
  -1  12   3 4436.78 661.303   7
  -1  12   3 4344.09 236.805  14
  -1  12   3 4158.74 237.775  18
  -1  12   3 4892.40 265.861  19
  -1  12   3 4608.23 259.810  10
   0  12   3 1168.82 102.372  18
   0  12   3 1180.21 126.473  19
   0  12   3 1401.19 124.953  15
   0  12  -3 1085.42 114.012  18
   0  12   3 999.144 332.272   7
   0  12  -3 1694.17 448.263   6
   0  12  -3 1211.48 115.350  14
   0  12   3 1255.87 109.481  11
   0  12   3 1269.75 125.443  10
  -1  12  -3 658.611 87.4644  18
  -1  12  -3 765.534 95.2743  14
  -1  12  -3 1078.53 394.577   6
   1  12   3 824.463 322.931   7
  -1  12  -3 772.057 91.8024   8
   1  12   3 826.843 93.3724  11
   1  12   3 718.678 108.636  19
   2  12   3 2416.40 197.291  19
  -2  12  -3 2361.15 163.691  20
   2  12   3 2545.10 178.674  10
   2  12   3 2147.04 163.120  11
  -2  12  -3 2324.76 167.590   8
  -2  12  -3 2304.96 159.767  14
   3  12   3 19788.6 959.872  19
  -3  12  -3 20061.4 904.286  20
  -3  12  -3 20992.4 902.885  14
   3  12   3 20757.0 921.865  11
  -3  12  -3 20092.2 922.629   8
   4 -12   3 634.994 84.3845  13
  -4  12  -3 681.562 115.729   8
  -4  12  -3 739.973 100.789  20
   4  12   3 574.646 132.156  19
   4  12   3 709.266 108.506   9
  -5  12  -3 1217.23 118.116  20
   5  12   3 1485.47 181.803  19
   5 -12   3 1128.73 123.850  12
  -5  12  -3 1398.47 146.358   8
   5  12   3 1365.22 148.705   9
   5 -12   3 1134.74 113.894  13
   6  12   3 6537.29 380.273  19
   6  12   3 6082.68 355.182   9
   6 -12   3 6460.88 334.891  12
   7  12   3 1958.41 161.477  19
   7  12   3 1617.85 145.016   9
  -7  12  -3 1777.36 144.973   8
   7 -12   3 1836.13 138.808  12
   8  12   3 4642.72 239.670  19
   8 -12   3 5143.00 241.788  12
  -8  12  -3 5037.96 245.823   8
   8  12   3 4563.95 241.053   9
  -9  13   3 383.865 72.9118  15
   9  13  -3 385.250 74.6446  16
  -8  13   3 884.275 119.185  15
  -8  13   3 612.591 87.1546  17
   8  13  -3 625.526 110.304  16
  -7  13   3 73.8857 78.5680  17
   7  13  -3-53.8759 87.6435  16
   7  13  -3 34.7957 66.1031  18
  -6  13   3 1189.36 489.366   7
  -6  13   3 800.751 121.619  17
   6  13  -3 898.399 143.259  16
   6  13  -3 936.908 121.713  18
  -6  13   3 888.197 102.493  10
  -5  13   3 3773.59 737.553   7
  -5  13   3 3688.61 253.212  17
   5  13  -3 4035.72 256.076  18
   5  13  -3 4241.11 285.523  16
  -5  13   3 3797.45 238.289  10
  -4  13   3 5902.23 891.846   7
  -4  13   3 6325.35 337.938  10
   4  13  -3 6086.51 365.438  16
  -4  13   3 6264.21 345.659  17
   4  13  -3 5738.28 340.571  18
  -3  13   3 26482.6 1124.65  14
  -3  13   3 27547.4 1953.08   7
  -3  13   3 25878.7 1137.23  10
   3  13  -3 25213.5 1143.59  18
  -3  13   3 25131.4 1152.29  15
  -2  13   3 47513.9 1972.90  17
  -2  13   3 45872.5 1980.25  15
   2  13  -3 46742.5 1972.49  18
  -2  13   3 51284.1 2844.20   7
  -2  13   3 45874.2 1949.39  14
  -2  13   3 44964.1 1952.39  18
  -2  13   3 46935.0 1970.22  10
  -1  13   3 268.837 67.0844  14
  -1  13   3 204.138 283.210   7
  -1  13   3 99.5515 72.1276  15
  -1  13   3 14.4716 52.4924  18
   1  13  -3 127.143 71.3709  18
  -1  13   3 9.03089 68.7265  10
   0  13   3 1397.52 114.417  18
   0  13   3 1372.30 140.258  19
   0  13  -3 1305.53 127.463  18
   0  13   3 1456.24 133.766  15
   0  13  -3 1271.39 124.745  14
   0  13   3 1675.05 435.842   7
   0  13   3 1363.25 117.698  11
   0  13   3 1486.76 137.172  10
  -1  13  -3 9992.15 481.301  14
   1  13   3 10006.4 1016.47   7
   1  13   3 10058.9 482.397  11
   1  13   3 10237.4 515.112  19
  -1  13  -3 9748.27 482.075  18
  -2  13  -3 3297.54 204.115  18
   2  13   3 3342.65 245.695  19
  -2  13  -3 3352.40 209.518  20
   2  13   3 3416.63 223.847  10
   2  13   3 3170.38 209.426  11
  -2  13  -3 3266.35 214.637   8
  -2  13  -3 3572.56 213.918  14
   3  13   3 4934.24 342.322  19
  -3  13  -3 5658.71 303.842  20
  -3  13  -3 5690.14 320.256   8
  -3  13  -3 5610.10 297.926  14
  -4  13  -3 2929.23 194.637  20
  -4  13  -3 2859.78 213.747   8
   4  13   3 2513.24 198.101   9
  -4  13  -3 2950.17 184.466  14
   5  13   3 3792.47 273.313  19
   5 -13   3 3334.88 213.315  12
  -5  13  -3 3605.18 239.459   8
   5  13   3 3471.69 235.919   9
   6  13   3 900.205 137.264  19
   6 -13   3 867.994 98.7617  12
   6  13   3 932.983 118.338   9
  -6  13  -3 863.485 119.374   8
   7  13   3 2025.12 152.796  19
   7 -13   3 1878.13 128.589  12
  -8  13  -3 90.5621 45.2928   8
  -8  13  -3-7.11028 38.4794  10
  -8  13  -3 33.6705 36.5529  17
  -9  14   3 437.559 70.4774  15
   9  14  -3 467.146 66.3630  16
  -8  14   3 96.2910 75.6928  15
  -8  14   3 13.1010 60.8867  17
   8  14  -3 134.125 75.2324  16
  -7  14   3 15453.4 691.713  17
  -7  14   3 13681.1 701.503  15
   7  14  -3 15301.6 675.223  18
   7  14  -3 14218.3 710.342  16
  -6  14   3 5582.37 198.229  10
   6  14  -3 5367.77 259.840  16
  -6  14   3 5923.31 236.717  17
  -6  14   3 5551.19 256.701  15
   6  14  -3 5575.45 221.732  18
  -5  14   3 265.580 81.5453  10
   5  14  -3 279.787 93.3842  18
  -5  14   3 269.391 93.1370  17
   5  14  -3 343.270 105.655  16
  -4  14   3 2208.97 576.401   7
   4  14  -3 2304.38 189.244  18
  -4  14   3 2379.33 200.590  15
   4  14  -3 2490.84 209.845  16
  -4  14   3 2443.83 187.790  10
  -3  14   3 339.878 93.6843  15
  -3  14   3 127.043 315.430   7
   3  14  -3 411.251 100.656  16
  -3  14   3 233.567 87.9879  17
  -3  14   3 129.168 78.1685  10
  -2  14   3 23019.5 1017.43  14
  -2  14   3 24839.3 1812.87   7
  -2  14   3 22500.7 1035.77  17
   2  14  -3 23970.9 1042.47  18
  -2  14   3 22582.7 1045.04  15
  -2  14   3 24096.1 1041.36  10
  -1  14   3 6661.30 346.262  18
  -1  14   3 6566.60 364.224  15
   1  14  -3 7010.45 363.563  18
  -1  14   3 6343.89 842.724   7
  -1  14   3 6366.02 336.432  14
  -1  14   3 6649.57 342.898  11
  -1  14   3 7542.04 371.977  10
   0  14   3 3859.45 215.567  18
   0  14  -3 3238.56 220.262  18
   0  14   3 3317.65 236.513  19
   0  14   3 3967.65 234.036  15
   0  14  -3 3957.28 227.935  14
   0  14   3 2849.11 566.440   7
   0  14   3 3336.58 209.554  11
   0  14   3 3461.35 230.737  10
   0  14  -3 3481.11 217.176  10
  -1  14  -3 16585.3 767.631  20
  -1  14  -3 16632.8 773.264  18
   1  14   3 17401.5 810.007  19
  -1  14  -3 16335.8 770.893  14
   1  14   3 19749.1 1498.65   7
   1  14   3 17913.9 773.961  11
   1  14   3 17308.7 785.989  10
   2  14   3 8562.37 478.858  19
  -2  14  -3 8157.59 427.883  18
  -2  14  -3 9068.91 439.426  20
   2  14   3 8756.22 449.961  10
   2  14   3 8911.04 441.391  11
  -2  14  -3 9014.41 444.612   8
  -2  14  -3 9167.08 438.114  14
   3  14   3 14267.4 728.767  19
  -3  14  -3 14839.4 679.479  20
  -3  14  -3 14905.5 694.614   8
  -3  14  -3 14596.9 674.539  14
  -4  14  -3 52267.3 603.416  20
  -4  14  -3 51106.0 553.882  14
   4 -14   3 50641.2 571.716  12
  -4  14  -3 50462.5 665.003   8
   5  14   3 357.431 116.515  19
   5 -14   3 355.825 71.8644  12
  -5  14  -3 333.462 90.2350   8
   6  14   3 55.2101 90.9010  19
   6 -14   3 164.476 63.5246  12
   6  14   3-8.25047 45.2485   9
  -6  14  -3 59.3674 70.2253   8
   7  14   3 1222.53 117.300  19
   7 -14   3 1392.09 102.597  12
  -9  15   3 859.860 77.9209  15
  -8  15   3 839.225 102.112  15
   8  15  -3 906.097 101.659  16
  -7  15   3 490.079 102.140  15
  -7  15   3 531.980 94.9029  17
   7  15  -3 698.849 111.440  16
   7  15  -3 389.940 75.6743  18
  -7  15   3 464.394 70.0476  10
  -6  15   3 215.835 101.412  17
   6  15  -3 235.471 93.8856  16
   6  15  -3 277.512 86.3201  18
  -6  15   3 320.005 78.2994  10
   5  15  -3 5123.06 272.143  14
  -5  15   3 4288.02 778.919   7
   5  15  -3 4651.93 314.881  16
  -5  15   3 4630.40 300.266  17
   5  15  -3 5547.60 306.293  18
  -5  15   3 4858.75 285.051  10
  -4  15   3 504.028 112.422  15
   4  15  -3 695.964 98.6437  14
  -4  15   3 973.594 405.684   7
   4  15  -3 722.096 116.705  18
   4  15  -3 704.452 129.014  16
  -4  15   3 817.266 118.144  10
   3  15  -3 9322.24 470.864  14
  -3  15   3 7975.93 1040.89   7
  -3  15   3 9746.94 489.748  17
  -3  15   3 9041.72 491.542  15
   3  15  -3 10160.5 513.303  16
  -3  15   3 9622.70 484.437  10
  -2  15   3 9323.58 458.438  14
   2  15  -3 9113.08 466.926  14
  -2  15   3 7918.67 995.648   7
  -2  15   3 9108.07 475.651  17
  -2  15   3 9546.73 486.265  15
   2  15  -3 10299.7 487.414  18
   2  15  -3 9251.20 500.011  16
  -2  15   3 9546.69 481.152  10
  -1  15   3 16683.3 739.907  18
   1  15  -3 16048.8 752.176  18
  -1  15   3 16201.9 758.273  15
  -1  15   3 16097.9 729.295  14
  -1  15   3 15545.2 1405.40   7
  -1  15   3 16558.7 731.594  11
  -1  15   3 15711.8 753.799  10
   0  15  -3 6157.13 326.678  20
   0  15  -3 6037.83 336.267  18
   0  15   3 5854.06 317.204  18
   0  15  -3 6081.70 329.922  14
   0  15   3 6346.20 859.611   7
   0  15   3 6486.77 322.000  11
   0  15  -3 6026.26 323.949  10
  -1  15  -3 3684.67 231.743  18
   1  15   3 3646.90 213.412  18
   1  15   3 3543.92 256.508  19
  -1  15  -3 3929.39 233.400  14
   1  15   3 3210.77 617.885   7
   1  15   3 4010.83 240.909  11
   1  15   3 3787.99 244.836  10
  -2  15  -3 27853.1 1222.33  20
  -2  15  -3 28735.2 1219.29  18
   2  15   3 27642.3 1269.28  19
  -2  15  -3 26814.4 1218.31  14
   2  15   3 28439.8 1225.12  11
   2  15   3 28293.3 1235.01  10
  -2  15  -3 28486.7 1228.27   8
  -3  15  -3 115.076 75.1561  14
  -3  15  -3 232.520 81.9676   8
   3  15   3 173.952 104.255  19
  -3  15  -3 69.3655 72.3878  20
  -4  15  -3 2518.16 184.642  20
   4 -15   3 2765.59 176.211  12
  -4  15  -3 2820.24 200.312   8
  -4  15  -3 2956.13 181.667  14
   5  15   3 19204.3 872.925  19
   5 -15   3 18483.1 810.781  12
  -5  15  -3 17762.3 833.316   8
   6 -15   3 236.278 57.1413  12
   6  15   3 97.3224 82.2520  19
  -6  15  -3 176.662 71.4455   8
   7 -15   3 48.1764 35.5263  12
  -7  15  -3 71.8096 54.9930   8
  -7  15  -3 114.286 56.0669  10
   8  16  -3-59.7247 54.9889  16
  -8  16   3-25.8940 58.2280  15
  -7  16   3 1725.92 128.162  17
  -7  16   3 1604.62 92.8409  10
   6  16  -3 669.803 117.003  16
  -6  16   3 575.281 116.943  17
   6  16  -3 741.501 97.8139  18
  -6  16   3 639.623 92.5634  10
   5  16  -3 71.9300 56.6309  14
  -5  16   3 110.365 89.4866  15
  -5  16   3 111.712 80.9844  10
   5  16  -3 221.128 89.2499  16
  -5  16   3 109.444 96.1306  17
   5  16  -3 114.564 80.3125  18
   4  16  -3 8745.23 424.148  14
  -4  16   3 9604.56 1129.80   7
  -4  16   3 8633.39 444.989  10
   4  16  -3 8403.22 441.497  18
  -4  16   3 8143.00 453.086  15
   4  16  -3 7990.34 456.952  16
   3  16  -3 7991.65 398.822  14
  -3  16   3 6981.71 968.606   7
  -3  16   3 7970.86 412.723  10
  -3  16   3 7465.21 417.091  15
   3  16  -3 7425.48 428.336  16
  -3  16   3 7414.41 411.841  17
   2  16  -3 56.5147 75.8047  14
  -2  16   3 42.1195 82.1728  10
   2  16  -3 65.4992 85.2934  16
  -2  16   3 146.438 86.2146  15
   2  16  -3 64.6513 80.2784  18
  -2  16   3 374.410 309.720   7
  -1  16   3 7541.22 398.737  15
  -1  16   3 7986.70 977.896   7
   1  16  -3 7745.01 400.645  18
  -1  16   3 7284.99 383.076  18
   1  16  -3 7296.63 378.615  20
  -1  16   3 7617.50 403.646  10
   0  16  -3 1242.63 131.760  18
   0  16   3 1259.93 122.438  18
   0  16  -3 1053.66 117.464  20
   0  16  -3 1322.83 128.815  14
   0  16   3 1608.04 485.601   7
   0  16   3 1092.54 104.932  11
   0  16  -3 1095.81 110.981  10
  -1  16  -3 2659.85 181.926  18
   1  16   3 2672.54 171.320  11
   1  16   3 2021.75 178.472  10
  -1  16  -3 2424.53 182.303  10
  -1  16  -3 2263.68 176.214  14
  -2  16  -3 24396.2 1065.77  18
  -2  16  -3 24860.9 1072.44  20
   2  16   3 23430.0 1114.42  19
   2  16   3 25748.7 1086.82  10
  -2  16  -3 24234.1 1070.94  14
  -2  16  -3 23207.4 1065.22   8
  -3  16  -3 1268.93 123.272  14
  -3  16  -3 1344.13 131.442  20
   3  16   3 1287.76 159.548  19
  -3  16  -3 1344.54 132.151   8
  -4  16  -3 856.298 96.9479  14
   4 -16   3 985.002 92.2293  12
  -4  16  -3 849.014 107.011  20
  -4  16  -3 780.784 108.296   8
   5 -16   3 230.712 58.4659  12
   5  16   3 296.961 103.153  19
  -5  16  -3 232.921 80.0193   8
  -6  16  -3 900.010 93.4618   8
  -7  16  -3 1328.55 91.4144  17
  -7  16  -3 1418.08 94.2020  10
  -8  17   3 6798.62 325.298  15
   7  17  -3 3742.51 205.373  16
  -7  17   3 2972.54 167.161  10
  -6  17   3 1417.04 138.799  17
  -6  17   3 1096.44 132.115  15
   6  17  -3 1468.86 140.403  16
   6  17  -3 1334.41 119.491  18
  -6  17   3 1193.76 113.448  10
  -5  17   3 748.170 106.858  10
   5  17  -3 886.743 125.446  16
  -5  17   3 861.465 124.494  15
   5  17  -3 655.852 104.972  18
  -4  17   3 9417.51 484.059  17
  -4  17   3 9462.06 488.120  15
   4  17  -3 9412.67 492.561  16
   4  17  -3 9612.41 455.529  14
   4  17  -3 9269.69 477.841  18
  -4  17   3 8859.90 471.028  10
  -3  17   3 7983.60 417.133  17
  -3  17   3 7466.84 415.874  15
   3  17  -3 7844.28 429.673  16
   3  17  -3 7987.17 398.856  14
   3  17  -3 7509.04 373.458  20
  -3  17   3 7915.81 415.698  10
  -2  17   3 131.179 79.7424  15
   2  17  -3 53.7426 85.9830  18
  -2  17   3 124.891 245.039   7
   2  17  -3 46.3272 79.7229  14
   2  17  -3 53.7386 60.7165  20
  -2  17   3 169.070 88.0190  10
  -1  17   3 1484.60 147.894  15
  -1  17   3 1200.37 439.403   7
   1  17  -3 1574.07 160.947  18
   1  17  -3 1851.90 143.699  20
  -1  17   3 1756.79 165.331  10
   0  17  -3 12768.5 599.772  14
   0  17   3 11952.0 1218.21   7
   0  17  -3 12549.0 603.323  18
   0  17  -3 13288.9 595.937  20
   0  17  -3 11971.7 581.490  10
  -1  17  -3 2180.69 168.777  18
   1  17   3 2250.30 176.915  10
  -1  17  -3 2095.50 166.364  10
  -1  17  -3 2318.57 170.882  14
  -2  17  -3 12034.2 558.236  18
  -2  17  -3 12320.3 569.238  20
  -2  17  -3 11213.2 559.438  14
   2  17   3 12341.6 575.256  10
  -2  17  -3 11557.7 576.524  10
  -3  17  -3 421.631 77.4583   8
  -3  17  -3 375.111 87.0911  20
  -3  17  -3 435.816 86.6609  14
  -3  17  -3 354.947 99.1407  10
  -4  17  -3 918.941 92.6539  14
  -4  17  -3 663.406 94.1297   8
  -4  17  -3 789.148 111.251  10
  -5  17  -3 2832.90 181.948   8
  -5  17  -3 3299.27 199.842  10
  -6  17  -3 1015.05 88.2755   8
   7  18  -3 71.2566 41.7294  16
  -7  18   3 50.6148 58.8033  15
  -6  18   3 59.0366 55.8787  10
   6  18  -3 109.087 69.5289  16
  -6  18   3 94.1792 70.5393  15
   6  18  -3 70.8145 56.8541  18
  -5  18   3 489.483 87.6933  10
  -5  18   3 341.238 87.6573  15
   5  18  -3 443.411 96.6373  16
   5  18  -3 509.155 90.2656  18
  -4  18   3-9.40271 77.8369  10
   4  18  -3 36.0215 58.6308  14
   4  18  -3 57.2186 82.1932  16
  -4  18   3 74.7689 85.3865  15
   4  18  -3 9.89832 78.6511  18
   3  18  -3 5149.51 258.040  14
  -3  18   3 4761.22 272.510  15
   3  18  -3 5368.00 294.997  16
  -3  18   3 4921.63 277.869  10
   2  18  -3 344.123 86.3993  14
  -2  18   3 459.647 94.2698  15
   2  18  -3 311.701 100.920  18
   2  18  -3 289.398 71.6161  20
  -2  18   3 463.104 103.190  10
   1  18  -3 13784.0 639.085  20
   1  18  -3 13498.1 658.711  18
  -1  18   3 14585.5 666.610  10
   0  18  -3 19858.1 911.361  18
   0  18  -3 20461.3 900.772  20
   0  18  -3 20361.1 906.933  14
  -1  18  -3 4220.45 239.629  20
  -1  18  -3 4075.28 241.858  18
  -1  18  -3 4133.84 242.778  14
   1  18   3 3560.33 239.655  10
  -1  18  -3 3657.45 231.086  10
  -2  18  -3-52.3231 62.2174  18
  -2  18  -3 32.4877 74.0559  20
  -2  18  -3-46.6632 70.4387  10
   2  18   3 35.2991 72.6331  10
  -2  18  -3-16.0232 72.3707  14
  -3  18  -3 52.8021 72.2617  20
  -3  18  -3 105.985 64.7961  14
  -3  18  -3 64.3454 73.9813  10
  -4  18  -3 1098.07 87.6961  14
  -4  18  -3 1232.06 111.380  10
  -5  18  -3 2565.47 165.402  10
  -5  18  -3 2649.99 161.242  17
  -6  18  -3 41.9712 42.4801  10
  -6  18  -3-10.7872 42.0932  17
  -7  19   3 4137.01 212.136  15
  -6  19   3 839.133 80.3332  10
  -6  19   3 764.836 94.5299  15
   6  19  -3 698.903 78.1312  18
   5  19  -3 2379.18 167.547  18
  -5  19   3 2330.58 172.299  15
  -5  19   3 2689.68 170.661  10
  -4  19   3 258.614 85.9934  15
   4  19  -3 159.766 77.7748  18
  -4  19   3 247.088 85.8512  10
   4  19  -3 322.246 66.7195  14
   3  19  -3 2889.28 144.767  14
  -3  19   3 2860.13 159.758  15
  -3  19   3 3046.45 172.233  10
   2  19  -3 4576.52 261.212  14
   2  19  -3 4709.98 246.680  20
   2  19  -3 4273.93 271.948  18
  -2  19   3 4507.12 275.470  10
  -2  19   3 4661.42 267.478  15
   1  19  -3 8941.81 449.216  18
   1  19  -3 8683.39 425.323  20
   0  19  -3 124.804 76.7062  14
   0  19  -3 222.079 75.5642  20
   0  19  -3 80.1284 71.7459  18
   0  19   3 37.3838 77.4992  10
  -1  19  -3 488.043 94.3933  14
  -1  19  -3 495.093 86.6222  20
   1  19   3 561.585 102.911  10
  -1  19  -3 496.957 85.2135  18
  -2  19  -3 3301.84 144.813  18
  -2  19  -3 3207.93 155.372  14
   2  19   3 3720.86 169.346  10
  -2  19  -3 3261.47 154.861  10
  -3  19  -3 1327.77 106.220  14
  -3  19  -3 1370.12 113.622  20
  -3  19  -3 1154.29 109.149  10
  -4  19  -3 2480.84 155.235  17
  -4  19  -3 2486.45 161.273  10
  -4  19  -3 2558.19 146.380  14
  -5  19  -3 1569.76 105.054  10
  -5  19  -3 1249.15 98.3790  17
  -6  20   3 87.6817 39.5596  10
  -6  20   3 117.093 50.3105  15
   6  20  -3 3.40385 24.6797  18
   5  20  -3 4435.31 230.571  18
  -5  20   3 4220.59 232.746  15
  -5  20   3 4050.89 226.868  10
   4  20  -3 5689.33 195.810  18
  -4  20   3 5377.98 186.352  15
  -4  20   3 5575.04 194.734  10
  -3  20   3 5405.55 284.966  15
   3  20  -3 5176.12 272.030  14
  -3  20   3 4989.19 288.261  10
   2  20  -3 5308.57 187.218  14
   2  20  -3 4807.50 199.361  18
  -2  20   3 5311.57 209.707  10
   1  20  -3 137.377 72.8441  18
   1  20  -3 98.4218 57.8172  20
   1  20  -3 183.484 73.9778  14
   0  20  -3 5229.97 272.282  20
   0  20  -3 4759.83 276.271  18
   0  20   3 5062.10 285.776  10
   0  20  -3 5033.40 277.297  14
   1  20   3 4462.77 260.606  10
  -1  20  -3 4564.53 259.545  14
  -1  20  -3 4805.55 258.354  18
  -1  20  -3 4791.03 257.880  20
  -2  20  -3 1137.75 99.2400  14
  -2  20  -3 904.762 84.1943  18
  -3  20  -3-29.4459 53.2361  10
  -3  20  -3-74.9908 58.3558  14
  -4  20  -3 9903.46 197.490  10
  -4  20  -3 8600.62 153.527  14
  -5  21   3 163.985 53.2493  10
  -5  21   3 34.9218 31.4762  15
   5  21  -3 75.8004 48.4714  18
  -4  21   3 1321.77 114.059  10
   4  21  -3 1243.05 109.439  18
  -3  21   3 14.2535 71.3636  10
   3  21  -3 123.711 54.1066  14
   2  21  -3 75.6087 69.2734  18
  -2  21   3-53.3062 72.8994  10
   2  21  -3-88.3903 60.9511  14
   1  21  -3-6.70230 65.7857  14
   1  21  -3 89.2739 66.2842  18
   1  21  -3 88.1240 56.4022  20
   0  21  -3 5271.18 282.774  18
   0  21  -3 5513.19 275.479  20
   0  21   3 5224.63 285.971  10
  -1  21  -3 5893.66 304.588  14
   1  21   3 6438.82 310.116  10
  -1  21  -3 5636.94 297.216  18
  -1  21  -3 5979.50 300.479  20
  -2  21  -3 526.092 66.1142  18
  -2  21  -3 662.898 82.0192  14
  -3  21  -3 1565.20 107.437  14
  -5  22   3 225.959 41.4137  10
  -4  22   3 4093.60 215.502  10
   4  22  -3 4262.55 215.925  18
   3  22  -3 48.0247 36.1395  14
  -3  22   3 1765.21 107.719  10
   2  22  -3 479.340 72.4378  14
  -2  22   3 581.394 88.2245  10
   2  22  -3 639.283 88.8081  18
   1  22  -3 660.110 86.1198  18
   1  22  -3 473.085 74.8693  14
   0  22  -3 647.690 83.3564  18
   0  22   3 1028.95 98.4448  10
  -1  22  -3 93.4504 56.9373  14
  -1  22  -3 27.8630 50.2832  18
  -2  22  -3 1178.98 95.8098  14
  -3  22  -3 734.097 62.2152  14
   4  23  -3 2.92422 34.2341  18
  -4  23   3 26.6572 35.1587  10
  -3  23   3 3118.92 169.405  10
   2  23  -3 447.158 57.7059  14
   2  23  -3 333.309 64.7076  18
   1  23  -3 171.465 54.4239  14
   1  23  -3 109.705 53.0904  18
  -1  23   3 153.760 59.3080  10
   0  23  -3 7470.47 353.640  18
   0  23   3 7948.76 357.291  10
  -1  23  -3 3912.90 200.353  18
  -1  23  -3 4756.31 216.000  14
  -2  23  -3 117.249 41.6431  14
   2  24  -3 43.4986 40.0097  18
   1  24  -3 2566.32 135.361  18
   1  24  -3 2493.27 131.130  14
 -11   0   4 3964.91 215.143   5
 -10   0   4 3720.64 233.318   5
  -9   0   4 264.337 93.1104   5
   9   0  -4 302.558 113.062  12
  -8   0   4 4890.19 303.897   5
  -8   0   4 4472.99 785.080   4
   8   0  -4 4547.86 305.623  12
  -7   0   4 3780.31 256.669   5
  -7   0   4 3821.63 700.668   4
   7   0  -4 3698.84 255.637  12
  -6   0   4 17540.6 798.833   5
   6   0  -4 16196.8 785.657  12
   5   0  -4 76.4835 164.423   1
  -5   0   4 110.946 63.3356   5
  -5   0   4-106.307 246.802   4
   5   0  -4 118.054 72.8508  12
  -4   0   4 3078.65 532.531   4
  -3   0   4 10273.0 950.824   4
   2   0  -4 36491.9 2077.50   2
   1   0  -4 12795.6 1008.20   2
  -1   0   4 11012.7 928.965   3
   0   0  -4-79.4532 197.434   2
   0   0   4-328.579 223.538   3
  -1   0  -4 1589.03 390.492   2
   1   0   4 1045.86 285.389   3
  -2   0  -4 49540.6 2855.43   2
   2   0   4 52087.0 2691.28   3
   3   0   4 3376.38 203.401  13
   3   0   4 3519.85 200.754  11
  -3   0  -4 3658.56 610.681   2
   4   0   4 18588.6 849.268  13
  -4   0  -4 19324.1 857.430   8
   5   0   4 75.0889 70.8592  13
   5   0   4 12.4896 90.3755  19
   5   0   4 8.18350 62.2014  12
  -5   0  -4 87.5814 72.9657   8
  -6   0  -4 9799.35 1043.65   4
   6   0   4 9634.21 488.896  19
   6   0   4 9048.03 460.788  13
   6   0   4 8668.00 440.094  12
  -6   0  -4 9039.16 459.560   8
   7   0   4 461.255 79.8831  12
   7   0   4 546.574 112.161  19
  -7   0  -4 701.303 98.0855   8
   8   0   4 175.604 72.4451  19
  -8   0  -4 189.506 57.2431   8
 -11  -1   4 1401.85 109.881   5
 -10  -1   4 1681.37 148.669   5
  10  -1  -4 1840.39 164.559  12
  -9  -1   4-11.4181 80.1453   5
   9  -1  -4-26.2378 97.6677  12
  -8  -1   4 3423.75 245.912   5
  -8  -1   4 2964.95 629.776   4
   8  -1  -4 3443.88 249.906  12
  -7  -1   4 3622.83 252.561   5
   7   1  -4 3740.40 259.459  12
   7  -1  -4 3640.92 253.845  12
  -6  -1   4 12700.3 594.826   5
   6  -1  -4 11147.3 578.049  12
   6   1  -4 11789.1 586.295  12
  -5  -1   4 4340.05 691.310   4
  -5  -1   4 5050.68 285.178   5
   5   1  -4 4552.47 277.743  12
   5  -1  -4 4736.08 277.555  12
  -4  -1   4 6422.17 771.182   4
  -3  -1   4 1253.07 377.164   4
   2  -1  -4 54110.9 2809.22   2
   1  -1  -4 11868.4 973.285   2
  -1  -1   4 11095.8 932.270   3
   0  -1  -4 1027.36 319.523   2
   0  -1   4 721.695 239.724   3
  -1  -1  -4 16301.7 1304.71   2
   1  -1   4 19011.0 1238.55   3
   2  -1   4 8142.05 765.461   3
  -2  -1  -4 7224.53 848.470   2
   3   1   4 1484.47 116.071  13
   3  -1   4 1180.30 109.799  13
   3   1   4 1285.01 109.838  11
  -3  -1  -4 1256.08 371.158   2
   4   1   4 273.234 72.0627  13
   4  -1   4 344.483 76.3665  13
  -4   1  -4 398.831 82.9685   8
  -4  -1  -4 321.286 88.1410   8
   5  -1   4 18266.1 827.219  13
   5   1   4 18019.2 823.806  13
   5   1   4 18992.8 860.728  19
   5   1   4 17639.6 807.190  12
  -5   1  -4 17397.8 826.728   8
  -5  -1  -4 18813.8 830.632   8
  -6  -1  -4 31534.8 2085.10   4
   6   1   4 29018.1 1303.00  19
   6  -1   4 29476.8 1301.43  19
   6   1   4 28294.0 1276.54  13
   6  -1   4 29307.1 1281.18  13
   6   1   4 29015.0 1254.86  12
   6  -1   4 29636.9 1264.56  12
  -6   1  -4 28548.2 1277.00   8
  -6  -1  -4 29285.0 1274.19   8
  -7   1  -4 996.962 109.504   8
   7  -1   4 925.158 113.468  13
   7  -1   4 868.223 95.2757  12
  -7  -1  -4 1179.86 111.342   8
   7   1   4 757.198 114.293  19
   7  -1   4 923.864 119.575  19
  -8   1  -4 2294.65 117.800   8
   8   1   4 2409.81 135.852  19
   8  -1   4 2322.41 131.023  19
   9   1   4 568.781 60.7018   9
 -11  -2   4 64.2774 52.9912   5
 -11   2   4 26.9606 49.1968   5
 -10  -2   4 61.5768 74.0591   5
  10  -2  -4 42.2805 91.8315  12
  -9  -2   4 90.1814 85.6913   5
   9   2  -4 193.483 110.335  12
   9  -2  -4-64.8965 103.778  12
  -8  -2   4 4881.25 314.776   5
  -8  -2   4 5226.85 832.171   4
  -8   2   4 6575.10 906.989   4
   8  -2  -4 5187.07 324.312  12
  -7  -2   4 773.012 114.623   5
  -7   2   4 931.132 129.127   5
  -7  -2   4 1044.47 398.457   4
  -7   2   4 936.799 456.193   4
   7  -2  -4 1001.97 131.502  12
  -6  -2   4 3830.40 247.278   5
  -6   2   4 3718.07 248.468   5
  -6  -2   4 4532.21 725.764   4
  -6   2   4 4033.39 703.212   4
   6  -2  -4 3606.43 239.137  12
   5   2  -4 76.3137 164.042   1
   5  -2  -4 228.446 200.460   1
  -5  -2   4 49.8690 55.4575   5
  -5   2   4 132.253 68.0683   5
  -5  -2   4 105.511 244.945   4
  -5   2   4-107.564 231.191   4
   5   2  -4 103.305 72.5950  12
   5  -2  -4 94.4006 64.2527  12
  -4  -2   4 372.160 305.801   4
  -3  -2   4 12948.3 1074.92   4
  -3   2   4 12620.3 1070.31   4
   2   2  -4 55580.1 2922.92   2
   2  -2  -4 58593.5 2944.70   2
   1   2  -4 42794.3 2301.30   2
   1  -2  -4 39455.1 2249.68   2
  -1  -2   4 41156.8 2261.26   3
   0   2  -4 6066.43 717.784   2
   0  -2  -4 6345.78 716.245   2
   0  -2   4 6949.82 687.457   3
   1  -2   4 1109.51 314.659   3
  -1   2  -4 265.226 234.083   2
  -1  -2  -4 790.573 299.565   2
   2  -2   4 6894.35 709.062   3
  -2   2  -4 6756.01 802.995   2
  -2  -2  -4 7052.28 825.713   2
  -3   2  -4 187.590 68.0126   8
  -3   2  -4 209.990 243.966   2
  -3  -2  -4 314.517 243.604   2
   3   2   4 357.319 68.2194  13
   3   2   4 267.504 62.1274  11
   3   2   4 265.089 86.4945  19
   4   2   4 88.8986 59.4162  13
  -4   2  -4 72.6612 66.7535   8
  -5  -2  -4 3151.09 219.192   8
   5   2   4 3279.96 247.937  19
   5   2   4 3544.42 220.664  13
   5   2   4 3631.31 206.866  12
  -5   2  -4 3449.83 228.484   8
   6   2   4 132.593 77.3705  13
   6   2   4 167.900 59.1095  12
   6  -2   4 175.613 73.4134  12
   6   2   4 137.713 98.4887  19
   6  -2   4 205.925 107.558  19
  -6   2  -4 276.390 85.4858   8
  -6  -2  -4 122.046 82.2487   8
   7  -2   4-15.4341 64.2323  12
   7   2   4 6.16692 28.6317  12
   7   2   4 86.1675 89.6505  19
   7  -2   4 10.1860 81.9074  19
  -7   2  -4-18.1286 73.3202   8
  -7  -2  -4 31.4276 70.2987   8
   8  -2   4 95.1636 53.6803  12
   8   2   4 67.2697 69.7895  19
   8  -2   4 82.7974 65.2845  19
  -8   2  -4 77.4992 57.6307   8
   9   2   4 415.416 53.8849   9
 -11  -3   4 195.076 54.3308   5
 -11   3   4 196.186 53.9158   5
  10  -3  -4 595.770 110.280  12
 -10  -3   4 821.485 106.301   5
 -10   3   4 753.770 102.295   5
   9  -3  -4 38.1158 95.2443  12
  -9  -3   4 44.5001 73.0467   5
  -9   3   4-11.3593 81.5807   5
   8   3  -4 3596.36 271.953  12
   8  -3  -4 3996.31 274.956  12
  -8  -3   4 4022.28 270.045   5
  -8   3   4 4412.29 278.622   5
  -8  -3   4 3867.14 710.759   4
  -8   3   4 3432.94 689.967   4
   7   3  -4 10821.8 535.391  12
   7  -3  -4 9366.13 514.764  12
  -7   3   4 10654.6 1184.10   4
  -7  -3   4 8463.50 1083.91   4
  -7  -3   4 10322.3 527.810   5
  -7   3   4 10442.6 533.486   5
   6  -3  -4 25772.8 1180.73  12
  -6   3   4 26500.3 1960.47   4
  -6  -3   4 26526.5 1193.00   5
  -6   3   4 27631.3 1200.45   5
   5  -3  -4 2460.30 176.662  12
   5   3  -4 2503.38 438.021   1
   5  -3  -4 2659.51 443.746   1
  -5  -3   4 2842.04 555.651   4
  -5   3   4 2924.72 563.327   4
  -5  -3   4 2386.09 179.108   5
  -5   3   4 2570.13 186.490   5
   4   3  -4 352.957 214.675   1
   4  -3  -4 211.026 185.296   1
  -4  -3   4 557.103 257.717   4
  -4   3   4-94.3947 234.363   4
  -3   3   4 6276.62 548.311   7
   2   3  -4 25515.2 1563.87   2
   2  -3  -4 23200.4 1511.49   2
   1   3  -4 6101.38 687.246   2
   1  -3  -4 6094.97 676.074   2
  -1  -3   4 7421.92 712.130   3
  -1   3   4 6888.96 699.687   3
   0   3  -4 9067.67 882.788   2
   0  -3  -4 11513.6 963.871   2
   0  -3   4 9790.69 824.052   3
   0   3   4 8574.76 792.823   3
   1  -3   4 4016.98 524.470   3
   1   3   4 3631.31 506.028   3
  -1   3  -4 4509.31 620.113   2
  -1  -3  -4 5344.05 665.619   2
  -2   3  -4 7541.94 861.991   2
   2  -3   4 7489.15 741.275   3
   2   3   4 9394.13 817.390   3
   2   3   4 8270.47 403.006  19
   2  -3   4 7760.15 387.018  13
  -3   3  -4 10897.9 1098.06   2
   3   3   4 11227.9 519.408  13
   3  -3   4 11249.0 529.823  13
   3   3   4 11280.4 528.962  11
   3   3   4 11437.4 553.347  19
   4   3   4 6168.88 314.469  13
  -4   3  -4 5621.41 322.165   8
  -5  -3  -4 1529.77 140.469   8
   5   3   4 1222.19 121.762  13
   5   3   4 1600.54 168.831  19
   5   3   4 1230.86 109.789  12
  -5   3  -4 1389.19 138.022   8
   6   3   4 2334.67 149.399  13
   6  -3   4 2405.60 147.077  12
  -6  -3  -4 2334.30 146.092   8
  -6   3  -4 2735.14 171.165   8
   6   3   4 2447.38 187.260  19
   6  -3   4 2391.28 180.669  19
  -7  -3  -4 1322.39 116.709   8
  -7   3  -4 1336.25 133.727   8
   7   3   4 1582.16 155.124  19
   7  -3   4 1516.72 142.682  19
   8  -3   4 1936.37 133.296  12
  -8   3  -4 2227.57 141.820   8
   8   3   4 1783.42 143.923  19
   8  -3   4 1850.00 138.051  19
   9   3   4-3.69808 37.5584   9
 -11   4   4 4455.29 216.346   5
 -11  -4   4 4068.76 213.486   5
  10  -4  -4 1175.87 132.781  12
 -10  -4   4 863.585 106.966   5
 -10   4   4 860.609 107.784   5
   9  -4  -4 61.5780 97.8610  12
  -9  -4   4 54.4867 77.1024   5
  -9   4   4 22.2189 76.7679   5
   8  -4  -4 332.315 102.485  12
  -8  -4   4 206.834 86.4442   5
  -8   4   4 100.942 86.1342   5
  -8  -4   4 132.635 260.335   4
  -8   4   4 274.066 268.958   4
   7   4  -4 674.312 120.909  12
   7  -4  -4 437.105 100.788  12
  -7  -4   4 593.243 108.502   5
  -7   4   4 467.623 104.008   5
  -7  -4   4 1040.04 411.845   4
  -7   4   4 948.737 412.515   4
   6   4  -4 12.1392 74.5530  12
   6  -4  -4-10.3846 74.0182  12
  -6  -4   4-22.3355 64.2504   5
  -6   4   4 23.3717 65.6491   5
  -6  -4   4-118.857 233.176   4
  -6   4   4 124.249 267.020   4
  -5  -4   4 13121.3 623.520   5
  -5   4   4 12745.6 624.866   5
  -5   4   4 13198.2 1217.32   4
  -5  -4   4 15442.3 1274.47   4
   5  -4  -4 12200.2 610.821  12
  -5   4   4 13521.4 607.812  15
   5   4  -4 17173.7 1166.56   1
   5  -4  -4 15039.2 1115.77   1
  -4  -4   4 10019.3 990.724   4
  -4   4   4 11482.4 1065.50   4
   4   4  -4 11517.7 945.312   1
   4  -4  -4 11680.6 940.353   1
  -3   4   4 25742.7 1458.51   7
   2   4  -4 3755.63 516.535   2
   2  -4  -4 3906.72 530.490   2
  -2   4   4 3353.39 367.431   7
   1   4  -4 31888.9 1884.85   2
   1  -4  -4 31849.5 1870.68   2
  -1  -4   4 31609.0 1844.49   3
  -1   4   4 31778.3 1854.36   3
   0   4  -4 55893.9 3036.58   2
   0  -4  -4 58682.5 3056.10   2
   0  -4   4 59361.2 2960.44   3
   0   4   4 59896.0 2962.57   3
  -1   4  -4 13851.2 1165.45   2
  -1  -4  -4 12996.8 1134.96   2
   1  -4   4 15165.0 1065.57   3
   1   4   4 13750.7 1036.82   3
  -2   4  -4 41874.7 1767.72   8
  -2   4  -4 37915.0 2423.38   2
  -2  -4  -4 44230.5 2520.26   2
   2  -4   4 42167.1 2288.15   3
   2   4   4 43681.3 2310.62   3
   2  -4   4 40905.2 1769.55  13
   2   4   4 43719.1 1787.76  19
   2   4   4 41207.9 1767.99  11
   3   4   4 37942.3 1604.60  13
   3  -4   4 36607.9 1616.51  13
   3   4   4 37933.7 1620.71  11
   3   4   4 39898.5 1648.12  19
  -4   4  -4 59632.4 2492.05   8
   4   4   4 58563.1 2474.92  13
   4  -4   4 59357.9 2489.55  13
   5  -4   4 2914.78 206.313  13
   5   4   4 2640.29 191.804  13
   5   4   4 3073.65 236.430  19
  -5   4  -4 2837.82 210.522   8
   6   4   4 8265.75 431.788  13
   6  -4   4 8799.71 448.135  13
   6   4   4 8723.62 472.144  19
   6  -4   4 8990.94 440.529  12
  -6  -4  -4 8777.42 434.348   8
  -6   4  -4 8737.77 452.007   8
   7  -4   4 1389.34 140.910  13
   7  -4   4 1634.06 139.191  12
  -7   4  -4 1692.32 148.895   8
   7   4   4 1929.06 168.027  19
   7  -4   4 1696.38 154.404  19
   8  -4   4 1366.19 107.933  12
  -8   4  -4 1559.04 114.979   8
   8   4   4 1155.76 114.947  19
   8  -4   4 978.968 103.344  19
 -11  -5   4 103.516 34.6855   5
 -11   5   4 154.303 38.7690   5
 -10  -5   4 1195.76 115.628   5
 -10   5   4 1139.20 111.988   5
  10  -5  -4 1298.69 133.746  12
  -9  -5   4 327.753 89.8725   5
  -9   5   4 310.430 83.9098   5
   9  -5  -4 294.842 107.284  12
  -8   5   4 671.241 88.6782  15
   8  -5  -4 608.069 119.261  12
  -8  -5   4 394.677 283.773   4
  -8  -5   4 515.878 105.434   5
  -8   5   4 632.851 117.250   5
  -8   5   4 406.802 267.133   4
   7  -5  -4 162.026 81.5547  12
  -7  -5   4 216.142 88.4417   5
  -7   5   4 125.800 85.8008   5
  -7   5   4 406.779 336.557   4
  -7  -5   4 518.403 341.194   4
   6  -5  -4 368.655 88.9267  12
  -6  -5   4 232.219 82.1431   5
  -6   5   4 338.935 93.7048   5
  -6   5   4 249.610 268.510   4
  -6  -5   4 474.187 294.447   4
  -5   5   4 1534.71 433.245   4
  -5  -5   4 1438.45 131.504   5
  -5   5   4 1274.10 131.634   5
  -5  -5   4 1466.34 424.300   4
   5  -5  -4 1191.82 120.951  12
  -5   5   4 1135.70 117.033  15
   5   5  -4 1864.81 362.198   1
   5  -5  -4 1724.90 370.012   1
  -4  -5   4 40364.4 2365.54   4
  -4   5   4 37251.8 2350.94   4
   4   5  -4 41957.0 2232.93   1
   4  -5  -4 39569.4 2198.76   1
  -3   5   4 56.6226 140.530   7
   2   5  -4 69447.4 3285.85   2
   2  -5  -4 66907.9 3261.92   2
  -2   5   4 60770.5 3009.61   7
   1   5  -4 84919.9 3973.25   2
   1  -5  -4 79130.6 3928.76   2
  -1  -5   4 85013.6 3941.70   3
  -1   5   4 83336.0 3924.01   3
  -1   5   4 78307.6 3643.05   7
   0  -5   4 320.872 187.171   3
   0   5   4 254.713 177.129   3
   0   5  -4 546.778 256.736   2
   0  -5  -4 228.749 211.933   2
   1  -5   4 63.7031 167.679   3
   1   5   4-63.5783 167.351   3
  -1   5  -4 87.8648 203.964   2
  -1  -5  -4 260.268 215.295   2
  -2   5  -4 32267.8 1407.16   8
   2   5   4 33886.5 1430.43  19
   2  -5   4 32885.5 1412.82  13
   2   5   4 33170.2 1415.05  11
  -2   5  -4 30513.6 2063.26   2
  -2  -5  -4 32276.6 2089.57   2
   2  -5   4 36188.7 1951.04   3
   2   5   4 32580.8 1904.03   3
   3   5   4 4214.46 229.108  13
   3  -5   4 4121.43 243.681  13
  -3   5  -4 4046.10 243.419   8
   3   5   4 4422.24 269.617  19
   3   5   4 4392.11 249.632  11
   4  -5   4 15365.2 726.071  13
   4   5   4 16128.2 711.956  13
   5   5   4 16.5093 53.2353  13
   5  -5   4 117.069 73.6408  13
  -5  -5  -4-36.8726 68.6378   8
  -5   5  -4-20.9798 77.0118   8
   5   5   4 202.215 105.134  19
   6   5   4 7150.98 426.031  19
   6  -5   4 7399.28 407.339  13
   6  -5   4 7959.71 405.075  12
  -6   5  -4 7571.76 413.013   8
  -6  -5  -4 8508.94 395.759   8
   7  -5   4-17.3546 73.0225  13
   7  -5   4-39.2372 69.8757  12
   7   5   4-10.8227 84.9294  19
   7  -5   4 18.6859 73.3175  19
  -7   5  -4 36.0771 81.8543   8
   8   5   4 1200.96 112.966  19
   8  -5   4 1346.95 108.564  19
   8  -5   4 1400.10 109.920  12
  -8   5  -4 1244.66 108.942   8
  11   6  -4 126.932 47.5081  16
 -10  -6   4 1174.87 110.917   5
 -10   6   4 1313.35 111.862   5
  -9  -6   4 660.689 103.185   5
  -9   6   4 403.824 91.1761   5
   9  -6  -4 576.843 108.350  12
  -8   6   4 233.598 67.9180  15
   8  -6  -4 453.931 104.322  12
  -8  -6   4 152.700 85.0546   5
  -8   6   4 324.124 90.6444   5
   7  -6  -4 372.611 93.1286  12
  -7  -6   4 386.267 339.237   4
  -7  -6   4 332.079 90.8034   5
  -7   6   4 446.652 102.673   5
  -7   6   4 269.060 334.190   4
   6  -6  -4 15774.9 786.401  12
  -6  -6   4 17584.6 806.288   5
  -6   6   4 18404.0 817.038   5
  -6  -6   4 18888.8 1528.02   4
  -5  -6   4 417.559 259.888   4
  -5  -6   4 436.281 84.6486   5
  -5   6   4 582.982 90.8136   5
  -5   6   4 548.746 305.209   4
  -5   6   4 601.224 85.6871  17
  -5   6   4 621.828 94.1125  15
   5  -6  -4 367.569 78.4555  12
   5  -6  -4 812.216 251.768   1
   5   6  -4 514.797 215.015   1
  -4   6   4 11711.7 999.097   7
  -4  -6   4 11677.8 1065.76   4
  -4   6   4 12082.0 1070.35   4
  -4   6   4 10803.8 532.960   5
  -4  -6   4 10995.6 531.631   5
  -4   6   4 11423.9 535.780  15
   4   6  -4 11620.4 933.025   1
   4  -6  -4 11615.6 938.492   1
  -3   6   4 12569.9 966.433   7
  -2   6   4 8306.37 715.869   7
   2   6  -4 8722.60 801.332   2
   2  -6  -4 10485.0 858.771   2
  -1   6   4 225.447 153.341   7
   1   6  -4-70.8753 164.639   2
   1  -6  -4 279.312 183.898   2
  -1  -6   4 198.999 184.143   3
  -1   6   4 263.131 173.258   3
   0   6   4 6390.29 561.073   7
   0   6  -4 7635.35 765.739   2
   0  -6  -4 6125.29 682.006   2
   0  -6   4 5616.59 612.804   3
   0   6   4 7124.62 669.170   3
   1  -6   4 816.383 247.657   3
   1   6   4 937.154 280.608   3
  -1   6  -4 522.454 242.868   2
  -1  -6  -4 687.644 283.270   2
   1   6   4 565.877 78.3722  11
   1  -6   4 519.122 77.7760  13
   1   6   4 750.308 87.0933  10
  -2   6  -4 12170.7 551.315   8
   2  -6   4 11623.2 552.573  13
  -2   6  -4 11070.4 1083.84   2
  -2  -6  -4 9701.19 1023.59   2
   2  -6   4 10510.2 918.775   3
   2   6   4 11176.5 944.685   3
   2   6   4 11707.6 557.382  11
   2   6   4 12526.5 575.660  19
   3   6   4 2861.94 209.138  19
   3  -6   4 2848.79 185.561  13
  -3   6  -4 2644.50 185.682   8
   3   6   4 2784.51 190.147  11
   4  -6   4 9468.95 463.058  13
   4   6   4 9063.89 440.366  13
  -5  -6  -4 1487.54 134.037   8
  -5   6  -4 1213.20 136.119   8
   5  -6   4 1178.68 130.722  13
   5   6   4 1199.47 114.578  13
  -5   6  -4 1300.69 376.966   4
  -5  -6  -4 746.967 310.686   4
   5   6   4 1292.18 163.909  19
   6  -6   4 2768.14 203.321  13
   6   6   4 2983.40 232.123  19
  -6  -6  -4 2840.49 184.582   8
  -6   6  -4 3020.05 211.839   8
   7  -6   4 788.306 110.313  13
   7  -6   4 875.904 102.163  12
   7   6   4 858.705 127.892  19
   7  -6   4 905.524 118.530  19
  -7   6  -4 1041.52 119.902   8
   8  -6   4 16.3949 54.2585  12
  -8   6  -4-16.9390 57.7829   8
   8  -6   4 42.1335 50.8415  19
   8   6   4 91.3559 62.7261  19
 -10   7   4-5.83421 37.0505   5
 -10  -7   4 1095.60 90.7243   5
  -9   7   4 1968.48 139.166  15
  -9   7   4 1721.60 152.366   5
   9  -7  -4 1920.34 169.209  12
  -8   7   4 1940.07 160.216  15
  -8  -7   4 2407.16 185.085   5
  -8   7   4 2455.28 188.315   5
   8  -7  -4 2191.10 180.568  12
  -7  -7   4 4324.02 729.980   4
  -7   7   4 3553.85 670.201   4
  -7  -7   4 4021.40 252.332   5
  -7   7   4 4355.19 262.030   5
   7  -7  -4 2984.13 229.358  12
  -6   7   4 172.386 68.0253  17
   6  -7  -4 77.6654 67.6872  12
  -6  -7   4 43.0096 66.1191   5
  -6   7   4 34.1891 67.1553   5
  -6   7   4-123.419 242.149   4
  -6  -7   4 350.471 251.084   4
  -5   7   4 32.8976 59.5077  17
  -5   7   4 102.371 254.039   7
  -5   7   4 19.9214 60.5513  15
   5  -7  -4 50.6360 56.3951  12
  -5  -7   4-28.6498 55.5836   5
  -5   7   4 30.3677 57.5616   5
  -5   7   4-109.232 214.295   4
  -5  -7   4 103.383 239.981   4
  -4   7   4 22575.1 964.976  17
  -4   7   4 22648.9 978.085  15
  -4  -7   4 20674.7 962.976   5
  -4   7   4 21096.4 967.451   5
   4   7  -4 22317.9 1421.13   1
   4  -7  -4 24770.0 1463.26   1
  -4   7   4 23869.0 1573.24   7
  -3   7   4 16990.1 1218.67   7
  -3   7   4 17190.2 779.501  15
  -2  -7   4 4324.81 560.735   3
  -2   7   4 3976.22 533.370   3
  -2   7   4 4452.04 524.358   7
  -1  -7   4 18405.1 1218.31   3
  -1   7   4 18832.9 1220.82   3
   1   7  -4 18739.6 1262.76   2
   1  -7  -4 17059.0 1223.07   2
  -1   7   4 16053.1 1106.10   7
   0  -7   4 1604.99 329.473   3
   0   7   4 1951.08 346.915   3
   0   7  -4 1812.36 370.910   2
   0  -7  -4 2013.14 389.082   2
   0   7   4 2099.66 332.961   7
  -1   7  -4 22559.6 964.536   8
  -1   7  -4 20060.1 1503.72   2
  -1  -7  -4 20072.1 1488.42   2
   1  -7   4 24447.5 1430.22   3
   1   7   4 23110.3 1400.47   3
   1  -7   4 21481.8 973.482  13
   1   7   4 21651.4 975.353  11
   1   7   4 22606.7 974.667  10
   1   7   4 22890.5 986.529  19
  -2   7  -4 7315.56 364.345   8
   2  -7   4 7093.85 363.554  13
  -2   7  -4 6575.41 808.841   2
  -2  -7  -4 7779.52 850.312   2
   2  -7   4 8169.97 743.665   3
   2   7   4 6421.02 684.780   3
   2   7   4 7269.99 371.246  11
   2   7   4 7171.58 384.432  19
   3   7   4 17731.6 827.959  19
  -3   7  -4 18168.1 778.548  20
   3  -7   4 16992.0 790.396  13
  -3   7  -4 17576.0 796.964   8
   3   7   4 17158.6 800.823  11
   4  -7   4 12091.3 577.252  13
  -5  -7  -4 37048.0 1546.69   8
   5   7   4 37793.7 1606.64  19
  -5  -7  -4 28719.4 2063.55   4
  -5   7  -4 29271.1 2077.91   4
   5  -7   4 37191.5 1556.79  13
  -5   7  -4 34408.7 1562.80   8
   6  -7   4 10471.3 510.345  13
   6   7   4 10569.2 544.431  19
  -6   7  -4 9961.40 516.924   8
   7  -7   4 723.846 105.330  19
   7   7   4 563.995 110.364  19
  -7   7  -4 749.339 105.852   8
   8  -7   4 23.2112 46.7978  19
   8   7   4 41.8551 63.6068  19
  -8   7  -4 10.5167 53.6065   8
   8  -7   4-30.8012 55.5314  12
   8   7   4 45.3500 60.6915   9
  -9   8   4 2755.03 177.114  15
  -9  -8   4 2971.49 195.099   5
  -9   8   4 3039.36 190.073   5
   9  -8  -4 2966.06 199.991  12
  -8   8   4 83.5637 65.7629  15
   8  -8  -4 10.4612 69.3759  12
  -8  -8   4 64.5250 72.5520   5
  -8   8   4 189.581 75.7124   5
   7  -8  -4 2433.40 186.453  12
  -7   8   4 2276.04 531.107   4
  -7  -8   4 2828.47 201.395   5
  -7   8   4 2686.94 203.226   5
  -6   8   4 10274.8 499.963  17
  -6   8   4 13066.9 1257.96   7
   6  -8  -4 9523.84 497.841  12
  -6  -8   4 11233.2 1135.02   4
  -6   8   4 10952.7 1145.94   4
  -6  -8   4 10585.6 516.715   5
  -6   8   4 10908.2 523.005   5
  -5   8   4-31.8838 72.2287  15
  -5   8   4 108.868 233.966   7
  -5   8   4-17.4883 61.3758  17
  -5  -8   4-37.4041 58.0144   5
  -5   8   4 19.7897 54.9075   5
  -5  -8   4 101.276 217.650   4
  -5   8   4 106.940 229.823   4
  -4   8   4 23251.9 1577.30   7
  -4   8   4 20835.3 910.986  17
  -4   8   4 20205.8 921.437  15
   4   8  -4 22043.6 1359.77   1
  -4   8   4 19721.8 906.362   5
   3   8  -4 2376.91 378.090   1
   3  -8  -4 1616.68 325.020   1
   3   8  -4 2138.81 171.556  16
  -3   8   4 2158.70 164.278  15
  -3   8   4 2275.48 433.028   7
  -2  -8   4-67.8918 188.362   3
  -2   8   4-67.9649 197.768   3
   2   8  -4 79.5424 65.8600  16
  -2   8   4 17.8487 57.5374  15
  -2   8   4-67.7456 168.113   7
  -1   8   4 13769.7 654.299  15
   1   8  -4 14282.3 664.912  16
  -1   8   4 13987.6 1022.11   7
  -1   8   4 14418.5 639.579  10
   1   8  -4 15207.5 1087.01   2
   1  -8  -4 12573.5 1031.32   2
  -1  -8   4 13594.7 1013.65   3
  -1   8   4 14967.1 1045.09   3
   0   8  -4 2642.30 181.266  16
   0  -8   4 2108.34 155.559  13
   0   8   4 2371.16 155.600  10
   0  -8   4 2661.76 388.655   3
   0   8   4 1933.64 349.225   3
   0   8  -4 2066.79 399.122   2
   0   8   4 1949.65 355.716   7
   1   8   4 46.4905 58.4078  19
  -1   8  -4 102.030 50.8108   8
   1  -8   4 242.947 150.778   3
   1   8   4 119.667 157.541   3
  -1   8  -4 83.7988 147.102   2
  -1  -8  -4 82.6407 177.650   2
   1  -8   4 93.8309 55.0411  13
   1   8   4 165.756 63.6071  10
   2   8   4 5803.87 323.747  19
   2  -8   4 5850.84 300.582  13
   2   8   4 5338.63 304.109  11
  -2   8  -4 5495.90 297.315   8
   3   8   4 805.824 123.957  19
  -3   8  -4 747.812 91.9409  20
   3   8   4 1033.27 115.864  11
   3  -8   4 913.270 102.528  13
  -3   8  -4 841.577 110.174   8
  -4   8  -4 13933.4 681.504   8
   4  -8   4 14931.8 675.635  13
   5  -8   4 6582.08 351.952  13
   5   8   4 6274.00 390.480  19
  -5  -8  -4 6742.71 341.538   8
   6  -8   4 17.7792 75.2216  13
   6  -8   4-26.0472 75.0315  12
  -6   8  -4 101.829 89.7921   8
   6   8   4 38.8420 102.240  19
   7  -8   4 3309.12 215.953  12
  -7   8  -4 4018.37 233.496   8
   7   8   4 3991.17 248.737  19
   7  -8   4 4026.63 234.137  19
   8  -8   4 54.3147 42.1196  19
   8   8   4 52.8159 49.9221  19
  -8   8  -4 9.52364 49.6230   8
   8   8   4-5.63035 55.2416   9
  -9   9   4 80.4793 54.6643  15
  -8   9   4 932.172 110.936  15
   8  -9  -4 694.950 99.3618  12
  -8  -9   4 785.698 106.530   5
  -7   9   4 1303.04 135.723  15
  -7   9   4 932.848 372.924   7
   7  -9  -4 1058.82 120.038  12
  -7  -9   4 1243.01 128.974   5
  -7   9   4 1263.97 131.587   5
  -6   9   4 878.446 122.026  15
  -6   9   4 899.871 375.415   7
  -6   9   4 809.818 109.402  17
  -6  -9   4 710.935 101.334   5
  -6   9   4 728.310 101.275   5
  -6   9   4 1255.16 375.924   4
  -5   9   4 51304.7 2888.79   7
  -5   9   4 47706.0 2009.59  15
  -5   9   4 46567.9 1986.06  17
  -5   9   4 45848.6 1985.58   5
  -4   9   4 12889.4 622.893  17
  -4   9   4 13581.8 641.128  15
  -3   9   4 344.024 226.464   7
  -3   9   4 197.927 57.1665  10
   3   9  -4 113.551 74.8266  16
  -3   9   4 129.831 71.4710  15
   3   9  -4 118.909 116.815   1
  -2   9   4-75.3247 174.855   7
  -2   9   4 28.1280 53.8059  10
   2   9  -4 21.3851 60.8155  16
  -2   9   4 66.6860 67.4025  15
  -2  -9   4 193.882 160.382   3
  -2   9   4 129.493 170.424   3
  -1   9   4 1449.24 340.065   7
  -1   9   4 1082.74 106.924  10
   1   9  -4 1312.32 302.458   2
  -1  -9   4 1061.49 262.529   3
  -1   9   4 1807.94 322.655   3
   1   9  -4 982.585 119.449  16
   0   9  -4 285.857 188.561   2
   0  -9   4 392.788 184.676   3
   0   9   4 276.613 182.089   3
   0   9   4 226.473 66.1747  19
   0   9  -4 430.972 69.4494  18
   0   9   4 317.598 72.1710  10
   0  -9   4 369.445 69.2219  13
   0   9   4 133.627 166.324   7
  -1   9  -4 12141.4 1064.24   2
   1  -9   4 13494.2 987.269   3
   1   9   4 15884.9 1035.30   3
   1   9   4 14482.9 653.169  19
   1   9   4 12881.4 630.262  10
  -1   9  -4 13586.5 620.804   8
   1  -9   4 13740.6 628.034  13
   2   9   4 3129.76 222.788  19
  -2   9  -4 3052.76 197.948   8
   3   9   4 13325.8 682.322  19
  -3   9  -4 13715.7 634.531  20
   3   9   4 14649.3 662.539  11
   3  -9   4 13964.9 644.552  13
  -3   9  -4 13811.0 653.266   8
   4  -9   4 2820.21 190.286  13
  -4   9  -4 2520.88 196.085   8
  -4   9  -4 2823.69 177.262  20
   5  -9   4 1106.22 120.447  13
   5   9   4 1187.66 161.473  19
   6  -9   4 760.114 101.870  13
   6  -9   4 771.639 109.554  12
   6   9   4 829.529 141.857  19
  -6   9  -4 836.173 120.481   8
   7   9   4 1316.97 136.617  19
   7  -9   4 1450.92 125.757  19
   7  -9   4 1170.93 112.196  12
  -7   9  -4 1243.75 122.756   8
   7   9   4 1339.82 127.543   9
   8   9   4 186.453 51.4237  19
   8  -9   4 92.0015 50.5047  12
   8   9   4 85.8845 46.6336   9
  -8   9  -4 87.0854 46.2379   8
  -9  10   4 1926.70 135.679  15
   8 -10  -4 665.590 92.1873  12
  -8  10   4 562.849 96.7789  15
  -7  10   4 699.979 94.8261   5
  -7  10   4 2633.29 176.681  15
  -6  10   4 180.243 80.1176  17
  -6  10   4 131.727 231.242   7
  -6  10   4 155.936 85.7638  15
  -5  10   4 11806.3 571.144  17
  -5  10   4 11987.5 590.171  15
   4  10  -4 25890.8 1177.80  16
  -4  10   4 26149.2 1149.69  17
  -4  10   4 26376.4 1165.04  15
  -4  10   4 25520.6 1123.55  10
  -4  10   4 29594.6 1929.08   7
  -3  10   4 12051.5 587.993  15
   3  10  -4 11530.5 597.354  16
  -3  10   4 11843.8 952.306   3
  -3  10   4 12334.4 562.010  10
  -3  10   4 13885.6 1167.50   7
  -2  10   4 32291.7 1419.99  15
   2  10  -4 32765.3 1433.09  16
  -2  10   4 30821.0 1953.68   7
  -2  10   4 32904.4 1819.09   3
  -2  10   4 32874.2 1398.98  10
   1  10  -4 4496.83 272.340  16
  -1  10   4 4831.39 625.707   7
  -1 -10   4 3961.20 240.665  13
  -1  10   4 3868.74 459.293   3
  -1  10   4 4329.14 246.383  10
   0  10   4 3266.18 214.845  19
   0  10  -4 3245.69 200.091  18
   0 -10   4 3366.13 205.834  13
   0  10   4 3661.70 215.227  10
   0  10   4 3937.25 440.473   3
   0  10   4 3276.41 520.330   7
   1  10   4 3475.57 228.422  19
  -1  10  -4 3347.91 202.627  14
   1 -10   4 3614.14 208.265  13
   1  10   4 3309.41 214.844  11
   1  10   4 3359.33 218.732  10
  -1  10  -4 3224.81 202.383   8
  -2  10  -4 72.3518 54.7630  14
  -2  10  -4 141.086 68.4516   8
   2 -10   4 55.9084 59.1903  13
   2  10   4 124.425 69.8760  11
   2  10   4 184.301 88.3340  19
   3 -10   4 12460.4 586.696  13
   3  10   4 12280.1 632.167  19
  -3  10  -4 13342.7 586.424  20
  -3  10  -4 11816.1 595.967   8
   4 -10   4-34.8562 65.3226  13
  -4  10  -4-10.6787 79.4997   8
  -4  10  -4 67.1363 59.9844  20
   5  10   4 7812.24 440.907  19
   5 -10   4 7880.14 397.347  12
  -5  10  -4 6999.84 400.952   8
   5 -10   4 7821.87 391.828  13
   6 -10   4 1165.86 117.347  13
   6 -10   4 1258.13 121.051  12
   6  10   4 1492.31 169.105  19
   7 -10   4 672.344 89.6429  19
   7  10   4 642.134 102.179  19
   7 -10   4 663.203 85.0303  12
   7  10   4 528.683 85.0348   9
  -7  10  -4 505.827 86.8252   8
  -8  10  -4 57.5193 40.3108   8
   8 -10   4 34.8573 40.7304  12
  10  11  -4-19.1605 46.0442  16
  -9  11   4 264.309 64.9286  15
   8  11  -4 236.639 72.8472  18
  -8  11   4 357.532 87.7677  15
  -7  11   4 3849.72 256.532  15
  -6  11   4 8173.23 422.411  17
  -6  11   4 8025.41 441.510  15
  -6  11   4 9439.93 1106.92   7
   5  11  -4 12040.9 615.559  16
  -5  11   4 11421.5 577.176  17
  -5  11   4 12216.4 600.978  15
  -5  11   4 13252.2 1285.44   7
   4  11  -4 54912.2 2367.00  16
  -4  11   4 53757.6 2331.84  17
  -4  11   4 56212.3 2352.94  15
  -4  11   4 55056.3 2309.99  10
  -4  11   4 60521.4 3239.65   7
  -3  11   4 2527.89 196.278  15
   3  11  -4 2711.18 213.563  16
  -3  11   4 2632.85 178.824  10
  -3  11   4 2901.52 558.467   7
   2  11  -4 8926.93 473.252  16
  -2  11   4 8922.18 442.902  10
   1  11  -4 8.76513 62.0033  18
  -1  11   4-10.3513 66.7401  15
   1  11  -4 23.4841 72.1166  16
  -1  11   4-84.0750 233.262   7
  -1 -11   4 49.2103 54.8056  13
  -1  11   4 42.6759 69.4476  10
   0  11   4 5955.58 326.407  19
   0  11  -4 5716.48 309.340  18
   0 -11   4 5739.65 307.953  13
   0  11   4 5894.26 696.331   7
   0  11   4 6123.50 321.193  11
   0  11   4 5867.83 320.438  10
   1  11   4 625.581 105.953  19
  -1  11  -4 408.071 79.8917  14
  -1  11  -4 373.906 70.3466   8
   1  11   4 392.054 81.9192  11
   1 -11   4 372.104 69.9837  13
   1  11   4 374.200 95.0230  10
  -2  11  -4 1025.81 104.049  14
  -2  11  -4 945.848 110.580   8
   2 -11   4 800.460 99.9910  13
   2  11   4 950.988 113.750  11
   2  11   4 720.027 126.825  19
   3  11   4 3883.95 274.233  19
  -3  11  -4 3734.45 228.861  20
   3  11   4 3938.68 250.385  11
   3 -11   4 3976.03 231.088  13
  -3  11  -4 3787.07 243.878   8
   4 -11   4 3482.06 205.645  13
   4  11   4 2883.15 245.003  19
  -4  11  -4 3020.24 194.248  20
  -4  11  -4 3059.24 215.073   8
   5 -11   4 168.841 68.0311  13
  -5  11  -4 163.844 90.1240   8
   5 -11   4 162.653 80.1560  12
   5  11   4 248.331 124.822  19
   6 -11   4 2642.70 178.587  13
   6 -11   4 2973.84 188.151  12
   6  11   4 2839.18 196.945   9
   7 -11   4 293.466 70.2077  19
   7  11   4 206.154 75.5514  19
   7 -11   4 334.428 66.1431  12
   7  11   4 88.8081 52.6597   9
  -7  11  -4 227.347 65.4892   8
   9  12  -4 94.4118 69.8368  16
  -9  12   4 106.581 54.9598  15
   8  12  -4 2656.87 168.585  18
  -8  12   4 2494.24 180.669  15
   7  12  -4 4853.72 289.117  18
  -7  12   4 5020.75 302.188  15
  -6  12   4 557.733 106.586  17
   6  12  -4 395.745 115.887  16
  -6  12   4 263.670 232.121   7
  -6  12   4 495.150 112.395  15
  -5  12   4 3575.63 690.730   7
  -5  12   4 3854.13 226.084  10
   5  12  -4 4165.74 286.380  16
  -5  12   4 4100.18 256.863  17
  -5  12   4 3651.49 262.123  15
  -4  12   4 14792.0 1354.94   7
  -4  12   4 13886.4 634.883  10
  -4  12   4 13231.9 654.885  17
  -4  12   4 13508.5 670.743  15
   4  12  -4 14007.8 689.191  16
  -3  12   4 106.327 208.603   7
  -3  12   4 34.7532 64.7061  10
   3  12  -4 53.4256 90.0281  16
  -2  12   4 290.135 268.437   7
  -2  12   4 294.070 86.0076  10
   2  12  -4 109.728 73.1251  18
   2  12  -4 202.462 87.7721  16
  -1  12   4 20274.0 1514.06   7
   1  12  -4 20948.4 952.844  18
   1  12  -4 22080.1 988.191  16
  -1  12   4 20881.9 968.625  15
  -1  12   4 21886.1 958.615  10
   0  12   4 1294.20 133.617  19
   0  12  -4 1350.00 125.345  18
   0  12  -4 1311.96 123.146  14
   0  12   4 1597.55 415.876   7
   0  12   4 1696.40 136.351  11
   0  12   4 1314.02 136.032  10
   1  12   4 1020.16 129.027  19
   1  12   4 1127.07 118.896  11
  -1  12  -4 1037.51 108.774   8
   1  12   4 918.204 120.318  10
  -1  12  -4 1102.92 114.667  14
   1 -12   4 1220.98 107.911  13
   2  12   4 14797.5 733.602  19
  -2  12  -4 14591.4 692.328  20
   2  12   4 15098.1 708.876  11
  -2  12  -4 15261.1 702.640   8
   2 -12   4 15648.7 687.596  13
  -2  12  -4 15218.6 688.102  14
   3  12   4 36239.7 1621.71  19
  -3  12  -4 37308.3 1565.76  20
   3  12   4 36607.9 1587.80  11
   3 -12   4 35809.9 1559.98  13
  -3  12  -4 37030.7 1584.82   8
   4 -12   4 1104.78 101.947  13
  -4  12  -4 959.971 99.0117  20
   4  12   4 978.741 148.536  19
  -4  12  -4 1134.99 130.644   8
   5 -12   4 836.140 93.7935  13
   5 -12   4 873.435 100.885  12
  -5  12  -4 1134.10 119.981   8
   6  12   4 1322.20 131.103  19
  -6  12  -4 1300.64 115.300   8
   6 -12   4 1397.60 102.949  12
   7 -12   4 306.040 63.1727  19
   7  12   4 344.815 73.6087  19
   7 -12   4 354.274 61.6566  12
   9  13  -4 553.169 78.8110  16
  -9  13   4 523.899 68.1464  15
   8  13  -4 71.2144 84.2076  16
  -8  13   4-16.2871 68.9046  15
   8  13  -4 12.0773 45.2704  18
   7  13  -4 5655.14 310.093  18
  -7  13   4 5338.47 320.042  15
   6  13  -4 1641.32 161.307  18
  -6  13   4 1528.50 162.693  15
  -5  13   4 165.691 94.4369  15
   5  13  -4 87.8027 104.497  16
  -5  13   4 249.598 94.4676  17
  -5  13   4 187.928 70.6815  10
  -5  13   4-127.814 274.755   7
  -4  13   4 20182.5 951.271  15
   4  13  -4 20594.0 944.341  18
   4  13  -4 21175.4 973.111  16
  -4  13   4 20396.4 915.888  10
  -4  13   4 19182.3 1639.24   7
   3  13  -4 76022.6 3193.12  18
   3  13  -4 76521.0 3221.40  16
  -3  13   4 75899.7 3177.20  10
  -3  13   4 73781.5 4015.42   7
  -2  13   4 5667.13 338.672  15
   2  13  -4 6338.36 338.180  18
   2  13  -4 6103.32 359.218  16
  -2  13   4 5913.75 327.603  10
   1  13  -4 154.781 87.6645  16
  -1  13   4 66.6455 76.1216  15
   1  13  -4-9.63667 66.5827  18
  -1  13   4-96.9215 224.983   7
  -1  13   4 9.27680 61.9955  11
  -1  13   4 9.59658 77.1753  10
   0  13   4 346.430 88.3331  19
   0  13  -4 392.626 84.5611  18
   0  13  -4 359.441 81.7855  14
   0  13   4 472.468 321.437   7
   0  13   4 356.593 77.8078  11
   0  13   4 392.295 99.6173  10
   1  13   4 2747.74 200.591  10
   1  13   4 3098.76 199.303  11
   1  13   4 2831.50 211.935  19
  -1  13  -4 2570.71 178.567  18
  -1  13  -4 2707.78 188.258  14
   2  13   4 12700.1 633.306  19
  -2  13  -4 12186.9 588.296  20
  -2  13  -4 12939.0 586.052  14
   2  13   4 12683.9 603.484  11
  -2  13  -4 12286.5 594.851   8
   3  13   4 1043.71 147.416  19
  -3  13  -4 895.410 106.934  20
   3 -13   4 1204.52 108.044  13
  -3  13  -4 1243.29 109.565  14
  -3  13  -4 844.430 115.826   8
   4 -13   4 16758.7 716.893  13
   4  13   4 14618.2 767.907  19
  -4  13  -4 15753.5 716.614  20
  -4  13  -4 16004.7 740.634   8
   5 -13   4 204.354 69.8132  12
   5 -13   4 118.042 52.0544  13
  -5  13  -4 142.964 81.3109   8
   6  13   4 3919.93 239.025  19
  -6  13  -4 3676.31 221.471   8
   6 -13   4 3912.31 211.919  12
   7 -13   4 7447.14 348.984  12
   7 -13   4 7708.31 348.289  19
   7  13   4 8374.56 367.722  19
  -9  14   4 2870.66 159.737  15
   9  14  -4 3226.96 172.432  16
  -8  14   4 4284.19 169.329  15
   8  14  -4 4321.88 186.795  16
   7  14  -4-66.4166 67.1682  18
  -7  14   4-20.0135 79.5135  15
   7  14  -4 11.7322 87.9573  16
   6  14  -4 2868.16 209.142  18
  -6  14   4 2855.65 220.567  15
  -5  14   4 317.842 75.3425  10
   5  14  -4 311.454 101.610  18
  -5  14   4 402.860 112.918  15
  -4  14   4 7517.38 962.804   7
  -4  14   4 8452.56 420.127  10
   4  14  -4 8220.30 442.155  18
   4  14  -4 8073.43 464.262  16
  -3  14   4 34069.9 2266.45   7
  -3  14   4 34618.3 1479.57  10
  -3  14   4 32543.4 1497.61  15
   3  14  -4 33993.0 1492.34  18
   3  14  -4 35593.4 1525.80  16
  -2  14   4 1921.56 479.735   7
  -2  14   4 2496.12 198.565  15
   2  14  -4 2598.78 195.020  18
   2  14  -4 2626.73 214.559  16
  -2  14   4 2630.06 192.949  10
   1  14  -4 3483.80 228.106  18
  -1  14   4 3754.63 245.342  15
  -1  14   4 3251.28 582.317   7
   1  14  -4 3593.44 231.050  14
  -1  14   4 3524.43 224.604  11
  -1  14   4 3687.44 237.998  10
   0  14   4 187.661 74.6218  19
   0  14  -4 128.220 67.9592  18
   0  14   4 99.0419 212.929   7
   0  14  -4 82.6119 69.9890  14
   0  14   4 214.734 71.1789  11
   0  14   4 111.043 86.5226  10
   1  14   4 49.0345 88.0363  19
  -1  14  -4 26.2870 77.6435  20
  -1  14  -4 104.404 72.8184  14
  -1  14  -4-56.8978 60.9325  18
   1  14   4 9.51748 62.4893  11
   1  14   4 61.1915 83.4608  10
  -2  14  -4 6719.06 349.948  20
   2  14   4 6745.83 386.267  19
   2  14   4 6821.80 361.372  11
  -2  14  -4 6482.73 348.511   8
  -2  14  -4 6459.46 341.476  14
  -3  14  -4 1474.99 132.247  20
  -3  14  -4 1443.59 138.083   8
  -3  14  -4 1551.73 122.231  14
   4  14   4 22951.2 1079.85  19
  -4  14  -4 22975.2 1026.20  20
   4 -14   4 24633.1 1033.58  12
  -4  14  -4 23636.8 1045.89   8
   5 -14   4 536.072 79.0314  12
  -5  14  -4 500.765 88.2605   8
   6 -14   4 71.4668 51.6192  12
  -6  14  -4 117.315 63.7239   8
   6  14   4 15.5962 72.1413  19
  -7  14  -4 422.762 48.8118  17
  -8  15   4 10221.6 494.735  15
   8  15  -4 11429.7 509.057  16
   7  15  -4 3503.94 209.956  18
  -7  15   4 3520.95 227.820  15
   7  15  -4 3663.36 238.677  16
   6  15  -4 346.411 67.3845  14
  -6  15   4 370.785 63.8642  10
   6  15  -4 472.880 109.849  16
  -6  15   4 387.570 97.5487  15
   6  15  -4 569.212 100.406  18
   5  15  -4 1309.33 124.860  14
   5  15  -4 1360.66 145.854  18
  -5  15   4 1226.80 119.773  10
   4  15  -4 5252.06 313.550  18
  -4  15   4 5096.28 291.552  10
  -3  15   4 120.799 89.4082  15
   3  15  -4 13.8054 96.2350  16
   3  15  -4 167.532 93.5764  18
  -3  15   4 126.130 85.2332  10
  -3  15   4 114.855 246.869   7
   2  15  -4 15838.9 757.826  18
   2  15  -4 16697.4 790.607  16
  -2  15   4 16695.2 773.611  15
  -2  15   4 13779.0 1323.25   7
  -2  15   4 16488.6 741.952  11
  -2  15   4 15921.1 753.689  10
   1  15  -4 12109.3 569.500  18
   1  15  -4 10597.1 556.568  14
  -1  15   4 12331.4 558.975  11
  -1  15   4 12037.2 572.102  10
   0  15  -4 156.747 74.2392  18
   0  15  -4 193.207 80.4065  14
   0  15   4 508.637 296.147   7
   0  15   4 245.312 76.1488  11
   0  15   4 295.477 96.2784  10
  -1  15  -4 6893.54 362.067  14
   1  15   4 7370.12 369.166  11
  -1  15  -4 6935.21 355.036  18
  -1  15  -4 6606.60 361.144  20
   1  15   4 6908.94 386.291  19
  -2  15  -4 7.84202 66.7068  14
  -2  15  -4-33.1006 49.2420   8
   2  15   4 46.7198 69.0778  11
   2  15   4 12.8128 89.9315  19
  -2  15  -4-16.7957 76.2143  20
  -3  15  -4 8224.55 402.304  14
  -3  15  -4 8383.20 415.714  20
   3  15   4 8166.26 454.962  19
  -3  15  -4 8780.33 422.685   8
   4 -15   4 459.942 76.2316  12
   4  15   4 379.617 109.062  19
  -4  15  -4 225.526 67.3056  20
  -4  15  -4 366.420 80.4520   8
   5 -15   4 122.244 52.3690  12
  -5  15  -4 121.268 61.9088   8
  -6  15  -4 2699.45 161.421   8
  -6  15  -4 2985.08 169.876  10
   6 -15   4 2899.37 152.575  12
  -8  16   4 456.454 67.0169  15
   8  16  -4 452.842 71.2927  16
   7  16  -4 226.902 79.0155  16
  -7  16   4 300.800 80.7042  15
   7  16  -4 349.520 68.7814  18
   6  16  -4 476.339 103.102  16
  -6  16   4 411.861 98.3990  15
   6  16  -4 654.974 101.128  18
  -6  16   4 387.169 62.1026  10
   5  16  -4 3038.36 215.383  18
   5  16  -4 2951.49 230.098  16
  -5  16   4 2935.10 192.052  10
   5  16  -4 3306.84 196.889  14
  -4  16   4 2235.57 188.818  15
   4  16  -4 2228.31 182.201  18
  -4  16   4 2414.81 173.424  10
   4  16  -4 1873.03 161.534  14
  -3  16   4 372.915 102.940  15
   3  16  -4 489.817 103.236  18
   3  16  -4 456.556 95.5338  14
  -3  16   4 484.198 71.8187  11
  -3  16   4 481.496 98.5054  10
   2  16  -4 5765.94 322.858  18
  -2  16   4 5645.52 326.852  15
  -2  16   4 4686.27 718.666   7
  -2  16   4 5438.60 292.828  11
  -2  16   4 5402.45 314.688  10
   1  16  -4 1091.03 128.400  18
   1  16  -4 1215.60 130.177  14
  -1  16   4 1152.78 359.247   7
  -1  16   4 1224.69 114.030  11
  -1  16   4 1122.28 136.446  10
   0  16   4 1397.61 145.934  10
   0  16   4 1394.56 126.049  11
   0  16  -4 1463.87 136.424  18
   0  16  -4 1235.62 129.371  14
  -1  16  -4 8701.56 392.214  20
  -1  16  -4 8828.49 383.658  18
   1  16   4 8940.97 393.353  11
  -1  16  -4 8828.44 391.513  14
  -2  16  -4 6917.44 352.893  14
  -2  16  -4 7024.19 359.232  20
   2  16   4 6829.06 387.748  19
  -3  16  -4 4450.65 159.982  14
   3 -16   4 5175.41 167.223  12
  -3  16  -4 4849.72 183.470  20
   3  16   4 4903.27 234.495  19
  -4  16  -4 2248.34 137.875  20
   4  16   4 2114.76 169.111  19
   4 -16   4 2351.96 129.382  12
  -5  16  -4 89.8048 52.2708   8
   5 -16   4 58.9320 41.8420  12
  -5  16  -4-6.23526 60.9515  10
  -6  16  -4 12405.2 539.120  10
  -8  17   4 3747.83 188.620  15
   7  17  -4 7582.53 367.162  18
  -7  17   4 8227.00 388.399  15
   7  17  -4 8390.40 393.222  16
   6  17  -4 276.137 84.9589  16
   6  17  -4 66.8628 67.6414  18
  -6  17   4 121.208 50.8823  10
   5  17  -4 223.842 94.3265  16
  -5  17   4 61.0485 76.9658  15
   5  17  -4 193.176 86.3264  18
  -5  17   4 165.023 67.1049  10
   5  17  -4 73.2231 57.1581  14
   4  17  -4 114.297 67.2142  14
   4  17  -4-11.4770 31.4875  20
   4  17  -4 85.3314 93.8648  16
   4  17  -4 192.147 87.4024  18
  -4  17   4 119.188 83.9752  15
  -4  17   4 100.765 76.2257  10
   3  17  -4-35.6567 74.6071  14
  -3  17   4-43.5963 81.7013  15
   3  17  -4 72.3376 86.0131  18
  -3  17   4-27.8525 85.0420  10
   3  17  -4 7.12783 57.3161  20
  -2  17   4 1735.11 143.920  15
   2  17  -4 1708.35 141.769  18
   2  17  -4 1337.50 112.763  20
  -2  17   4 1348.19 132.807  10
   1  17  -4 1571.41 145.500  18
   1  17  -4 1294.57 125.648  20
  -1  17   4 1422.47 117.023  11
  -1  17   4 1558.00 150.508  10
   1  17  -4 1465.63 138.947  14
   0  17  -4 9402.16 470.931  14
   0  17   4 10036.2 461.669  11
   0  17   4 9369.65 481.047  10
   0  17  -4 9404.87 467.784  18
  -1  17  -4 603.336 82.1800  18
  -1  17  -4 570.382 93.1525  20
   1  17   4 553.766 81.1903  11
  -1  17  -4 747.378 96.8360  14
  -2  17  -4 2967.19 168.045  14
  -2  17  -4 2938.23 175.600  20
  -3  17  -4 12575.4 579.217  14
  -3  17  -4 12835.6 599.299  10
  -3  17  -4 13652.4 596.224  20
  -4  17  -4 3269.60 195.941  10
  -5  17  -4 14.2213 46.3168  10
   7  18  -4 28.3947 24.3167  18
   6  18  -4 3030.84 175.650  18
   6  18  -4 3068.20 189.900  16
  -6  18   4 2657.38 150.103  10
   5  18  -4 1745.79 121.373  14
   5  18  -4 1844.28 143.918  18
  -5  18   4 1754.26 147.353  15
   5  18  -4 1583.06 145.848  16
  -5  18   4 1608.59 123.915  10
  -4  18   4 3362.84 225.164  15
  -4  18   4 3513.39 213.010  10
   4  18  -4 3394.69 205.065  14
   3  18  -4 3459.53 215.321  14
   3  18  -4 3490.02 198.030  20
   3  18  -4 3832.68 233.056  18
  -3  18   4 3417.81 220.580  10
  -3  18   4 3171.17 222.399  15
   2  18  -4 2169.89 171.349  18
   2  18  -4 1966.15 149.472  20
  -2  18   4 2446.39 179.956  10
   1  18  -4 91.5291 83.3069  14
   1  18  -4 75.5846 64.3854  20
  -1  18   4 64.4947 80.0961  10
   1  18  -4 106.503 72.7107  18
   0  18   4 6142.02 227.107  10
   0  18  -4 6141.92 210.575  14
   0  18  -4 6099.40 203.835  18
   0  18  -4 5755.55 200.620  20
  -1  18  -4 1735.21 141.970  14
  -1  18  -4 1985.44 135.640  18
  -2  18  -4 1384.96 104.317  14
  -2  18  -4 1190.83 104.108  20
  -3  18  -4 273.866 56.7222  14
  -3  18  -4 266.728 66.7384  20
  -4  18  -4 24.8155 50.7907  10
  -5  18  -4-2.96085 31.6062  10
  -5  18  -4-20.9809 36.9124  17
  -7  19   4 396.875 50.0745  15
   6  19  -4 2510.97 147.977  18
  -6  19   4 2559.28 156.228  15
  -5  19   4 42.8620 63.6513  15
   5  19  -4 53.4841 62.3956  18
  -5  19   4 70.7783 53.6458  10
  -4  19   4 314.949 82.2978  15
  -4  19   4 316.240 75.1843  10
   4  19  -4 273.450 66.8697  14
   3  19  -4 315.923 73.6521  14
   3  19  -4 51.6045 38.3690  20
  -3  19   4 295.596 79.8240  10
   3  19  -4 261.784 81.3903  18
   2  19  -4 131.248 60.5054  20
   2  19  -4 143.276 74.8314  18
  -2  19   4 74.6419 77.1535  10
   1  19  -4 22.5226 69.7166  14
   1  19  -4 20.2947 59.9529  20
   1  19  -4 47.7199 65.8384  18
  -1  19   4 16.7495 74.5783  10
   0  19  -4 708.069 93.0743  18
   0  19  -4 856.803 96.6029  20
   0  19  -4 619.921 95.2302  14
  -1  19  -4 224.047 61.0701  18
  -1  19  -4 375.207 75.7277  14
  -2  19  -4 121.221 69.1393  20
  -2  19  -4 143.388 59.5089  14
  -3  19  -4 1697.63 108.939  14
   6  20  -4 817.160 64.9570  18
   5  20  -4 26.0858 53.7861  18
  -5  20   4 34.5262 42.8579  10
  -4  20   4 178.844 61.6826  10
   4  20  -4 182.558 52.7857  14
   3  20  -4 157.676 68.9921  18
  -3  20   4 33.3727 62.6452  10
   3  20  -4 105.722 57.5143  14
   2  20  -4 90.3119 63.2923  14
   2  20  -4-31.0370 50.3523  20
  -2  20   4 57.8228 69.4801  10
   2  20  -4 65.3095 66.4838  18
   1  20  -4 2845.21 181.098  14
   1  20  -4 2972.47 173.132  20
   1  20  -4 2622.96 176.088  18
  -1  20   4 3122.14 191.109  10
   0  20  -4 6279.02 320.370  18
   0  20  -4 6972.67 326.839  20
   0  20  -4 6473.94 327.957  14
  -1  20  -4 5247.17 267.707  18
  -1  20  -4 6062.84 285.239  14
  -2  20  -4 1600.31 115.930  20
  -2  20  -4 1552.29 110.316  14
  -3  20  -4 892.698 64.3022  14
   5  21  -4 7182.02 326.401  18
   4  21  -4-3.24137 25.9647  14
  -4  21   4 6547.19 154.861  10
   3  21  -4 2432.22 143.576  14
  -3  21   4 2382.47 151.508  10
   3  21  -4 2355.11 155.063  18
   2  21  -4 47.8592 55.0080  14
   2  21  -4-65.1759 57.6555  18
  -2  21   4 65.8135 62.1123  10
  -1  21   4 5907.48 298.221  10
   1  21  -4 5678.32 288.946  18
   1  21  -4 5901.09 282.160  20
   0  21  -4 16609.0 705.128  14
   0  21  -4 15411.2 695.862  18
   0  21  -4 16267.9 699.903  20
  -1  21  -4 1938.01 126.067  14
  -1  21  -4 1982.19 125.912  20
  -2  21  -4 85.3960 42.6296  14
  -4  22   4 89.8044 33.3690  10
   3  22  -4 70.4482 39.4627  14
  -3  22   4 155.393 50.1111  10
   3  22  -4 111.521 50.9469  18
   2  22  -4 3063.89 165.021  14
  -2  22   4 3024.22 171.453  10
   2  22  -4 3071.00 169.721  18
  -1  22   4 23.6427 53.4512  10
   1  22  -4-16.6888 47.7270  18
   0  22  -4 1570.95 100.432  18
   0  22  -4 1917.93 115.427  14
  -1  22  -4 128.756 43.4966  14
   2  23  -4-5.75515 34.6171  18
   0  23  -4 651.135 57.8382  14
 -11   0   5-7.92377 39.7857   5
 -10   0   5 74.9517 63.4889   5
  -9   0   5-10.2749 76.4936   5
  -8   0   5 36.4317 84.5806   5
  -7   0   5 38.5353 79.7043   5
  -6   0   5-25.1124 76.3241   5
  -6   0   5 274.651 318.769   4
  -5   0   5-11.7261 72.0202   5
  -5   0   5-127.366 273.720   4
  -4   0   5-53.6189 67.8810   5
  -3   0   5-19.5995 58.9493   5
  -2   0   5 18.3812 54.6905   5
   2   0  -5-95.9809 238.180   2
  -2   0   5-92.9960 258.012   3
  -1   0   5-17.6252 56.2927   5
  -1   0   5 88.9882 191.243   3
   1   0  -5-100.781 216.586   2
   0   0   5-86.3769 214.350   3
   0   0  -5-218.632 287.728   2
   0   0   5 25.7479 55.8549   5
   0   0   5-8.42979 60.5482  13
   1   0   5-13.5724 42.1079  11
   1   0   5-8.33935 51.2221  13
  -1   0  -5 117.224 205.696   2
   2   0   5-42.8779 44.3699  11
   2   0   5-33.9799 56.7887  13
   2   0   5-89.4846 222.066   3
   3   0   5 105.987 65.4359  13
   4   0   5-46.4393 69.1475  13
  -4   0  -5 40.5250 80.9826   8
   4   0   5-12.3645 85.4203  19
   5   0   5 15.1889 59.6121  12
   5   0   5 45.8667 64.9022  13
  -5   0  -5 59.0511 79.6211   8
   6   0   5-41.8967 69.7439  13
   6   0   5 18.9111 49.4670  12
  -6   0  -5-8.72754 72.6421   8
   6   0   5 42.3014 92.7833  19
  -7   0  -5-6.27647 58.0188   8
   7   0   5 47.0181 72.7627  19
   8   0   5-3.90771 39.3902  19
 -11  -1   5 236.386 47.7153   5
 -10  -1   5 296.750 75.4647   5
  -9  -1   5 764.007 113.415   5
  -8  -1   5 6191.58 358.902   5
  -7  -1   5-280.810 348.424   4
  -7  -1   5 50.9907 80.6683   5
  -6  -1   5 1047.65 130.160   5
  -6  -1   5 1227.95 433.746   4
  -5  -1   5 1900.32 513.463   4
  -5  -1   5 1574.85 154.245   5
  -4  -1   5 342.111 88.5835   5
  -3  -1   5 5845.50 323.552   5
  -2  -1   5 11663.3 566.939   5
   2  -1  -5 13544.8 1154.50   2
  -2  -1   5 13206.0 1124.82   3
  -1  -1   5 3294.69 531.653   3
   1  -1  -5 3204.63 594.789   2
  -1  -1   5 2877.56 191.760   5
   0   1   5 3713.60 225.245  13
   0  -1   5 3899.81 233.267  13
   0  -1   5 3802.76 584.425   3
   0  -1  -5 4774.12 711.066   2
   0  -1   5 4152.36 236.372   5
   1  -1   5 20771.7 905.438  13
   1   1   5 20036.3 896.719  13
  -1  -1  -5 18261.0 1577.45   2
   1  -1   5 22984.2 1508.78   3
   1   1   5 19921.1 888.546  11
   2   1   5 27252.8 1202.48  13
   2  -1   5 27754.7 1208.23  13
   2   1   5 28164.3 1199.39  11
   2  -1   5 26747.1 1808.87   3
   3   1   5 7396.24 397.923  13
   3  -1   5 8130.39 408.106  13
   3   1   5 8826.98 439.269  19
   3   1   5 7939.72 399.693  11
  -3   1  -5 7940.40 415.537   8
   4  -1   5 151.800 75.5432  13
   4   1   5 117.502 71.5467  13
   4   1   5 173.700 95.6513  19
  -4   1  -5 161.485 92.1604   8
  -4  -1  -5 40.7030 77.9919   8
   5   1   5 6426.94 332.675  13
   5  -1   5 5879.17 329.101  13
  -5   1  -5 6041.96 339.915   8
   5   1   5 5997.74 309.718  12
   5  -1   5 6079.88 318.613  12
  -5  -1  -5 5797.91 331.726   8
   6   1   5-48.7404 67.2382  13
   6  -1   5-34.0720 68.9018  13
   6   1   5 11.5588 32.4701  12
   6  -1   5 67.2039 56.8621  12
  -6   1  -5 123.934 81.8285   8
  -6  -1  -5 8.53190 68.6070   8
   6   1   5-42.5850 88.1194  19
   6  -1   5 52.0942 90.0295  19
  -7   1  -5 6.46936 62.1771   8
  -7  -1  -5 47.5928 57.6516   8
   7   1   5 31.7616 75.0324  19
   7  -1   5-61.7048 70.9746  19
   8  -1   5 690.602 65.0999  19
   8   1   5 574.963 64.4638  19
 -11  -2   5 3500.00 179.877   5
 -11   2   5 3686.77 182.044   5
 -10  -2   5 10499.1 496.061   5
  -9  -2   5 3442.91 229.260   5
  -8  -2   5 95.2686 81.6934   5
  -7  -2   5 542.907 106.805   5
  -7   2   5 401.532 102.792   5
  -7  -2   5 278.315 345.851   4
  -7   2   5 713.541 376.101   4
  -6  -2   5 111.303 75.2937   5
  -6   2   5 75.9505 77.0622   5
  -6  -2   5 406.096 314.247   4
  -6   2   5 138.493 210.501   4
  -5  -2   5 2894.25 614.488   4
  -5   2   5 2303.36 537.799   4
  -5  -2   5 2756.58 204.376   5
  -5   2   5 2651.42 203.016   5
  -4  -2   5 4157.49 257.732   5
  -4   2   5 4012.83 254.455   5
  -3   2   5 3193.52 205.108   5
  -3  -2   5 2772.54 197.774   5
  -2  -2   5 25747.2 1147.54   5
  -2   2   5 26150.4 1148.42   5
   2   2  -5 29472.2 1860.50   2
   2  -2  -5 26303.5 1792.90   2
  -2  -2   5 27567.3 1783.91   3
   1   2  -5 7993.13 898.304   2
   1  -2  -5 6660.88 826.606   2
  -1  -2   5 7481.26 380.606   5
  -1   2   5 7146.26 375.856   5
   0   2   5 1435.11 122.123  13
   0  -2   5 1482.00 130.355  13
   0  -2   5 1208.40 360.594   3
   0   2   5 2232.04 437.116   3
   0   2  -5 2506.06 518.538   2
   0  -2  -5 1723.96 437.639   2
   0  -2   5 1495.41 127.505   5
   0   2   5 1667.42 133.798   5
   1  -2   5 9078.79 892.914   3
   1   2   5 9386.47 902.632   3
   1   2   5 8144.23 420.881  11
   1   2   5 9693.19 441.598  19
   1  -2   5 8728.92 434.880  13
   1   2   5 8490.84 422.698  13
   2  -2   5 26074.9 1732.59   3
   2   2   5 24869.0 1711.02   3
   2   2   5 24492.2 1106.81  13
   2  -2   5 25695.3 1120.00  13
   2   2   5 27892.4 1140.90  19
   2   2   5 24612.3 1109.24  11
   3   2   5 6304.08 332.085  13
   3  -2   5 6427.81 343.105  13
   3   2   5 5992.08 332.304  11
   3   2   5 6839.13 368.737  19
   4   2   5 23842.0 1064.00  13
   4  -2   5 24511.4 1075.13  13
   4   2   5 24392.7 1102.94  19
  -4   2  -5 23372.8 1075.19   8
  -4  -2  -5 24736.9 1082.23   8
   5   2   5 6427.90 329.025  13
   5  -2   5 6546.91 340.230  13
  -5   2  -5 6370.99 341.939   8
   5  -2   5 6603.01 326.272  12
  -5  -2  -5 6382.80 336.365   8
   6   2   5-46.4344 63.3423  13
   6  -2   5-68.8847 72.8622  13
   6  -2   5-55.8670 59.7284  12
  -6   2  -5 8.92117 76.6974   8
  -6  -2  -5 82.5345 71.6933   8
   6   2   5-32.1912 88.8222  19
   6  -2   5-20.4910 88.5379  19
  -7   2  -5 1361.83 102.530   8
  -7  -2  -5 1171.19 89.8854   8
   7   2   5 1171.50 113.487  19
   7  -2   5 1159.63 107.465  19
   8   2   5 2270.65 129.013  19
   8  -2   5 2238.82 125.513  19
 -11  -3   5 171.974 38.0191   5
 -11   3   5 196.897 39.1338   5
 -10  -3   5 1441.68 122.208   5
 -10   3   5 1607.17 126.496   5
  -9  -3   5 942.746 116.888   5
  -9   3   5 815.215 113.160   5
  -8  -3   5 15089.1 754.299   5
  -8   3   5 16958.7 770.264   5
  -7  -3   5 784.982 123.023   5
  -7   3   5 814.070 127.745   5
  -7   3   5 1141.27 416.503   4
  -6  -3   5 819.906 119.307   5
  -6   3   5 911.668 130.876   5
  -6  -3   5 670.147 373.478   4
  -6   3   5 970.115 404.766   4
  -5  -3   5 6445.61 358.505   5
  -5   3   5 6062.49 354.796   5
  -4   3   5 6319.89 320.660  15
  -4  -3   5 6219.13 343.594   5
  -4   3   5 5870.56 340.041   5
  -3   3   5 4003.77 223.241  15
  -3  -3   5 3851.13 236.645   5
  -3   3   5 3595.38 232.698   5
  -2  -3   5-9.13688 53.7767   5
  -2   3   5 54.3473 55.0601   5
  -2  -3   5-92.4393 256.468   3
  -2   3   5-184.329 280.112   3
   2   3  -5-191.920 315.015   2
   2  -3  -5-187.563 307.862   2
  -1  -3   5 8523.06 423.264   5
  -1   3   5 8344.88 420.917   5
   1  -3  -5 10233.9 994.696   2
  -1  -3   5 8745.21 878.666   3
  -1   3   5 7978.98 856.038   3
   1   3  -5 7452.33 883.697   2
   0  -3   5 685.785 261.653   3
   0   3   5 170.139 237.255   3
   0   3  -5 432.024 251.873   2
   0  -3  -5 425.582 296.177   2
   0   3   5 536.529 78.9104  13
   0  -3   5 770.564 91.8040   5
   0   3   5 590.443 85.2416   5
   1  -3   5 19875.1 1436.87   3
   1   3   5 20355.0 1435.17   3
   1   3   5 19546.6 871.332  13
   1   3   5 19793.7 879.812  11
   1   3   5 19914.4 886.613  19
   2   3   5 26806.8 1218.03  13
   2  -3   5 29109.0 1849.99   3
   2   3   5 27865.6 1834.89   3
   2   3   5 30417.7 1255.24  19
  -2   3  -5 28441.5 1235.89   8
   3   3   5 5590.49 305.519  13
   3   3   5 5760.38 315.669  11
   3   3   5 6192.97 348.640  19
  -4   3  -5 839.158 123.378   8
  -4  -3  -5 905.215 120.724   8
   4   3   5 722.456 132.437  19
   4   3   5 922.162 105.435  13
   5   3   5 17503.8 806.823  13
   5  -3   5 17468.4 842.802  19
  -5   3  -5 18598.7 827.946   8
  -5  -3  -5 18166.7 820.201   8
   6   3   5 289.098 71.4175  13
   6  -3   5 309.836 75.5621  12
   6   3   5 258.279 98.2512  19
   6  -3   5 321.017 94.5813  19
  -6   3  -5 223.068 82.4289   8
  -6  -3  -5 189.510 76.0126   8
   7  -3   5 56.1469 49.6745  12
  -7   3  -5-13.0504 60.8635   8
  -7  -3  -5 14.4112 44.2122   8
   7   3   5 71.2016 74.1153  19
   7  -3   5-7.22385 64.0159  19
   8   3   5 298.934 48.3101  19
 -10  -4   5 459.548 76.7285   5
 -10   4   5 458.466 75.6066   5
  -9  -4   5 66.6797 65.2923   5
  -9   4   5 9.76024 74.6687   5
  -8  -4   5 642.919 106.154   5
  -8   4   5 679.412 113.866   5
  -7  -4   5 6785.85 952.971   4
  -7   4   5 7799.87 1022.57   4
  -7  -4   5 6881.84 399.509   5
  -7   4   5 7592.53 411.258   5
  -6  -4   5 9783.65 1133.85   4
  -6   4   5 8555.84 1067.67   4
  -6  -4   5 8965.57 469.569   5
  -6   4   5 8648.44 469.552   5
  -5   4   5 16912.1 768.698  15
  -5  -4   5 17017.7 794.289   5
  -5   4   5 16845.8 797.696   5
  -4   4   5 43236.2 1837.68  15
  -4  -4   5 42861.1 1856.86   5
  -4   4   5 43871.6 1860.74   5
  -3   4   5 22871.2 981.520  15
  -3  -4   5 22620.9 995.210   5
  -3   4   5 21167.6 990.219   5
  -2   4   5 48753.7 2069.19   5
  -2  -4   5 47669.8 2068.60   5
   2   4  -5 53569.1 2844.81   2
   2  -4  -5 54607.8 2851.07   2
  -2  -4   5 51591.8 2784.22   3
  -2   4   5 50944.3 2774.65   3
   1   4  -5 1100.05 374.478   2
   1  -4  -5 877.532 355.066   2
  -1  -4   5 1225.16 337.149   3
  -1   4   5 954.605 307.279   3
  -1  -4   5 1089.72 105.007   5
  -1   4   5 925.399 98.7317   5
   0   4   5 18218.1 793.996  13
   0  -4   5 17917.6 814.059  13
   0  -4   5 18092.4 809.062   5
   0   4   5 17510.4 805.193   5
   0   4  -5 17877.4 1454.37   2
   0  -4  -5 15836.1 1387.20   2
   0  -4   5 18428.6 1345.28   3
   0   4   5 17077.3 1307.47   3
   1  -4   5 84.0915 180.719   3
   1   4   5-83.4528 179.346   3
   1   4   5 8.49824 52.7225  11
   1   4   5 6.97250 45.3685  13
   1  -4   5 27.6678 61.6236  13
   1   4   5-8.88293 58.3218  19
  -2   4  -5 7054.06 355.374   8
   2   4   5 6576.70 770.681   3
   2  -4   5 5641.36 722.247   3
   2   4   5 6526.03 334.620  13
   2  -4   5 6400.33 351.401  13
   2   4   5 6847.64 353.204  11
   2   4   5 6670.82 365.631  19
   3   4   5 84.1156 56.6130  13
   3   4   5 36.0509 88.8902  19
   3   4   5 37.8115 66.4180  11
   3  -4   5 152.447 78.9211  13
  -3   4  -5 67.2861 77.8116   8
   4  -4   5 1114.08 126.526  13
   4   4   5 1072.68 110.998  13
   4   4   5 1053.03 143.695  19
  -4  -4  -5 1327.71 136.928   8
   5  -4   5 273.507 89.6178  13
   5   4   5 226.397 71.1465  13
  -5  -4  -5 331.615 88.6653   8
  -5   4  -5 110.725 85.6877   8
   6  -4   5 3223.32 210.111  13
   6  -4   5 3069.79 196.397  12
  -6   4  -5 3262.66 213.911   8
  -6  -4  -5 3236.20 198.626   8
   6   4   5 3198.69 228.381  19
   6  -4   5 3067.48 217.599  19
   7  -4   5 1341.16 108.902  12
  -7   4  -5 1621.44 126.338   8
   7   4   5 1593.73 135.114  19
   7  -4   5 1620.45 129.263  19
 -10  -5   5 1442.23 117.098   5
 -10   5   5 1850.88 124.175   5
  -9  -5   5 9512.85 474.829   5
  -9   5   5 9709.28 477.168   5
  -8  -5   5 9244.67 477.245   5
  -8   5   5 9243.35 480.941   5
  -7  -5   5 11044.5 1207.88   4
  -7   5   5 9497.23 1154.36   4
  -7  -5   5 10566.5 546.661   5
  -7   5   5 11126.7 555.997   5
  -6   5   5 2846.94 190.214  15
  -6   5   5 2185.83 547.354   4
  -6  -5   5 2889.19 209.764   5
  -6   5   5 2481.01 207.124   5
  -5   5   5 9146.81 463.571  15
  -5  -5   5 9532.54 483.301   5
  -5   5   5 9613.07 487.879   5
  -4   5   5 7483.86 372.524  15
  -4  -5   5 6515.29 373.129   5
  -4   5   5 7244.46 382.559   5
   3   5  -5 630.810 93.2184  16
  -3   5   5 686.068 91.5556  15
  -3  -5   5 598.059 93.3768   5
  -3   5   5 516.335 87.0085   5
  -2   5   5 5844.80 303.575  15
  -2  -5   5 5334.47 297.089   5
  -2   5   5 5427.75 298.220   5
  -2  -5   5 5066.54 690.649   3
  -2   5   5 4072.40 613.478   3
   2   5  -5 4906.96 693.085   2
   2  -5  -5 4987.28 689.434   2
   1   5  -5 3159.50 568.090   2
   1  -5  -5 2796.09 535.710   2
  -1  -5   5 3540.36 580.069   3
  -1   5   5 3339.40 545.204   3
  -1  -5   5 3052.35 194.494   5
  -1   5   5 2949.53 191.607   5
   0   5   5 8674.48 425.189  13
   0  -5   5 9373.68 456.512  13
   0   5  -5 9262.37 998.004   2
   0  -5  -5 6830.28 867.768   2
   0  -5   5 8041.03 847.331   3
   0   5   5 8865.34 867.735   3
   0  -5   5 9328.54 446.943   5
   0   5   5 9355.52 445.942   5
  -1   5  -5 3302.59 206.711   8
   1  -5   5 3985.77 562.427   3
   1   5   5 3206.77 508.427   3
   1   5   5 3373.98 195.907  13
   1  -5   5 3553.47 220.359  13
   1   5   5 3547.31 216.722  11
   1   5   5 3270.95 215.095  19
  -2   5  -5 48605.1 2066.76   8
   2  -5   5 47947.0 2708.60   3
   2   5   5 50863.5 2741.23   3
   2   5   5 48109.0 2046.26  13
   2  -5   5 49532.1 2074.12  13
   2   5   5 48935.2 2073.30  11
   2   5   5 49220.0 2087.99  19
   3   5   5 26841.2 1188.05  13
   3  -5   5 27870.1 1214.53  13
   3   5   5 27154.2 1237.53  19
   3   5   5 28209.1 1217.33  11
  -3   5  -5 28147.8 1214.96   8
   4   5   5 1596.17 170.861  19
   4  -5   5 1101.80 132.699  13
   4   5   5 1421.35 121.024  13
   5   5   5 5008.14 286.174  13
   5  -5   5 5686.40 309.921  13
  -5   5  -5 5497.40 315.345   8
  -5  -5  -5 5934.42 309.665   8
   6  -5   5 131.543 71.3293  13
   6  -5   5 87.3525 65.1326  12
   6   5   5 245.832 94.9243  19
   6  -5   5 208.485 85.8408  19
  -6   5  -5 235.521 84.4283   8
  -6  -5  -5 136.075 63.2159   8
   7  -5   5 384.993 66.6881  12
  -7   5  -5 414.357 76.4361   8
   7  -5   5 318.299 75.1036  19
   7   5   5 454.716 85.7265  19
 -10  -6   5 67.8184 46.4853   5
 -10   6   5 20.3987 45.8817   5
  -9  -6   5-34.2366 64.1669   5
  -9   6   5-8.56387 64.6404   5
  -8  -6   5 1889.55 165.465   5
  -8   6   5 2132.57 172.444   5
  -7  -6   5 116.543 79.2947   5
  -7   6   5 73.4294 76.0208   5
  -7   6   5 95.0122 56.8392  15
  -6  -6   5 991.954 121.822   5
  -6   6   5 1049.02 127.489   5
  -6   6   5 1209.30 122.427  15
  -5  -6   5 15992.9 763.884   5
  -5   6   5 16448.3 772.167   5
  -5   6   5 16771.5 760.705  15
  -4  -6   5 557.918 89.5584   5
  -4   6   5 535.603 89.3032   5
  -4   6   5 363.691 81.1490  15
   4   6  -5 492.566 93.6638  16
  -3  -6   5 558.423 87.7735   5
  -3   6   5 498.464 87.4691   5
   3   6  -5 583.829 97.2259  16
  -3   6   5 745.895 97.9967  15
  -2   6   5 3098.85 208.880  15
   2   6  -5 3206.73 214.595  16
  -2  -6   5 3908.12 592.823   3
  -2   6   5 3474.97 551.966   3
  -2  -6   5 3408.02 207.916   5
  -2   6   5 3227.70 205.902   5
   1   6  -5 6861.16 341.579  16
   1   6  -5 5436.05 736.569   2
   1  -6  -5 4954.56 695.048   2
  -1   6   5 7203.68 763.081   3
  -1  -6   5 5487.72 689.426   3
  -1   6   5 6366.59 317.446  10
  -1  -6   5 6225.97 328.400   5
  -1   6   5 5756.71 323.154   5
   0  -6   5 6787.65 347.709  13
   0   6  -5 6747.89 323.594   8
   0   6   5 5953.44 326.024   5
   0  -6   5 6182.93 329.791   5
   0   6   5 5472.53 677.991   3
   0  -6   5 5376.25 669.994   3
   0   6  -5 5266.22 747.171   2
   0  -6  -5 6103.92 779.446   2
  -1   6  -5 276.988 70.4901   8
   1   6   5 298.903 80.7277  19
   1   6   5 332.844 79.1662  11
   1  -6   5 350.925 77.6757  13
   1  -6   5 81.5371 202.702   3
   1   6   5 161.602 187.954   3
  -2   6  -5 75571.6 3115.80   8
   2  -6   5 74821.2 3120.65  13
   2   6   5 73461.9 3137.24  19
   2   6   5 73773.1 3122.02  11
   2  -6   5 79236.0 3826.42   3
   2   6   5 75958.5 3808.21   3
   3   6   5 50650.0 2170.33  19
   3   6   5 49915.2 2145.48  11
   3   6   5 49642.3 2110.73  13
   3  -6   5 52595.5 2142.24  13
  -3   6  -5 49765.9 2139.45   8
   4   6   5 5082.62 319.599  19
   4  -6   5 5086.20 289.979  13
   4   6   5 4725.12 261.371  13
   5  -6   5 9082.98 267.509  13
  -5  -6  -5 9224.00 258.332   8
  -5   6  -5 8431.60 271.461   8
  -6   6  -5 596.301 100.160   8
  -6  -6  -5 768.262 84.8111   8
   6  -6   5 579.216 89.2331  12
   6   6   5 648.168 112.346  19
   6  -6   5 737.336 111.785  19
   6  -6   5 739.373 102.346  13
  -7   6  -5 94.1375 62.3749   8
   7  -6   5 34.8575 51.5114  12
   7  -6   5-30.1174 60.2575  19
   7   6   5-42.3717 66.4450  19
 -10  -7   5 44.2676 35.5160   5
  10   7  -5 19.1619 56.3390  16
  -9  -7   5 1481.08 123.171   5
  -9   7   5 1231.97 117.538   5
  -8  -7   5-40.4677 71.0269   5
  -8   7   5-30.7143 67.2373   5
  -8   7   5-42.7537 51.9548  15
  -7  -7   5 2394.98 187.693   5
  -7   7   5 2398.05 188.459   5
  -7   7   5 2390.20 172.317  15
  -6  -7   5 20832.4 945.329   5
  -6   7   5 20730.5 951.460   5
  -6   7   5 20663.9 936.182  15
  -5  -7   5 93.8017 64.8114   5
  -5   7   5 76.9207 67.6328   5
  -5   7   5 186.124 83.7578  15
  -4  -7   5 58.1102 60.7487   5
  -4   7   5 10.0359 57.8086   5
  -4   7   5 112.187 72.1967  15
   4   7  -5 139.411 69.9357  16
  -3  -7   5 1098.37 351.882   3
  -3   7   5 563.563 263.062   3
  -3  -7   5 858.099 103.499   5
  -3   7   5 869.097 101.542   5
   3   7  -5 819.405 117.810  16
  -3   7   5 1043.25 115.316  15
  -2   7   5 252.681 61.3204  10
   2   7  -5 206.780 75.5889  16
  -2   7   5 372.189 89.5525  15
  -2  -7   5 248.842 62.1214   5
  -2   7   5 382.325 69.9780   5
  -2  -7   5 172.555 251.292   3
  -2   7   5-86.8052 264.047   3
   1   7  -5 8304.49 397.663  16
  -1  -7   5 7434.26 387.909  13
   1   7  -5 7289.87 834.130   2
   1  -7  -5 8053.87 866.152   2
  -1  -7   5 7856.87 812.981   3
  -1   7   5 6604.71 747.979   3
  -1   7   5 7086.41 364.227  10
  -1  -7   5 7276.84 371.076   5
  -1   7   5 6915.31 367.399   5
   0  -7   5 14935.7 687.827  13
   0   7  -5 14876.9 662.425   8
   0  -7   5 15614.9 1177.21   3
   0   7   5 12983.7 1096.98   3
   0   7   5 14398.5 674.549  19
  -1   7  -5 405.833 79.1780   8
   1   7   5 325.631 83.2630  11
   1  -7   5 343.036 82.0062  13
   1  -7   5 479.152 210.728   3
   1   7   5 314.636 207.578   3
   1   7   5 394.292 87.2979  19
  -2   7  -5 484.766 86.8313   8
   2  -7   5 500.372 93.3145  13
   2   7   5 458.788 93.1418  11
   2   7   5 562.844 110.245  19
   3   7   5 6147.64 365.538  19
   3   7   5 6093.80 341.615  11
   3  -7   5 6329.87 339.073  13
  -3   7  -5 6110.50 339.359   8
   4  -7   5 7046.44 378.348  13
   4   7   5 7084.81 413.779  19
  -4   7  -5 7456.47 390.194   8
   5  -7   5 13615.6 639.466  13
  -5  -7  -5 13656.5 628.209   8
   6  -7   5 774.861 101.226  13
   6  -7   5 902.309 115.172  19
   6   7   5 1089.38 129.897  19
  -6   7  -5 1072.77 115.846   8
   7  -7   5 515.915 76.9446  19
   7   7   5 555.874 86.9775  19
  -7   7  -5 524.736 75.5914   8
   7  -7   5 418.491 67.3315  12
   7   7   5 372.806 67.5195   9
  10   8  -5 843.756 88.4929  16
   9   8  -5 885.818 109.581  16
  -9  -8   5 780.974 80.9673   5
  -8   8   5 94.9608 59.0982  15
  -8  -8   5 46.1641 62.7573   5
  -8   8   5-45.4747 62.3332   5
  -7   8   5 421.469 84.4777  15
  -7  -8   5 468.430 91.2353   5
  -7   8   5 428.798 89.0166   5
  -6   8   5 851.308 118.597  15
  -6   8   5 1202.27 130.322   5
  -6  -8   5 1214.75 126.170   5
  -5   8   5 413.817 92.5484  15
   5   8  -5 504.852 112.838  16
  -5  -8   5 397.987 82.6241   5
  -5   8   5 555.416 91.5443   5
   4   8  -5 14395.4 686.545  16
  -4   8   5 15151.9 678.791  15
  -4  -8   5 12982.7 650.062   5
  -4   8   5 14108.4 659.788   5
  -3   8   5 4217.97 263.030  15
   3   8  -5 4566.18 273.530  16
  -3  -8   5 4337.38 247.802   5
  -3   8   5 3995.16 243.964   5
  -3  -8   5 3787.28 583.172   3
  -3   8   5 4175.30 615.126   3
   2   8  -5 1098.15 126.547  16
  -2   8   5 1034.47 121.469  15
  -2  -8   5 974.456 101.765   5
  -2   8   5 1060.58 104.015   5
  -2   8   5 1244.42 109.471  10
  -2  -8   5 1572.36 379.788   3
  -2   8   5 667.522 286.868   3
   1   8  -5 3749.30 237.878  16
  -1  -8   5 3590.10 230.764  13
  -1  -8   5 4319.42 570.154   3
  -1   8   5 3822.44 541.216   3
  -1   8   5 3861.44 219.814  10
  -1  -8   5 3471.40 212.145   5
  -1   8   5 3314.40 208.291   5
   0  -8   5 7164.70 377.060  13
   0   8   5 7424.47 372.851  19
   0   8  -5 6921.16 351.002   8
   0  -8   5 5902.89 696.068   3
   0   8   5 7792.80 761.808   3
   1  -8   5 5339.02 640.903   3
   1   8   5 5242.99 637.703   3
   1   8   5 5469.15 311.550  19
   1   8   5 4938.56 298.747  11
  -1   8  -5 5394.55 289.256   8
   1  -8   5 5519.14 303.965  13
   2   8   5 3438.56 239.907  19
   2   8   5 3701.15 231.200  11
  -2   8  -5 3204.63 213.749   8
   2  -8   5 3254.82 218.765  13
   3   8   5 11509.7 588.208  19
  -3   8  -5 11528.8 529.753  20
   3   8   5 10993.8 559.595  11
   3  -8   5 12052.6 556.873  13
  -3   8  -5 11142.5 556.162   8
   4  -8   5 6870.40 361.284  13
   4   8   5 6641.61 393.837  19
  -4   8  -5 6720.58 369.235   8
   5  -8   5 324.411 84.4788  12
  -5  -8  -5 162.246 64.5474   8
   5  -8   5 342.163 82.8315  13
   6  -8   5 1111.57 112.666  13
   6   8   5 1346.88 142.152  19
   6  -8   5 1481.36 133.858  19
  -6   8  -5 1397.24 127.529   8
   7   8   5 3488.89 196.649  19
   7  -8   5 3483.85 187.139  19
   7   8   5 3026.08 179.344   9
  -7   8  -5 3814.44 191.930   8
  10   9  -5 813.954 83.1910  16
  -9   9   5 959.581 79.4804  15
   9   9  -5 911.057 87.6792  18
  -8   9   5 426.012 75.9680  15
   8   9  -5 477.235 100.596  16
  -8  -9   5 503.675 79.5631   5
  -7   9   5 7736.02 407.492   5
  -7  -9   5 7455.86 405.247   5
   6   9  -5 8934.10 467.530  16
  -6   9   5 7857.00 430.958  15
  -6  -9   5 7998.24 421.719   5
  -6   9   5 8744.23 431.936   5
   5   9  -5 26.8406 86.7966  16
  -5   9   5 204.268 88.7616  15
  -5  -9   5 242.641 69.8156   5
  -5   9   5 165.879 64.4322   5
  -4   9   5 375.175 260.734   3
  -4   9   5 282.771 88.0305  15
   4   9  -5 475.409 100.883  16
  -4   9   5 451.419 78.9031   5
   3   9  -5 680.904 108.557  16
  -3   9   5 552.569 104.660  15
  -3   9   5 442.998 78.4300  10
  -3   9   5 589.576 79.7301   5
   2   9  -5 5243.75 305.730  16
  -2   9   5 5078.88 299.812  15
  -2   9   5 4889.11 268.958   5
  -2   9   5 5059.20 274.425  10
  -2  -9   5 4668.61 590.892   3
  -2   9   5 4788.61 611.245   3
   1   9  -5 9673.58 465.705  16
  -1  -9   5 8965.38 447.625  13
  -1  -9   5 6970.63 754.515   3
  -1   9   5 7990.07 801.797   3
  -1   9   5 8702.66 432.293  10
  -1   9   5 8403.65 418.448   5
   0  -9   5 42919.2 1837.28  13
   0   9   5 42419.6 1833.94  19
   0   9   5 43666.3 1833.77  10
   0  -9   5 45246.5 2374.50   3
   0   9   5 41133.5 2320.20   3
   1   9   5 2175.36 391.718   3
   1   9   5 2230.20 178.208  19
   1   9   5 2146.97 171.144  11
  -1   9  -5 2010.87 154.910   8
  -1   9  -5 2151.47 152.390  14
   1  -9   5 2351.39 166.940  13
   2   9   5 8340.48 441.912  19
   2   9   5 8040.74 425.525  11
  -2   9  -5 7843.38 412.969   8
   2  -9   5 8377.19 416.464  13
   3   9   5 2672.15 220.378  19
  -3   9  -5 2907.76 180.955  20
   3  -9   5 2895.35 196.677  13
   3   9   5 2863.54 206.606  11
  -3   9  -5 2775.90 200.377   8
   4  -9   5 210.712 79.0163  13
  -4   9  -5 310.384 93.6735   8
   4   9   5 398.550 115.369  19
   5  -9   5 2056.14 156.010  13
  -5  -9  -5 2181.73 142.660   8
   5  -9   5 2040.91 159.142  12
  -5   9  -5 1926.08 162.862   8
   6   9   5 1173.55 126.578  19
   6  -9   5 1443.81 111.998  12
   6  -9   5 1366.11 109.416  13
  -7   9  -5 767.543 76.6644   8
   7  -9   5 782.142 73.0566  19
   7   9   5 680.661 82.6577  19
  10  10  -5 345.653 54.1618  16
   9  10  -5 362.956 82.0717  16
  -9  10   5 202.668 46.2449  15
   8  10  -5 5215.13 307.355  16
  -8  10   5 5044.45 272.725  15
  -7  10   5 335.383 89.7810  15
   7  10  -5 357.815 108.137  16
   6  10  -5 6805.04 352.486  16
  -6  10   5 7268.26 333.230  15
   5  10  -5 2487.60 211.794  16
  -5  10   5 2468.58 198.222  15
  -4  10   5 17941.5 827.299  15
   4  10  -5 17214.6 836.600  16
  -3  10   5 5925.94 349.256  15
   3  10  -5 5894.00 355.258  16
  -3  10   5 6436.32 321.671  10
  -2  10   5 21146.6 942.409  10
  -2 -10   5 20455.5 955.681  13
   2  10  -5 22428.1 985.141  16
  -2  10   5 21588.3 974.037  15
  -1  10   5 28342.7 1220.11  10
  -1 -10   5 28051.8 1227.89  13
   1  10  -5 27443.0 1214.94  18
   0  10   5 2119.43 170.773  10
   0  10   5 2023.61 163.299  19
   0 -10   5 2139.32 161.714  13
   1  10   5 9007.61 471.686  19
  -1  10  -5 9135.37 447.978   8
  -1  10  -5 9174.15 443.677  14
   1 -10   5 9313.71 456.944  13
   2  10   5 6396.88 377.969  19
   2  10   5 6796.42 366.043  11
  -2  10  -5 6523.51 353.474   8
   2 -10   5 6908.85 355.233  13
   3  10   5 4335.04 298.363  19
  -3  10  -5 4555.25 251.267  20
   3  10   5 4896.83 285.786  11
   3 -10   5 4555.40 263.069  13
  -3  10  -5 4545.62 272.221   8
   4 -10   5 3941.10 231.961  13
   4  10   5 3774.63 265.283  19
  -4  10  -5 3795.75 243.348   8
   5 -10   5 597.984 87.4515  13
   5 -10   5 632.953 92.0290  12
   5  10   5 614.898 118.276  19
  -5  10  -5 601.391 99.6667   8
   6 -10   5 395.891 68.1009  12
   7 -10   5 2566.02 134.256  19
   7  10   5 2472.11 141.911  19
  -7  10  -5 2531.30 137.377   8
   7 -10   5 2437.49 132.788  12
   9  11  -5 34.9426 62.5332  16
  -9  11   5 14.8080 35.1408  15
   8  11  -5 776.631 100.802  18
  -8  11   5 924.255 98.5587  15
   8  11  -5 969.309 123.149  16
   7  11  -5 616.338 117.986  16
  -7  11   5 585.107 93.8802  15
   6  11  -5 2447.34 216.580  16
  -6  11   5 3094.98 213.492  15
  -5  11   5 9993.77 520.285  15
   5  11  -5 10366.5 541.647  16
  -4  11   5 988.522 104.848  10
  -4  11   5 1394.47 150.701  15
   4  11  -5 1385.35 155.731  16
  -3  11   5 1431.31 131.566  10
  -3  11   5 1573.37 156.714  15
   3  11  -5 1667.33 162.701  16
   2  11  -5-80.6973 74.0495  18
   2  11  -5 12.6008 74.9862  16
  -2  11   5 11.6279 75.6637  15
  -2 -11   5-9.70990 64.3230  13
  -2  11   5-8.59616 67.0392  10
  -1  11   5 1605.67 143.565  10
  -1 -11   5 1891.38 146.740  13
   1  11  -5 1536.88 138.980  18
   0  11   5 59.3202 64.3331  19
   0  11   5 10.2650 61.7465  11
   0 -11   5 9.00607 61.7169  13
   0  11   5-9.62249 81.8546  10
  -1  11  -5 71.8371 62.7052  14
  -1  11  -5 74.6407 58.7367   8
   1 -11   5 79.0929 58.2855  13
   1  11   5 57.3206 77.9651  19
   2 -11   5 1921.86 146.702  13
   2  11   5 1858.66 178.002  19
  -2  11  -5 1782.91 145.715  20
  -2  11  -5 2059.90 157.529   8
  -3  11  -5 375.063 88.2809   8
  -3  11  -5 279.220 69.7945  20
   3  11   5 366.480 111.533  19
   3 -11   5 330.988 78.9753  13
  -4 -11  -5 535.248 81.0490   8
  -4  11  -5 652.473 105.886   8
   4  11   5 445.960 114.795  19
   4 -11   5 422.088 80.0728  13
  -5  11  -5 31.5468 72.2869   8
   5 -11   5 20.4920 62.3335  12
   5  11   5 51.6447 86.4856  19
   5 -11   5 127.875 58.3531  13
  -6  11  -5 431.152 75.5082   8
   6 -11   5 436.728 66.2029  12
   6 -11   5 470.391 77.8249  19
   9  12  -5 23.5990 56.9453  16
  -9  12   5 22.1337 32.7196  15
  -8  12   5 2035.04 146.088  15
   8  12  -5 2270.04 149.877  18
   8  12  -5 2349.76 174.653  16
  -7  12   5 2110.47 162.521  15
   7  12  -5 2034.07 164.785  18
   7  12  -5 1805.27 173.300  16
  -6  12   5 6767.97 373.196  15
   6  12  -5 6676.02 391.883  16
  -5  12   5 12028.4 596.775  15
   5  12  -5 11771.1 609.382  16
  -4  12   5 117.349 65.0881  10
  -4  12   5 266.795 101.764  15
   4  12  -5 259.714 102.028  16
   3  12  -5 493.097 108.779  16
  -3  12   5 601.087 116.086  15
  -3 -12   5 366.463 81.2505  13
  -3  12   5 472.215 84.3276  10
  -2 -12   5 7659.60 396.515  13
   2  12  -5 7474.68 405.265  18
   2  12  -5 8360.40 435.944  16
  -2  12   5 7318.37 417.068  15
  -2  12   5 7930.91 397.953  10
  -1  12   5 10308.1 507.509  10
  -1  12   5 10199.5 510.648  11
  -1 -12   5 10348.8 498.830  13
   1  12  -5 10154.6 499.734  18
   0  12   5 2415.16 186.886  11
   0  12   5 2649.45 196.135  10
   0  12   5 2606.23 186.951  19
   0  12  -5 2547.46 179.088  14
   0 -12   5 2735.23 180.134  13
   1  12   5 3297.79 223.492  19
   1  12   5 3229.74 217.035  11
  -1  12  -5 3160.00 196.380   8
  -1  12  -5 2774.66 191.302  14
   1 -12   5 3116.14 197.615  13
   2  12   5 1633.90 164.432  19
  -2  12  -5 1670.58 138.799  20
   2 -12   5 1654.52 131.033  13
  -2  12  -5 1440.73 118.136  14
   2  12   5 1484.31 146.645  11
  -2  12  -5 1443.82 135.919   8
   3 -12   5 60.5747 55.5822  13
  -3  12  -5-72.9392 72.8772   8
   3  12   5 12.5490 91.4563  19
  -3  12  -5 27.9984 53.8896  20
   4 -12   5 482.350 76.7036  13
  -4  12  -5 314.133 87.0417   8
  -4  12  -5 412.099 63.9427  20
   4  12   5 277.337 101.615  19
   5  12   5 1698.02 145.452  19
   5 -12   5 1389.31 114.721  12
  -5  12  -5 1368.95 121.128   8
   5 -12   5 1362.36 106.722  13
   6 -12   5 869.776 86.7337  19
  -6  12  -5 790.619 81.2569   8
   6 -12   5 764.206 75.1734  12
   9  13  -5 906.763 82.3420  16
   8  13  -5 289.551 75.9943  16
  -8  13   5 253.056 62.3215  15
   8  13  -5 209.511 59.4813  18
  -7  13   5 3567.95 224.104  15
   7  13  -5 3804.25 229.039  18
   7  13  -5 3520.59 241.268  16
  -6  13   5 4857.35 291.353  15
   6  13  -5 4705.87 304.739  16
   5  13  -5 948.495 133.711  18
  -5  13   5 930.504 126.778  15
   5  13  -5 983.729 140.434  16
  -4  13   5 21511.3 999.720  15
   4  13  -5 21926.4 994.681  18
   4  13  -5 22497.3 1015.44  16
  -4  13   5 21474.1 955.023  10
   3  13  -5 7030.12 387.287  18
   3  13  -5 6791.39 401.902  16
  -3  13   5 7202.46 400.805  15
  -3  13   5 7228.79 368.220  10
  -2  13   5 2224.38 171.344  10
  -2 -13   5 2107.57 157.609  13
   2  13  -5 2195.13 175.366  18
   2  13  -5 2171.24 190.599  16
  -1  13   5 14217.2 668.906  10
  -1  13   5 14191.8 669.964  11
  -1 -13   5 13890.6 649.154  13
   1  13  -5 14506.0 663.920  18
   0  13   5 11987.5 577.021  10
   0  13   5 12091.2 576.412  11
   0  13  -5 11837.4 554.215  18
   0  13   5 11581.1 569.654  19
   0  13  -5 11666.5 563.065  14
   0 -13   5 11981.1 553.264  13
   1  13   5 15836.5 728.735  11
   1  13   5 14901.9 728.791  19
   1 -13   5 16335.8 704.356  13
  -1  13  -5 15009.0 703.059  14
   2  13   5 4708.23 286.552  19
  -2  13  -5 4663.87 256.198  20
   2 -13   5 4938.12 252.038  13
  -2  13  -5 4201.73 239.060  14
   2  13   5 4276.06 269.175  11
  -2  13  -5 4237.80 252.330   8
   3 -13   5 178.756 61.1952  13
  -3  13  -5 175.117 71.7787   8
   3  13   5 140.833 98.5658  19
  -3  13  -5 288.985 69.9982  20
   4  13   5 3856.57 240.795  19
  -4  13  -5 3556.26 189.594  20
   4 -13   5 3121.52 188.442  13
   4 -13   5 3858.65 210.803  12
  -4  13  -5 3277.50 208.869   8
  -5  13  -5 308.058 69.8383   8
   5  13   5 299.156 87.3164  19
   5 -13   5 358.818 63.9545  12
  -6  13  -5 162.081 42.0938   8
   6 -13   5 158.846 44.0472  12
   6 -13   5 277.476 50.8700  19
  -8  14   5 814.684 80.8575  15
   8  14  -5 750.431 92.1959  16
   8  14  -5 617.036 69.3574  18
   7  14  -5 44.6001 68.4000  18
  -7  14   5-54.5805 68.4093  15
   7  14  -5 28.4641 78.9718  16
  -6  14   5 39.4847 80.3251  15
   6  14  -5 22.9210 91.0606  16
  -5  14   5 3006.89 219.424  15
   5  14  -5 3214.83 225.317  18
   5  14  -5 3132.52 235.625  16
  -4  14   5 3357.13 206.662  10
  -4  14   5 4074.52 254.223  15
   4  14  -5 3334.43 238.076  18
   4  14  -5 3546.06 255.350  16
  -3  14   5 1605.70 137.607  10
   3  14  -5 1420.49 150.403  18
   3  14  -5 1657.84 171.200  16
  -2  14   5 1937.94 160.517  10
  -2  14   5 1856.43 155.710  11
   2  14  -5 2015.68 162.981  18
   1  14  -5 14786.9 711.891  14
   1  14  -5 15391.3 711.479  18
  -1  14   5 15847.7 720.092  11
  -1  14   5 15786.2 720.587  10
   0  14  -5 14662.7 666.777  14
   0  14  -5 13883.1 653.223  18
   0  14   5 14196.4 674.292  11
   0  14   5 14943.0 681.338  10
  -1  14  -5 872.346 101.847  14
   1  14   5 930.119 116.247  11
   1  14   5 999.889 121.101  19
  -1  14  -5 972.067 109.402  20
  -2  14  -5 1622.70 103.499  14
   2  14   5 1850.54 134.650  11
  -2  14  -5 1652.55 116.842  20
   2  14   5 1625.99 141.299  19
  -3  14  -5 1100.16 94.6539  20
   3  14   5 1187.23 129.807  19
   4 -14   5 490.154 72.2032  12
  -4  14  -5 367.889 72.9357   8
   5 -14   5 2257.37 127.002  12
  -5  14  -5 1808.37 124.272   8
   5  14   5 2078.84 148.832  19
  -8  15   5 3767.92 164.847  15
   8  15  -5 2445.85 141.844  18
   7  15  -5 8.17763 66.5362  16
  -7  15   5-6.85636 58.9403  15
   7  15  -5 25.1011 59.2986  18
   6  15  -5 118.464 59.0542  14
   6  15  -5 268.574 94.8626  16
  -6  15   5 188.664 82.9473  15
   5  15  -5 7029.93 352.190  14
  -5  15   5 7144.99 376.625  15
   5  15  -5 7047.66 371.178  18
   5  15  -5 6709.23 381.144  16
  -5  15   5 6340.97 323.697  10
   4  15  -5 8911.72 452.657  18
   4  15  -5 9171.07 474.724  16
  -4  15   5 8310.12 453.666  15
  -4  15   5 8537.51 419.436  10
  -3  15   5 4174.85 241.261  10
   3  15  -5 3839.56 251.930  18
   3  15  -5 4246.76 278.349  16
  -3  15   5 3893.81 237.376  11
   2  15  -5 2059.53 170.160  14
  -2  15   5 2137.05 159.155  11
  -2  15   5 2236.96 170.697  10
   2  15  -5 2194.72 169.221  18
   1  15  -5 878.081 111.402  14
  -1  15   5 1030.17 125.793  10
  -1  15   5 893.740 108.849  11
   1  15  -5 805.529 107.046  18
   0  15  -5 234.156 65.8810  18
   0  15  -5 260.246 83.8214  20
   0  15   5 324.416 82.6132  11
   0  15   5 416.197 98.1870  10
   0  15  -5 274.147 83.9193  14
   1  15   5 2430.99 174.337  11
  -1  15  -5 2329.09 163.894  20
  -1  15  -5 2203.38 159.595  14
   2  15   5 903.233 115.771  19
  -2  15  -5 899.884 102.359  20
  -2  15  -5 878.599 89.9119  14
   3  15   5 501.346 96.2790  19
  -3  15  -5 321.074 73.9390  20
   4 -15   5 107.273 50.5878  12
   4  15   5 204.173 76.3005  19
  -5  15  -5 1388.60 94.2494  10
   5 -15   5 1447.02 86.4904  12
  -7  16   5 224.298 64.9057  15
   7  16  -5 296.535 61.3932  18
   6  16  -5 780.221 79.0860  14
   6  16  -5 798.763 110.118  16
  -6  16   5 647.488 101.441  15
   6  16  -5 941.066 101.108  18
   5  16  -5 198.166 71.5947  14
  -5  16   5 219.790 53.6581  10
   5  16  -5 189.527 90.4555  16
  -5  16   5 290.818 88.6877  15
   5  16  -5 167.854 84.9948  18
   4  16  -5 4315.08 180.799  14
  -4  16   5 4225.13 160.337  10
   4  16  -5 4331.64 199.167  18
   4  16  -5 4572.07 220.758  16
  -3  16   5 2664.87 169.280  11
  -3  16   5 2378.97 175.059  10
   3  16  -5 2718.00 195.164  18
   2  16  -5 3167.36 218.477  14
  -2  16   5 3671.72 225.906  10
  -2  16   5 3682.93 213.863  11
   2  16  -5 3596.56 226.400  18
   1  16  -5 543.765 93.2933  14
  -1  16   5 508.862 100.889  10
  -1  16   5 437.063 81.0934  11
   1  16  -5 564.223 92.2226  18
   0  16   5 1621.27 133.067  11
   0  16   5 1462.08 144.376  10
   0  16  -5 1353.06 118.672  18
   0  16  -5 1638.05 138.457  20
   0  16  -5 1688.24 134.425  14
   1  16   5 1340.81 123.606  11
  -1  16  -5 1425.36 128.038  20
  -1  16  -5 1338.34 117.277  14
  -2  16  -5 16224.0 677.816  20
  -2  16  -5 14208.2 658.079  14
   3 -16   5 6939.41 335.590  12
  -3  16  -5 7590.55 346.272  20
  -4  16  -5 28.3119 31.5555  10
   4 -16   5 4632.72 112.683  12
  -7  17   5 223.693 54.8889  15
   7  17  -5 156.403 43.6816  18
  -6  17   5 265.350 72.0446  15
   6  17  -5 352.387 71.5695  18
   5  17  -5 590.492 80.7501  14
  -5  17   5 591.060 65.5524  10
   5  17  -5 760.475 109.271  16
   5  17  -5 810.690 99.1781  18
   4  17  -5 11164.9 521.623  14
  -4  17   5 10867.8 509.576  10
   4  17  -5 11107.4 533.123  18
   4  17  -5 11348.2 503.342  20
  -3  17   5 3836.75 230.994  10
   3  17  -5 4067.54 244.576  18
   3  17  -5 4326.02 229.376  20
   2  17  -5-16.5425 72.5722  18
   2  17  -5-79.0347 63.6696  20
   2  17  -5-48.1500 77.1316  14
  -2  17   5-6.47532 31.6407  11
  -2  17   5 47.9914 70.5300  10
   1  17  -5 420.302 79.2807  18
   1  17  -5 483.895 87.5595  20
  -1  17   5 459.159 73.5477  11
   1  17  -5 385.695 86.7730  14
   0  17  -5 3811.18 218.366  14
   0  17  -5 4025.36 225.321  20
   0  17  -5 3330.07 202.286  18
   0  17   5 4078.84 219.511  11
  -1  17  -5 7103.77 341.807  14
  -1  17  -5 6802.55 345.843  20
  -2  17  -5 62.8708 48.1476  14
  -2  17  -5 46.0775 57.6613  20
  -3  17  -5 5574.85 270.226  20
   6  18  -5 618.727 73.4828  18
   5  18  -5 2484.28 134.422  14
   5  18  -5 2330.64 150.647  18
   4  18  -5 889.416 93.7532  14
   4  18  -5 850.697 101.750  18
  -4  18   5 859.131 88.0902  10
   3  18  -5 876.047 88.1441  20
  -3  18   5 1162.60 106.431  10
   3  18  -5 928.514 108.307  18
  -2  18   5 1192.16 117.244  10
   2  18  -5 1335.37 117.467  14
   2  18  -5 1052.31 103.673  20
   2  18  -5 1296.38 117.204  18
   1  18  -5 965.769 102.256  14
   1  18  -5 971.877 97.6087  18
   1  18  -5 787.378 96.2513  20
  -1  18   5 948.355 108.106  10
   0  18  -5 49.5690 64.4859  14
   0  18  -5 147.961 48.4038  18
  -1  18  -5 57.3940 53.2444  14
  -1  18  -5 63.8015 60.0455  20
  -2  18  -5 314.202 50.0146  14
  -2  18  -5 340.292 66.0753  20
   6  19  -5 59.5623 37.8887  18
   5  19  -5 69.9809 36.3027  14
   5  19  -5 88.9840 56.1333  18
   4  19  -5 4465.25 215.852  14
   4  19  -5 4025.23 223.382  18
  -4  19   5 3820.27 204.219  10
   3  19  -5 1035.54 92.1836  14
   3  19  -5 1030.27 97.6110  18
  -3  19   5 881.437 88.3119  10
   2  19  -5 1389.07 114.911  14
   2  19  -5 1302.25 112.355  18
   2  19  -5 1433.77 107.258  20
  -2  19   5 1442.69 116.910  10
   1  19  -5 13042.5 556.553  20
   1  19  -5 11669.2 548.693  18
   1  19  -5 12429.2 558.032  14
   0  19  -5 10.5536 55.9414  14
  -1  19  -5 3302.66 183.752  20
  -1  19  -5 3348.15 178.206  14
  -2  19  -5 337.578 56.4104  20
  -2  19  -5 298.431 39.9591  14
   4  20  -5 117.357 53.6291  18
   4  20  -5 31.1380 39.6546  14
   3  20  -5-4.93321 50.8466  18
   3  20  -5-4.44768 48.5841  14
  -3  20   5-21.7450 49.8979  10
   2  20  -5 1344.58 93.2933  20
   2  20  -5 1225.70 99.8395  18
   1  20  -5 1655.76 107.505  18
   1  20  -5 1791.95 115.236  20
   1  20  -5 1780.60 119.879  14
   0  20  -5 78.1916 47.7816  20
   0  20  -5 4.23937 48.0927  14
  -1  20  -5 203.823 51.3194  20
  -1  20  -5 184.336 42.7295  14
   4  21  -5-2.89495 34.4530  18
   3  21  -5 2511.38 139.584  18
   3  21  -5 2721.05 139.162  14
   2  21  -5 283.288 46.6980  18
   1  21  -5 478.798 53.2329  20
   1  21  -5 461.861 58.6890  14
   0  21  -5 173.687 43.9697  20
   0  21  -5 158.025 42.2702  14
 -10   0   6 5170.89 260.494   5
  -9   0   6 393.350 82.8942   5
  -8   0   6 5712.34 329.434   5
  -7   0   6 3339.61 241.773   5
  -6   0   6 3181.93 237.352   5
  -5   0   6 3137.22 231.370   5
  -4   0   6 25260.9 1141.11   5
  -3   0   6 103817. 4341.84   5
  -3   0   6 108801. 5303.62   3
  -2   0   6 4103.74 260.085   5
  -2   0   6 3564.58 647.043   3
  -1   0   6 639.023 324.132   3
  -1   0   6 366.539 90.0328  13
  -1   0   6 449.208 88.5794   5
   0   0   6 5129.81 287.637  13
   0   0   6 4754.56 266.030  11
   0   0   6 4840.30 291.685   5
   1   0   6 38855.4 2387.17   3
   1   0   6 38562.9 1651.92  11
   1   0   6 40142.6 1676.11  19
   1   0   6 38310.9 1669.58  13
   2   0   6 48465.8 2080.81  13
   2   0   6 45726.6 2808.17   3
   2   0   6 50205.8 2098.64  19
   3   0   6 5265.10 303.605  13
  -3   0  -6 5105.21 313.036   8
   4   0   6 3005.28 199.114  13
   4   0   6 3388.13 223.723  19
  -4   0  -6 2746.62 206.111   8
   5   0   6 1621.20 116.411  13
  -5   0  -6 1695.25 126.434   8
   5   0   6 1445.54 126.590  19
  -6   0  -6 3446.75 197.144   8
   7   0   6 58.8332 40.8771  19
 -10  -1   6 139.629 53.0212   5
  -9  -1   6 1118.24 115.895   5
  -8  -1   6-10.5276 76.7251   5
  -7  -1   6 4652.37 294.478   5
  -6  -1   6 10954.1 562.231   5
  -5  -1   6 6685.14 383.110   5
  -4  -1   6 5621.47 334.572   5
  -3  -1   6 116.996 290.493   3
  -3  -1   6 250.440 88.1765   5
  -2  -1   6-111.202 292.693   3
  -2  -1   6 32.6272 66.8016   5
  -1  -1   6 932.577 130.200  13
  -1  -1   6 212.833 280.785   3
  -1   1   6 255.899 76.8428  13
  -1  -1   6 773.187 127.551   5
   0   1   6 6160.08 336.507  13
   0  -1   6 6199.02 344.480  13
   0   1   6 6445.07 329.677  11
   0  -1   6 6385.84 349.881   5
   1  -1   6 21294.0 1568.67   3
   1   1   6 19206.9 875.355  11
   1   1   6 20423.3 893.375  19
   1  -1   6 21494.7 900.086  19
   1   1   6 19012.3 884.379  13
   1  -1   6 18682.4 888.349  13
   2  -1   6 17760.4 1476.47   3
   2   1   6 18621.9 875.858  13
   2  -1   6 18972.4 882.129  13
   2   1   6 20228.5 900.003  19
   2  -1   6 21168.4 904.548  19
   2   1   6 19539.1 870.496  11
  -3  -1  -6 10.2695 75.3884   8
   3   1   6 26.0377 65.0668  13
   3  -1   6 18.4481 68.1967  13
   3   1   6 34.3815 82.9198  19
   3  -1   6 22.7014 87.9564  19
   4   1   6 395.860 77.6706  13
   4  -1   6 344.817 78.2151  13
  -4   1  -6 365.297 92.9026   8
  -4  -1  -6 280.575 92.0350   8
   4   1   6 18.4272 35.2843  12
   4   1   6 384.801 103.703  19
   4  -1   6 434.825 99.3889  19
   5   1   6 426.578 74.9755  13
   5  -1   6 429.617 81.5702  13
  -5   1  -6 373.783 87.2487   8
  -5  -1  -6 366.210 84.9538   8
   5  -1   6 218.561 52.4833  12
   5   1   6 372.368 91.6630  19
   5  -1   6 409.131 94.3952  19
  -6   1  -6 66.3641 62.4209   8
  -6  -1  -6 17.2692 55.1108   8
   6  -1   6 27.2762 50.2169  13
   7  -1   6 331.129 51.3303  19
   7   1   6 315.127 50.3843  19
 -10  -2   6 4.98226 45.0072   5
 -10   2   6-30.2994 45.8328   5
  -9  -2   6 2752.74 184.022   5
  -8  -2   6 2760.02 200.456   5
  -7  -2   6 2086.47 181.036   5
  -6  -2   6 17872.5 862.370   5
  -6   2   6 18951.1 869.716   5
  -5  -2   6 4381.52 288.663   5
  -5   2   6 4755.04 297.451   5
  -4  -2   6 4129.33 273.190   5
  -4   2   6 4591.19 281.774   5
  -3  -2   6 15489.3 739.268   5
  -3   2   6 15505.9 739.214   5
  -3   2   6 14787.6 1360.38   3
  -2  -2   6 15317.6 1311.35   3
  -2   2   6 16073.3 1331.49   3
  -2  -2   6 13624.0 662.751   5
  -2   2   6 13837.7 664.280   5
  -1   2   6 10345.6 518.169  13
  -1  -2   6 10656.1 530.918  13
  -1  -2   6 11433.4 1117.48   3
  -1   2   6 11068.8 1109.62   3
  -1  -2   6 11005.8 532.778   5
  -1   2   6 10652.9 528.828   5
   0   2   6 1417.86 128.637  13
   0  -2   6 1580.35 143.353  13
   0   2   6 1731.35 441.684   3
   0   2   6 1417.14 128.909  11
   0   2   6 1317.85 133.067   5
   0  -2   6 1485.42 137.468   5
   1   2   6 23728.6 1028.50  19
   1   2   6 23360.1 1018.81  13
   1  -2   6 22819.1 1028.06  13
   1   2   6 22622.7 1014.73  11
   1  -2   6 19881.1 1599.68   3
   1   2   6 22573.7 1657.86   3
  -2   2  -6 15027.8 687.916   8
   2   2   6 14736.0 691.792  19
   2   2   6 13982.7 668.765  13
   2  -2   6 14544.3 682.195  13
   2   2   6 14481.9 669.804  11
   2  -2   6 13971.7 1254.06   3
   2   2   6 15719.1 1304.43   3
   3   2   6 2376.25 167.555  13
   3  -2   6 2065.25 172.370  13
  -3  -2  -6 2567.77 192.910   8
   3   2   6 2551.96 195.312  19
   3  -2   6 2333.36 190.309  19
   4   2   6 635.496 89.6272  13
   4  -2   6 586.841 97.2042  13
  -4  -2  -6 875.425 118.266   8
  -4   2  -6 878.462 117.515   8
   4   2   6 586.515 109.908  19
   4  -2   6 643.647 111.627  19
   5   2   6 903.503 95.4872  13
   5  -2   6 1015.74 108.531  13
  -5   2  -6 926.431 111.249   8
  -5  -2  -6 1057.91 111.492   8
   5  -2   6 920.354 92.3072  12
   5   2   6 796.072 117.807  19
   5  -2   6 696.037 107.152  19
  -6  -2  -6 7827.52 348.631   8
  -6   2  -6 7706.54 354.414   8
   7   2   6 3016.25 158.500  19
   7  -2   6 3089.44 158.386  19
  10   3  -6 1519.32 99.9980  16
 -10  -3   6 1594.04 110.171   5
 -10   3   6 1879.33 115.380   5
  -9  -3   6 2412.87 168.927   5
  -9   3   6 2646.90 174.129   5
  -8  -3   6 3052.57 214.052   5
  -8   3   6 3300.54 220.565   5
  -7  -3   6 720.753 117.490   5
  -7   3   6 674.649 115.383   5
  -6  -3   6 49.0697 80.5887   5
  -6   3   6 88.7021 86.1602   5
  -5  -3   6 986.130 130.190   5
  -5   3   6 1172.56 140.911   5
  -4  -3   6 2845.75 213.488   5
  -4   3   6 3015.33 218.263   5
  -3  -3   6 3868.19 251.948   5
  -3   3   6 3823.32 252.007   5
  -3  -3   6 3316.54 638.055   3
  -2  -3   6 2287.42 519.380   3
  -2   3   6 1524.84 463.606   3
  -2  -3   6 1698.81 152.543   5
  -2   3   6 1731.07 151.247   5
  -1   3   6 21467.4 975.132  13
  -1  -3   6 22870.9 1663.80   3
  -1   3   6 23064.6 1660.18   3
  -1  -3   6 21741.5 990.604   5
  -1   3   6 22650.4 992.026   5
   0   3   6 35733.3 1528.06  13
   0   3   6 35272.0 1533.06  11
   0  -3   6 36703.3 2255.86   3
   0   3   6 37625.0 2267.97   3
  -1   3  -6 123.108 84.3242   8
   1   3   6-87.2703 69.6403  19
   1   3   6-27.2125 59.5593  11
   1   3   6-32.7852 57.5332  13
   1   3   6 98.8157 193.860   3
  -2   3  -6 7032.96 383.024   8
   2   3   6 7642.76 395.984  19
   2   3   6 6906.28 364.343  13
   2   3   6 7447.55 376.926  11
   2  -3   6 6656.01 834.486   3
   2   3   6 7402.01 855.960   3
   3   3   6 1256.41 118.460  13
  -3   3  -6 1320.48 137.479   8
   3   3   6 1034.95 135.002  19
   4   3   6 18288.6 825.350  13
  -4  -3  -6 18691.1 848.331   8
   4   3   6 18701.0 864.954  19
   4  -3   6 19232.4 862.594  19
   5   3   6 1340.46 128.504  19
   5  -3   6 1215.62 123.480  19
   5  -3   6 1093.71 95.3550  12
  -5   3  -6 1248.75 114.929   8
  -5  -3  -6 1244.02 112.254   8
   5  -3   6 1442.79 117.206  13
   6  -3   6 306.916 64.5815  13
  -6   3  -6 267.954 69.6763   8
  -6  -3  -6 382.476 63.4078   8
  10   4  -6 199.769 41.0895  16
 -10  -4   6 221.403 49.1310   5
 -10   4   6 232.168 47.6562   5
   9   4  -6 926.958 95.0343  16
  -9  -4   6 826.256 95.2182   5
  -9   4   6 966.210 103.019   5
  -8  -4   6-28.9901 66.2320   5
  -8   4   6-40.2046 74.8402   5
  -7  -4   6 4219.12 271.528   5
  -7   4   6 4496.69 282.273   5
   6   4  -6 5449.42 320.028  16
  -6  -4   6 5992.11 345.649   5
  -6   4   6 6427.78 354.126   5
   5   4  -6 106.520 60.9868  16
  -5  -4   6 142.482 78.1996   5
  -5   4   6 269.860 90.8917   5
  -4  -4   6 19381.0 913.758   5
  -4   4   6 20414.5 920.094   5
  -4  -4   6 19615.9 1607.20   3
  -4   4   6 19876.7 1617.47   3
  -3  -4   6 5600.53 803.079   3
  -3   4   6 6012.40 824.257   3
  -3  -4   6 7034.89 375.130   5
  -3   4   6 6690.72 371.911   5
  -2   4   6 1498.24 133.380  13
  -2  -4   6 1921.99 481.804   3
  -2   4   6 963.108 356.879   3
  -2  -4   6 1625.14 147.679   5
  -2   4   6 1594.48 144.077   5
  -1   4   6 3485.38 213.178  13
  -1  -4   6 3259.29 231.208  13
  -1  -4   6 3482.96 592.742   3
  -1   4   6 3669.69 609.989   3
  -1  -4   6 3750.72 234.374   5
  -1   4   6 3498.08 227.279   5
   0  -4   6 2361.65 182.642  13
   0   4   6 2297.61 158.398  13
   0   4   6 2096.90 167.389  11
   0  -4   6 1580.20 416.307   3
   0   4   6 2251.80 486.680   3
  -1   4  -6 2793.43 185.387   8
   1   4   6 2065.66 175.269  19
   1   4   6 2390.18 163.670  13
   1   4   6 2532.34 179.639  11
   1  -4   6 2544.02 503.054   3
   2   4   6 7549.07 372.058  13
  -2   4  -6 7169.10 389.059   8
   2   4   6 7285.93 386.442  11
   2   4   6 7786.16 404.299  19
   3   4   6 2340.09 156.147  13
  -3   4  -6 2275.75 177.737   8
   3   4   6 2078.03 185.091  19
   4   4   6 203.686 60.3853  13
   4   4   6 100.412 91.6150  19
   4  -4   6 218.880 91.7587  19
  -4  -4  -6 199.565 88.2317   8
   5   4   6 2018.88 169.747  19
   5  -4   6 2331.19 172.305  19
  -5   4  -6 2306.66 165.280   8
  -5  -4  -6 2199.57 155.997   8
   5  -4   6 2212.68 148.817  12
   6  -4   6 236.137 50.9944  12
  -6   4  -6 347.385 71.1222   8
  -6  -4  -6 297.438 59.5258   8
  10   5  -6 274.993 45.4657  16
 -10  -5   6 334.624 45.1780   5
 -10   5   6 362.199 46.0788   5
   9   5  -6 20.3990 54.4216  16
  -9  -5   6 87.5763 58.8739   5
  -9   5   6 102.751 55.8037   5
   8   5  -6 141.145 69.2111  16
  -8  -5   6 174.431 73.3337   5
  -8   5   6 266.729 80.5246   5
   7   5  -6 2332.88 178.252  16
  -7  -5   6 2468.65 188.589   5
  -7   5   6 2581.81 193.471   5
   6   5  -6 1058.69 125.027  16
  -6  -5   6 1444.81 143.913   5
  -6   5   6 1433.87 147.668   5
  -5   5   6 191.469 70.1183  15
   5   5  -6 40.9725 60.4430  16
  -5  -5   6 126.154 78.7073   5
  -5   5   6 95.5077 78.5033   5
   4   5  -6 3040.50 205.310  16
  -4   5   6 3288.87 222.599   5
  -4  -5   6 2973.32 213.082   5
  -3  -5   6 435.591 253.378   3
  -3  -5   6 339.788 82.0042   5
  -3   5   6 503.807 95.6400   5
  -2   5   6 1572.69 129.193  13
  -2   5   6 1568.27 424.939   3
  -2  -5   6 1529.39 141.279   5
  -2   5   6 1673.83 145.410   5
  -1   5   6 1357.42 118.205  13
  -1  -5   6 1314.58 141.690  13
  -1   5   6 1193.79 364.244   3
  -1  -5   6 1481.77 136.254   5
  -1   5   6 1575.35 137.967   5
   1   5  -6 1261.73 114.669   8
   0  -5   6 4515.80 273.401  13
   0   5   6 4311.27 242.362  13
   0  -5   6 4711.67 667.206   3
   0   5   6 4002.89 623.665   3
   0   5   6 4159.39 260.905  11
   0   5  -6 4799.58 257.140   8
  -1   5  -6 3769.62 234.405   8
   1   5   6 4016.03 243.823  19
   1   5   6 3719.33 215.533  13
   1  -5   6 4099.00 248.991  13
   1   5   6 3624.57 236.901  11
   1  -5   6 3916.44 612.595   3
   1   5   6 3777.51 600.395   3
   2   5   6 3398.72 193.361  13
   2  -5   6 2807.34 213.203  13
  -2   5  -6 3426.18 217.698   8
   2   5   6 2925.35 208.671  11
   2   5   6 3312.92 228.367  19
   3  -5   6 15204.9 671.533  13
   3   5   6 14171.6 637.979  13
   3   5   6 13510.7 679.863  19
  -3   5  -6 13752.1 664.804   8
   4  -5   6 1366.42 117.853  13
  -4  -5  -6 1271.59 119.081   8
   4   5   6 974.792 122.852  19
  -4   5  -6 1342.44 121.522   8
   5   5   6 9737.85 506.831  19
   5  -5   6 10470.3 495.390  13
  -5  -5  -6 11183.4 492.451   8
   5  -5   6 10219.7 483.759  12
   6  -5   6 2189.13 143.683  13
   6  -5   6 2405.32 134.975  12
  -6  -5  -6 2230.85 127.185   8
  -6   5  -6 2299.13 146.896   8
   9   6  -6 192.576 65.4164  16
  -9  -6   6 247.786 61.9489   5
  -9   6   6 181.289 58.1995   5
   8   6  -6 5552.05 318.439  16
  -8  -6   6 6183.79 324.125   5
  -8   6   6 6368.43 327.325   5
   7   6  -6 17548.5 847.897  16
  -7  -6   6 18773.2 853.958   5
  -7   6   6 19887.1 864.116   5
   6   6  -6 4181.12 263.294  16
  -6   6   6 4181.10 245.919  15
  -6  -6   6 4698.24 273.952   5
  -6   6   6 4260.67 271.756   5
  -5   6   6 7965.03 399.832  15
   5   6  -6 7675.60 407.833  16
  -5  -6   6 7645.53 411.082   5
  -5   6   6 7753.63 417.724   5
  -4   6   6 11644.4 555.428  15
   4   6  -6 11136.6 556.202  16
  -4  -6   6 11447.5 560.851   5
  -4   6   6 11494.8 565.375   5
  -4  -6   6 11275.1 1133.98   3
  -4   6   6 12791.9 1208.74   3
  -3  -6   6 18312.7 1488.69   3
  -3   6   6 20178.7 1551.12   3
  -3  -6   6 19478.1 880.273   5
  -3   6   6 19182.8 881.027   5
  -2  -6   6 8796.21 935.348   3
  -2   6   6 8685.88 931.189   3
  -2  -6   6 8607.23 436.564   5
  -2   6   6 8517.86 436.170   5
  -1  -6   6 1510.61 150.067  13
  -1  -6   6 1253.14 383.350   3
  -1   6   6 1059.30 363.864   3
  -1   6   6 1542.11 133.637   5
  -1  -6   6 1653.90 140.233   5
   0  -6   6 1620.56 147.998  13
   0   6   6 1421.86 138.490  11
   0   6  -6 1609.38 131.341   8
   0  -6   6 1672.43 404.323   3
   0   6   6 1658.87 409.193   3
  -1   6  -6 34.9981 64.6888   8
   1   6   6 81.4906 68.0680  19
   1   6   6 20.0523 68.7083  11
   1  -6   6-20.6331 67.1317  13
   1  -6   6 92.4342 181.342   3
   1   6   6-91.3303 196.277   3
   2   6   6 3053.45 231.165  19
   2  -6   6 3732.01 232.596  13
   2   6   6 3771.83 233.195  11
  -2   6  -6 3623.48 227.420   8
  -3   6  -6 47.1623 71.6697   8
   3  -6   6-9.26279 71.7743  13
   3   6   6-23.4441 79.6634  19
   4  -6   6 7454.94 377.228  13
  -4  -6  -6 7568.34 378.955   8
   4   6   6 7120.54 394.493  19
  -4   6  -6 7000.83 377.814   8
   5  -6   6 247.348 70.5230  13
  -5  -6  -6 275.880 69.4258   8
   5  -6   6 217.962 67.0257  12
   5   6   6 278.806 91.9100  19
   6   6   6 6898.60 343.640  19
   6  -6   6 7176.83 339.959  19
   6  -6   6 6945.97 334.569  13
   6  -6   6 7068.01 325.789  12
  -6   6  -6 7123.51 337.435   8
   9   7  -6 127.440 60.7941  16
  -9  -7   6 176.761 45.7068   5
  -9   7   6 9.83883 30.0361   5
   8   7  -6 339.708 82.6116  16
  -8  -7   6 373.121 75.5884   5
  -8   7   6 392.157 77.1665   5
  -7   7   6 692.318 82.4175  15
   7   7  -6 664.797 103.114  16
  -7  -7   6 719.014 100.492   5
  -7   7   6 579.750 95.1469   5
   6   7  -6 8492.22 451.748  16
  -6   7   6 8510.30 432.552  15
  -6  -7   6 8844.20 447.990   5
  -6   7   6 9310.11 456.771   5
  -5   7   6-19.3246 61.7172  15
   5   7  -6 11.1372 68.4003  16
  -5  -7   6-107.186 210.280   3
  -5   7   6 113.801 223.259   3
  -5  -7   6 41.1845 69.3881   5
  -5   7   6 21.6190 65.7071   5
  -4   7   6 1035.03 120.298  15
   4   7  -6 984.824 117.161  16
  -4  -7   6 695.066 102.921   5
  -4   7   6 1001.66 117.738   5
  -4  -7   6 1039.37 343.210   3
  -4   7   6 981.702 333.583   3
  -3  -7   6 1820.49 145.751   5
  -3   7   6 1632.79 141.976   5
   3   7  -6 1460.00 138.011  16
  -2  -7   6 9.36959 54.5364   5
  -2   7   6 9.34669 60.8227   5
  -2  -7   6 33.9767 73.0244  13
  -2  -7   6 190.632 204.843   3
  -2   7   6-96.7783 169.820   3
   2   7  -6 49.4709 63.2034  16
  -1  -7   6 65.8677 72.7170  13
  -1   7   6-35.9653 65.0512   5
  -1  -7   6 45.7494 60.0742   5
  -1  -7   6 91.2537 160.124   3
  -1   7   6-91.4433 196.518   3
   0  -7   6-88.6154 173.850   3
   0   7   6 88.0201 172.682   3
   0   7   6 10.2757 67.4710  11
   0  -7   6 42.3597 68.9104  13
   0   7  -6 69.2046 58.0407   8
   1  -7   6 10532.3 1002.30   3
   1   7   6 10144.8 968.578   3
   1   7   6 10298.9 521.606  19
   1  -7   6 10673.7 524.820  13
   1   7   6 10736.1 524.376  11
  -1   7  -6 10693.0 510.260   8
  -2   7  -6 174.446 76.3812   8
   2  -7   6 259.714 84.7425  13
   2   7   6 168.796 80.2105  11
   2   7   6 159.983 86.5874  19
   3  -7   6 1734.24 148.068  13
   3   7   6 1767.66 165.663  19
  -3   7  -6 1561.73 146.315   8
   4  -7   6 469.526 87.1896  13
  -4  -7  -6 524.946 89.0786   8
  -4   7  -6 317.203 87.0630   8
   4   7   6 532.122 107.228  19
   5   7   6 3309.53 215.377  19
   5  -7   6 3290.19 194.507  12
  -5  -7  -6 3565.00 190.538   8
   5  -7   6 3500.24 202.381  13
   6  -7   6 1323.17 93.7916  12
   6   7   6 1338.55 107.234  19
   6  -7   6 1413.38 105.279  19
   9   8  -6 47.5103 54.9290  16
   8   8  -6 953.942 103.711  16
  -8  -8   6 941.407 86.8676   5
  -7   8   6 403.828 69.6248  15
   7   8  -6 223.165 75.6809  16
  -7  -8   6 297.422 72.3981   5
  -7   8   6 406.916 80.4507   5
  -6   8   6 26602.6 1164.13  15
   6   8  -6 24897.5 1179.24  16
  -6  -8   6 26476.4 1168.59   5
  -6   8   6 28521.1 1178.80   5
  -5   8   6 9082.71 450.760  15
   5   8  -6 8433.70 454.545  16
  -5  -8   6 8735.95 442.343   5
  -5   8   6 8884.13 446.586   5
  -5   8   6 8897.94 969.097   3
  -4   8   6 2352.89 474.909   3
  -4   8   6 2530.10 183.576  15
   4   8  -6 2040.69 172.942  16
  -4  -8   6 2226.05 166.324   5
  -4   8   6 2091.35 164.461   5
   3   8  -6 151.468 69.6407  16
  -3  -8   6 279.502 216.438   3
  -3   8   6 96.6241 207.831   3
  -3  -8   6 327.426 74.0732   5
  -3   8   6 184.946 62.9126   5
  -2  -8   6 4725.44 288.374  13
  -2  -8   6 5180.03 660.971   3
  -2   8   6 5918.92 718.678   3
  -2  -8   6 4646.02 268.553   5
  -2   8   6 4868.30 270.353   5
  -1  -8   6 7609.24 411.116  13
  -1  -8   6 9128.01 882.059   3
  -1   8   6 8231.56 840.093   3
   0  -8   6 4894.58 286.708  13
   0   8  -6 4579.34 259.516   8
   0   8   6 4995.64 288.715  11
   0  -8   6 5341.90 651.319   3
   0   8   6 5066.26 635.979   3
   1   8   6 7816.05 422.204  19
   1   8   6 8183.62 427.646  11
  -1   8  -6 8482.04 413.099   8
   1  -8   6 8408.53 425.511  13
   2   8   6 15985.1 761.001  19
  -2   8  -6 15420.6 717.366  20
   2   8   6 16623.1 755.090  11
   2  -8   6 16619.0 746.483  13
  -2   8  -6 16648.7 743.190   8
   3  -8   6 1246.06 125.448  13
   3   8   6 1421.28 148.840  19
  -3   8  -6 1377.89 132.250   8
   4  -8   6 4273.47 237.171  13
  -4  -8  -6 4053.71 232.882   8
   4   8   6 3759.76 252.937  19
  -4   8  -6 4102.88 240.786   8
  -5   8  -6 746.441 90.2454   8
  -5  -8  -6 655.951 69.3844   8
   5   8   6 802.556 102.029  19
   5  -8   6 806.569 87.9415  13
   6  -8   6 1272.09 86.1477  12
   6   8   6 1117.19 94.8732  19
   6  -8   6 1160.06 92.3604  19
   9   9  -6 46.5085 44.2455  18
   9   9  -6 48.2914 45.4394  16
   8   9  -6 24.0270 61.2654  16
  -7   9   6 419.991 72.8906  15
   7   9  -6 365.591 88.5920  16
  -7  -9   6 436.496 70.4428   5
   6   9  -6 6293.44 361.269  16
  -6   9   6 6764.98 350.321  15
  -6  -9   6 6614.49 341.787   5
  -6   9   6 6597.06 342.608   5
   5   9  -6 2902.89 214.462  16
  -5   9   6 2885.21 206.632  15
  -5   9   6 3124.24 196.683   5
  -5  -9   6 2942.57 191.574   5
  -4   9   6 4139.96 259.272  15
   4   9  -6 4546.27 267.506  16
  -4   9   6 3711.90 231.566   5
  -4  -9   6 3808.83 232.399   5
  -3  -9   6 855.088 96.7891   5
  -3   9   6 848.339 96.6713   5
   3   9  -6 782.244 113.457  16
  -2  -9   6 3103.32 214.332  13
  -2   9   6 2746.52 472.978   3
  -2   9   6 3272.33 196.469   5
  -2  -9   6 2957.19 192.044   5
  -1  -9   6 1465.46 143.176  13
   0   9   6 384.889 91.3217  11
   0  -9   6 535.768 95.9628  13
  -1   9  -6-57.0810 55.8779   8
   1   9   6 10.1487 66.0346  19
   1  -9   6 56.7554 66.9102  13
   1   9   6 61.3694 74.0004  11
  -2   9  -6 34.6636 65.8492   8
   2  -9   6 52.9685 67.5270  13
   2   9   6-9.80519 72.4913  11
  -2   9  -6-6.73577 54.1686  20
   2   9   6 44.2280 74.5182  19
   3   9   6 9449.42 482.735  19
  -3   9  -6 9128.35 460.794   8
   3  -9   6 9672.05 460.730  13
  -4  -9  -6 21300.0 915.552   8
   4  -9   6 22070.3 923.174  13
  -4   9  -6 20277.3 925.100   8
   4   9   6 20230.2 942.033  19
   5  -9   6 3345.16 184.764  13
   5   9   6 3287.90 200.924  19
  -5   9  -6 3211.72 189.922   8
   6  -9   6 1451.31 91.9076  19
   6   9   6 1326.42 91.7538  19
  -6   9  -6 1263.73 86.6828   8
   9  10  -6 47.1455 39.0230  18
   9  10  -6 50.8017 45.1636  16
   8  10  -6 163.387 66.4602  16
   7  10  -6 417.814 86.6172  16
  -7  10   6 413.575 73.5136  15
   6  10  -6 21.6294 71.6476  16
  -6  10   6 44.4579 68.9101  15
   5  10  -6-114.454 85.2068  16
  -5  10   6 61.4180 73.5122  15
  -5  10   6 7.47123 28.5730   5
  -4  10   6 814.924 116.906  15
   4  10  -6 647.336 109.873  16
  -3  10   6 139.169 48.8891   5
  -3 -10   6 41.5625 72.6075  13
  -2 -10   6 9884.39 497.294  13
   2  10  -6 10008.1 488.671  18
  -1 -10   6 1713.86 147.614  13
   0  10   6 2546.29 189.133  11
   0  10  -6 2501.11 170.728  14
   0 -10   6 2502.39 181.832  13
   1  10   6 1389.28 131.624  19
   1  10   6 1130.75 132.128  11
  -1  10  -6 1253.34 115.669   8
   1 -10   6 1384.71 127.755  13
  -2  10  -6 2421.03 158.223  20
   2 -10   6 2569.01 174.157  13
   2  10   6 2424.90 184.370  11
  -2  10  -6 2692.70 174.247   8
   3  10   6 61.6425 79.6464  19
   3 -10   6 59.3572 63.4976  13
  -3  10  -6 63.8117 64.1881   8
   4 -10   6 6896.55 328.845  13
  -4 -10  -6 6442.80 315.721   8
   4  10   6 6483.05 347.416  19
  -4  10  -6 6518.73 332.751   8
  -5  10  -6 585.534 76.0079   8
   5 -10   6 508.723 68.3178  12
   5  10   6 518.409 79.1496  19
   5 -10   6 529.043 65.4539  13
   9  11  -6 3476.44 176.507  16
   8  11  -6 4941.10 260.266  18
   8  11  -6 5157.66 268.148  16
  -7  11   6 483.815 76.0687  15
   7  11  -6 230.091 74.6516  16
   6  11  -6 114.183 72.4011  16
  -6  11   6 86.9513 71.6796  15
   5  11  -6 1242.04 136.984  16
  -5  11   6 1305.25 138.632  15
  -4  11   6 4206.27 261.964  15
   4  11  -6 3971.92 259.931  16
  -4 -11   6 3942.97 247.525  13
   3  11  -6 50.7972 74.1285  18
   3  11  -6 91.6429 76.6267  16
  -3 -11   6 125.553 72.9806  13
   2  11  -6 30300.9 1291.78  18
  -2 -11   6 29035.1 1291.91  13
  -1 -11   6 13650.8 639.390  13
   0 -11   6 52.4006 65.0532  13
   0  11  -6 54.5082 62.6526  14
   1 -11   6 1788.38 124.454  13
  -1  11  -6 14.0568 31.4455   8
   1  11   6 2006.04 142.153  11
   1  11   6 46.0150 48.8385  19
   2  11   6 10967.3 458.539  19
  -2  11  -6 11585.3 427.509  20
   2  11   6 11082.9 455.662  11
   2 -11   6 11736.9 441.302  13
   3 -11   6 1810.23 133.280  13
   3  11   6 1765.96 151.183  19
  -3  11  -6 1780.78 138.405   8
  -4 -11  -6-23.5815 36.6556   8
  -4  11  -6 30.2401 59.0882   8
   4 -11   6 40.6483 58.7553  12
   4  11   6-54.4527 68.5897  19
   4 -11   6 5.28271 47.4930  13
   5 -11   6 31.4640 43.2615  12
   5  11   6 72.2995 52.4695  19
  -5  11  -6 16.3222 43.8717   8
   8  12  -6 1709.93 121.635  18
   8  12  -6 2129.94 134.727  16
  -7  12   6 354.198 69.6704  15
   7  12  -6 436.987 84.5743  16
   6  12  -6 1112.77 130.933  18
   6  12  -6 1103.12 122.622  16
  -6  12   6 1131.00 118.448  15
   5  12  -6 11852.8 567.450  18
   5  12  -6 11218.3 566.406  16
  -5  12   6 11597.6 562.501  15
  -5 -12   6 11563.3 545.459  13
   4  12  -6 2360.13 178.321  18
   4  12  -6 2068.95 175.051  16
  -4 -12   6 1926.94 153.044  13
  -3  12   6 7067.62 370.227  10
   3  12  -6 7808.78 403.861  18
   3  12  -6 8349.68 418.897  16
  -3 -12   6 7848.39 390.872  13
  -2  12   6 2729.66 194.923  11
   2  12  -6 3014.05 192.595  18
  -2 -12   6 2482.64 179.956  13
   1  12  -6 2101.21 161.412  14
  -1 -12   6 2155.74 157.090  13
  -1  12   6 2213.30 172.644  11
   0  12  -6 28369.2 1223.35  14
   0 -12   6 28371.1 1226.07  13
   1 -12   6 21919.9 361.919  13
  -1  12  -6 21606.1 320.495  14
  -1  12  -6 21044.4 359.202  20
   2 -12   6 39.9196 52.2436  13
   2  12   6 107.195 72.7046  19
  -2  12  -6 18.2336 54.1505  20
   3 -12   6 2740.64 121.726  13
  -3  12  -6 2584.40 105.384  20
   3  12   6 2672.33 149.391  19
   4  12   6 13309.1 297.756  19
   4 -12   6 13402.1 249.041  13
   5  12   6 1601.88 104.433  19
   5 -12   6 1731.66 100.908  12
   8  13  -6 626.263 68.9881  16
   8  13  -6 416.930 58.0066  18
   7  13  -6 158.476 68.4717  16
   7  13  -6 68.6334 45.9362  14
   6  13  -6 475.946 94.2927  18
   6  13  -6 404.493 85.5782  16
  -6  13   6 520.601 86.1507  15
  -5 -13   6 87.2534 52.8456  13
   5  13  -6 122.074 86.5147  18
  -5  13   6 74.4652 74.0769  15
   5  13  -6 172.207 78.6103  16
   4  13  -6 4564.54 267.806  18
   4  13  -6 4787.29 277.250  16
  -4 -13   6 4023.81 237.758  13
  -3 -13   6 312.594 68.1997  13
   3  13  -6 240.827 79.2038  18
  -2  13   6 206.830 77.5978  11
  -2 -13   6 125.381 57.8115  13
   2  13  -6 125.062 66.0945  18
  -1  13   6 3003.05 208.977  11
   1  13  -6 3079.49 203.527  14
  -1 -13   6 3544.33 198.164  13
   0 -13   6 862.949 89.5808  13
   0  13   6 700.117 99.7287  11
   0  13  -6 586.044 88.3452  14
   1 -13   6 119.193 51.4872  13
   1  13   6 77.5700 68.1695  11
  -1  13  -6 83.5056 63.2760  20
  -1  13  -6 93.1530 54.7442  14
  -2  13  -6 3308.32 134.455  20
   2 -13   6 3736.16 136.461  13
  -3 -13  -6 444.116 56.8694   8
   3  13   6 305.066 73.8803  19
  -3  13  -6 415.575 53.3416  20
   3 -13   6 517.832 61.0420  13
   4  13   6 799.918 81.4260  19
   4 -13   6 772.546 73.2677  12
   8  14  -6 28.5782 35.7537  16
   7  14  -6 110.487 57.2591  16
   7  14  -6 13.7322 25.4069  14
   6  14  -6 16.0184 62.4721  16
   6  14  -6 87.6846 68.4636  18
   6  14  -6 11.7373 58.2697  14
   5  14  -6 143.603 83.5781  18
   5  14  -6 251.283 82.8564  16
   4  14  -6 8325.12 418.442  18
   4  14  -6 8138.29 426.643  16
   3  14  -6 2101.42 159.290  18
  -3  14   6 2192.19 158.787  11
   2  14  -6 874.003 112.133  14
   2  14  -6 850.596 98.1987  18
  -2  14   6 910.904 106.163  11
   1  14  -6 495.499 90.2029  14
  -1  14   6 532.608 88.2665  11
  -1 -14   6 406.865 63.7455  13
   1  14  -6 342.991 65.6062  18
   0  14  -6-13.1559 55.6905  14
   0  14  -6 117.287 64.0218  20
   0 -14   6 54.9344 46.0192  13
   0  14   6 49.9106 64.4863  11
   1 -14   6 45.2753 43.0303  13
  -1  14  -6 29.9188 47.5342  14
   1  14   6 15.6981 63.4975  11
  -1  14  -6-19.2062 61.0233  20
  -2  14  -6-15.3705 49.8574  20
   3 -14   6 18.3454 46.4082  12
  -3  14  -6 9.68246 35.5969  20
   4 -14   6 462.943 50.9739  12
   6  15  -6 20.7724 61.3555  16
   6  15  -6-55.6154 63.2279  18
   6  15  -6 66.7033 52.0448  14
   5  15  -6 2114.71 121.005  14
   5  15  -6 2212.12 132.454  18
  -4  15   6 994.877 94.4309  11
   4  15  -6 1042.28 112.615  18
   3  15  -6 1891.39 149.958  14
  -3  15   6 1986.72 141.556  11
   3  15  -6 1809.66 145.516  18
   2  15  -6 7.66056 71.4461  14
   2  15  -6 20.8576 56.5683  18
  -2  15   6-7.58559 56.8632  11
   1  15  -6 2971.21 187.526  14
  -1  15   6 3133.55 193.107  11
   0  15  -6 4561.98 241.471  14
   0  15  -6 4788.30 253.368  20
   0  15   6 4450.34 253.390  11
  -1  15  -6 1202.29 94.7587  14
  -1  15  -6 1411.93 111.648  20
   1  15   6 1465.10 118.499  11
  -2  15  -6 68.0556 50.8958  20
   3 -15   6 2485.87 133.451  12
   7  16  -6 2545.67 132.177  18
   6  16  -6 3645.16 188.166  14
   6  16  -6 4139.37 206.234  18
   5  16  -6 124.921 63.8704  18
   5  16  -6 123.133 58.6931  14
  -4  16   6-4.97811 28.0121  11
   4  16  -6 368.189 75.2108  18
   3  16  -6 4293.99 248.271  14
  -3  16   6 4729.65 239.959  11
   3  16  -6 4526.36 246.895  18
   2  16  -6 20.2864 64.7198  14
   2  16  -6 19.3358 64.7226  20
  -2  16   6-6.35835 48.9524  11
   2  16  -6-42.0711 56.0540  18
   1  16  -6 1351.25 109.305  14
   1  16  -6 1070.12 107.621  20
  -1  16   6 1138.65 104.291  11
   0  16  -6 2732.54 161.271  14
   0  16  -6 2785.00 171.830  20
   0  16   6 2938.21 173.179  11
  -1  16  -6 540.340 70.2883  20
  -1  16  -6 450.174 56.9852  14
  -2  16  -6 1666.34 108.712  20
   2 -16   6 1740.28 99.7958  12
   6  17  -6 1464.50 96.8285  18
   5  17  -6 1063.12 86.4110  14
   5  17  -6 1217.52 97.4325  18
   4  17  -6 3630.18 198.473  18
   4  17  -6 3425.56 180.076  20
   3  17  -6 920.740 93.1216  14
   3  17  -6 912.081 84.4621  20
   3  17  -6 773.462 86.8838  18
   2  17  -6 920.323 87.0300  14
   2  17  -6 798.676 74.4209  18
   2  17  -6 913.729 82.6952  20
   1  17  -6 1845.13 125.576  14
  -1  17   6 1903.98 123.493  11
   0  17  -6-15.1476 52.7890  20
   0  17  -6 12.9693 44.3947  14
  -1  17  -6 1038.16 84.9499  20
  -1  17  -6 893.264 65.8559  14
  -2  17  -6 1578.14 96.2313  20
   5  18  -6 983.604 78.4109  18
   5  18  -6 955.042 67.9056  14
   4  18  -6 738.719 74.6287  18
   4  18  -6 891.202 76.3998  14
   3  18  -6 545.854 66.9096  18
   3  18  -6 673.490 67.5266  20
   3  18  -6 786.526 78.0488  14
   2  18  -6 76.4807 43.0059  18
   2  18  -6 65.8616 51.0686  14
   2  18  -6-44.1428 49.0044  20
   1  18  -6 2115.03 128.803  14
   0  18  -6 2424.97 137.462  14
   0  18  -6 2889.29 151.388  20
  -1  18  -6 3.34915 39.6413  20
   4  19  -6 2412.66 126.131  14
   4  19  -6 2453.26 126.729  18
   3  19  -6 935.772 72.7870  14
   3  19  -6 766.262 56.9285  20
   3  19  -6 756.065 61.8157  18
   2  19  -6 327.390 53.6580  14
   2  19  -6 210.390 44.7723  20
   1  19  -6 128.833 42.7795  14
   1  19  -6 119.567 43.4165  20
   0  19  -6 596.950 57.5460  20
  -9   0   7-5.30223 48.1205   5
  -8   0   7 31.2249 60.8869   5
  -7   0   7 98.4817 77.8657   5
  -6   0   7-11.1831 74.0769   5
  -5   0   7 11.8046 78.8770   5
  -4   0   7-11.8411 82.4603   5
  -4   0   7 247.106 242.390   3
  -3   0   7 57.8252 81.1809   5
  -3   0   7-119.572 234.581   3
  -2   0   7 32.1136 73.3525  13
  -2   0   7-22.2125 76.1052   5
  -2   0   7 229.337 246.431   3
  -1   0   7-30.1620 52.9258  11
  -1   0   7 121.258 78.2985  13
  -1   0   7 21.4987 73.6585   5
  -1   0   7-109.087 253.220   3
   0   0   7 18.8831 67.8041  13
   0   0   7-103.936 203.904   3
   1   0   7 8.16045 41.7526  19
   1   0   7 43.6144 68.0251  13
  -2   0  -7-9.03626 74.7927   8
   2   0   7 26.3370 61.6185  19
   2   0   7-15.8700 59.0729  13
   3   0   7-33.5283 66.5943  19
   3   0   7 41.6749 58.7685  13
   4   0   7-49.6117 63.1183  19
  -4   0  -7-40.0536 63.0913   8
   4   0   7-5.50187 49.2408  13
   5   0   7-54.7891 46.0459  19
   5   0   7-3.47844 34.5349  13
  -5   0  -7 4.71991 50.0415   8
  -9  -1   7 735.849 77.7758   5
  -8  -1   7 1579.36 131.053   5
  -7  -1   7 2958.10 206.085   5
  -6  -1   7 1991.58 172.649   5
  -5  -1   7 795.596 119.662   5
  -4  -1   7 493.902 101.116   5
  -4  -1   7 735.773 357.436   3
  -3  -1   7 475.541 276.506   3
  -3   1   7 538.818 100.659  13
  -3  -1   7 321.179 94.3828   5
  -2   1   7 6118.00 337.636  13
  -2  -1   7 6198.28 345.228  13
  -2  -1   7 5932.61 344.632   5
  -2  -1   7 5937.01 826.430   3
  -1  -1   7-108.724 233.728   3
  -1   1   7 130.603 59.7690  11
  -1   1   7 222.158 77.8843  13
  -1  -1   7 104.094 84.3977  13
  -1  -1   7 160.865 83.8288   5
   0   1   7 49731.3 2086.05  13
   0  -1   7 48922.8 2092.32  13
   0   1   7 49156.7 2072.40  11
   0  -1   7 49023.8 2850.10   3
   1   1   7 15232.8 326.077  13
   1  -1   7 15832.5 346.318  13
   1  -1   7 4889.83 190.069  19
   1   1   7 15189.5 296.499  11
  -1   1  -7 15690.8 353.846   8
   2   1   7 10700.8 542.092  19
   2  -1   7 11419.6 546.588  19
   2   1   7 11592.2 537.271  13
   2  -1   7 11647.4 544.238  13
  -2   1  -7 11937.8 553.038   8
   3   1   7 16.8577 65.7315  19
   3  -1   7-24.9652 64.4843  19
   3  -1   7 21.5923 60.8994  13
   3   1   7-6.58444 52.9492  13
  -3  -1  -7 88.8626 70.1664   8
   4   1   7 506.380 83.0015  19
   4  -1   7 336.734 75.9364  19
   4  -1   7 452.383 70.5749  13
   4   1   7 401.146 64.3334  13
  -4   1  -7 487.498 86.3219   8
  -4  -1  -7 463.324 79.0343   8
   5   1   7 12885.7 589.783  19
   5  -1   7 12599.2 587.810  19
   5  -1   7 12658.1 579.195  13
  -5   1  -7 14674.5 594.513   8
  -5  -1  -7 14638.0 592.791   8
  -9  -2   7 5.02255 45.3815   5
  -9   2   7-56.2319 49.5509   5
  -8  -2   7 734.563 95.5489   5
  -8   2   7 789.663 96.3369   5
  -7  -2   7 4589.34 272.069   5
  -6  -2   7 5046.37 300.476   5
  -6   2   7 4932.56 300.557   5
  -5  -2   7 22.9550 78.6484   5
  -5   2   7-34.9777 79.2361   5
  -4  -2   7-46.2581 72.4840   5
  -4   2   7-23.3412 76.6479   5
  -4   2   7-122.113 214.281   3
  -4  -2   7-120.582 211.595   3
  -3  -2   7 351.466 291.070   3
  -3   2   7 353.837 274.149   3
  -3   2   7 400.740 89.0037  13
  -3  -2   7 350.534 89.3083   5
  -3   2   7 294.795 88.9905   5
  -2   2   7 5224.06 298.734  13
  -2  -2   7 5193.83 308.150  13
  -2  -2   7 5635.95 782.384   3
  -2   2   7 5307.78 771.124   3
  -2  -2   7 5499.13 312.991   5
  -2   2   7 4939.36 306.330   5
  -1   2   7 22439.5 1000.63  13
  -1  -2   7 22633.6 1015.56  13
  -1   2   7 22532.8 1693.16   3
  -1   2   7 21380.3 992.914  11
  -1   2   7 23286.8 1019.72   5
  -1  -2   7 24067.1 1023.07   5
   0   2   7 7435.97 380.918  13
   0  -2   7 7828.06 399.215  13
   0   2   7 7284.12 376.314  11
   0  -2   7 6949.51 848.073   3
   0   2   7 7838.61 886.646   3
   1   2   7 17357.9 334.109  13
   1  -2   7 18277.7 372.492  13
  -1   2  -7 17427.8 362.830   8
   1   2   7 17554.5 327.012  11
   2   2   7-8.78777 62.6447  19
   2  -2   7 77.6837 66.0271  19
   2   2   7 35.6351 53.4349  13
   2  -2   7 41.8355 64.4245  13
  -2   2  -7-8.65882 64.9157   8
   3   2   7 1068.86 98.2210  13
   3  -2   7 1027.61 107.489  13
   3   2   7 839.014 109.457  19
   3  -2   7 962.901 110.513  19
  -3   2  -7 1087.77 117.323   8
   4  -2   7 7657.66 198.207  13
   4   2   7 6961.17 204.712  19
   4  -2   7 6905.29 202.118  19
  -4  -2  -7 7115.38 201.373   8
   5   2   7 1107.14 94.0209  19
   5  -2   7 1230.18 95.3217  19
   5  -2   7 1291.23 89.3267  13
  -5  -2  -7 1156.79 94.5276   8
  -5   2  -7 1374.81 100.811   8
  -9  -3   7 103.555 46.6923   5
  -9   3   7 81.7542 47.6979   5
  -8  -3   7 50.1622 61.2883   5
  -8   3   7 7.38654 54.9996   5
  -7  -3   7 14942.9 698.756   5
  -7   3   7 15260.8 702.693   5
  -6  -3   7 293.481 89.1235   5
  -6   3   7 162.123 76.9619   5
  -5  -3   7 1113.29 131.200   5
  -5   3   7 1459.16 149.408   5
  -4  -3   7 22.4941 76.6077   5
  -4   3   7 285.287 93.5267   5
  -4  -3   7 117.091 229.770   3
  -4   3   7 119.449 234.395   3
  -3  -3   7-114.074 224.014   3
  -3   3   7 461.562 303.877   3
  -3   3   7 212.332 79.1504  13
  -3  -3   7 264.854 83.8771   5
  -3   3   7 288.440 78.4949   5
  -2   3   7 14776.2 676.694  13
  -2  -3   7 12528.5 1237.02   3
  -2   3   7 14790.2 1325.20   3
  -2  -3   7 13845.4 687.523   5
  -2   3   7 15310.8 695.578   5
  -1   3   7 5778.54 299.669  13
  -1  -3   7 5022.51 721.339   3
  -1   3   7 5749.14 765.938   3
  -1   3   7 5169.88 297.297  11
   1   3  -7 5338.86 291.986   8
   0   3   7 11164.6 557.161  13
   0  -3   7 12016.0 582.701  13
   0  -3   7 11119.1 1090.14   3
   0   3   7 11168.0 1100.16   3
   0   3   7 13015.1 573.843  11
   0   3  -7 12315.9 570.798   8
   1   3   7 14725.6 294.838  13
   1  -3   7 14425.3 336.816  13
  -1   3  -7 14591.1 327.602   8
   1   3   7 14242.9 307.459  11
   2   3   7 111.619 52.5543  13
  -2   3  -7 67.4836 66.6657   8
   2  -3   7 8.42994 71.3789  13
   2   3   7 87.7257 59.6826  19
   2  -3   7 42.4065 64.5017  19
   3  -3   7 730.701 91.4363  13
  -3  -3  -7 950.544 107.895   8
  -3   3  -7 812.647 98.2042   8
   3   3   7 595.644 89.1922  19
   3  -3   7 733.432 94.3689  19
   4  -3   7 163.991 61.3922  13
  -4  -3  -7 113.639 65.6548   8
   4  -3   7 169.824 50.5914  12
   4   3   7 201.980 66.7242  19
   4  -3   7 185.603 65.8898  19
   5  -3   7 235.118 56.4679  19
   5   3   7 249.801 58.1565  19
   5  -3   7 226.753 49.0567  13
  -5   3  -7 307.790 59.3834   8
  -5  -3  -7 252.342 52.0137   8
  -9  -4   7 271.889 50.8919   5
  -9   4   7 229.437 50.2663   5
  -8  -4   7 417.808 73.2430   5
  -8   4   7 536.506 80.3559   5
  -7  -4   7 2843.53 194.769   5
  -7   4   7 3195.26 204.025   5
  -6  -4   7 3574.87 227.973   5
  -6   4   7 3279.29 226.252   5
  -5  -4   7 245.290 84.7629   5
  -5   4   7 231.096 81.3538   5
  -4  -4   7 22875.5 1035.05   5
  -4   4   7 23070.8 1037.36   5
  -3   4   7 4014.81 234.153  13
  -3  -4   7 3613.67 243.303   5
  -3   4   7 4171.23 253.988   5
  -3  -4   7 3966.76 645.641   3
  -2  -4   7 106.105 186.410   3
  -2   4   7 534.912 296.958   3
  -2   4   7 200.602 62.4693  13
  -2  -4   7 299.722 87.4569   5
  -2   4   7 206.403 82.5036   5
  -1   4   7 7669.52 386.190  13
  -1  -4   7 7164.68 852.977   3
  -1   4   7 7639.52 400.832  11
   1   4  -7 8039.36 386.677   8
   0   4   7 53.3916 65.3649  11
   0   4   7 42.9121 54.3958  13
   0   4  -7 88.9697 63.9115   8
   1   4   7 20564.6 808.886  13
   1   4   7 20380.8 827.237  11
  -1   4  -7 20542.1 828.104   8
   2   4   7 138.834 61.0854  19
   2  -4   7 3515.29 163.310  19
   2   4   7 35.1726 34.6593  13
   2   4   7 3916.78 161.208  11
  -2   4  -7 3503.85 166.799   8
  -3  -4  -7 1213.75 119.548   8
  -3   4  -7 1092.47 113.739   8
   3   4   7 943.871 108.045  19
   3  -4   7 1108.17 111.439  19
  -4  -4  -7 927.834 97.5773   8
   4  -4   7 896.993 96.1226  19
   4   4   7 849.345 96.9525  19
   4  -4   7 1075.92 87.1763  12
  -4   4  -7 1042.26 99.6256   8
   5  -4   7 84.1240 45.5313  19
   5   4   7 17.0676 41.5555  19
   5  -4   7 62.0007 43.7064  13
  -5  -4  -7 25.1688 38.1572   8
  -9  -5   7 50.3097 36.3201   5
  -9   5   7 79.6110 35.3108   5
  -8  -5   7 3347.80 192.104   5
  -8   5   7 3315.67 194.023   5
  -7  -5   7 1121.05 116.186   5
  -7   5   7 1593.11 130.722   5
  -6  -5   7 2996.08 200.608   5
  -6   5   7 2797.21 198.151   5
  -5  -5   7 1310.61 130.034   5
  -5   5   7 1549.86 144.990   5
  -4   5   7 2585.65 175.826  13
  -4  -5   7 2522.20 190.078   5
  -4   5   7 2568.70 192.778   5
  -3   5   7 20971.2 949.190  13
  -3  -5   7 21399.1 983.680  13
  -3  -5   7 20380.3 1601.79   3
  -3   5   7 21497.0 1650.10   3
  -3  -5   7 22189.2 973.621   5
  -3   5   7 22084.0 975.529   5
  -2   5   7 7089.34 362.038  13
  -2  -5   7 7618.61 399.804  13
  -2  -5   7 6274.80 823.929   3
  -2   5   7 6771.19 838.621   3
  -2  -5   7 7372.55 387.285   5
  -2   5   7 7388.59 386.935   5
  -1  -5   7 4458.72 275.339  13
  -1   5   7 4551.66 244.474  13
  -1   5   7 4335.74 265.215  11
   1   5  -7 4537.70 243.841   8
   0   5   7 901.647 100.158  11
   0  -5   7 818.758 107.205  13
   0   5  -7 778.783 89.3748   8
   1  -5   7 257.948 80.0358  13
   1   5   7 195.039 72.5404  11
   1  -5   7 102.824 50.5556  19
  -1   5  -7 264.518 72.4302   8
   2   5   7 520.292 82.7886  11
   2  -5   7 527.846 88.8191  13
   2  -5   7 527.824 88.9123  19
  -2   5  -7 491.045 83.0621   8
   3   5   7 4314.35 263.461  19
   3  -5   7 5157.58 270.778  19
  -3   5  -7 4836.23 266.276   8
  -3  -5  -7 5364.29 277.344   8
   4  -5   7 494.807 66.3459  12
  -4  -5  -7 321.379 70.1034   8
  -4   5  -7 422.047 73.3204   8
   4  -5   7 430.287 73.1309  19
   4   5   7 419.720 74.0836  19
  -5  -5  -7 257.093 40.8881   8
   5  -5   7 182.260 44.9897  19
   5   5   7 221.534 45.4742  19
  -8   6   7 3458.67 185.478   5
  -8  -6   7 3072.34 180.863   5
  -7  -6   7 1273.98 117.458   5
  -7   6   7 1639.13 126.809   5
  -6  -6   7 626.410 95.7300   5
  -6   6   7 637.367 95.2965   5
  -5  -6   7-93.7647 66.3285   5
  -5   6   7 39.1213 66.4712   5
  -5   6   7-14.1837 32.9331  13
  -4  -6   7 4456.36 193.061   5
  -4   6   7 4529.43 196.741   5
  -3  -6   7 2776.41 216.919  13
  -3  -6   7 3161.74 208.144   5
  -3   6   7 3275.16 208.272   5
  -2  -6   7 3246.79 231.124  13
  -2   6   7 3586.17 221.804   5
  -2  -6   7 3573.25 223.278   5
  -1   6   7 375.598 86.9822  11
  -1  -6   7 468.389 100.619  13
   0  -6   7 4204.82 255.539  13
   0   6  -7 4022.27 229.352   8
   0   6   7 4190.69 249.933  11
   1  -6   7 545.064 99.6161  13
   1   6   7 839.061 103.402  11
  -1   6  -7 603.704 90.6169   8
   2  -6   7 3569.32 161.009  19
   2  -6   7 4025.07 176.312  13
   2   6   7 3707.23 161.997  11
  -2   6  -7 3666.64 162.480   8
   3  -6   7 962.398 98.0965  13
  -3  -6  -7 953.661 102.512   8
  -3   6  -7 784.561 89.8068   8
   3  -6   7 829.412 91.3672  19
   4  -6   7 173.642 56.9580  13
  -4  -6  -7 174.104 58.2917   8
  -4   6  -7 138.512 60.3239   8
   4  -6   7 158.119 51.2620  12
   4  -6   7 200.922 60.5634  19
   4   6   7 175.629 59.4115  19
   5  -6   7 1220.62 84.7772  19
   5  -6   7 1297.32 89.1454  13
  -5   6  -7 1465.26 90.9193   8
   9   7  -7 997.599 74.2208  18
  -8   7   7 35.3645 27.8330   5
  -8  -7   7 778.658 63.4833   5
  -7  -7   7 150.159 55.9257   5
  -7   7   7 193.727 58.9802   5
   7   7  -7 150.714 49.9002  16
  -6  -7   7 15.6785 55.8793   5
  -6   7   7-32.6219 56.7965   5
   6   7  -7 52.9650 47.9035  16
  -5  -7   7 187.684 68.8445   5
  -5   7   7 106.736 62.2119   5
  -4   7   7 1031.43 110.633   5
  -4  -7   7 1084.88 111.837   5
  -3  -7   7 2172.84 185.050  13
  -3  -7   7 2655.95 177.305   5
  -3   7   7 2585.19 177.010   5
  -2  -7   7 647.249 104.921  13
  -1   7   7 1251.44 130.415  11
  -1  -7   7 1411.07 141.689  13
   0   7   7 11066.5 294.413  11
   0  -7   7 10967.9 294.070  13
   1  -7   7 102.532 81.1427  13
   1   7   7 8.52579 62.6566  11
  -1   7  -7 122.064 59.5078   8
   2  -7   7 1949.50 143.066  13
   2   7   7 1618.05 135.048  11
  -2   7  -7 1678.59 131.271   8
   3  -7   7 8333.36 218.619  13
   3  -7   7 7893.20 213.062  19
  -3   7  -7 7977.50 210.126   8
   4  -7   7 6108.11 171.109  19
  -4  -7  -7 6814.28 168.172   8
   4  -7   7 6730.12 167.633  12
   4  -7   7 6844.60 178.285  13
  -4   7  -7 6290.19 173.455   8
   8   8  -7-35.8646 33.6280  16
  -7  -8   7 2199.77 104.539   5
   7   8  -7 1884.45 99.6132  16
  -6  -8   7 2728.64 144.550   5
   6   8  -7 2676.01 141.963  16
  -5  -8   7 1377.15 115.179   5
  -5   8   7 1384.85 116.329   5
   5   8  -7 1083.50 104.802  16
  -4  -8   7 1650.89 150.689  13
  -4  -8   7 1531.55 130.035   5
  -4   8   7 1900.35 138.431   5
  -3  -8   7 5367.50 317.728  13
  -3  -8   7 5632.87 299.034   5
  -3   8   7 5900.74 302.540   5
  -2  -8   7 11135.3 544.309  13
  -1   8   7 3093.17 205.537  11
  -1  -8   7 2920.52 202.918  13
   0   8   7 7548.62 393.440  11
   0  -8   7 7705.44 392.225  13
   1   8   7 1503.79 120.784  11
   1  -8   7 1969.24 132.633  13
   2  -8   7-70.8954 60.9467  13
  -2   8  -7 117.469 60.5979   8
   3  -8   7 11100.4 497.384  13
  -3  -8  -7 10877.8 497.526   8
   3  -8   7 10499.0 494.912  19
  -3   8  -7 10665.0 492.734   8
   4  -8   7 6057.99 152.515  12
  -4  -8  -7 5852.85 138.564   8
  -4   8  -7 5775.65 151.210   8
   4  -8   7 5987.75 155.476  13
   8   9  -7 85.6702 30.4392  16
   7   9  -7 264.630 56.4145  16
   6   9  -7 1038.24 93.9634  16
  -6  -9   7 941.966 85.2683   5
   5   9  -7 251.704 61.3057  16
  -5  -9   7 355.027 84.3268  13
  -5  -9   7 228.490 56.1076   5
  -4  -9   7-9.31931 68.4092  13
  -4  -9   7 60.7626 47.3885   5
  -4   9   7-13.7210 35.0990   5
   3   9  -7 1620.90 132.296  18
  -3  -9   7 1396.28 136.805  13
  -2   9   7 1351.18 131.863  11
  -2  -9   7 1087.85 122.596  13
  -1   9   7 461.683 93.2877  11
  -1  -9   7 482.917 91.8604  13
   0   9   7 12024.8 576.941  11
   0  -9   7 12271.6 571.429  13
   1  -9   7 563.168 89.3494  13
   1   9   7 726.523 93.9345  11
  -1   9  -7 780.050 81.3452  20
   2  -9   7 84.1579 58.4764  13
  -2   9  -7-17.2513 37.7548   8
   3  -9   7 57.4083 50.3940  13
   3  -9   7 27.5841 50.3275  19
  -3  -9  -7 36.8109 54.4198   8
  -3   9  -7 39.6115 36.6411   8
   4  -9   7 662.442 62.4807  13
  -4   9  -7 541.656 55.1322   8
   4  -9   7 569.807 62.6076  19
   7  10  -7 5767.48 289.432  18
   7  10  -7 5522.57 273.828  16
  -7 -10   7 5784.59 284.078  13
   6  10  -7 1016.21 92.3599  16
  -6 -10   7 933.295 101.858  13
  -5 -10   7 238.444 72.5699  13
   5  10  -7 168.331 59.2379  16
  -4 -10   7 379.088 82.4083  13
   4  10  -7 377.901 80.4363  18
   3  10  -7 2083.38 148.480  18
  -3 -10   7 1972.31 152.602  13
  -2  10   7 556.881 99.7847  11
  -2 -10   7 636.156 94.6057  13
  -1  10   7 2069.34 166.345  11
   1  10  -7 2258.52 152.991  14
  -1 -10   7 2446.60 165.456  13
   0  10   7 3030.54 196.634  11
   0 -10   7 2968.63 188.725  13
   1  10   7 4386.29 249.134  11
  -1  10  -7 4199.73 223.951  20
   1 -10   7 4485.74 239.552  13
   2 -10   7 5918.92 295.074  13
  -3 -10  -7 11573.3 499.086   8
   3 -10   7 10597.1 500.301  19
   3 -10   7 11600.0 501.484  13
   4 -10   7 7310.43 311.442  12
   4 -10   7 6583.89 305.479  13
   7  11  -7 5021.76 242.489  16
  -7 -11   7 4621.33 239.772  13
   6  11  -7 1046.23 104.168  18
   6  11  -7 901.906 85.7039  16
  -6 -11   7 862.646 87.6188  13
  -5 -11   7 416.945 76.9841  13
   5  11  -7 407.890 80.7274  18
  -4 -11   7 345.110 72.3673  13
   4  11  -7 462.461 83.8207  18
  -3 -11   7 119.895 63.9214  13
   3  11  -7 116.796 59.5597  18
  -2 -11   7 414.982 78.2104  13
  -1  11   7 108.504 72.1915  11
  -1 -11   7 84.4640 58.9953  13
   1  11  -7 56.4020 54.2450  14
   0  11   7 5017.58 280.815  11
   0 -11   7 5204.37 269.126  13
   1  11   7 150.002 67.3467  11
   1 -11   7 63.7789 54.0122  13
  -1  11  -7 122.044 50.3216  20
   2 -11   7 228.324 54.8687  13
  -3 -11  -7 6.16315 34.3053   8
   3 -11   7 8.18616 46.2679  12
   3 -11   7-55.2786 43.4064  19
   3 -11   7 56.3824 37.7392  13
   7  12  -7 673.492 71.4986  18
   7  12  -7 527.337 59.3578  14
   6  12  -7 7730.48 348.641  18
  -6 -12   7 6701.39 327.140  13
   5  12  -7 8600.91 405.062  18
  -5 -12   7 8187.55 391.049  13
  -4  12   7 1669.33 132.083  11
   4  12  -7 1556.25 124.527  18
  -4 -12   7 1495.73 117.849  13
  -3  12   7 463.570 84.1964  11
  -3 -12   7 382.188 66.2200  13
   3  12  -7 440.039 70.6747  18
   2  12  -7 1622.18 128.545  14
  -2 -12   7 1511.47 117.109  13
   1  12  -7 2173.96 139.249  14
  -1 -12   7 1998.91 137.441  13
   0 -12   7 362.699 63.4774  13
   0  12   7 453.288 76.6953  11
   0  12  -7 402.735 73.0337  20
   1  12   7 3567.70 211.902  11
  -1  12  -7 3662.62 192.139  20
   1 -12   7 3840.25 196.298  13
   2 -12   7 901.896 73.8440  13
   3 -12   7 11.6981 21.8304  19
   3 -12   7 144.382 41.3516  12
   7  13  -7 173.043 41.0942  18
  -6  13   7 2723.54 147.312  11
   6  13  -7 2645.13 154.940  18
   6  13  -7 2470.07 148.878  14
  -5  13   7 101.335 52.7849  11
  -5 -13   7 81.3800 39.8590  13
   5  13  -7-29.0775 56.6315  18
  -4  13   7 835.872 88.5480  11
   4  13  -7 776.677 85.4689  18
  -4 -13   7 757.020 73.7414  13
  -3  13   7 1715.83 133.650  11
   3  13  -7 1706.23 118.549  18
   3  13  -7 1732.10 132.743  14
  -3 -13   7 1703.99 114.693  13
  -2  13   7 3288.15 201.638  11
   2  13  -7 3139.66 191.812  14
  -2 -13   7 3650.14 186.154  13
  -1 -13   7 409.526 60.3567  13
   1  13  -7 449.815 65.1426  14
   0  13  -7 1022.96 89.7808  20
   0 -13   7 858.762 86.6888  13
  -1  13  -7 635.787 65.4652  20
   1 -13   7 575.765 58.9850  13
   2 -13   7 1725.84 95.0539  13
  -2 -13  -7 1794.09 101.670   8
  -6  14   7-5.48079 19.0838  11
   6  14  -7-7.81980 40.4436  18
   6  14  -7 51.4290 39.7935  14
  -5  14   7 516.688 61.1883  11
   5  14  -7 534.656 69.4858  18
  -4  14   7 7318.52 334.070  11
   4  14  -7 6623.30 325.575  18
   4  14  -7 6746.67 332.759  14
  -3  14   7 23.8212 49.2971  11
   3  14  -7-4.45589 38.7080  18
   3  14  -7 57.3822 55.8396  14
  -2  14   7 165.748 57.8008  11
   2  14  -7 122.620 56.6248  14
  -1  14   7 1547.44 119.249  11
   1  14  -7 1737.50 120.691  20
   1  14  -7 1671.50 109.377  14
   0  14   7 3194.79 187.660  11
   0  14  -7 3565.52 183.365  20
  -1  14  -7 934.117 70.9483  20
   2 -14   7 233.716 37.5019  12
   6  15  -7 1206.90 77.4013  18
   5  15  -7 574.895 43.6640  20
   5  15  -7 730.615 61.0181  18
  -4  15   7 867.261 75.1859  11
   4  15  -7 936.974 74.4560  18
   4  15  -7 997.495 86.1194  14
  -3  15   7 758.473 75.4825  11
   3  15  -7 655.585 61.3968  18
  -2  15   7 924.520 83.5480  11
   2  15  -7 1091.27 89.5208  20
  -1  15   7 427.766 63.6886  11
   1  15  -7 238.322 57.6078  20
   1  15  -7 361.813 50.1471  14
   0  15  -7 132.084 46.3089  20
  -1  15  -7 560.141 50.0459  20
   4  16  -7 410.506 45.4210  18
   4  16  -7 531.149 50.5288  20
   4  16  -7 523.918 60.6287  14
   3  16  -7 3.78622 42.5588  14
   3  16  -7 7.29118 41.3522  20
  -3  16   7 63.3375 33.6255  11
   2  16  -7 1359.95 90.1232  14
  -2  16   7 1337.58 91.1171  11
   1  16  -7 7.86174 29.8069  14
   1  16  -7 3.64155 43.5773  20
  -1  16   7 33.6640 36.8418  11
   0  16  -7 901.349 68.1956  20
   3  17  -7 5775.70 260.391  20
   3  17  -7 5876.80 262.980  14
   2  17  -7 6249.79 277.716  14
   1  17  -7 446.955 48.0284  20
  -8   0   8 6881.81 315.036  13
  -8   0   8 6927.68 320.904   5
  -7   0   8 646.237 79.6518   5
  -6   0   8 18863.6 839.781   5
  -5   0   8 1088.37 114.581  13
  -5   0   8 1264.43 122.051   5
  -4   0   8 774.907 108.247   5
  -4   0   8 852.341 101.969  13
  -3   0   8 46.0221 75.3450   5
  -3   0   8 29.2969 43.3540  11
  -3   0   8 76.6224 64.2796  13
  -2   0   8 2249.45 160.768  13
  -1   0   8 3423.16 208.828  13
   1   0  -8 3583.39 205.544   8
   0   0   8 8357.67 405.506  13
   0   0  -8 8485.21 407.292   8
   1   0   8 6057.67 300.217  13
  -1   0  -8 6004.24 305.746   8
   2   0   8 1999.76 124.678  13
  -2   0  -8 1870.42 132.959   8
   3   0   8 53.2499 26.8730  13
  -8   1   8 5358.01 266.299  13
  -8  -1   8 5919.19 275.576  13
  -7   1   8 310.231 59.6243  13
  -7  -1   8 224.230 62.2858   5
  -6   1   8 3164.48 191.308  13
  -6  -1   8 3288.34 200.446   5
  -5   1   8 2466.37 166.610  13
  -5  -1   8 2393.06 171.157  13
  -5  -1   8 2362.37 174.605   5
  -4   1   8 196.208 73.6657  13
  -4  -1   8 132.979 72.7180  13
  -4  -1   8 54.1591 65.9715   5
  -3   1   8 9153.32 450.036  11
  -3   1   8 9646.06 467.936  13
  -3  -1   8 9820.39 477.391  13
  -3  -1   8 10516.8 485.800   5
  -2   1   8 2448.51 115.944  11
  -2   1   8 2660.09 137.184  13
  -2  -1   8 2478.34 141.645  13
  -1   1   8 281.905 66.8132  13
  -1  -1   8 367.823 80.0314  13
   1   1  -8 357.933 66.3008   8
   0   1   8 31.4847 49.7710  13
   0  -1   8 42.1260 57.4984  13
   0   1  -8 91.1943 60.2517   8
   0  -1  -8 70.4346 66.0173   8
   1   1   8 118.824 49.6826  13
   1  -1   8 133.265 59.1172  13
  -1   1  -8 43.4258 61.7468   8
  -1  -1  -8 150.296 63.7469   8
   2  -1   8 3676.77 131.003  13
  -2  -1  -8 3636.00 140.100   8
  -2   1  -8 3375.87 133.753   8
   3  -1   8 1068.35 78.5155  13
  -3   1  -8 988.367 85.9902   8
  -8  -2   8 649.728 68.2522  13
  -8  -2   8 690.837 64.0154   5
  -8   2   8 738.256 67.6365   5
  -7  -2   8 1274.55 96.8987   5
  -7   2   8 1342.57 98.7955   5
  -6   2   8 114.069 54.4590  13
  -6  -2   8 190.586 70.3630   5
  -6   2   8 112.113 62.7864   5
  -5   2   8 101.477 57.5533  13
  -5  -2   8 187.160 76.7208  13
  -5  -2   8 141.253 70.9371   5
  -5   2   8 202.554 74.2933   5
  -4   2   8 3892.98 227.390  13
  -4  -2   8 3914.28 242.337  13
  -4  -2   8 4243.02 244.565   5
  -4   2   8 4047.12 242.748   5
  -3   2   8 1368.39 112.710  11
  -3   2   8 1323.18 116.912  13
  -3  -2   8 1454.64 137.062  13
  -3  -2   8 1445.56 130.381   5
  -3   2   8 1515.54 134.406   5
  -2   2   8 3183.11 189.558  11
  -2  -2   8 3264.89 209.682  13
  -2   2   8 3431.93 198.299  13
  -1   2   8-58.4209 54.9288  13
  -1  -2   8-23.9550 63.4455  13
  -1   2   8-11.8098 41.7776  11
   1   2  -8-11.7867 33.5209   8
   0   2   8 5941.37 296.021  13
   0  -2   8 6313.82 314.120  13
   0   2  -8 5801.93 299.049   8
   1  -2   8 266.855 66.1522  13
  -1   2  -8 220.508 61.7932   8
  -1  -2  -8 290.601 71.8013   8
  -2   2  -8 3116.64 180.478   8
   2  -2   8 3304.09 180.721  13
  -3   2  -8 1074.24 85.9710   8
  -3  -2  -8 1104.73 89.2632   8
   3  -2   8 1095.72 80.6934  13
  -8  -3   8 1431.12 93.6561   5
  -8   3   8 1521.62 95.7866   5
  -7  -3   8 637.603 75.5713   5
  -7   3   8 677.963 78.0496   5
  -6  -3   8 264.565 68.1334   5
  -6   3   8 379.320 73.3331   5
  -5  -3   8 1672.51 135.684  13
  -5  -3   8 1319.22 122.929   5
  -5   3   8 1683.32 131.796   5
  -4   3   8 937.883 95.5330  13
  -4  -3   8 945.171 105.231   5
  -4   3   8 814.617 102.109   5
  -4  -3   8 957.460 112.470  13
  -3   3   8-8.65662 63.5440   5
  -3  -3   8 8.58416 63.0121   5
  -3   3   8 26.9708 49.1401  13
  -3  -3   8-44.9126 74.7645  13
  -3   3   8-14.5304 54.4613  11
  -2   3   8 2158.60 148.443  11
  -2  -3   8 2333.39 169.405  13
  -2   3   8 2129.31 142.653  13
  -1   3   8 28.8833 33.7637  13
  -1  -3   8 609.848 90.4867  13
  -1   3   8 507.700 70.2783  11
   1   3  -8-5.34664 29.4611   8
   0  -3   8 8758.93 234.023  13
   0   3  -8 8813.00 204.710   8
   1  -3   8 68.6686 55.6730  13
  -1  -3  -8 92.7555 62.9529   8
  -1   3  -8 73.3539 53.6397   8
  -2   3  -8 2744.38 159.232   8
   2  -3   8 2671.06 158.467  13
  -3  -3  -8 5970.98 288.211   8
  -3   3  -8 6042.18 284.843   8
   3  -3   8 6252.64 284.173  13
  -8  -4   8 2963.57 156.745   5
  -8   4   8 3439.45 160.418   5
  -7  -4   8 10.0613 43.0329   5
  -7   4   8 46.6595 45.4986   5
  -6  -4   8 5589.40 293.324   5
  -6   4   8 6019.28 299.164   5
  -5  -4   8 5912.46 305.532   5
  -5   4   8 5720.36 304.808   5
  -4  -4   8 572.757 83.5377   5
  -4   4   8 528.340 81.0767   5
  -3   4   8 205.366 71.0200   5
  -3  -4   8 186.591 68.6795   5
  -3   4   8 5.80985 27.0721  13
  -3   4   8 111.727 58.8604  11
  -2   4   8 2901.97 136.937  11
  -2   4   8 16.4700 29.8471  13
  -1   4   8 5842.01 297.693  11
   0   4   8 6809.30 181.268  11
   0   4  -8-15.7872 29.2267   8
   1  -4   8 3052.70 181.870  13
  -1   4  -8 3024.59 171.554   8
   2  -4   8 637.495 75.8539  13
  -2  -4  -8 748.758 85.2855   8
  -2   4  -8 635.230 70.6730   8
  -3  -4  -8 817.673 73.2668   8
  -3   4  -8 744.478 66.9536   8
   3  -4   8 788.022 68.8945  13
  -8  -5   8 1321.10 87.8338  13
  -7  -5   8 42.6413 49.5062  13
  -7  -5   8 39.7876 38.2201   5
  -7   5   8 13.6007 40.1903   5
  -6  -5   8 1643.86 115.783   5
  -6   5   8 1446.20 113.928   5
  -6  -5   8 1481.62 121.513  13
  -5  -5   8 2750.58 172.444   5
  -5   5   8 3005.96 179.265   5
  -5  -5   8 2564.81 182.796  13
  -4  -5   8 1329.29 116.484   5
  -4   5   8 1424.91 119.775   5
  -4  -5   8 1435.13 132.521  13
  -3   5   8 1328.15 117.738  11
  -3  -5   8 1390.47 128.773  13
  -2   5   8 57.9622 56.5672  11
  -2  -5   8 82.4964 66.3939  13
  -1   5   8 26.9929 52.6348  11
   0   5   8 1950.56 132.166  11
  -1   5  -8 23.6000 33.1428   8
  -2  -5  -8 390.243 67.1559   8
  -2   5  -8 158.791 44.8064   8
  -3  -5  -8 6812.99 290.362   8
  -3   5  -8 5831.08 279.344   8
  -8  -6   8 124.966 33.7776  13
   8   6  -8-14.1227 32.7599  18
  -7  -6   8 2191.02 106.556  13
  -7  -6   8 2094.80 87.2246   5
  -6  -6   8 6.40586 57.5901  13
  -6  -6   8-5.12589 42.4268   5
  -6   6   8 5.26998 42.8779   5
  -5  -6   8 29.7022 63.8638  13
  -5  -6   8 66.9992 48.7260   5
  -5   6   8 44.0421 49.4139   5
  -4  -6   8 6666.19 340.398  13
  -4   6   8 6421.05 325.730   5
  -4  -6   8 6454.86 324.998   5
  -3   6   8 2029.86 143.835  11
  -3  -6   8 1642.10 142.467  13
  -2   6   8 5326.84 282.444  11
  -2  -6   8 5283.60 287.408  13
  -1  -6   8 771.499 95.5954  13
  -1   6   8 661.612 84.3036  11
   0   6   8 5273.03 275.615  11
   0  -6   8 5666.29 286.002  13
   1  -6   8 136.035 56.3137  13
   2  -6   8 456.053 63.5869  13
  -2  -6  -8 482.368 68.0264   8
  -3  -6  -8 2706.35 140.257   8
   3  -6   8 2686.66 141.462  13
  -7  -7   8 3825.80 198.023  13
  -6  -7   8 459.981 54.2688   5
  -6  -7   8 599.782 71.8835  13
  -5   7   8 32.0487 42.2341   5
  -5  -7   8 73.1337 47.8998   5
  -5  -7   8 68.4159 59.1584  13
   4   7  -8 653.503 70.8236  18
  -4  -7   8 680.226 93.5972  13
  -3   7   8 753.541 92.3904  11
  -3  -7   8 858.757 98.5322  13
  -2  -7   8 2669.46 175.401  13
  -2   7   8 2653.10 171.481  11
  -1  -7   8 507.070 80.4980  13
  -1   7   8 449.272 73.1076  11
   0  -7   8 2406.27 158.182  13
   0   7   8 2574.44 156.508  11
   1  -7   8 504.209 69.2305  13
   2  -7   8 5531.05 259.055  13
  -2  -7  -8 5178.64 258.922   8
   3  -7   8 288.336 40.1562  13
  -7  -8   8 17.8677 35.7630  13
   7   8  -8 34.6070 37.2014  18
  -6  -8   8 190.088 54.4287  13
   6   8  -8 116.774 49.2753  18
   5   8  -8 1598.44 111.259  18
  -5  -8   8 1685.23 123.075  13
  -4   8   8 1438.63 115.668  11
   4   8  -8 1185.74 91.6066  18
  -4  -8   8 1375.10 114.587  13
  -3   8   8 41.5950 58.7031  11
  -3  -8   8 75.5428 59.0829  13
  -2   8   8 3242.31 190.972  11
   2   8  -8 2934.71 167.577  14
  -2  -8   8 3198.69 189.150  13
  -1  -8   8 87.5426 55.8014  13
  -1   8   8 95.1479 56.3281  11
   0   8   8 62.3317 49.9674  11
   0  -8   8 55.7480 50.5975  13
   0   8  -8-17.3755 32.7018  20
   1  -8   8 3942.35 206.039  13
   2  -8   8 4210.73 200.803  13
  -2  -8  -8 3860.68 199.579   8
   7   9  -8 236.966 38.8172  18
  -6  -9   8 162.323 45.7071  13
   6   9  -8 243.430 47.9178  18
  -5  -9   8-5.32679 46.2651  13
   5   9  -8 4.22594 41.7830  18
  -4   9   8 1359.55 112.778  11
  -4  -9   8 1350.00 107.743  13
  -3   9   8 4875.78 265.753  11
  -3  -9   8 5214.11 262.476  13
  -2   9   8 153.630 62.5027  11
  -2  -9   8 159.858 56.9434  13
   2   9  -8 229.896 49.1130  14
  -1   9   8 1051.69 97.9801  11
  -1  -9   8 1144.09 97.2838  13
   0   9   8 181.149 53.2962  11
   0  -9   8 68.5691 46.7138  13
   0   9  -8 111.639 41.0128  20
   1  -9   8 159.495 47.0914  13
   2  -9   8 437.506 47.2675  13
  -2  -9  -8 427.380 50.6175   8
   6  10  -8 628.272 59.3413  18
  -6 -10   8 799.914 61.8391  13
  -5  10   8 3011.35 166.169  11
   5  10  -8 2731.36 147.655  18
  -5 -10   8 2864.77 157.453  13
  -4  10   8 5499.85 278.466  11
  -4 -10   8 5464.48 269.762  13
  -3  10   8 769.828 82.4143  11
  -3 -10   8 649.770 74.7063  13
   3  10  -8 524.246 67.5159  14
  -2 -10   8 466.765 64.6538  13
  -2  10   8 501.066 74.4200  11
   2  10  -8 473.531 54.9553  14
  -1  10   8 9849.13 454.159  11
  -1 -10   8 9833.44 444.618  13
   0  10   8 317.391 57.6866  11
   0 -10   8 381.398 54.1088  13
   0  10  -8 325.774 42.1896  20
  -1 -10  -8 727.254 69.8469   8
   1 -10   8 789.195 64.5183  13
   2 -10   8 1999.59 104.953  12
  -6  11   8 294.890 41.2923  11
   6  11  -8 161.432 40.9651  14
   5  11  -8 5333.12 255.116  18
   5  11  -8 6006.86 271.738  14
  -5 -11   8 5963.89 263.497  13
   4  11  -8 531.487 66.6433  14
  -4 -11   8 661.818 64.0684  13
  -3 -11   8 607.682 65.7994  13
  -3  11   8 687.453 76.7898  11
   3  11  -8 525.139 63.9156  14
  -2  11   8 1028.00 91.9446  11
   2  11  -8 1023.39 74.8767  14
  -2 -11   8 1194.34 86.1691  13
  -1  11   8 1077.76 87.7597  11
   1  11  -8 965.198 77.0544  20
  -1 -11   8 1040.31 79.3121  13
   0  11  -8 151.709 30.0936  20
   0 -11   8 133.941 39.2575  13
  -1 -11  -8 1137.73 74.1000   8
   1 -11   8 971.745 63.5329  13
  -5  12   8 2222.89 121.092  11
   5  12  -8 2077.08 117.314  14
  -4 -12   8-15.7894 27.3200  13
   4  12  -8 10.4927 38.8162  14
   3  12  -8 804.794 68.3195  14
  -3 -12   8 871.555 65.0403  13
  -2 -12   8 45.5058 32.3996  13
  -2  12   8 36.5829 46.8011  11
   2  12  -8 12.0152 27.2684  14
  -1  12   8 1302.73 95.0390  11
   1  12  -8 1294.12 83.6468  20
  -1 -12   8 1295.57 79.4590  13
  -4  13   8 798.658 63.1987  11
   4  13  -8 686.468 57.5634  14
  -3  13   8 62.1361 38.1067  11
   3  13  -8 82.5593 40.6855  20
   3  13  -8 2.48273 27.8485  14
   2  13  -8 1759.05 102.365  20
   1  13  -8 759.202 55.8269  20
   3  14  -8 309.833 38.8883  20
  -2  14   8 1148.93 73.0803  11
   2  14  -8 1200.78 71.6963  20
  -5   0   9 6.81693 33.1667  13
  -4   0   9 23.7945 39.6827  13
  -3   0   9-24.5343 40.9164  13
  -2   0   9-3.86098 35.0404  13
  -1   0   9 13.3548 23.4401  13
   0   0   9 12.4896 16.8413  13
  -6  -1   9 1969.20 105.977  13
  -5  -1   9 70.7395 36.9234  13
  -4   1   9-6.97088 22.7140  13
  -4  -1   9 213.677 46.3951  13
  -3   1   9-10.8426 25.2584  13
  -3  -1   9 519.920 59.9251  13
  -2  -1   9 15946.2 232.531  13
  -2   1   9-3.36436 22.8077  13
  -1  -1   9 8846.30 394.015  13
   0  -1  -9-15.6873 20.5266   8
   0  -1   9-14.4216 29.1906  13
  -6  -2   9 1679.46 95.3070  13
  -5  -2   9 2735.39 147.564  13
  -4  -2   9 7118.91 331.050  13
  -3  -2   9 2489.67 144.762  13
  -2  -2   9 112.649 45.6861  13
   1  -2  -9-5.76469 19.3662   8
  -1  -2   9 5725.14 135.794  13
   0  -2  -9 87.8477 34.2682   8
   0  -2   9 170.100 37.6461  13
  -6  -3   9 1831.73 102.476  13
  -5  -3   9 7.71236 39.3109  13
  -4  -3   9 1262.77 87.0864  13
  -4   3   9 844.142 61.8546  11
  -3  -3   9 5134.15 252.571  13
  -2  -3   9 5125.14 250.736  13
   1  -3  -9-23.9860 23.9743   8
  -1  -3   9 1905.30 86.2797  13
   0  -3  -9 233.244 39.5777   8
   0  -3   9 230.503 41.8810  13
  -6  -4   9 126.465 33.6127  13
  -5   4   9 316.115 36.9341  11
  -5  -4   9 454.857 54.2989  13
  -4  -4   9 2491.59 129.961  13
  -4   4   9 1818.35 108.310  11
  -3  -4   9-4.46190 43.7684  13
  -3   4   9-8.66570 26.3390  11
  -2  -4   9 474.148 61.9633  13
   1  -4  -9-3.00941 31.0202   8
  -1  -4   9 38.1229 40.6930  13
   0  -4  -9 10.8370 29.6883   8
   0  -4   9-15.4694 33.1338  13
  -5   5   9 3685.10 173.738  11
  -4   5   9 3.00812 27.1724  11
  -3   5   9 6501.29 293.129  11
   2  -5  -9 5.67880 23.1341   8
  -2   5   9 1166.05 56.2513  11
   1  -5  -9 37.9988 34.6313   8
   0  -5  -9 2376.37 121.907   8
  -5  -6   9 536.718 53.9857  13
  -4  -6   9 493.756 56.9367  13
  -4   6   9 384.730 44.9752  11
  -3  -6   9 38.4475 40.2192  13
  -3   6   9 30.2918 31.1365  11
   2  -6  -9 8568.29 390.772   8
  -2   6   9 8607.17 390.434  11
   1  -6  -9 106.671 31.3117   8
   0  -6  -9 5482.99 244.852   8
  -5  -7   9 4047.28 189.071  13
  -4  -7   9 2379.39 127.022  13
  -4   7   9 2303.33 121.469  11
  -3  -7   9 705.970 62.0237  13
  -3   7   9 709.699 56.8169  11
   2  -7  -9 92.4449 31.9735   8
  -2   7   9 168.996 30.0296  11
  -2  -7   9 117.255 38.8028  13
   1  -7  -9 1382.59 84.6537   8
  -1  -7   9 1735.11 93.7824  13
  -4  -8   9 5036.81 228.974  13
  -3   8   9 3922.41 192.519  11
  -3  -8   9 4432.49 197.274  13
  -2  -8   9 131.935 34.5688  13
  -1  -8   9 894.324 59.6681  13
   0   0   0    0.00    0.00   0

TITL 20PR006_ECO-2-085 in P2(1)/c
REM P2(1)/c (#14 in standard setting)
CELL 1.54184   9.251863  20.229756   7.602504  90.0000 104.2782  90.0000
ZERR    1.00   0.000144   0.000274   0.000112   0.0000   0.0015   0.0000
LATT  1
SYMM -x, y+1/2,-z+1/2
SFAC C H N O
UNIT 64.00 84.00 4.00 8.00
REM  CrysAlisPro recorded range (K): Min=173.0; max=173.0; aver:173.0
TEMP -100
TREF
HKLF 4
END
;
_shelx_hkl_checksum                93809
_olex2_submission_special_instructions  'No special instructions were received'
_oxdiff_exptl_absorpt_empirical_details
;
Empirical correction (ABSPACK) includes:
- Absorption correction using spherical harmonics
- Frame scaling
;
_oxdiff_exptl_absorpt_empirical_full_max  1.558
_oxdiff_exptl_absorpt_empirical_full_min  0.715
