# Supplementary material for: Tropane and related alkaloid skeletons via a radical [3+3]-annulation process
Source: Commun Chem. 2022 Apr 28;5:57. doi: 10.1038/s42004-022-00671-x (PMC9814087; doi:10.1038/s42004-022-00671-x)
Supplement: Supplementary file 4 — Supplementary Data 2 [file 42004_2022_671_MOESM4_ESM.cif]

#\#CIF_1.1

#------------------ SECTION 1. GLOBAL INFORMATION ---------------------------#

data_global

#==============================================================================
#
# SUBMISSION DETAILS
# Name and address of author for correspondence

_publ_contact_author_name       ' ,  '
_publ_contact_author_address
;

;
_publ_contact_author_email       ' '
_publ_contact_author_fax         ' '
_publ_contact_author_phone       ' '


_publ_contact_letter
;
 Submission dated :2020-11-03

Please consider this CIF for submission to the Cambridge Crystallographic
Data Centre. I certify that all authors have seen and approved of this
submission, that all have made significant scientific contributions to the
work reported, and that all share responsibility and accountability for
the results.

This CIF  is submitted as a personal communication

This CIF is submitted as part of a journal submission
<Insert Journal details here>

<Insert NAME here>
;


#==============================================================================
#
# TITLE AND AUTHOR LIST

_publ_section_title
; ?
;
_publ_section_title_footnote
; ?
;

# The loop structure below should contain the names and addresses of all
# authors, in the required order of publication. Repeat as necessary.

loop_
 _publ_author_name
 _publ_author_footnote
 _publ_author_address
?
?
;?
;

#------------------  SECTION 2. COMPOUND(S) DETAILS -------------------------#

data_20PR016_ECO-3-145


#----------------------------------------------------------------------------#
#                   CHEMICAL INFORMATION                                     #
#----------------------------------------------------------------------------#

_chemical_formula_moiety                'C19 H25 N O4'
_chemical_formula_sum                   'C19 H25 N O4'
_chemical_formula_weight                331.4

#----------------------------------------------------------------------------#
#                   UNIT CELL INFORMATION                                    #
#----------------------------------------------------------------------------#

_symmetry_cell_setting                  monoclinic
_symmetry_space_group_name_H-M          'P 1 21/c 1'
_symmetry_space_group_name_Hall         '-P 2ybc'
_symmetry_Int_Tables_number             14
loop_
    _symmetry_equiv_pos_as_xyz
'x, y, z'
'-x, y+1/2, -z+1/2'
'-x, -y, -z'
'x, -y-1/2, z-1/2'

_cell_length_a                          14.06400(10)
_cell_length_b                          12.00060(10)
_cell_length_c                          10.46870(10)
_cell_angle_alpha                       90
_cell_angle_beta                        92.0390(10)
_cell_angle_gamma                       90
_cell_volume                            1765.75(3)
_cell_formula_units_Z                   4
_cell_measurement_temperature           172.93(16)
_cell_measurement_reflns_used           12461
_cell_measurement_theta_min             4.823
_cell_measurement_theta_max             80.466

#----------------------------------------------------------------------------#
#                   CRYSTAL INFORMATION                                      #
#----------------------------------------------------------------------------#

_exptl_crystal_description              plate
_exptl_crystal_colour                   'clear colourless'
_exptl_crystal_size_max                 0.339
_exptl_crystal_size_mid                 0.302
_exptl_crystal_size_min                 0.096
_exptl_crystal_density_diffrn           1.247
_exptl_crystal_F_000                    712
loop_
    _exptl_crystal_face_index_h
    _exptl_crystal_face_index_k
    _exptl_crystal_face_index_l
    _exptl_crystal_face_perp_dist
0 0 -1 0.1601
0 1 0 0.1405
0 -1 0 0.1614
0 -1 1 0.1748
0 -1 -1 0.2142
-1 1 1 0.1893
1 -1 -1 0.2013
-1 0 1 0.1439
1 0 -1 0.1511
1 -1 0 0.1628
-1 -1 1 0.1573
1 1 -1 0.1057
1 1 0 0.1226
1 0 1 0.1412
1 0 0 0.0757
-1 0 0 0.0203
-1 -1 0 0.1344
-1 0 -1 0.1238

loop_
  _exptl_oxdiff_crystal_face_indexfrac_h
  _exptl_oxdiff_crystal_face_indexfrac_k
  _exptl_oxdiff_crystal_face_indexfrac_l
  _exptl_oxdiff_crystal_face_x
  _exptl_oxdiff_crystal_face_y
  _exptl_oxdiff_crystal_face_z
 0.0000 0.0007 -0.9998 -0.0462 -0.0987 -0.0989
 0.0007 0.9997 0.0001 0.0287 0.0815 -0.0949
 -0.0007 -0.9997 -0.0001 -0.0287 -0.0815 0.0949
 -0.0007 -1.0004 0.9996 0.0175 0.0172 0.1938
 -0.0007 -0.9990 -0.9999 -0.0749 -0.1802 -0.0040
 -0.9992 0.9993 0.9998 -0.0274 0.2195 0.0068
 0.9992 -0.9993 -0.9998 0.0274 -0.2195 -0.0068
 -0.9999 -0.0004 0.9997 -0.0561 0.1380 0.1017
 0.9999 0.0004 -0.9997 0.0561 -0.1380 -0.1017
 0.9991 -1.0000 -0.0001 0.0736 -0.1208 0.0921
 -1.0006 -1.0000 0.9996 -0.0848 0.0565 0.1966
 1.0006 1.0000 -0.9996 0.0848 -0.0565 -0.1966
 1.0005 0.9994 0.0002 0.1310 0.0422 -0.0976
 0.9998 -0.0010 0.9998 0.1485 0.0594 0.0961
 0.9998 -0.0003 0.0001 0.1023 -0.0393 -0.0028
 -0.9998 0.0003 -0.0001 -0.1023 0.0393 0.0028
 -1.0005 -0.9994 -0.0002 -0.1310 -0.0422 0.0976
 -0.9998 0.0010 -0.9998 -0.1485 -0.0594 -0.0961


#----------------------------------------------------------------------------#
#                   ABSORPTION CORRECTION                                    #
#----------------------------------------------------------------------------#

_exptl_absorpt_coefficient_mu           0.677
_exptl_absorpt_correction_type          gaussian
_exptl_absorpt_process_details
;
        CrysAlisPro 1.171.40.84a (Rigaku Oxford Diffraction, 2020)
Numerical absorption correction based on gaussian integration over
        a multifaceted crystal model
        Empirical absorption correction using spherical harmonics,
        implemented in SCALE3 ABSPACK scaling algorithm.
;
_exptl_absorpt_correction_T_min         0.363
_exptl_absorpt_correction_T_max         1
_oxdiff_exptl_absorpt_empirical_details
;
Empirical correction (ABSPACK) includes:
- Absorption correction using spherical harmonics
- Frame scaling
;
_oxdiff_exptl_absorpt_empirical_full_max  2.004
_oxdiff_exptl_absorpt_empirical_full_min  0.767


#----------------------------------------------------------------------------#
#                   DATA COLLECTION                                          #
#----------------------------------------------------------------------------#

_diffrn_source                          'micro-focus sealed X-ray tube'
_diffrn_source_type                     'PhotonJet (Cu) X-ray Source'
_diffrn_ambient_temperature             172.93(16)
_diffrn_ambient_environment             N~2~
_diffrn_radiation_wavelength            1.54184
_diffrn_radiation_type                  'Cu K\a'
_diffrn_radiation_monochromator         mirror
_diffrn_radiation_probe                 x-ray
_diffrn_detector                        'Hybrid Pixel Array Detector'
_diffrn_detector_type                   HyPix
_diffrn_detector_area_resol_mean        10
_diffrn_orient_matrix_type
                                'CrysAlisPro convention (1999,Acta A55,543-557)'
_diffrn_orient_matrix_ub_11             0.1023125
_diffrn_orient_matrix_ub_12             0.0286366
_diffrn_orient_matrix_ub_13             0.0462571
_diffrn_orient_matrix_ub_21             -0.0392898
_diffrn_orient_matrix_ub_22             0.0815702
_diffrn_orient_matrix_ub_23             0.0987713
_diffrn_orient_matrix_ub_31             -0.0028141
_diffrn_orient_matrix_ub_32             -0.0949099
_diffrn_orient_matrix_ub_33             0.0988715
_diffrn_measurement_device              'four-circle diffractometer'
_diffrn_measurement_device_type         'XtaLAB Synergy, Dualflex, HyPix'
_diffrn_measurement_method              '\w scans'
_diffrn_reflns_av_R_equivalents         0.0268
_diffrn_reflns_av_unetI/netI            0.0355
_diffrn_reflns_number                   20295
_diffrn_reflns_limit_h_min              -16
_diffrn_reflns_limit_h_max              16
_diffrn_reflns_limit_k_min              -14
_diffrn_reflns_limit_k_max              14
_diffrn_reflns_limit_l_min              -11
_diffrn_reflns_limit_l_max              12
_diffrn_reflns_theta_min                3.144
_diffrn_reflns_theta_max                68.247
_diffrn_reflns_theta_full               67.684
_diffrn_measured_fraction_theta_full
                                        1
_diffrn_measured_fraction_theta_max
                                        1
_diffrn_reflns_Laue_measured_fraction_full
                                        1
_diffrn_reflns_Laue_measured_fraction_max
                                        1
_diffrn_reflns_point_group_measured_fraction_full
                                        1
_diffrn_reflns_point_group_measured_fraction_max
                                        1
_reflns_Friedel_coverage                0
_reflns_number_total                    3235
_reflns_number_gt                       3019
_reflns_threshold_expression            'I > 2\s(I)'
_diffrn_measurement_details
;
List of Runs (angles in degrees, time in seconds):

  # Type    Start    End  Width  t~exp~   \w     \q     \k     \f   Frames
--------------------------------------------------------------------------
  1  \w    -20.00   8.00   0.50    0.10    --  -30.75 -56.00   0.00   56
  2  \w    -91.00 -23.00   0.50    0.10    --  -30.75 -56.00   0.00  136
  3  \w    -29.00  51.00   0.50    0.10    --  -30.75  56.00 142.00  160
  4  \w     42.00 152.00   0.50    0.40    --   81.46  56.00 142.00  220
  5  \w      8.00  56.00   0.50    0.40    --   81.46 -56.00   0.00   96
  6  \w    134.00 159.00   0.50    1.20    --  131.00  56.00 142.00   50
  7  \w   -116.00 -79.00   0.50    0.10    --  -30.75 -91.00 120.00   74
  8  \w     24.00  51.00   0.50    0.10    --  -30.75  15.00-120.00   54
  9  \w   -122.00 -81.00   0.50    0.10    --  -30.75 -91.00  90.00   82
 10  \w    -23.00  37.00   0.50    0.10    --  -30.75  15.00 120.00  120
 11  \w     -5.00 112.00   0.50    0.10    --   31.92  57.00 -90.00  234
 12  \w     28.00  53.00   0.50    0.10    --   31.92  56.00 142.00   50
 13  \w    -13.00  14.00   0.50    0.40    --   81.46 -15.00 -30.00   54
 14  \w     29.00 105.00   0.50    0.40    --   81.46-111.00   0.00  152
 15  \w    -13.00  13.00   0.50    0.40    --   81.46 -15.00 -90.00   52
 16  \w      4.00  67.00   0.50    0.40    --   81.46 -61.00 -90.00  126
 17  \w     31.00  85.00   0.50    0.40    --   81.46  45.00-120.00  108
 18  \w    -13.00  19.00   0.50    0.40    --   81.46 -15.00  30.00   64
 19  \w     31.00  64.00   0.50    0.40    --   81.46  45.00   0.00   66
 20  \w    -14.00  11.00   0.50    0.40    --   81.46 -15.00-150.00   50
 21  \w     -8.00  20.00   0.50    0.40    --   81.46 -15.00-120.00   56
 22  \w     91.00 117.00   0.50    0.40    --   81.46  45.00-120.00   52
 23  \w     -7.00  22.00   0.50    0.40    --   81.46 -30.00-150.00   58
 24  \w     -9.00  16.00   0.50    0.40    --   81.46 -30.00  60.00   50
 25  \w      0.00  47.00   0.50    0.40    --   81.46 -45.00 -90.00   94
 26  \w    100.00 156.00   0.50    0.40    --   81.46  61.00-120.00  112
 27  \w     -9.00  30.00   0.50    0.40    --   81.46 -30.00   0.00   78
 28  \w     66.00  92.00   0.50    0.40    --   81.46  61.00-120.00   52
 29  \w     34.00 106.00   0.50    0.40    --   81.46-111.00  90.00  144
 30  \w     43.00 135.00   0.50    0.40    --   81.46  61.00 -90.00  184
 31  \w     17.00  42.00   0.50    0.40    --   81.46 -45.00-150.00   50
 32  \w     89.00 124.00   0.50    1.20    --  131.00  50.00-120.00   70
 33  \w    142.00 175.00   0.50    1.20    --  131.00  50.00  30.00   66
 34  \w    126.00 166.00   0.50    1.20    --  131.00  38.00 -90.00   80
 35  \w     42.00  92.00   0.50    1.20    --  131.00-111.00  60.00  100
 36  \w     59.00 100.00   0.50    1.20    --  131.00 -77.00 -90.00   82
 37  \w    145.00 170.00   0.50    1.20    --  131.00 -65.00 -85.10   50
 38  \w     81.00 106.00   0.50    1.20    --  131.00 -91.00  60.00   50
 39  \w     41.00  96.00   0.50    1.20    --  131.00 -77.00 150.00  110
 40  \w     92.00 175.00   0.50    1.20    --  131.00  63.00-120.00  166
 41  \w     93.00 170.00   0.50    1.20    --  131.00  63.00 -60.00  154
 42  \w     85.00 110.00   0.50    1.20    --  131.00  77.00 -90.00   50
 43  \w     37.00  80.00   0.50    1.20    --  131.00 -91.00 -90.00   86
 44  \w    120.00 153.00   0.50    1.20    --  131.00 111.00-150.00   66
 45  \w    104.00 155.00   0.50    1.20    --  131.00 111.00  30.00  102
 46  \w     37.00  68.00   0.50    1.20    --  131.00 -91.00  60.00   62
 47  \w    135.00 160.00   0.50    1.20    --  131.00  77.00-180.00   50
 48  \w    103.00 152.00   0.50    1.20    --  131.00 111.00 150.00   98
 49  \w    119.00 145.00   0.50    1.20    --  131.00 -82.00 -43.62   52
 50  \w     43.00  96.00   0.50    1.20    --  131.00 -81.00 -49.76  106
 51  \w    144.00 170.00   0.50    1.20    --  131.00 -65.00  47.51   52
 52  \w    140.00 169.00   0.50    1.20    --  131.00  25.00  90.00   58
 53  \w     69.00  95.00   0.50    1.20    --  131.00  32.00  -1.84   52
 54  \w     40.00  86.00   0.50    1.20    --  131.00  25.00  90.00   92
 55  \w    141.00 177.00   0.50    1.20    --  131.00  38.00 -30.00   72
 56  \w     40.00  70.00   0.50    1.20    --  131.00 -91.00-180.00   60
 57  \w     81.00 106.00   0.50    1.20    --  131.00 -91.00-180.00   50
 58  \w    122.00 148.00   0.50    1.20    --  131.00  38.00 -60.00   52
 59  \w     43.00 108.00   0.50    1.20    --  131.00-111.00  30.00  130
 60  \w     68.00  94.00   0.50    1.20    --  131.00  38.00 -90.00   52
 61  \w     69.00  95.00   0.50    1.20    --  131.00  38.00 -60.00   52
 62  \w    109.00 135.00   0.50    1.20    --  131.00  50.00  30.00   52
 63  \w     68.00  94.00   0.50    1.20    --  131.00  38.00 -30.00   52
 64  \w     50.00  98.00   0.50    1.20    --  131.00 -77.00  60.00   96
 65  \w     74.00 102.00   0.50    1.20    --  131.00 -77.00  30.00   56
 66  \w     92.00 174.00   0.50    1.20    --  131.00  63.00 -90.00  164
 67  \w     37.00  69.00   0.50    1.20    --  131.00 -91.00 150.00   64
 68  \w     76.00 106.00   0.50    1.20    --  131.00 -91.00 150.00   60
 69  \w     62.00 117.00   0.50    1.20    --  131.00  28.00  16.13  110
 70  \w     41.00  66.00   0.50    1.20    --  131.00 -77.00 120.00   50
 71  \w     45.00  71.00   0.50    1.20    --  131.00-111.00   0.00   52
 72  \w    131.00 176.00   0.50    1.20    --  131.00  -2.00  87.67   90
 73  \w     68.00 100.00   0.50    1.20    --  131.00  -2.00  87.67   64
 74  \w     85.00 119.00   0.50    1.20    --  131.00  77.00-120.00   68
 75  \w     33.00  59.00   0.50    1.20    --  131.00  -2.00  87.67   52
 76  \w    131.00 157.00   0.50    1.20    --  131.00  77.00-150.00   52
 77  \w     38.00  77.00   0.50    1.20    --  131.00 -91.00 120.00   78
 78  \w     77.00 103.00   0.50    1.20    --  131.00  38.00-120.00   52
 79  \w     50.00  77.00   0.50    1.20    --  131.00-111.00-150.00   54
 80  \w     83.00 108.00   0.50    1.20    --  131.00-111.00-150.00   50
 81  \w     41.00  76.00   0.50    1.20    --  131.00-111.00 -90.00   70
 82  \w     57.00  83.00   0.50    1.20    --  131.00-111.00 -30.00   52
 83  \w     44.00  70.00   0.50    1.20    --  131.00-111.00  90.00   52
 84  \w     74.00  99.00   0.50    1.20    --  131.00 -91.00  90.00   50
 85  \w    109.00 175.00   0.50    1.20    --  131.00 -82.00 -94.82  132
 86  \w     85.00 121.00   0.50    1.20    --  131.00  77.00-150.00   72
 87  \w     40.00 101.00   0.50    1.20    --  131.00  25.00-150.00  122
 88  \w    144.00 176.00   0.50    1.20    --  131.00 -80.00 136.02   64
 89  \w     43.00  91.00   0.50    1.20    --  131.00 -82.00 -94.82   96
 90  \w    144.00 177.00   0.50    1.20    --  131.00 -81.00 -49.76   66
 91  \w    136.00 162.00   0.50    1.20    --  131.00  50.00-120.00   52
 92  \w    149.00 174.00   0.50    1.20    --  131.00 -82.00 -43.62   50
 93  \w    121.00 176.00   0.50    1.20    --  131.00  50.00-150.00  110
;

#----------------------------------------------------------------------------#
#                   COMPUTER PROGRAMS USED                                   #
#----------------------------------------------------------------------------#

_computing_data_collection
                                    'CrysAlisPro 1.171.40.84a (Rigaku OD, 2020)'
_computing_cell_refinement
                                    'CrysAlisPro 1.171.40.84a (Rigaku OD, 2020)'
_computing_data_reduction
                                    'CrysAlisPro 1.171.40.84a (Rigaku OD, 2020)'
_computing_structure_solution           'SHELXT 2018/2 (Sheldrick, 2018)'
_computing_structure_refinement         'SHELXL 2018/3 (Sheldrick, 2015)'
_computing_molecular_graphics           'Olex2 1.3 (Dolomanov et al., 2009)'
_computing_publication_material         'Olex2 1.3 (Dolomanov et al., 2009)'

#----------------------------------------------------------------------------#
#                   STRUCTURE SOLUTION                                       #
#----------------------------------------------------------------------------#

_atom_sites_solution_primary            dual
_atom_sites_solution_hydrogens          mixed

#----------------------------------------------------------------------------#
#                   REFINEMENT INFORMATION                                   #
#----------------------------------------------------------------------------#

_shelx_SHELXL_version_number            2018/3
_refine_ls_structure_factor_coef        Fsqd
_refine_ls_matrix_type                  full
_refine_ls_weighting_scheme             calc
_refine_ls_weighting_details
              'w=1/[\s^2^(Fo^2^)+(0.0556P)^2^+0.4156P] where P=(Fo^2^+2Fc^2^)/3'
_refine_ls_hydrogen_treatment           mixed
_refine_ls_extinction_method            'SHELXL-2018/3 (Sheldrick 2018)'
_refine_ls_extinction_expression
                                    Fc^*^=kFc[1+0.001xFc^2^\l^3^/sin(2\q)]^-1/4^
_refine_ls_extinction_coef              0.0021(3)
_refine_ls_number_reflns                3235
_refine_ls_number_parameters            330
_refine_ls_number_restraints            19
_refine_ls_R_factor_all                 0.039
_refine_ls_R_factor_gt                  0.0373
_refine_ls_wR_factor_ref                0.1041
_refine_ls_wR_factor_gt                 0.1025
_refine_ls_goodness_of_fit_ref          1.043
_refine_ls_restrained_S_all             1.062
_refine_ls_shift/su_max                 0
_refine_ls_shift/su_mean                0
_refine_diff_density_max                0.212
_refine_diff_density_min                -0.221
_refine_diff_density_rms                0.032

#----------------------------------------------------------------------------#
#                   CONSTRAINTS AND RESTRAINTS                               #
#----------------------------------------------------------------------------#

_olex2_refinement_description
;
1. Fixed Uiso
 At 1.2 times of:
  All C(H,H,H,H) groups
 At 1.5 times of:
  All C(H,H,H) groups
2. Uiso/Uaniso restraints and constraints
C10: within 1.7A with sigma of 0.002 and sigma for terminal atoms of 0.04
within 1.7A
Uanis(C11A) \\sim Ueq: with sigma of 0.02 and sigma for terminal atoms of 0.02
Uanis(C11) \\sim Ueq: with sigma of 0.01 and sigma for terminal atoms of 0.005
Uanis(C20) \\sim Ueq: with sigma of 0.1 and sigma for terminal atoms of 0.02
3. Others
 1*[Sof(C11)+Sof(H11A)+Sof(H11B)+Sof(H11C)]+1*[Sof(C11A)+Sof(H11D)+Sof(H11E)+
 Sof(H11F)]+1*[Sof(C20)+Sof(H20C)+Sof(H20A)+Sof(H20B)]=1 with esd of 0.0001
 Sof(H10C)=Sof(H10D)=Sof(O1A)=Sof(O2A)=1-FVAR(1)
 Sof(O2)=Sof(O1)=Sof(H10A)=Sof(H10B)=FVAR(1)
 Sof(C11)=Sof(H11A)=Sof(H11B)=Sof(H11C)=FVAR(2)
 Sof(C11A)=Sof(H11D)=Sof(H11E)=Sof(H11F)=FVAR(3)
 Sof(C20)=Sof(H20C)=Sof(H20A)=Sof(H20B)=FVAR(4)
4.a Secondary CH2 refined with riding coordinates:
 C10(H10A,H10B), C10(H10C,H10D)
4.b Idealised Me refined as rotating group:
 C19(H19A,H19B,H19C), C11(H11A,H11B,H11C), C11A(H11D,H11E,H11F), C20(H20C,H20A,
 H20B)
;

#----------------------------------------------------------------------------#
#                   ATOMIC TYPES, COORDINATES AND THERMAL PARAMETERS         #
#----------------------------------------------------------------------------#

loop_
    _atom_type_symbol
    _atom_type_description
    _atom_type_scat_dispersion_real
    _atom_type_scat_dispersion_imag
    _atom_type_scat_source
C C 0.0179 0.0091 'International Tables Vol C Tables 4.2.6.8 and 6.1.1.4'
H H 0 0 'International Tables Vol C Tables 4.2.6.8 and 6.1.1.4'
N N 0.0311 0.0181 'International Tables Vol C Tables 4.2.6.8 and 6.1.1.4'
O O 0.0496 0.0323 'International Tables Vol C Tables 4.2.6.8 and 6.1.1.4'

loop_
    _atom_site_label
    _atom_site_type_symbol
    _atom_site_fract_x
    _atom_site_fract_y
    _atom_site_fract_z
    _atom_site_U_iso_or_equiv
    _atom_site_adp_type
    _atom_site_occupancy
    _atom_site_site_symmetry_order
    _atom_site_calc_flag
    _atom_site_refinement_flags_posn
    _atom_site_refinement_flags_adp
    _atom_site_refinement_flags_occupancy
    _atom_site_disorder_assembly
    _atom_site_disorder_group
N1 N 0.38881(6) 0.66317(8) 0.35604(8) 0.0302(2) Uani 1 1 d . . . . .
O3 O 0.72069(7) 0.57730(9) -0.03597(10) 0.0531(3) Uani 1 1 d . . . . .
O4 O 0.78449(7) 0.71271(9) 0.08624(12) 0.0611(3) Uani 1 1 d . . . . .
O2 O 0.1291(3) 0.9189(8) 0.3006(6) 0.0559(12) Uani 0.79(3) 1 d . . P A 1
C12 C 0.47180(8) 0.65231(9) 0.29133(10) 0.0266(2) Uani 1 1 d . . . . .
O1 O 0.0947(5) 0.8404(7) 0.4866(6) 0.0673(12) Uani 0.79(3) 1 d . . P A 1
C13 C 0.48415(8) 0.56780(9) 0.19935(10) 0.0301(2) Uani 1 1 d . . . . .
C15 C 0.63611(8) 0.64371(9) 0.14207(10) 0.0317(3) Uani 1 1 d . . . . .
C14 C 0.56418(8) 0.56488(9) 0.12708(10) 0.0320(3) Uani 1 1 d . . . . .
C16 C 0.62687(8) 0.72495(9) 0.23616(11) 0.0321(3) Uani 1 1 d . . . . .
C17 C 0.54737(8) 0.72895(9) 0.30964(11) 0.0301(2) Uani 1 1 d . . . . .
C1 C 0.38761(8) 0.70945(9) 0.48649(10) 0.0311(3) Uani 1 1 d . . . . .
C5 C 0.30597(8) 0.59087(10) 0.32925(11) 0.0332(3) Uani 1 1 d . . . . .
C2 C 0.29763(9) 0.78224(10) 0.50051(12) 0.0357(3) Uani 1 1 d . . . . .
C8 C 0.39375(9) 0.61346(11) 0.58215(11) 0.0368(3) Uani 1 1 d . . . . .
C6 C 0.30841(10) 0.49168(10) 0.42064(13) 0.0401(3) Uani 1 1 d . . . . .
C4 C 0.21414(8) 0.66156(11) 0.33858(12) 0.0384(3) Uani 1 1 d . . . . .
C18 C 0.71612(9) 0.63886(10) 0.05491(12) 0.0397(3) Uani 1 1 d . . . . .
C3 C 0.23622(9) 0.78175(11) 0.37791(12) 0.0405(3) Uani 1 1 d . . . . .
C7 C 0.31392(10) 0.52929(11) 0.56005(12) 0.0405(3) Uani 1 1 d . . . . .
C9 C 0.14429(10) 0.84447(13) 0.39412(14) 0.0503(4) Uani 1 1 d . . . . .
C10 C 0.03855(15) 0.9747(2) 0.2946(3) 0.0947(8) Uani 1 1 d . . . . .
H10A H 0.022195 1.001301 0.37851 0.114 Uiso 0.79(3) 1 calc R U P A 1
H10B H -0.011094 0.924609 0.26305 0.114 Uiso 0.79(3) 1 calc R U P A 1
H10C H 0.016089 0.981224 0.380831 0.114 Uiso 0.21(3) 1 calc R U P A 2
H10D H 0.057082 1.046646 0.26151 0.114 Uiso 0.21(3) 1 calc R U P A 2
C19 C 0.86126(15) 0.7179(2) -0.0020(3) 0.0939(8) Uani 1 1 d . . . . .
H19A H 0.837784 0.747571 -0.082247 0.141 Uiso 1 1 calc R U . . .
H19B H 0.88605 0.644362 -0.01492 0.141 Uiso 1 1 calc R U . . .
H19C H 0.910872 0.765148 0.032556 0.141 Uiso 1 1 calc R U . . .
H13 H 0.4355(10) 0.5100(12) 0.1864(12) 0.035(3) Uiso 1 1 d . . . . .
H17 H 0.5427(10) 0.7870(12) 0.3713(14) 0.036(3) Uiso 1 1 d . . . . .
H14 H 0.5715(10) 0.5054(12) 0.0662(14) 0.038(3) Uiso 1 1 d . . . . .
H16 H 0.6755(10) 0.7796(12) 0.2507(13) 0.035(3) Uiso 1 1 d . . . . .
H1 H 0.4439(10) 0.7558(12) 0.4998(13) 0.034(3) Uiso 1 1 d . . . . .
H4A H 0.1805(11) 0.6611(12) 0.2574(15) 0.046(4) Uiso 1 1 d . . . . .
H2A H 0.2581(10) 0.7529(11) 0.5714(13) 0.038(3) Uiso 1 1 d . . . . .
H4B H 0.1717(10) 0.6288(12) 0.4069(14) 0.042(4) Uiso 1 1 d . . . . .
H5 H 0.3099(10) 0.5651(11) 0.2414(13) 0.034(3) Uiso 1 1 d . . . . .
H2B H 0.3158(10) 0.8564(13) 0.5230(14) 0.042(4) Uiso 1 1 d . . . . .
H3 H 0.2714(10) 0.8203(12) 0.3091(14) 0.038(3) Uiso 1 1 d . . . . .
H7A H 0.2514(11) 0.5612(12) 0.5853(14) 0.042(4) Uiso 1 1 d . . . . .
H6A H 0.2532(11) 0.4457(13) 0.4013(14) 0.046(4) Uiso 1 1 d . . . . .
H8A H 0.4561(11) 0.5769(12) 0.5732(14) 0.045(4) Uiso 1 1 d . . . . .
H8B H 0.3926(10) 0.6448(12) 0.6716(15) 0.043(4) Uiso 1 1 d . . . . .
H6B H 0.3644(12) 0.4466(13) 0.4011(14) 0.047(4) Uiso 1 1 d . . . . .
H7B H 0.3237(11) 0.4654(14) 0.6153(15) 0.051(4) Uiso 1 1 d . . . . .
C11 C 0.0500(3) 1.0692(4) 0.2054(6) 0.0819(14) Uani 0.499(3) 1 d . U P A 1
H11A H 0.056115 1.041283 0.120209 0.123 Uiso 0.499(3) 1 calc R U P A 1
H11B H 0.105938 1.110791 0.2303 0.123 Uiso 0.499(3) 1 calc R U P A 1
H11C H -0.00476 1.116877 0.20805 0.123 Uiso 0.499(3) 1 calc R U P A 1
O1A O 0.0808(19) 0.812(3) 0.453(4) 0.074(6) Uani 0.21(3) 1 d . . P A 2
O2A O 0.1166(14) 0.879(2) 0.2781(19) 0.057(3) Uani 0.21(3) 1 d . . P A 2
C11A C -0.0212(7) 0.9156(9) 0.2135(12) 0.093(3) Uani 0.234(3) 1 d . U P A 2
H11D H 0.008152 0.905966 0.132844 0.139 Uiso 0.234(3) 1 calc R U P A 2
H11E H -0.079948 0.955558 0.200761 0.139 Uiso 0.234(3) 1 calc R U P A 2
H11F H -0.033771 0.843954 0.250019 0.139 Uiso 0.234(3) 1 calc R U P A 2
C20 C 0.0257(8) 1.0005(14) 0.1473(12) 0.120(5) Uani 0.267(3) 1 d . U P A 3
H20C H 0.071857 1.054927 0.123432 0.18 Uiso 0.267(3) 1 calc R U P A 3
H20A H -0.037144 1.029005 0.129413 0.18 Uiso 0.267(3) 1 calc R U P A 3
H20B H 0.034601 0.933341 0.099367 0.18 Uiso 0.267(3) 1 calc R U P A 3

loop_
    _atom_site_aniso_label
    _atom_site_aniso_U_11
    _atom_site_aniso_U_22
    _atom_site_aniso_U_33
    _atom_site_aniso_U_23
    _atom_site_aniso_U_13
    _atom_site_aniso_U_12
N1 0.0272(5) 0.0360(5) 0.0276(5) -0.0051(4) 0.0048(3) -0.0029(4)
O3 0.0560(6) 0.0553(6) 0.0495(6) -0.0071(4) 0.0248(5) 0.0021(5)
O4 0.0406(5) 0.0636(7) 0.0810(8) -0.0144(6) 0.0307(5) -0.0092(5)
O2 0.0486(11) 0.064(3) 0.0561(16) 0.0201(15) 0.0110(10) 0.0233(14)
C12 0.0275(5) 0.0287(5) 0.0237(5) 0.0037(4) 0.0021(4) 0.0028(4)
O1 0.0479(16) 0.094(3) 0.0619(18) 0.0193(15) 0.0221(13) 0.0262(17)
C13 0.0313(6) 0.0313(6) 0.0276(5) -0.0003(4) 0.0015(4) -0.0005(4)
C15 0.0309(6) 0.0340(6) 0.0306(6) 0.0058(4) 0.0052(4) 0.0062(4)
C14 0.0350(6) 0.0343(6) 0.0269(5) -0.0011(4) 0.0028(4) 0.0053(5)
C16 0.0299(6) 0.0307(6) 0.0358(6) 0.0052(4) 0.0034(4) -0.0006(4)
C17 0.0316(6) 0.0284(5) 0.0306(5) -0.0009(4) 0.0038(4) 0.0010(4)
C1 0.0299(6) 0.0344(6) 0.0292(5) -0.0061(4) 0.0054(4) -0.0019(5)
C5 0.0295(6) 0.0418(6) 0.0284(6) -0.0056(5) 0.0039(4) -0.0061(5)
C2 0.0373(6) 0.0326(6) 0.0379(6) -0.0015(5) 0.0111(5) 0.0022(5)
C8 0.0378(6) 0.0440(7) 0.0285(6) -0.0022(5) 0.0009(5) 0.0076(5)
C6 0.0416(7) 0.0338(6) 0.0452(7) -0.0046(5) 0.0070(5) -0.0052(5)
C4 0.0274(6) 0.0565(8) 0.0314(6) 0.0037(5) 0.0032(5) -0.0023(5)
C18 0.0361(6) 0.0384(6) 0.0452(7) 0.0057(5) 0.0110(5) 0.0055(5)
C3 0.0348(6) 0.0474(7) 0.0402(6) 0.0123(5) 0.0120(5) 0.0069(5)
C7 0.0498(7) 0.0354(6) 0.0366(6) 0.0075(5) 0.0066(5) 0.0025(5)
C9 0.0387(7) 0.0590(9) 0.0540(8) 0.0138(7) 0.0120(6) 0.0117(6)
C10 0.0573(11) 0.1158(18) 0.1121(17) 0.0464(15) 0.0168(11) 0.0430(12)
C19 0.0579(11) 0.1058(16) 0.1220(18) -0.0259(14) 0.0566(12) -0.0238(11)
C11 0.061(2) 0.082(3) 0.103(3) 0.033(2) -0.002(2) 0.022(2)
O1A 0.052(7) 0.084(10) 0.089(13) 0.034(9) 0.045(8) 0.015(6)
O2A 0.045(5) 0.056(8) 0.072(6) 0.003(6) 0.009(4) 0.026(5)
C11A 0.075(6) 0.097(7) 0.105(7) 0.002(6) -0.020(5) 0.017(5)
C20 0.075(6) 0.167(11) 0.119(8) 0.061(8) 0.010(5) 0.072(7)


#----------------------------------------------------------------------------#
#                   MOLECULAR GEOMETRY                                       #
#----------------------------------------------------------------------------#

_geom_special_details
;
 All esds (except the esd in the dihedral angle between two l.s. planes)
 are estimated using the full covariance matrix.  The cell esds are taken
 into account individually in the estimation of esds in distances, angles
 and torsion angles; correlations between esds in cell parameters are only
 used when they are defined by crystal symmetry.  An approximate (isotropic)
 treatment of cell esds is used for estimating esds involving l.s. planes.
;
loop_
    _geom_bond_atom_site_label_1
    _geom_bond_atom_site_label_2
    _geom_bond_distance
    _geom_bond_site_symmetry_2
    _geom_bond_publ_flag
N1 C12 1.3763(14) . ?
N1 C1 1.4750(13) . ?
N1 C5 1.4716(14) . ?
O3 C18 1.2080(16) . ?
O4 C18 1.3399(17) . ?
O4 C19 1.4472(18) . ?
O2 C9 1.337(4) . ?
O2 C10 1.438(4) . ?
C12 C13 1.4135(15) . ?
C12 C17 1.4133(16) . ?
O1 C9 1.214(6) . ?
C13 C14 1.3788(16) . ?
C13 H13 0.981(14) . ?
C15 C14 1.3899(16) . ?
C15 C16 1.3952(17) . ?
C15 C18 1.4748(16) . ?
C14 H14 0.965(15) . ?
C16 C17 1.3804(16) . ?
C16 H16 0.956(14) . ?
C17 H17 0.954(14) . ?
C1 C2 1.5490(16) . ?
C1 C8 1.5268(17) . ?
C1 H1 0.973(15) . ?
C5 C6 1.5268(18) . ?
C5 C4 1.5511(17) . ?
C5 H5 0.973(14) . ?
C2 C3 1.5212(18) . ?
C2 H2A 1.007(14) . ?
C2 H2B 0.953(15) . ?
C8 C7 1.5218(19) . ?
C8 H8A 0.989(16) . ?
C8 H8B 1.010(15) . ?
C6 C7 1.5270(18) . ?
C6 H6A 0.968(16) . ?
C6 H6B 0.983(17) . ?
C4 C3 1.5289(19) . ?
C4 H4A 0.958(16) . ?
C4 H4B 1.026(15) . ?
C3 C9 1.5108(18) . ?
C3 H3 1.001(14) . ?
C7 H7A 1.003(15) . ?
C7 H7B 0.968(17) . ?
C9 O1A 1.17(2) . ?
C9 O2A 1.328(17) . ?
C10 H10A 0.97 . ?
C10 H10B 0.97 . ?
C10 H10C 0.97 . ?
C10 H10D 0.97 . ?
C10 C11 1.482(5) . ?
C10 O2A 1.602(17) . ?
C10 C11A 1.371(11) . ?
C10 C20 1.577(11) . ?
C19 H19A 0.96 . ?
C19 H19B 0.96 . ?
C19 H19C 0.96 . ?
C11 H11A 0.96 . ?
C11 H11B 0.96 . ?
C11 H11C 0.96 . ?
C11A H11D 0.96 . ?
C11A H11E 0.96 . ?
C11A H11F 0.96 . ?
C20 H20C 0.96 . ?
C20 H20A 0.96 . ?
C20 H20B 0.96 . ?

loop_
    _geom_angle_atom_site_label_1
    _geom_angle_atom_site_label_2
    _geom_angle_atom_site_label_3
    _geom_angle
    _geom_angle_site_symmetry_1
    _geom_angle_site_symmetry_3
    _geom_angle_publ_flag
C12 N1 C1 121.95(9) . . ?
C12 N1 C5 122.00(9) . . ?
C5 N1 C1 111.31(8) . . ?
C18 O4 C19 114.66(13) . . ?
C9 O2 C10 117.4(3) . . ?
N1 C12 C13 122.01(10) . . ?
N1 C12 C17 121.22(9) . . ?
C17 C12 C13 116.70(10) . . ?
C12 C13 H13 120.0(8) . . ?
C14 C13 C12 120.96(10) . . ?
C14 C13 H13 119.1(8) . . ?
C14 C15 C16 118.01(10) . . ?
C14 C15 C18 118.14(10) . . ?
C16 C15 C18 123.83(11) . . ?
C13 C14 C15 121.73(10) . . ?
C13 C14 H14 119.3(8) . . ?
C15 C14 H14 118.9(8) . . ?
C15 C16 H16 120.5(8) . . ?
C17 C16 C15 121.02(11) . . ?
C17 C16 H16 118.5(8) . . ?
C12 C17 H17 119.8(8) . . ?
C16 C17 C12 121.46(10) . . ?
C16 C17 H17 118.6(8) . . ?
N1 C1 C2 109.66(9) . . ?
N1 C1 C8 108.72(9) . . ?
N1 C1 H1 108.2(8) . . ?
C2 C1 H1 109.1(8) . . ?
C8 C1 C2 112.99(9) . . ?
C8 C1 H1 108.1(8) . . ?
N1 C5 C6 109.89(10) . . ?
N1 C5 C4 108.72(10) . . ?
N1 C5 H5 107.2(8) . . ?
C6 C5 C4 112.77(10) . . ?
C6 C5 H5 110.1(8) . . ?
C4 C5 H5 108.0(8) . . ?
C1 C2 H2A 110.3(8) . . ?
C1 C2 H2B 109.7(9) . . ?
C3 C2 C1 111.05(9) . . ?
C3 C2 H2A 108.0(8) . . ?
C3 C2 H2B 110.6(9) . . ?
H2A C2 H2B 107.1(12) . . ?
C1 C8 H8A 107.6(9) . . ?
C1 C8 H8B 109.0(8) . . ?
C7 C8 C1 112.14(10) . . ?
C7 C8 H8A 110.1(9) . . ?
C7 C8 H8B 110.6(8) . . ?
H8A C8 H8B 107.3(12) . . ?
C5 C6 C7 111.58(10) . . ?
C5 C6 H6A 108.3(9) . . ?
C5 C6 H6B 107.4(9) . . ?
C7 C6 H6A 112.4(9) . . ?
C7 C6 H6B 110.3(9) . . ?
H6A C6 H6B 106.6(13) . . ?
C5 C4 H4A 109.1(9) . . ?
C5 C4 H4B 109.9(8) . . ?
C3 C4 C5 111.80(10) . . ?
C3 C4 H4A 109.5(9) . . ?
C3 C4 H4B 106.9(8) . . ?
H4A C4 H4B 109.6(12) . . ?
O3 C18 O4 122.65(11) . . ?
O3 C18 C15 125.06(12) . . ?
O4 C18 C15 112.28(11) . . ?
C2 C3 C4 109.55(10) . . ?
C2 C3 H3 108.9(8) . . ?
C4 C3 H3 110.0(8) . . ?
C9 C3 C2 111.45(11) . . ?
C9 C3 C4 109.50(11) . . ?
C9 C3 H3 107.3(8) . . ?
C8 C7 C6 110.71(10) . . ?
C8 C7 H7A 110.8(8) . . ?
C8 C7 H7B 110.3(10) . . ?
C6 C7 H7A 110.5(8) . . ?
C6 C7 H7B 109.7(9) . . ?
H7A C7 H7B 104.7(12) . . ?
O2 C9 C3 111.4(2) . . ?
O1 C9 O2 122.0(4) . . ?
O1 C9 C3 126.0(3) . . ?
O1A C9 C3 124.4(12) . . ?
O1A C9 O2A 113(3) . . ?
O2A C9 C3 106.1(6) . . ?
O2 C10 H10A 110.6 . . ?
O2 C10 H10B 110.6 . . ?
O2 C10 C11 105.5(3) . . ?
H10A C10 H10B 108.8 . . ?
H10C C10 H10D 111.1 . . ?
C11 C10 H10A 110.6 . . ?
C11 C10 H10B 110.6 . . ?
O2A C10 H10C 113.9 . . ?
O2A C10 H10D 113.9 . . ?
C11A C10 H10C 113.9 . . ?
C11A C10 H10D 113.9 . . ?
C11A C10 O2A 88.3(13) . . ?
O4 C19 H19A 109.5 . . ?
O4 C19 H19B 109.5 . . ?
O4 C19 H19C 109.5 . . ?
H19A C19 H19B 109.5 . . ?
H19A C19 H19C 109.5 . . ?
H19B C19 H19C 109.5 . . ?
C10 C11 H11A 109.5 . . ?
C10 C11 H11B 109.5 . . ?
C10 C11 H11C 109.5 . . ?
H11A C11 H11B 109.5 . . ?
H11A C11 H11C 109.5 . . ?
H11B C11 H11C 109.5 . . ?
C9 O2A C10 107.7(13) . . ?
C10 C11A H11D 109.5 . . ?
C10 C11A H11E 109.5 . . ?
C10 C11A H11F 109.5 . . ?
H11D C11A H11E 109.5 . . ?
H11D C11A H11F 109.5 . . ?
H11E C11A H11F 109.5 . . ?
C10 C20 H20C 109.5 . . ?
C10 C20 H20A 109.5 . . ?
C10 C20 H20B 109.5 . . ?
H20C C20 H20A 109.5 . . ?
H20C C20 H20B 109.5 . . ?
H20A C20 H20B 109.5 . . ?

loop_
    _geom_torsion_atom_site_label_1
    _geom_torsion_atom_site_label_2
    _geom_torsion_atom_site_label_3
    _geom_torsion_atom_site_label_4
    _geom_torsion
    _geom_torsion_site_symmetry_1
    _geom_torsion_site_symmetry_2
    _geom_torsion_site_symmetry_3
    _geom_torsion_site_symmetry_4
    _geom_torsion_publ_flag
N1 C12 C13 C14 173.79(10) . . . . ?
N1 C12 C17 C16 -173.60(10) . . . . ?
N1 C1 C2 C3 1.62(13) . . . . ?
N1 C1 C8 C7 -56.91(12) . . . . ?
N1 C5 C6 C7 55.56(13) . . . . ?
N1 C5 C4 C3 -2.50(13) . . . . ?
C12 N1 C1 C2 142.28(10) . . . . ?
C12 N1 C1 C8 -93.74(12) . . . . ?
C12 N1 C5 C6 93.87(12) . . . . ?
C12 N1 C5 C4 -142.27(10) . . . . ?
C12 C13 C14 C15 0.55(17) . . . . ?
C13 C12 C17 C16 3.49(15) . . . . ?
C15 C16 C17 C12 -0.96(17) . . . . ?
C14 C15 C16 C17 -1.88(16) . . . . ?
C14 C15 C18 O3 6.47(18) . . . . ?
C14 C15 C18 O4 -174.49(11) . . . . ?
C16 C15 C14 C13 2.09(16) . . . . ?
C16 C15 C18 O3 -171.44(12) . . . . ?
C16 C15 C18 O4 7.60(17) . . . . ?
C17 C12 C13 C14 -3.28(15) . . . . ?
C1 N1 C12 C13 150.50(10) . . . . ?
C1 N1 C12 C17 -32.55(15) . . . . ?
C1 N1 C5 C6 -62.13(12) . . . . ?
C1 N1 C5 C4 61.73(12) . . . . ?
C1 C2 C3 C4 53.85(13) . . . . ?
C1 C2 C3 C9 175.19(10) . . . . ?
C1 C8 C7 C6 51.71(14) . . . . ?
C5 N1 C12 C13 -2.97(16) . . . . ?
C5 N1 C12 C17 173.97(10) . . . . ?
C5 N1 C1 C2 -61.71(12) . . . . ?
C5 N1 C1 C8 62.27(12) . . . . ?
C5 C6 C7 C8 -50.59(14) . . . . ?
C5 C4 C3 C2 -53.71(13) . . . . ?
C5 C4 C3 C9 -176.21(10) . . . . ?
C2 C1 C8 C7 65.07(13) . . . . ?
C2 C3 C9 O2 129.7(5) . . . . ?
C2 C3 C9 O1 -41.6(6) . . . . ?
C2 C3 C9 O1A -72(3) . . . . ?
C2 C3 C9 O2A 154.6(15) . . . . ?
C8 C1 C2 C3 -119.83(11) . . . . ?
C6 C5 C4 C3 119.63(11) . . . . ?
C4 C5 C6 C7 -65.90(14) . . . . ?
C4 C3 C9 O2 -109.0(5) . . . . ?
C4 C3 C9 O1 79.7(6) . . . . ?
C4 C3 C9 O1A 49(3) . . . . ?
C4 C3 C9 O2A -84.0(15) . . . . ?
C18 C15 C14 C13 -175.95(10) . . . . ?
C18 C15 C16 C17 176.03(11) . . . . ?
C3 C9 O2A C10 -163.5(12) . . . . ?
C9 O2 C10 C11 166.5(7) . . . . ?
C10 O2 C9 O1 -16.0(14) . . . . ?
C10 O2 C9 C3 172.3(6) . . . . ?
C19 O4 C18 O3 3.8(2) . . . . ?
C19 O4 C18 C15 -175.28(15) . . . . ?
O1A C9 O2A C10 57(4) . . . . ?
C11A C10 O2A C9 -127(2) . . . . ?


#----------------------------------------------------------------------------#
#                        SHELX RES FILE                                      #
#----------------------------------------------------------------------------#

_shelx_res_file
;
TITL aaa_a.res in P2(1)/c
    aaa.res
    created by SHELXL-2018/3 at 19:05:46 on 03-Nov-2020
REM Old TITL aaa in P2(1)/c
REM SHELXT solution in P2(1)/c: R1 0.230, Rweak 0.013, Alpha 0.029
REM <I/s> 0.494 for 188 systematic absences, Orientation as input
REM Formula found by SHELXT: C19 N3 O2
CELL 1.54184 14.064 12.0006 10.4687 90 92.039 90
ZERR 4 0.0001 0.0001 0.0001 0 0.001 0
LATT 1
SYMM -X,0.5+Y,0.5-Z
SFAC C H N O
DISP C 0.0179 0.0091 85.95
DISP H 0 0 0.64
DISP N 0.0311 0.0181 166.52
DISP O 0.0496 0.0323 293.76
UNIT 76 100 4 16
ISOR 0.02 0.02 C11A
ISOR 0.01 0.005 C11
SIMU 0.002 0.04 1.7 C10
ISOR 0.1 0.02 C20
SUMP 1 0.0001 1 3 1 4 1 5

L.S. 10 0 0
PLAN  21
CONF
CONN 1 C20
BOND
list 4
MORE -1
BOND $H
fmap 2 53
acta
SHEL 999.99 0.83
OMIT -1 2 1
REM <olex2.extras>
REM <HklSrc "%.\\aaa.hkl">
REM </olex2.extras>

WGHT    0.055600    0.415600
EXTI    0.002062
FVAR       0.68578   0.79322   0.49894   0.23423   0.26683
N1    3    0.388814    0.663168    0.356036    11.00000    0.02717    0.03603 =
         0.02763   -0.00510    0.00481   -0.00293
O3    4    0.720686    0.577297   -0.035970    11.00000    0.05600    0.05531 =
         0.04951   -0.00706    0.02484    0.00205
O4    4    0.784494    0.712712    0.086244    11.00000    0.04061    0.06361 =
         0.08098   -0.01441    0.03068   -0.00922
PART 1
O2    4    0.129094    0.918918    0.300558    21.00000    0.04862    0.06364 =
         0.05608    0.02006    0.01099    0.02334
PART 0
C12   1    0.471802    0.652311    0.291333    11.00000    0.02748    0.02873 =
         0.02367    0.00368    0.00213    0.00285
PART 1
O1    4    0.094718    0.840423    0.486626    21.00000    0.04788    0.09353 =
         0.06190    0.01931    0.02209    0.02625
PART 0
C13   1    0.484147    0.567802    0.199347    11.00000    0.03130    0.03131 =
         0.02759   -0.00032    0.00146   -0.00053
C15   1    0.636112    0.643711    0.142066    11.00000    0.03088    0.03396 =
         0.03063    0.00579    0.00520    0.00621
C14   1    0.564178    0.564882    0.127083    11.00000    0.03501    0.03426 =
         0.02694   -0.00114    0.00277    0.00526
C16   1    0.626870    0.724949    0.236155    11.00000    0.02992    0.03071 =
         0.03585    0.00517    0.00339   -0.00060
C17   1    0.547367    0.728952    0.309638    11.00000    0.03162    0.02838 =
         0.03059   -0.00087    0.00380    0.00103
C1    1    0.387614    0.709453    0.486488    11.00000    0.02990    0.03440 =
         0.02923   -0.00611    0.00537   -0.00186
C5    1    0.305970    0.590869    0.329246    11.00000    0.02951    0.04177 =
         0.02838   -0.00560    0.00386   -0.00611
C2    1    0.297626    0.782235    0.500507    11.00000    0.03727    0.03260 =
         0.03788   -0.00148    0.01106    0.00220
C8    1    0.393751    0.613463    0.582154    11.00000    0.03782    0.04396 =
         0.02848   -0.00218    0.00094    0.00760
C6    1    0.308405    0.491682    0.420641    11.00000    0.04158    0.03377 =
         0.04524   -0.00460    0.00700   -0.00523
C4    1    0.214144    0.661556    0.338578    11.00000    0.02737    0.05654 =
         0.03144    0.00369    0.00319   -0.00234
C18   1    0.716120    0.638857    0.054905    11.00000    0.03612    0.03839 =
         0.04517    0.00571    0.01102    0.00546
C3    1    0.236224    0.781751    0.377908    11.00000    0.03476    0.04742 =
         0.04016    0.01227    0.01197    0.00693
C7    1    0.313919    0.529293    0.560051    11.00000    0.04977    0.03542 =
         0.03660    0.00749    0.00657    0.00254
C9    1    0.144292    0.844468    0.394119    11.00000    0.03872    0.05904 =
         0.05396    0.01379    0.01205    0.01174
C10   1    0.038549    0.974653    0.294616    11.00000    0.05727    0.11576 =
         0.11213    0.04640    0.01682    0.04299
PART 1
AFIX  23
H10A  2    0.022195    1.001301    0.378510    21.00000   -1.20000
H10B  2   -0.011094    0.924609    0.263050    21.00000   -1.20000
AFIX  23
PART 2
H10C  2    0.016089    0.981224    0.380831   -21.00000   -1.20000
H10D  2    0.057082    1.046646    0.261510   -21.00000   -1.20000
AFIX   0
PART 0
C19   1    0.861261    0.717884   -0.002020    11.00000    0.05790    0.10575 =
         0.12197   -0.02586    0.05656   -0.02377
AFIX 137
H19A  2    0.837784    0.747571   -0.082247    11.00000   -1.50000
H19B  2    0.886050    0.644362   -0.014920    11.00000   -1.50000
H19C  2    0.910872    0.765148    0.032556    11.00000   -1.50000
AFIX   0
H13   2    0.435469    0.510007    0.186384    11.00000    0.03454
H17   2    0.542672    0.787043    0.371265    11.00000    0.03644
H14   2    0.571523    0.505409    0.066226    11.00000    0.03786
H16   2    0.675509    0.779615    0.250708    11.00000    0.03476
H1    2    0.443902    0.755784    0.499816    11.00000    0.03358
H4A   2    0.180544    0.661114    0.257377    11.00000    0.04551
H2A   2    0.258109    0.752899    0.571414    11.00000    0.03777
H4B   2    0.171719    0.628784    0.406946    11.00000    0.04150
H5    2    0.309916    0.565103    0.241448    11.00000    0.03361
H2B   2    0.315783    0.856398    0.523016    11.00000    0.04163
H3    2    0.271438    0.820251    0.309150    11.00000    0.03774
H7A   2    0.251392    0.561250    0.585300    11.00000    0.04185
H6A   2    0.253201    0.445658    0.401309    11.00000    0.04569
H8A   2    0.456145    0.576894    0.573199    11.00000    0.04490
H8B   2    0.392563    0.644806    0.671642    11.00000    0.04304
H6B   2    0.364433    0.446590    0.401111    11.00000    0.04724
H7B   2    0.323722    0.465352    0.615262    11.00000    0.05133
PART 1
C11   1    0.049966    1.069228    0.205442    31.00000    0.06080    0.08191 =
         0.10272    0.03349   -0.00215    0.02206
AFIX 137
H11A  2    0.056115    1.041283    0.120209    31.00000   -1.50000
H11B  2    0.105938    1.110791    0.230300    31.00000   -1.50000
H11C  2   -0.004760    1.116877    0.208050    31.00000   -1.50000
AFIX   0
PART 2
O1A   4    0.080784    0.812035    0.453404   -21.00000    0.05184    0.08423 =
         0.08932    0.03363    0.04456    0.01507
O2A   4    0.116631    0.879026    0.278135   -21.00000    0.04461    0.05567 =
         0.07216    0.00292    0.00947    0.02641
C11A  1   -0.021235    0.915608    0.213479    41.00000    0.07498    0.09671 =
         0.10493    0.00234   -0.01967    0.01670
AFIX 137
H11D  2    0.008152    0.905966    0.132844    41.00000   -1.50000
H11E  2   -0.079948    0.955558    0.200761    41.00000   -1.50000
H11F  2   -0.033771    0.843954    0.250019    41.00000   -1.50000
AFIX   0
PART 3
C20   1    0.025710    1.000511    0.147293    51.00000    0.07487    0.16680 =
         0.11938    0.06096    0.01031    0.07152
AFIX 137
H20C  2    0.071857    1.054927    0.123432    51.00000   -1.50000
H20A  2   -0.037144    1.029005    0.129413    51.00000   -1.50000
H20B  2    0.034601    0.933341    0.099367    51.00000   -1.50000
AFIX   0
HKLF 4


REM  aaa_a.res in P2(1)/c
REM wR2 = 0.1041, GooF = S = 1.043, Restrained GooF = 1.062 for all data
REM R1 = 0.0373 for 3019 Fo > 4sig(Fo) and 0.0390 for all 3235 data
REM 330 parameters refined using 19 restraints

END

WGHT      0.0556      0.4156

REM Highest difference peak  0.212,  deepest hole -0.221,  1-sigma level  0.032
Q1    1   0.8026  0.7371  0.1576  11.00000  0.05    0.21
Q2    1   0.3413  0.7400  0.4900  11.00000  0.05    0.19
Q3    1   0.3536  0.6311  0.3378  11.00000  0.05    0.18
Q4    1   0.3803  0.6606  0.5337  11.00000  0.05    0.17
Q5    1   0.2593  0.6239  0.3443  11.00000  0.05    0.17
Q6    1   0.6613  0.6466  0.0978  11.00000  0.05    0.17
Q7    1   0.6420  0.6754  0.1946  11.00000  0.05    0.17
Q8    1   0.9176  0.7231  0.0697  11.00000  0.05    0.16
Q9    1   0.5973  0.6249  0.1223  11.00000  0.05    0.16
Q10   1   0.6007  0.7031  0.2965  11.00000  0.05    0.16
Q11   1   0.4853  0.6002  0.2538  11.00000  0.05    0.16
Q12   1   0.3019  0.5453  0.3785  11.00000  0.05    0.16
Q13   1   0.1961  0.8169  0.3903  11.00000  0.05    0.15
Q14   1   0.3860  0.6922  0.4133  11.00000  0.05    0.15
Q15   1   0.3040  0.5142  0.4882  11.00000  0.05    0.15
Q16   1   0.6230  0.6971  0.1579  11.00000  0.05    0.15
Q17   1   0.4991  0.7054  0.2861  11.00000  0.05    0.15
Q18   1   0.6160  0.5950  0.1577  11.00000  0.05    0.15
Q19   1   0.5095  0.5868  0.1448  11.00000  0.05    0.15
Q20   1   0.5179  0.6785  0.3180  11.00000  0.05    0.14
Q21   1   0.2117  0.7266  0.4626  11.00000  0.05    0.14
;
_shelx_res_checksum                89288

#----------------------------------------------------------------------------#
#                        SHELX HKL FILE                                      #
#----------------------------------------------------------------------------#

_shelx_hkl_file
;
  -1   0   0 2895.54   81.47
  -2   0   0 1401.63   39.78
  -3   0   0  882.05   25.43
  -4   0   0  112.75    4.02
  -5   0   0  538.84   16.33
  -6   0   0  124.61    5.17
  -7   0   0  232.12    8.76
  -8   0   0  119.84    5.78
   8   0   0  118.79    4.07
  -9   0   0   28.43    2.74
   9   0   0   31.82    1.62
  10   0   0  262.81    8.47
  11   0   0   83.61    3.48
  12   0   0 1100.84   32.41
  13   0   0  425.18   13.51
  14   0   0    2.52    0.39
  14   0   0    2.56    0.72
 -14   0   0    4.52    0.47
 -14   0   0    3.23    0.41
 -14   0   0    3.05    0.47
  15   0   0   25.21    1.06
 -15   0   0   22.93    1.06
 -15   0   0   23.73    1.07
 -15   0   0   24.99    1.12
  15   0   0   24.15    1.66
 -16   0   0   -0.11    0.25
 -16   0   0    0.02    0.25
 -16   0   0    0.20    0.28
  16   0   0    0.22    0.24
  17   0   0   27.64    0.71
 -17   0   0   27.30    0.63
 -17   0   0   28.38    0.73
  18   0   0    0.15    0.12
   0   1   0    0.40    0.11
   0  -1   0    0.02    0.11
   0   1   0    0.05    0.13
  -1   1   0  924.90   25.30
  -1  -1   0  953.37   25.30
   1  -1   0  879.41   25.42
   1  -1   0  847.44   25.22
  -1  -1   0  891.28   25.45
  -1   1   0  871.17   25.50
  -2  -1   0   18.08    0.88
  -2   1   0   17.82    0.87
  -2   1   0   17.49    0.91
  -3   1   0  268.17    7.98
  -3   1   0  260.34    7.97
  -3  -1   0  251.63    7.95
  -4   1   0   17.27    1.06
  -4   1   0   15.33    1.05
  -4  -1   0   16.43    1.09
  -5  -1   0    3.22    0.57
  -5   1   0    3.22    0.57
  -6   1   0   15.95    1.55
  -6  -1   0   18.85    1.63
  -7  -1   0  280.53   10.72
  -7   1   0  324.33   10.92
   8  -1   0   17.49    0.90
  -8  -1   0   17.36    1.90
  -8   1   0   17.66    1.92
   8  -1   0   17.83    1.06
   8   1   0   16.91    1.04
  -9  -1   0   72.64    4.52
  -9   1   0   76.81    4.59
   9   1   0   61.85    2.65
   9  -1   0   66.87    2.69
  10   1   0    0.44    0.39
  10  -1   0    0.22    0.41
  11   1   0  188.36    6.57
  11  -1   0  191.57    6.60
  12  -1   0  490.41   15.12
  12   1   0  480.74   15.09
  13  -1   0  314.69   10.44
  13   1   0  319.59   10.46
  14   1   0    1.27    0.34
  14  -1   0    0.59    0.31
 -14   1   0    1.48    0.37
 -14  -1   0    0.74    0.33
  14  -1   0    0.71    0.57
  14   1   0    0.71    0.55
 -14  -1   0    0.80    0.34
 -14   1   0    0.31    0.33
 -15   1   0    4.71    0.46
 -15  -1   0    5.18    0.49
  15   1   0    5.14    0.47
  15  -1   0    4.61    0.42
  15   1   0    4.88    0.75
 -15   1   0    4.59    0.49
 -15  -1   0    5.29    0.49
 -15   1   0    5.75    0.48
  15   1   0    5.54    0.84
  15  -1   0    5.73    0.88
  16  -1   0    0.30    0.19
  16   1   0    0.72    0.28
 -16  -1   0    0.74    0.29
 -16   1   0    0.67    0.26
 -16   1   0    0.86    0.30
 -16  -1   0    0.10    0.18
 -16   1   0    0.56    0.31
 -16  -1   0    0.41    0.30
 -17  -1   0    0.31    0.22
 -17   1   0    0.05    0.19
 -17  -1   0    0.13    0.21
  17   1   0    0.09    0.24
  17  -1   0   -0.12    0.23
 -17   1   0    0.17    0.24
 -17   1   0   -0.12    0.16
  17   1   0   -0.07    0.19
   0   2   0 1148.33   32.24
   0  -2   0 1090.69   31.91
   0   2   0 1126.53   31.96
  -1   2   0  252.23    8.06
   1   2   0  264.13    7.71
  -1  -2   0  263.84    7.79
   1  -2   0  254.89    7.68
   1  -2   0  266.94    7.89
  -1  -2   0  263.95    7.90
  -1  -2   0  241.78    7.51
  -1   2   0  265.94    7.54
  -2   2   0  967.61   26.70
  -2  -2   0  891.06   26.56
   2  -2   0  961.31   26.55
  -2   2   0  957.64   26.29
  -2  -2   0  952.42   26.30
  -3   2   0 2064.33   56.97
   3  -2   0 2078.67   56.86
  -3  -2   0 1871.53   56.87
  -3  -2   0 1987.20   56.77
  -3   2   0 1991.32   56.76
  -4   2   0  821.23   23.27
   4  -2   0  776.29   23.08
  -4   2   0  769.28   23.19
  -4  -2   0  806.42   23.22
  -5   2   0 1540.61   41.64
   5  -2   0 1406.69   41.31
  -5  -2   0 1410.14   41.98
  -5   2   0 1394.23   41.97
  -6  -2   0  578.04   18.12
  -6   2   0  566.86   18.10
  -7   2   0  814.38   25.53
  -7  -2   0  821.89   25.53
  -8  -2   0  548.50   17.62
  -8   2   0  532.89   17.58
   8   2   0  513.43   15.22
   8  -2   0  511.67   15.22
   8  -2   0  518.79   14.94
   8  -2   0  517.97   14.90
  -8   2   0  494.39   15.02
  -9   2   0   17.21    2.13
  -9  -2   0   17.02    2.16
   9  -2   0   18.60    1.20
   9   2   0   21.58    1.27
  -9   2   0   17.29    1.05
   9  -2   0   18.79    1.01
   9  -2   0   19.35    0.99
  10  -2   0    0.22    0.39
  10   2   0   -0.15    0.45
  10  -2   0    0.17    0.25
  11  -2   0   90.99    3.70
  11   2   0   89.38    3.69
  12  -2   0   87.53    3.74
  12   2   0   90.26    3.78
  12   2   0   85.94    3.48
  13   2   0  201.24    7.22
  13  -2   0  208.83    7.25
 -14   2   0   11.50    0.71
 -14  -2   0   13.41    0.79
 -14   2   0   11.49    0.70
 -14  -2   0   12.24    0.80
  14   2   0   13.28    1.25
  14  -2   0   12.20    1.22
  14   2   0   12.22    0.74
 -14   2   0   13.70    0.76
  15   2   0    5.56    0.50
 -15   2   0    6.26    0.51
 -15  -2   0    6.47    0.56
 -15   2   0    7.22    0.54
 -15  -2   0    6.09    0.53
 -15   2   0    6.33    0.49
  16   2   0   18.87    0.85
 -16  -2   0   17.70    0.88
 -16   2   0   19.91    0.85
 -16  -2   0   19.72    0.90
 -16   2   0   18.86    0.87
 -16  -2   0   20.20    0.87
 -16   2   0   18.86    0.82
 -17   2   0    1.42    0.22
 -17  -2   0    1.86    0.24
 -17   2   0    1.79    0.24
  17  -2   0    1.78    0.26
  17   2   0    1.99    0.28
 -17  -2   0    1.80    0.28
 -17   2   0    1.54    0.26
   0   3   0   -0.08    0.40
   0   3   0    0.33    0.35
  -1   3   0  192.34    6.48
  -1  -3   0  184.82    5.55
  -1   3   0  184.91    5.56
   1   3   0  196.89    5.98
   1  -3   0  193.75    6.02
   1  -3   0  194.46    6.23
  -1  -3   0  188.08    6.06
   2   3   0  479.34   14.46
  -2   3   0  464.26   14.22
  -2   3   0  480.66   13.63
  -2  -3   0  474.78   13.61
   2  -3   0  463.00   13.99
   2  -3   0  444.58   13.56
  -2  -3   0  436.22   13.76
  -2  -3   0  467.26   14.05
  -3   3   0 1221.74   34.44
  -3  -3   0 1126.12   34.07
  -3   3   0 1176.94   34.09
   3  -3   0 1236.43   34.25
  -3  -3   0 1156.50   34.28
  -4   3   0  911.78   25.52
  -4   3   0  845.63   25.49
  -4  -3   0  866.21   25.49
   4  -3   0  828.88   25.29
  -5   3   0  869.44   25.80
  -5  -3   0  894.52   26.12
  -5   3   0  854.39   26.11
   5  -3   0  860.20   25.58
  -6   3   0   63.32    3.41
  -6  -3   0   67.00    3.46
  -6   3   0   63.43    3.04
  -7   3   0  140.19    4.41
  -7   3   0  139.60    6.15
  -7  -3   0  147.18    6.17
   7  -3   0  134.41    4.30
   7  -3   0  137.66    4.30
   8  -3   0  302.51    9.07
   8  -3   0  303.29    9.39
   8   3   0  300.50    9.39
  -8  -3   0  342.64   11.83
  -8   3   0  333.12   11.79
   8  -3   0  308.17    9.10
   8  -3   0  304.47    9.03
  -8   3   0  298.79    9.20
  -9   3   0  116.30    4.06
  -9  -3   0  121.71    6.37
  -9   3   0  131.51    6.59
   9  -3   0  118.32    4.27
   9   3   0  119.47    4.29
   9  -3   0  120.79    3.94
  10   3   0   85.18    3.39
  10  -3   0   79.98    3.34
  10  -3   0   83.77    2.99
  11   3   0  175.05    6.14
  11  -3   0  180.45    6.27
  11   3   0  167.79    6.22
  11  -3   0  185.79    5.81
  12   3   0  178.10    6.12
  12  -3   0  174.10    6.27
  12   3   0  169.85    6.25
  13  -3   0   10.14    1.09
  13   3   0    6.99    0.96
  13   3   0    9.11    0.96
  13   3   0   10.74    1.10
  14   3   0    1.98    0.61
  14  -3   0    1.51    0.58
 -14   3   0    2.06    0.34
 -14   3   0    1.75    0.37
 -14  -3   0    1.53    0.43
 -14  -3   0    1.46    0.38
 -14   3   0    1.82    0.36
 -14   3   0    1.64    0.33
 -14  -3   0    1.18    0.38
  14   3   0    1.88    0.59
 -15   3   0    3.84    0.41
 -15  -3   0    3.13    0.45
 -15   3   0    3.95    0.43
 -15  -3   0    3.48    0.45
  15   3   0    3.78    0.44
 -15  -3   0    4.34    0.45
 -15   3   0    3.27    0.37
  16   3   0   16.51    0.79
  16  -3   0   16.88    0.79
 -16   3   0   17.32    0.78
 -16  -3   0   17.70    0.83
 -16  -3   0   17.78    0.83
 -16   3   0   18.06    0.79
  16   3   0   18.46    0.81
 -16  -3   0   17.42    0.80
 -16   3   0   16.91    0.75
 -17   3   0    6.07    0.35
 -17   3   0    6.18    0.36
 -17  -3   0    6.11    0.38
  17  -3   0    5.60    0.33
  17   3   0    5.59    0.34
 -17   3   0    5.24    0.30
   0   4   0   22.74    1.77
   0  -4   0   25.35    1.52
   1   4   0    2.44    0.63
  -1   4   0    2.48    0.72
  -1   4   0    2.96    0.57
  -1  -4   0    3.19    0.59
   1   4   0    2.49    0.42
   1  -4   0    3.90    0.62
   1  -4   0    3.72    0.55
  -1  -4   0    3.27    0.50
  -2   4   0   37.84    2.19
   2   4   0   34.20    2.27
  -2  -4   0   34.22    1.47
   2  -4   0   34.46    1.66
   2  -4   0   35.15    1.95
  -2  -4   0   34.80    1.76
  -3   4   0  167.19    6.23
  -3  -4   0  168.91    5.67
   3  -4   0  170.05    6.06
  -4   4   0  564.74   17.14
  -4  -4   0  551.43   16.86
   4  -4   0  539.86   16.89
   5   4   0   72.38    4.01
  -5   4   0   70.01    3.32
   5  -4   0   65.61    3.12
  -5  -4   0   73.79    3.44
  -6   4   0   14.36    1.36
   6   4   0   16.04    1.87
  -6  -4   0   15.64    1.58
   6  -4   0   14.17    0.74
  -7   4   0    9.40    0.68
   7  -4   0   10.08    0.62
   7  -4   0    9.78    0.61
   7  -4   0    8.85    0.60
   7   4   0    9.07    1.56
  -7  -4   0    9.35    1.34
   8  -4   0  339.02   10.33
   8  -4   0  353.60   10.31
  -8   4   0  347.61   10.48
   8   4   0  357.75   13.52
   8  -4   0  348.77   10.65
   8  -4   0  346.18   10.34
   8   4   0  358.55   10.79
  -8  -4   0  340.84   12.90
  -9   4   0  129.50    4.52
   9  -4   0  136.62    4.75
   9  -4   0  139.72    4.42
   9   4   0  140.01    4.84
   9  -4   0  128.44    4.39
   9  -4   0  134.19    4.35
 -10   4   0   94.72    3.59
  10  -4   0   99.79    3.50
  10   4   0   98.12    3.87
  10  -4   0  102.45    3.87
  10  -4   0   98.13    3.47
  11   4   0   57.73    2.74
  11  -4   0   60.92    2.40
  11  -4   0   56.38    2.71
  12  -4   0    0.09    0.50
  12   4   0   -0.27    0.42
  12  -4   0    0.40    0.37
 -13  -4   0   34.80    1.50
 -13   4   0   31.81    1.34
  13  -4   0   33.63    1.99
  13   4   0   33.55    1.43
  13   4   0   31.31    1.88
 -13  -4   0   32.75    1.45
 -13   4   0   32.25    1.29
 -13   4   0   34.01    1.34
 -13  -4   0   35.60    1.49
 -14   4   0    4.87    0.46
 -14   4   0    5.00    0.48
 -14  -4   0    5.28    0.55
  14  -4   0    4.98    0.76
 -14  -4   0    5.30    0.54
 -14   4   0    4.46    0.41
  14   4   0    5.52    0.53
 -14   4   0    5.02    0.43
  14   4   0    4.90    0.71
 -15   4   0   35.95    1.39
  15   4   0   35.58    1.43
 -15  -4   0   37.68    1.49
 -15  -4   0   39.04    1.47
 -15   4   0   38.93    1.37
 -15   4   0   39.13    1.40
 -15  -4   0   36.53    1.46
  16   4   0   37.86    0.86
 -16  -4   0   35.34    0.73
 -16  -4   0   37.55    0.89
 -16   4   0   36.77    0.81
 -16   4   0   37.19    0.79
 -16   4   0   37.07    0.74
 -16  -4   0   39.09    0.85
 -17   4   0    3.70    0.23
 -17  -4   0    3.78    0.24
 -17  -4   0    4.30    0.27
 -17   4   0    4.59    0.27
   0   5   0   -0.15    0.51
   0  -5   0    1.16    0.58
  -1   5   0  548.64   16.81
   1   5   0  541.64   17.00
   1  -5   0  497.17   15.79
  -1  -5   0  513.05   16.11
  -1  -5   0  510.59   15.71
   2   5   0   52.72    3.23
  -2   5   0   50.52    2.95
  -2  -5   0   49.03    2.35
   3   5   0 1056.65   32.17
  -3   5   0 1072.66   31.50
   3  -5   0 1015.26   31.02
  -4   5   0  970.01   29.95
   4  -5   0 1013.82   29.73
   5   5   0   91.67    3.24
   5  -5   0   84.98    3.92
   5  -5   0   89.29    2.90
  -5   5   0   82.67    4.05
   5   5   0   87.59    4.97
   5  -5   0   86.28    2.88
   6  -5   0   13.48    0.72
   6  -5   0   12.36    0.71
   6   5   0   10.02    1.69
   6   5   0   11.86    0.93
   6  -5   0   11.28    0.70
   7  -5   0   63.42    2.26
   7  -5   0   62.11    2.24
   7  -5   0   60.77    2.22
   7   5   0   57.48    4.30
  -8   5   0   39.29    1.75
   8  -5   0   37.93    1.61
   8  -5   0   40.08    1.62
   8  -5   0   37.71    1.62
  -9   5   0    2.91    0.51
   9   5   0    3.74    0.68
   9  -5   0    4.46    0.50
   9  -5   0    2.85    0.42
   9  -5   0    3.37    0.48
  10  -5   0    9.38    0.76
  10  -5   0    7.68    0.71
 -10   5   0   10.54    0.87
  10  -5   0    8.48    0.70
  10   5   0    8.48    0.97
  11   5   0    1.33    0.55
 -11   5   0    2.08    0.48
  11  -5   0    2.30    0.45
  12   5   0    1.89    0.58
  12  -5   0    2.84    0.50
 -13  -5   0    5.34    0.56
 -13  -5   0    6.28    0.62
  13   5   0    6.10    0.84
  13   5   0    6.59    0.56
 -13  -5   0    6.19    0.60
 -13   5   0    5.63    0.45
  14   5   0    6.47    0.54
 -14   5   0    6.08    0.48
 -14   5   0    6.32    0.45
 -14  -5   0    6.89    0.57
 -14  -5   0    6.14    0.57
  15   5   0    2.22    0.34
 -15   5   0    2.39    0.31
 -15   5   0    2.14    0.32
 -15  -5   0    1.88    0.36
 -15  -5   0    2.38    0.35
 -15   5   0    2.42    0.31
 -16  -5   0   74.06    1.68
 -16  -5   0   76.97    1.76
 -16   5   0   79.58    1.72
 -16   5   0   76.23    1.65
   0  -6   0   25.68    1.68
   0   6   0   26.27    2.33
  -1  -6   0  100.98    4.08
  -1   6   0  108.73    5.17
   1   6   0  101.59    5.20
  -2  -6   0    0.45    0.37
  -2   6   0    1.08    0.77
   2   6   0    0.65    0.81
  -3   6   0   39.83    2.73
   3   6   0   36.63    3.00
   3  -6   0   36.32    1.40
   3  -6   0   32.06    1.55
  -4   6   0  211.99    6.58
   4   6   0  217.80    9.23
  -4   6   0  219.39    8.28
   4  -6   0  205.08    6.37
   4   6   0  218.49    6.82
   5   6   0   51.55    2.26
   5  -6   0   49.99    1.87
  -5   6   0   51.05    2.00
   5  -6   0   49.70    1.87
  -5   6   0   54.00    3.19
   5  -6   0   48.45    1.87
   6  -6   0    2.55    0.34
   6  -6   0    3.52    0.42
   6  -6   0    3.29    0.40
   6   6   0    4.26    0.64
   6  -6   0    2.99    0.39
   6   6   0    2.79    1.19
   7  -6   0  219.98    6.82
   7  -6   0  217.49    6.76
   7   6   0  232.37    7.46
   8  -6   0    3.87    0.48
   8  -6   0    3.87    0.48
   8   6   0    3.07    0.66
   9  -6   0    2.25    0.42
   9  -6   0    2.54    0.45
  -9   6   0    2.41    0.50
  10  -6   0   37.22    1.74
  10   6   0   36.78    2.17
  10  -6   0   39.28    1.74
 -10   6   0   38.53    1.88
  10  -6   0   40.77    1.82
 -11   6   0   -0.20    0.34
  11   6   0    0.30    0.50
  11  -6   0    0.34    0.33
 -12   6   0    0.41    0.25
 -12  -6   0    0.60    0.35
 -12   6   0    0.72    0.28
  12  -6   0    0.52    0.36
  12   6   0    0.38    0.31
 -12   6   0    0.50    0.26
 -12  -6   0    1.15    0.42
  12   6   0    0.68    0.54
  13   6   0    7.90    0.92
 -13   6   0    9.51    0.59
 -13  -6   0    9.34    0.70
 -13   6   0    9.36    0.57
 -13  -6   0    9.34    0.70
 -13   6   0    8.50    0.53
 -14   6   0    6.60    0.48
 -14   6   0    8.47    0.48
  14   6   0    7.29    0.55
 -14   6   0    8.32    0.53
 -14  -6   0    8.50    0.60
 -15  -6   0   10.87    0.53
 -15  -6   0   11.17    0.51
 -15   6   0   11.08    0.43
 -16   6   0   24.87    0.72
 -16  -6   0   25.11    0.78
 -16  -6   0   27.35    0.79
   0   7   0   -0.24    0.67
   0  -7   0    0.18    0.35
   0  -7   0    0.26    0.28
   1  -7   0   79.52    3.00
   1  -7   0   82.33    3.12
  -1   7   0   86.14    4.86
   1   7   0   89.87    5.13
  -1   7   0   83.47    3.12
  -2  -7   0   -0.17    0.27
   2  -7   0    0.22    0.22
  -2   7   0   -0.11    0.30
   2  -7   0   -0.11    0.32
   2   7   0   -0.12    0.30
  -2   7   0   -0.67    0.74
   2   7   0    0.27    0.66
   3   7   0   42.29    1.99
  -3   7   0   44.67    3.21
   3   7   0   45.39    3.70
  -3  -7   0   43.97    1.97
   3  -7   0   40.12    1.89
  -3   7   0   43.19    1.88
   3  -7   0   42.81    1.62
   3  -7   0   40.53    1.64
   4   7   0    1.32    0.48
   4  -7   0    0.99    0.26
  -4   7   0    0.72    0.35
   4   7   0    1.24    0.86
  -4   7   0    1.83    0.71
   4  -7   0    0.76    0.44
   4  -7   0    1.05    0.29
   4  -7   0    1.80    0.30
  -5   7   0   16.46    1.02
   5  -7   0   17.93    0.95
   5  -7   0   17.49    0.94
   5   7   0   16.57    1.23
   6  -7   0   15.34    0.91
   6  -7   0   16.66    0.92
   6   7   0   16.57    1.29
   6  -7   0   15.60    0.85
   6  -7   0   14.88    0.92
   7  -7   0    6.48    0.59
  -7   7   0    5.59    0.66
   7   7   0    5.46    0.82
   7  -7   0    5.92    0.59
   7  -7   0    6.22    0.54
   8   7   0    4.65    0.77
   8  -7   0    4.53    0.54
   8  -7   0    4.51    0.51
   9  -7   0   10.69    0.84
   9   7   0   13.66    1.27
   9  -7   0   12.30    0.87
   9  -7   0   11.74    0.83
 -10   7   0   35.04    1.81
  10  -7   0   36.03    1.68
  10  -7   0   33.57    1.65
  11  -7   0    6.64    0.70
 -11   7   0    6.22    0.72
  11   7   0    5.33    0.89
  11  -7   0    7.00    0.67
 -12  -7   0    4.63    0.56
 -12   7   0    5.26    0.45
  12   7   0    5.11    0.83
 -12   7   0    5.91    0.42
 -12   7   0    5.38    0.45
  12  -7   0    5.26    0.60
  12  -7   0    6.42    0.94
  12   7   0    4.79    0.51
 -13   7   0    0.02    0.24
 -13   7   0    0.07    0.24
 -13  -7   0   -0.22    0.33
 -13   7   0    0.06    0.22
 -14   7   0    6.82    0.45
 -14   7   0    7.33    0.46
 -14  -7   0    6.47    0.50
 -14   7   0    6.60    0.41
 -15   7   0    2.97    0.29
 -15  -7   0    2.80    0.29
 -15   7   0    2.34    0.22
 -16   7   0   16.15    0.54
  16  -7   0   14.05    0.53
   0  -8   0   26.39    1.43
   0   8   0   26.50    1.54
   0  -8   0   26.35    1.52
   0   8   0   25.24    2.77
   0  -8   0   27.41    1.19
   1  -8   0    3.39    0.39
  -1   8   0    3.05    1.13
   1  -8   0    4.32    0.59
  -1   8   0    3.03    0.56
  -1  -8   0    4.28    0.64
  -1  -8   0    4.78    0.62
   2  -8   0   18.65    0.92
   2  -8   0   17.23    1.18
  -2   8   0   17.69    2.19
   2   8   0   17.75    2.49
   2  -8   0   18.83    0.97
  -2   8   0   16.98    1.17
  -3   8   0  100.82    3.69
   3  -8   0   97.78    3.32
   3   8   0   99.20    3.84
  -3   8   0   99.37    5.51
   3  -8   0  102.63    3.41
   4   8   0   42.61    2.19
   4  -8   0   44.60    1.76
   4  -8   0   41.48    1.76
  -4   8   0   45.03    1.99
  -5   8   0   -0.06    0.33
   5  -8   0    0.27    0.30
   5   8   0    0.44    0.44
   5  -8   0    0.04    0.27
   6  -8   0    5.77    0.84
   6   8   0    6.43    0.88
   6  -8   0    4.80    0.54
   7  -8   0    3.49    0.48
   7  -8   0    3.48    0.76
   7   8   0    3.08    0.75
  -7   8   0    3.88    0.60
   7  -8   0    3.22    0.48
  -8   8   0    7.79    0.80
   8   8   0    5.15    0.89
   8  -8   0    8.73    1.10
   8  -8   0    7.36    0.69
   8  -8   0    7.96    0.72
   9   8   0    0.11    0.52
   9  -8   0    0.35    0.56
   9  -8   0   -0.21    0.34
   9  -8   0    0.19    0.28
  10   8   0   -0.21    0.52
  10  -8   0    0.79    0.36
  10  -8   0    0.23    0.56
  10  -8   0    0.39    0.33
 -11   8   0    6.42    0.47
  11  -8   0    5.22    0.90
 -11   8   0    6.70    0.46
 -11  -8   0    6.90    0.63
 -11   8   0    6.21    0.48
 -11   8   0    7.04    0.74
  11  -8   0    5.45    0.60
  11  -8   0    6.36    0.68
 -12  -8   0    7.76    0.61
 -12   8   0    7.49    0.49
 -12   8   0    7.70    0.47
 -12   8   0    7.24    0.49
 -13   8   0   10.42    0.54
 -13  -8   0    8.45    0.58
 -13   8   0    9.20    0.52
 -13   8   0    9.10    0.48
  14  -8   0    9.33    0.42
 -14   8   0   10.46    0.46
 -14  -8   0   10.15    0.55
 -14   8   0   10.58    0.51
 -14   8   0   10.47    0.51
  15  -8   0    3.24    0.25
 -15  -8   0    3.18    0.25
 -15  -8   0    2.61    0.21
  15   8   0    3.16    0.24
 -15   8   0    2.81    0.22
   0  -9   0    0.08    0.40
   0   9   0    0.16    0.43
   1   9   0    4.33    0.70
  -1  -9   0    3.07    0.61
   1  -9   0    2.81    0.58
  -1   9   0    2.47    0.58
   1  -9   0    3.19    0.41
  -2  -9   0   53.97    2.51
  -2   9   0   51.16    2.36
   2  -9   0   49.92    2.36
   2  -9   0   49.66    2.00
   3  -9   0    1.29    0.36
   3  -9   0    1.18    0.31
  -3   9   0    0.91    0.45
   4  -9   0   33.52    1.55
   4   9   0   33.26    1.95
   4  -9   0   34.23    1.51
  -4   9   0   36.40    1.80
   5   9   0   62.79    2.95
   5  -9   0   61.29    2.40
   5  -9   0   60.26    2.34
   6   9   0    0.93    0.56
  -6   9   0    1.92    0.47
   6  -9   0    1.93    0.40
  -7   9   0   11.85    0.97
   7   9   0   12.16    1.25
   7  -9   0   10.29    0.83
   7  -9   0   11.30    0.84
   8  -9   0    0.11    0.49
  -8   9   0   -0.32    0.41
   8   9   0    0.11    0.57
   8  -9   0    0.27    0.32
   8  -9   0    0.21    0.29
   9  -9   0    4.21    0.57
   9  -9   0    3.83    0.80
  -9   9   0    4.99    0.65
   9   9   0    5.31    0.88
  -9   9   0    3.96    0.38
   9  -9   0    4.69    0.58
 -10   9   0   22.74    0.94
  10  -9   0   22.13    1.66
  10  -9   0   21.64    1.23
  10  -9   0   23.10    1.23
  10   9   0   22.59    1.63
 -11   9   0    4.84    0.38
 -11  -9   0    4.87    0.51
 -11   9   0    4.66    0.39
 -11   9   0    4.92    0.39
 -12   9   0    0.96    0.25
 -12   9   0    1.10    0.25
 -12  -9   0    1.35    0.33
 -12   9   0    0.77    0.21
  13  -9   0    5.89    0.33
  13  -9   0    6.65    0.36
 -13   9   0    7.25    0.40
 -13   9   0    6.38    0.40
 -13  -9   0    6.97    0.46
 -13   9   0    6.47    0.36
 -13  -9   0    5.69    0.42
  13  -9   0    5.81    0.43
  14  -9   0    9.65    0.38
 -14  -9   0   12.34    0.49
  14  -9   0   10.32    0.46
 -14  -9   0    8.75    0.42
  14   9   0   11.23    0.48
 -14   9   0   10.19    0.40
 -14   9   0   11.87    0.46
   0 -10   0   36.64    1.98
   0  10   0   34.22    1.99
  -1 -10   0   36.90    2.01
   1 -10   0   36.73    1.95
   1 -10   0   33.59    1.53
   1  10   0   35.78    1.99
  -1  10   0   34.83    1.95
   1  10   0   35.12    2.05
  -2  10   0   70.83    3.06
   2  10   0   76.24    3.33
   2 -10   0   70.94    2.66
  -2 -10   0   70.65    3.15
  -3  10   0   60.86    2.68
  -3 -10   0   62.91    2.86
   3 -10   0   58.16    2.35
   4 -10   0    0.70    0.31
   4 -10   0    1.25    0.39
  -4 -10   0    0.92    0.52
  -4  10   0    0.76    0.44
   5 -10   0    0.23    0.25
   5 -10   0    0.10    0.31
   5  10   0    0.20    0.48
  -5 -10   0   -0.09    0.45
  -6  10   0    7.72    0.79
   6  10   0    6.07    0.91
   6 -10   0    8.21    0.69
   6 -10   0    7.14    0.69
   7  10   0    5.31    0.87
  -7  10   0    5.23    0.66
   7 -10   0    4.33    0.54
   8 -10   0   10.47    0.83
  -8  10   0   12.27    0.63
   8  10   0   11.94    1.22
  -8  10   0   13.02    0.97
   8 -10   0   11.01    0.85
  -9  10   0    0.63    0.24
   9 -10   0    1.19    0.38
   9 -10   0    0.98    0.36
  -9  10   0    1.44    0.43
   9  10   0    1.62    0.57
  10 -10   0   47.07    1.71
 -10  10   0   46.43    1.58
 -11 -10   0   45.81    1.69
  11  10   0   46.57    1.71
 -11 -10   0   52.00    1.71
  11 -10   0   46.92    1.69
 -11  10   0   49.13    1.62
 -11  10   0   49.00    1.60
 -11  10   0   50.74    1.62
 -12 -10   0   -0.03    0.22
  12  10   0    0.12    0.24
 -12  10   0   -0.19    0.18
 -12 -10   0   -0.07    0.23
  12 -10   0    0.13    0.17
 -12  10   0    0.13    0.18
 -12  10   0    0.11    0.15
  12 -10   0    0.25    0.19
  13 -10   0    0.02    0.07
  13  10   0   -0.01    0.05
  13 -10   0    3.57    0.20
  13  10   0    3.52    0.25
 -13  10   0    3.23    0.22
 -13 -10   0    3.37    0.23
 -13  10   0    3.12    0.18
  13 -10   0    2.74    0.16
 -13  10   0    3.49    0.22
   0  11   0   -0.09    0.54
   0 -11   0   -0.08    0.41
  -1  11   0    2.53    0.67
  -1 -11   0    3.44    0.65
   1  11   0    3.09    0.72
   2 -11   0  102.72    3.52
  -2 -11   0   98.98    3.98
  -2  11   0  104.98    3.96
   2  11   0   99.02    4.13
   2  11   0   97.21    4.03
  -3  11   0    0.87    0.47
   3  11   0    0.50    0.57
  -3 -11   0    0.43    0.44
   3 -11   0    0.24    0.31
   3  11   0    0.37    0.51
   4  11   0   66.36    3.11
   4 -11   0   64.64    2.51
   5 -11   0    8.51    0.73
   5 -11   0    8.43    0.50
   5 -11   0    8.75    0.48
   5 -11   0    7.94    0.46
  -5  11   0    9.54    0.85
   5  11   0    7.90    1.01
  -5 -11   0    8.44    0.68
  -5 -11   0    8.14    0.51
   6 -11   0    0.95    0.35
   6 -11   0    1.12    0.24
   6 -11   0    1.44    0.24
   6 -11   0    1.00    0.33
   6 -11   0    0.83    0.25
  -6 -11   0    1.06    0.38
  -6  11   0    1.91    0.46
  -6 -11   0    0.86    0.23
  -7 -11   0    7.79    0.63
   7 -11   0    8.17    0.71
   7 -11   0    8.44    0.47
  -7  11   0    8.91    0.51
  -7 -11   0    8.59    0.46
  -7  11   0    6.38    0.70
   7  11   0    7.39    0.93
   7 -11   0    7.45    0.68
  -8  11   0   79.86    3.01
  -8  11   0   82.15    2.54
  -8 -11   0   82.08    2.69
  -8  11   0   80.31    2.51
   8 -11   0   78.37    2.48
   9  11   0   17.73    0.85
   9 -11   0   19.69    0.72
  -9  11   0   18.92    0.77
 -10  11   0    0.40    0.20
  10  11   0    0.27    0.24
 -10  11   0    0.45    0.19
 -10  11   0    0.62    0.19
  10 -11   0    0.46    0.16
 -11  11   0   21.09    0.73
  11 -11   0   21.02    0.76
 -11  11   0   20.04    0.74
 -11  11   0   19.62    0.74
  11  11   0   19.54    0.79
 -12  11   0   23.00    0.83
 -12  11   0   22.09    0.81
  12  11   0   26.78    0.86
 -12  11   0   25.73    0.81
  12 -11   0   27.00    0.84
  12 -11   0   29.28    0.86
  12  11   0   27.26    0.85
   0  12   0    8.00    0.91
   0 -12   0    7.26    0.46
   0 -12   0    7.50    0.45
   0 -12   0    6.70    0.48
  -1  12   0    0.45    0.46
   1  12   0    0.08    0.52
   1 -12   0    0.38    0.24
  -1 -12   0    0.53    0.23
  -1 -12   0    0.59    0.23
   1 -12   0    0.41    0.22
   1 -12   0    0.88    0.35
  -1 -12   0    0.60    0.26
   1 -12   0    0.67    0.27
  -2 -12   0    9.24    0.55
   2 -12   0    9.09    0.53
  -2 -12   0    9.16    0.90
  -2 -12   0    9.59    0.49
  -2 -12   0    9.45    0.49
   2  12   0   10.25    1.05
  -2  12   0   11.80    0.98
  -3 -12   0    9.89    0.70
   3  12   0   10.67    1.09
   3 -12   0   10.61    0.54
  -3 -12   0   10.15    0.50
   3 -12   0   10.51    0.54
   3 -12   0   10.57    0.75
  -3 -12   0   10.71    0.58
   3  12   0    9.53    0.97
   4  12   0    1.25    0.56
  -4 -12   0    0.98    0.25
  -4 -12   0    0.88    0.37
   4  12   0    2.57    0.62
   4 -12   0    0.93    0.24
   4 -12   0    1.07    0.25
   4 -12   0    1.08    0.24
   4 -12   0    1.19    0.34
  -4  12   0    1.35    0.41
  -5 -12   0   30.94    1.18
   5 -12   0   34.00    1.19
  -5 -12   0   31.96    1.37
   5  12   0   34.28    1.92
   5 -12   0   33.51    1.17
   5 -12   0   33.68    1.18
   5 -12   0   33.33    1.51
   5  12   0   36.74    1.95
  -5  12   0   34.82    1.64
  -6  12   0    5.57    0.39
   6 -12   0    4.94    0.36
   6 -12   0    5.23    0.34
  -6 -12   0    5.57    0.36
   6  12   0    4.63    0.42
  -6 -12   0    4.69    0.47
   7 -12   0    2.69    0.42
   7 -12   0    2.56    0.26
  -7  12   0    2.93    0.28
   7 -12   0    2.99    0.26
  -7 -12   0    2.57    0.25
  -7  12   0    3.02    0.31
  -7 -12   0    3.10    0.38
  -8  12   0    2.92    0.27
  -8 -12   0    2.35    0.31
  -8  12   0    3.20    0.27
   8 -12   0    3.08    0.26
  -9  12   0    0.28    0.16
   9 -12   0    0.16    0.18
   9 -12   0    0.18    0.15
  -9  12   0    0.09    0.16
  10  12   0   -0.04    0.16
  10 -12   0   -0.05    0.15
 -10  12   0   -0.08    0.13
 -10  12   0    0.14    0.13
  10 -12   0   -0.08    0.11
  10 -12   0    0.13    0.16
  11 -12   0    0.33    0.10
  11 -12   0    0.23    0.10
  11  12   0    0.35    0.13
   0 -13   0    0.13    0.21
   0 -13   0   -0.04    0.21
   0 -13   0    0.05    0.23
   0 -13   0    0.07    0.21
  -1 -13   0   28.10    0.99
   1 -13   0   28.38    1.01
   1 -13   0   27.04    0.99
  -1 -13   0   27.08    0.98
   1 -13   0   26.87    1.02
  -1 -13   0   26.10    1.03
   1 -13   0   27.35    1.00
  -1 -13   0   26.80    0.97
   2 -13   0    5.01    0.35
  -2 -13   0    5.16    0.32
  -2 -13   0    4.43    0.31
   2 -13   0    4.63    0.35
  -2 -13   0    5.09    0.38
   2 -13   0    5.03    0.36
   3 -13   0    7.37    0.42
  -3 -13   0    6.57    0.36
   3 -13   0    6.65    0.40
   3 -13   0    6.78    0.40
  -3 -13   0    6.96    0.43
   4 -13   0   -0.05    0.18
   4 -13   0    0.07    0.19
   4 -13   0    0.02    0.18
  -4 -13   0    0.06    0.20
   5 -13   0    0.41    0.18
   5 -13   0    0.48    0.20
  -5 -13   0    0.43    0.19
   5 -13   0    0.51    0.21
   6 -13   0    1.57    0.35
   6 -13   0    2.01    0.23
  -6 -13   0    2.41    0.22
   6 -13   0    2.29    0.26
  -6  13   0    2.15    0.25
   6 -13   0    1.83    0.22
   7 -13   0   -0.01    0.14
   7 -13   0    0.09    0.15
   7 -13   0    0.10    0.15
   7  13   0    0.21    0.21
   7 -13   0    0.27    0.18
  -7 -13   0    0.05    0.06
   7  13   0   -0.02    0.19
  -7  13   0   -0.05    0.17
   8 -13   0   -0.02    0.06
   8  13   0   -0.02    0.15
   8  13   0    0.03    0.13
   8 -13   0   -0.09    0.13
   8 -13   0    0.02    0.12
   8  13   0    0.18    0.19
   8 -13   0    0.17    0.15
   9 -13   0    1.13    0.15
   9  13   0    1.24    0.17
   9 -13   0    1.17    0.11
  -9  13   0    1.14    0.12
   9  13   0    1.02    0.13
   0 -14   0  238.80    6.93
   0 -14   0  239.42    6.93
   0 -14   0  245.34    6.97
  -1 -14   0   43.92    1.39
   1 -14   0   44.94    1.42
  -1 -14   0   44.35    1.40
   1 -14   0   42.81    1.41
   1 -14   0   44.85    1.44
  -1 -14   0   44.50    1.45
   2 -14   0    2.52    0.25
  -2 -14   0    2.81    0.26
  -2 -14   0    2.88    0.22
   3 -14   0    0.33    0.16
   3 -14   0    0.22    0.16
  -4 -14   0    9.67    0.42
   4 -14   0    8.74    0.40
   4 -14   0    9.04    0.41
   5 -14   0    6.78    0.32
   5 -14   0    6.76    0.31
   5 -14   0    6.80    0.31
  -5  14   0    6.66    0.33
  -5 -14   0    6.55    0.32
   6 -14   0    0.11    0.10
   6 -14   0    0.19    0.13
  -6  14   0    0.11    0.11
  -6 -14   0    0.13    0.10
   6 -14   0    0.01    0.05
   6 -14   0    0.26    0.12
   6  14   0    0.11    0.12
   7 -14   0    0.07    0.09
  -7  14   0    0.19    0.09
   0 -15   0    0.05    0.11
   0 -15   0   -0.02    0.04
   1 -15   0    0.50    0.12
  -1 -15   0    0.50    0.09
   1 -15   0    0.63    0.11
   1  15   0    0.59    0.11
   2  15   0    2.32    0.16
   2 -15   0    2.45    0.16
   3  15   0    0.16    0.10
  -3  15   0    0.19    0.10
   3 -15   0    0.20    0.09
   3 -15   0    0.22    0.09
   3 -15   0    0.10    0.14
  18   0  -1    0.08    0.11
 -17   0   1    0.25    0.23
  17   0  -1   -0.01    0.18
 -17   0   1    0.19    0.20
  16   0  -1    0.14    0.26
 -16   0   1    0.02    0.26
  15   0  -1    0.10    0.27
  15   0  -1    0.36    0.46
 -15   0   1   -0.28    0.31
  14   0  -1   -0.08    0.30
 -14   0   1    0.85    0.33
  14   0  -1    0.10    0.52
  13   0  -1   -0.19    0.50
  12   0  -1    0.18    0.48
  11   0  -1    0.24    0.42
  10   0  -1    0.14    0.38
  -9   0   1    0.28    0.68
   9   0  -1   -0.11    0.35
   8   0  -1    0.05    0.32
  -8   0   1    0.45    0.70
   8   0  -1   -0.18    0.20
  -7   0   1    0.37    0.54
  -6   0   1    1.20    0.59
  -5   0   1   -0.12    0.44
  -4   0   1    0.47    0.42
  -3   0   1    0.15    0.37
  -2   0   1   -0.11    0.34
  -1   0   1    0.31    0.20
   0   0   1    0.03    0.06
   0   0   1    0.04    0.13
  -1   0  -1    0.07    0.12
  -1   0  -1    0.22    0.20
  -2   0  -1    0.16    0.27
  -3   0  -1    0.69    0.26
  -3   0  -1   -0.15    0.33
  -4   0  -1    0.69    0.22
  -4   0  -1    0.32    0.27
  -5   0  -1    0.16    0.32
  -6   0  -1    1.37    0.50
  -7   0  -1   -0.12    0.45
  -8   0  -1    0.46    0.49
   8   0   1   -0.06    0.36
   9   0   1    0.07    0.41
  -9   0  -1    0.24    0.54
  10   0   1   -0.08    0.44
  11   0   1    0.47    0.56
  12   0   1   -0.10    0.56
  13   0   1    0.33    0.61
  14   0   1    0.06    0.32
  14   0   1    0.21    0.57
 -14   0  -1   -0.10    0.36
 -14   0  -1   -0.03    0.30
 -14   0  -1   -0.03    0.35
  15   0   1   -0.05    0.27
  15   0   1   -0.55    0.50
 -15   0  -1   -0.10    0.28
  15   0   1    0.38    0.56
 -15   0  -1   -0.06    0.33
 -15   0  -1    0.31    0.33
 -16   0  -1    0.04    0.23
 -16   0  -1    0.16    0.28
  16   0   1   -0.04    0.23
 -16   0  -1   -0.18    0.29
  16   0   1   -0.03    0.30
 -17   0  -1    0.21    0.25
 -17   0  -1   -0.07    0.21
 -17   0  -1   -0.11    0.10
 -17   0  -1   -0.07    0.20
  17   0   1    0.16    0.23
 -17  -1   1    3.25    0.33
 -17   1   1    3.74    0.33
  17   1  -1    4.20    0.30
 -17  -1   1    3.63    0.32
 -17  -1   1    3.53    0.32
 -17   1   1    3.32    0.30
 -16   1   1   28.28    1.12
 -16  -1   1   28.51    1.14
 -16  -1   1   28.47    1.15
 -16   1   1   29.16    1.14
  16   1  -1   29.66    1.11
  16  -1  -1   29.31    1.07
  15   1  -1    1.57    0.34
  15  -1  -1    1.47    0.32
 -15   1   1    1.00    0.31
 -15  -1   1    0.91    0.35
 -15   1   1    1.19    0.33
 -15  -1   1    1.62    0.37
  15  -1  -1    0.35    0.48
  15   1  -1    0.80    0.54
 -14   1   1  143.15    4.63
  14   1  -1  148.35    4.65
  14  -1  -1  151.34    4.61
 -14   1   1  148.48    4.65
 -14  -1   1  154.43    4.73
  14   1  -1  145.70    5.54
  14  -1  -1  154.52    5.60
 -14  -1   1  149.11    4.71
 -14   1   1  152.92    4.67
  13  -1  -1    7.29    0.93
  13   1  -1    7.28    0.95
  12  -1  -1  111.96    4.44
  12   1  -1  115.60    4.47
  11   1  -1  399.37   12.75
  11  -1  -1  423.29   12.80
  10   1  -1  427.42   13.25
  10  -1  -1  441.96   13.27
   9  -1  -1  110.85    3.65
  -9   1   1  107.78    3.66
   9  -1  -1  108.78    3.90
   9   1  -1  107.89    3.90
  -9  -1   1  113.63    6.16
   8  -1  -1    5.02    0.45
  -8   1   1    6.13    0.52
  -8   1   1    6.35    0.50
   8   1  -1    5.19    0.55
   8  -1  -1    5.51    0.56
  -8   1   1    5.52    1.20
  -7  -1   1  526.49   17.38
  -7   1   1  515.26   17.36
  -6   1   1  701.91   22.46
  -6  -1   1  736.83   22.51
  -5  -1   1  199.05    7.36
  -5   1   1  205.76    7.43
  -4   1   1    4.65    0.75
  -4   1   1    6.55    0.71
  -3   1   1 4502.32  132.92
  -3  -1   1 4902.50  132.99
  -2   1   1  632.61   18.37
  -2  -1   1  621.96   18.35
   2   1  -1  637.81   18.18
   2  -1  -1  601.38   18.17
  -1  -1   1  128.62    4.29
  -1   1   1  130.30    4.29
   0  -1  -1  218.89    6.77
   0   1   1  204.03    6.91
   0  -1   1  225.87    6.37
   0   1   1  218.73    6.76
  -1  -1  -1 1089.94   32.22
  -1   1  -1 1129.89   32.24
   1   1   1 1145.12   32.42
  -1  -1  -1 1184.48   32.13
   1   1   1 1134.29   32.26
  -1   1  -1 1109.19   31.91
  -2  -1  -1  902.16   26.32
  -2   1  -1  888.71   26.31
  -2  -1  -1  943.83   26.32
  -2  -1  -1  909.61   26.36
  -2  -1  -1  917.91   26.06
  -2   1  -1  921.69   25.99
  -3  -1  -1   47.30    1.87
  -3  -1  -1   44.15    1.91
  -3   1  -1   43.92    1.91
  -4  -1  -1  176.26    5.73
  -4   1  -1  173.43    5.92
  -4  -1  -1  186.68    5.97
  -5  -1  -1  355.70   11.23
  -5   1  -1  381.55   11.66
  -5  -1  -1  385.82   11.66
  -6  -1  -1   21.01    1.53
  -6   1  -1   20.07    1.51
  -7  -1  -1    2.21    0.63
  -7   1  -1    2.71    0.69
   8  -1   1  348.72   10.34
   8   1   1  343.01   10.69
   8  -1   1  357.57   10.72
   9  -1   1  103.21    3.51
  -9  -1  -1   93.91    5.40
  -9   1  -1  108.42    5.66
   9   1   1  103.98    3.89
   9  -1   1  106.36    3.91
  10   1   1    4.07    0.68
  10  -1   1    3.17    0.62
  11  -1   1    4.57    0.78
  11   1   1    5.79    0.85
  12  -1   1   57.35    2.88
  12   1   1   56.91    2.86
  13  -1   1  368.84   11.87
  13   1   1  357.75   11.83
 -14  -1  -1  135.28    4.20
 -14   1  -1  133.83    4.15
 -14   1  -1  130.90    4.21
 -14  -1  -1  128.27    4.23
 -14  -1  -1  135.62    4.29
 -14   1  -1  133.53    4.23
  14   1   1  132.55    4.19
  14   1   1  123.33    5.08
  14  -1   1  127.42    5.13
  15  -1   1   33.77    2.03
  15   1   1   31.05    1.98
  15   1   1   34.45    1.37
 -15  -1  -1   35.58    1.38
 -15   1  -1   35.32    1.35
 -15   1  -1   34.68    1.41
 -15  -1  -1   36.58    1.42
  15   1   1   29.46    1.91
 -15  -1  -1   37.33    1.48
 -15   1  -1   36.41    1.44
 -16  -1  -1    5.28    0.45
 -16  -1  -1    4.19    0.44
  16   1   1    5.61    0.48
  16  -1   1    5.62    0.48
 -16   1  -1    5.44    0.39
 -16  -1  -1    5.27    0.41
 -16   1  -1    4.79    0.44
 -16   1  -1    5.57    0.47
 -16  -1  -1    5.48    0.48
  16   1   1    5.07    0.41
  17  -1   1    0.45    0.23
  17   1   1    0.47    0.24
 -17   1  -1    0.48    0.20
 -17   1  -1    0.81    0.25
 -17   1  -1    0.47    0.23
 -17  -1  -1    0.55    0.24
  17   2  -1   10.14    0.52
  17  -2  -1   11.48    0.53
 -17  -2   1   11.10    0.53
 -17   2   1   11.44    0.54
  17   2  -1   10.38    0.51
 -17  -2   1   10.72    0.53
 -17   2   1   10.48    0.51
 -17  -2   1   10.44    0.52
 -16   2   1    7.30    0.44
 -16  -2   1    7.40    0.48
 -16   2   1    7.84    0.47
 -16  -2   1    7.87    0.50
 -16   2   1    6.36    0.42
  16   2  -1    8.67    0.48
 -16  -2   1    6.85    0.47
 -15   2   1   10.83    0.65
 -15   2   1   11.66    0.67
 -15  -2   1   12.07    0.73
  15   2  -1   12.07    0.69
  15  -2  -1   12.70    0.64
 -15  -2   1   12.78    0.75
 -14  -2   1    1.64    0.40
 -14   2   1    1.54    0.33
 -14  -2   1    1.84    0.41
 -14   2   1    1.17    0.31
  14   2  -1    1.23    0.35
  14  -2  -1    1.57    0.32
  14  -2  -1    1.42    0.60
  14   2  -1    1.41    0.61
 -14   2   1    1.93    0.36
  13   2  -1    3.91    0.65
  13  -2  -1    5.46    0.81
  13   2  -1    4.60    0.79
  12   2  -1   75.14    3.37
  12  -2  -1   83.26    3.46
  11   2  -1  317.21   10.28
  11  -2  -1  327.74   10.30
 -10   2   1    6.05    0.59
  10   2  -1    6.78    0.76
  10  -2  -1    6.01    0.59
  10  -2  -1    6.28    0.76
   9  -2  -1   52.59    2.04
  -9   2   1   53.40    2.06
   9  -2  -1   53.73    2.29
   9   2  -1   57.11    2.32
  -9   2   1   54.88    2.14
  -9  -2   1   59.94    4.22
  -9   2   1   51.27    3.99
  -8   2   1   19.48    1.03
  -8   2   1   22.50    1.04
  -8  -2   1   19.76    2.20
  -8   2   1   18.36    2.13
   8  -2  -1   22.59    0.97
   8  -2  -1   20.75    0.99
   8   2  -1   19.87    1.15
   8  -2  -1   22.20    1.18
  -7  -2   1  991.05   30.11
  -7   2   1  939.85   29.98
  -6   2   1  389.68   12.34
  -6  -2   1  374.13   12.96
  -6   2   1  380.03   13.02
  -5   2   1  189.70    6.67
  -5   2   1  199.37    7.20
  -5  -2   1  185.02    7.07
  -4   2   1   11.79    1.05
  -4  -2   1   13.42    1.22
  -4   2   1   15.04    1.28
  -3   2   1  120.98    4.35
  -3  -2   1  121.37    4.43
  -3   2   1  114.93    4.40
   2  -2  -1 2916.84   86.89
   2   2  -1 3084.19   86.90
  -2   2   1 3149.41   87.19
  -2  -2   1 3208.20   87.19
   1  -2  -1  107.23    3.46
   1   2  -1  103.76    3.42
  -1  -2   1   98.59    3.56
  -1   2   1  105.06    3.60
   0   2  -1 1874.02   53.49
   0  -2  -1 1892.15   53.55
   0   2   1 1894.23   53.86
   0  -2  -1 1862.34   53.33
   0   2  -1 1886.66   53.35
  -1   2  -1 9592.82  264.66
   1   2   1 9999.00  265.05
   1   2   1 9940.77  265.03
  -1  -2  -1 8746.15  264.70
  -1  -2  -1 9186.75  264.69
  -1  -2  -1 9563.60  264.48
  -1   2  -1 9193.95  264.48
   2   2   1 4613.22  130.64
  -2   2  -1 4585.50  130.16
  -2  -2  -1 4745.40  130.41
   2   2   1 4645.89  130.45
  -2   2  -1 4809.05  130.15
  -2  -2  -1 4363.54  130.10
   3   2   1  164.70    5.98
  -3   2  -1  173.62    5.52
  -3  -2  -1  170.58    5.76
  -3   2  -1  176.39    5.61
  -3  -2  -1  178.47    5.63
  -4   2  -1 1013.50   28.86
  -4  -2  -1  989.39   29.13
  -4  -2  -1  976.33   29.05
  -4   2  -1 1019.09   29.10
  -5  -2  -1   -0.08    0.35
  -5  -2  -1    0.64    0.38
  -5   2  -1    0.24    0.34
  -6  -2  -1   53.53    2.64
  -6   2  -1   48.15    2.57
  -7  -2  -1  285.13    9.91
  -7   2  -1  292.26    9.93
  -8   2  -1  650.49   20.80
  -8  -2  -1  637.52   20.67
   8  -2   1  643.86   18.68
   8   2   1  658.78   18.71
   8  -2   1  627.66   18.30
  -8   2  -1  607.13   18.40
  -9  -2  -1    0.72    0.71
   9   2   1    0.35    0.37
   9  -2   1    0.14    0.39
   9  -2   1    0.71    0.29
   9   2   1   -0.06    0.29
  10  -2   1  197.76    6.97
  10   2   1  207.41    7.01
  10  -2   1  205.38    6.53
  10   2   1  213.25    6.79
  11  -2   1   48.38    2.49
  11   2   1   49.30    2.51
  12  -2   1   39.30    2.27
  12   2   1   40.43    2.30
  13  -2   1  137.72    5.36
  13   2   1  140.52    5.41
  14   2   1    4.22    0.49
  14   2   1    6.75    0.95
  14   2   1    4.20    0.79
  14  -2   1    3.99    0.78
 -14   2  -1    4.74    0.44
 -14  -2  -1    4.65    0.51
 -14   2  -1    4.72    0.48
 -14   2  -1    4.53    0.50
 -14  -2  -1    4.46    0.51
 -15  -2  -1    4.47    0.50
 -15  -2  -1    4.46    0.48
 -15   2  -1    4.95    0.43
 -15  -2  -1    4.91    0.46
 -15   2  -1    4.91    0.47
 -15   2  -1    4.91    0.49
  15   2   1    4.68    0.47
  16   2   1   12.06    0.63
 -16  -2  -1   10.44    0.60
 -16  -2  -1   11.64    0.60
 -16   2  -1   11.38    0.63
 -16   2  -1   11.70    0.63
  16   2   1   11.39    0.64
  16  -2   1   11.66    0.65
 -17   2  -1   13.80    0.61
 -17   2  -1   13.19    0.60
 -17   2  -1   13.61    0.60
  17   2   1   14.23    0.62
  17  -2   1   15.28    0.63
 -17  -3   1    2.34    0.24
 -17   3   1    2.61    0.23
 -17  -3   1    2.77    0.25
  17  -3  -1    2.21    0.22
  17   3  -1    2.21    0.22
 -16   3   1    5.44    0.40
 -16  -3   1    5.31    0.44
 -16   3   1    6.42    0.45
 -16  -3   1    4.89    0.43
 -16  -3   1    5.23    0.44
 -16   3   1    5.50    0.40
 -15   3   1   53.43    1.89
 -15  -3   1   57.02    2.00
 -15  -3   1   56.85    1.99
  15   3  -1   57.50    1.96
 -15  -3   1   53.94    1.98
 -15   3   1   52.44    1.89
 -14   3   1   17.51    0.85
  14   3  -1   16.13    1.21
 -14  -3   1   16.59    0.92
 -14   3   1   18.39    0.88
  14  -3  -1   17.51    1.35
  14   3  -1   15.76    1.30
 -14   3   1   16.43    0.84
 -14  -3   1   16.26    0.92
 -14  -3   1   17.42    0.92
 -14   3   1   17.17    0.83
  14   3  -1   16.94    0.88
  13  -3  -1   44.11    2.30
  13   3  -1   38.43    2.21
  13   3  -1   42.01    2.15
  12   3  -1   16.31    1.35
  12   3  -1   19.26    1.40
  11  -3  -1   18.64    1.15
  11  -3  -1   19.39    1.38
  11   3  -1   20.97    1.43
  10   3  -1   12.49    1.03
  10  -3  -1   14.17    1.10
 -10   3   1   13.55    0.95
  10  -3  -1   12.66    0.86
  10  -3  -1   13.50    0.84
  -9   3   1   84.38    5.45
  -9  -3   1   89.80    5.54
   9  -3  -1   90.28    3.14
  -9   3   1   92.44    3.16
  -9   3   1   89.86    3.24
   9  -3  -1   91.98    3.42
   9   3  -1   92.27    3.42
   9  -3  -1   93.36    3.11
  -8   3   1   18.15    2.15
  -8  -3   1   18.29    2.16
   8  -3  -1   19.72    0.97
  -8   3   1   20.17    1.01
   8  -3  -1   19.79    0.95
   8   3  -1   18.44    1.10
   8  -3  -1   18.62    1.10
  -8   3   1   21.69    1.06
  -7   3   1  437.14   13.95
   7  -3  -1  418.89   12.35
  -7   3   1  429.23   12.46
  -7   3   1  424.65   14.87
  -7  -3   1  426.64   14.83
   6  -3  -1  319.12   10.61
  -6   3   1  332.49   10.75
  -6  -3   1  306.08   11.20
  -6   3   1  311.42   11.29
   5  -3  -1  942.70   28.28
  -5   3   1  984.16   28.31
  -5  -3   1  894.82   28.57
  -5   3   1  969.23   28.74
   4  -3  -1    7.97    0.98
   4  -3  -1    8.01    0.60
  -4   3   1   10.00    1.02
  -4  -3   1    9.75    1.05
  -4   3   1    8.32    1.00
   3  -3  -1  329.53   10.74
   3  -3  -1  344.75   10.18
  -3   3   1  344.13   10.86
  -3   3   1  343.22   10.69
  -3  -3   1  312.92   10.60
   2  -3  -1 1557.48   45.31
   2  -3  -1 1609.32   44.87
  -2   3   1 1607.71   45.47
  -2  -3   1 1535.07   44.97
  -2   3   1 1538.16   45.01
   1  -3  -1  449.39   13.75
   1   3  -1  459.10   14.08
   1   3  -1  468.11   13.27
   1  -3  -1  478.17   13.31
  -1  -3   1  429.82   13.48
  -1   3   1  441.79   13.53
   0  -3  -1 2448.35   66.37
   0  -3  -1 2426.03   66.49
   0  -3   1 2287.04   65.66
   0   3  -1 2204.99   65.59
   0   3   1 2409.42   66.81
   0   3  -1 2467.51   66.61
   0   3  -1 2454.43   65.83
   1   3   1 1789.57   51.31
  -1  -3  -1 1788.15   51.13
  -1   3  -1 1740.05   51.17
  -1  -3  -1 1749.10   50.44
  -1   3  -1 1833.82   50.47
   2   3   1 2039.85   59.55
  -2  -3  -1 2037.96   59.54
  -2  -3  -1 2086.47   59.61
   2   3   1 2119.54   60.04
  -2   3  -1 2127.04   59.50
  -2   3  -1 2085.16   58.96
  -2  -3  -1 2079.27   58.96
  -3  -3  -1   10.63    0.97
  -3  -3  -1    9.65    0.91
  -3   3  -1    8.60    0.80
   3   3   1    8.82    1.05
  -3   3  -1    7.40    0.67
  -3  -3  -1    9.42    0.71
  -4  -3  -1   54.49    2.56
  -4   3  -1   51.36    2.29
   4   3   1   57.36    2.98
  -4  -3  -1   48.52    2.23
  -4   3  -1   50.95    2.27
  -5  -3  -1 3591.89  106.43
  -5   3  -1 3781.33  106.28
  -5  -3  -1 3906.93  106.31
  -5   3  -1 3690.35  106.11
   5   3   1 3717.04  107.26
  -6   3  -1    0.11    0.43
  -6  -3  -1    0.21    0.39
   6   3   1   -0.17    0.58
   7  -3   1   70.56    2.43
   7  -3   1   68.91    2.42
   7  -3   1   70.24    2.40
  -7   3  -1   68.53    3.80
  -7   3  -1   71.09    2.52
   7   3   1   71.24    2.69
   8   3   1  127.36    4.35
   8  -3   1  127.42    4.00
   8  -3   1  121.57    4.03
  -8   3  -1  123.30    5.95
  -8  -3  -1  131.88    6.04
   8  -3   1  119.70    4.03
   8   3   1  121.56    4.36
   8  -3   1  126.37    4.38
   8   3   1  123.28    6.15
   9   3   1  145.95    4.90
   9  -3   1  142.74    4.50
   9   3   1  135.94    4.95
   9  -3   1  137.43    4.93
  -9   3  -1  128.03    4.62
   9   3   1  131.93    6.80
   9  -3   1  139.42    4.56
  -9   3  -1  141.95    6.94
  10  -3   1    0.76    0.50
  10   3   1    0.51    0.45
  10   3   1    0.44    0.38
  10  -3   1    0.97    0.34
  11  -3   1   33.44    1.67
  11   3   1   36.48    1.94
  11   3   1   34.90    2.05
  11  -3   1   35.01    2.04
  12   3   1   19.51    1.40
  12   3   1   22.14    1.63
  12  -3   1   19.17    1.54
  12   3   1   19.14    1.52
  13   3   1    9.91    1.10
  13  -3   1    8.78    1.05
  13   3   1    9.21    1.07
  14   3   1  110.94    3.60
  14  -3   1  110.97    4.44
  14   3   1   95.01    4.29
 -14  -3  -1  109.98    3.61
 -14  -3  -1  111.44    3.60
 -14   3  -1  112.04    3.49
 -14  -3  -1  113.20    3.69
  14   3   1  110.90    4.45
 -14   3  -1  112.50    3.57
  15   3   1   27.72    1.20
  15  -3   1   27.74    1.19
  15   3   1   29.36    1.20
 -15  -3  -1   27.09    1.17
 -15   3  -1   28.59    1.11
 -15  -3  -1   29.22    1.19
 -15  -3  -1   28.88    1.25
 -15   3  -1   30.68    1.19
 -15   3  -1   27.94    1.18
 -16   3  -1    3.64    0.38
 -16   3  -1    3.73    0.36
  16  -3   1    3.75    0.38
  16   3   1    3.73    0.37
 -16  -3  -1    3.52    0.34
  17   3   1   26.31    0.92
  17  -3   1   26.47    0.92
 -17  -3  -1   29.16    0.98
 -17   3  -1   28.74    0.96
 -17   3  -1   25.06    0.90
 -17   4   1   15.26    0.60
 -17   4   1   19.57    0.65
 -17  -4   1   16.57    0.61
 -17   4   1   19.19    0.64
 -16   4   1   -0.05    0.24
 -16  -4   1    0.21    0.21
 -16  -4   1    0.20    0.24
 -16   4   1    0.02    0.21
 -16  -4   1   -0.07    0.23
 -16   4   1    0.05    0.23
  16  -4  -1    0.02    0.12
  16   4  -1    0.24    0.25
 -15  -4   1   24.90    1.07
  15   4  -1   24.99    1.06
 -15   4   1   24.58    0.99
 -15  -4   1   23.40    1.07
 -15  -4   1   24.31    1.08
 -15   4   1   24.97    1.00
 -15   4   1   23.86    1.00
 -14   4   1   51.93    1.88
 -14  -4   1   52.86    2.00
 -14   4   1   53.67    1.91
 -14  -4   1   54.77    1.99
 -14  -4   1   55.37    2.02
 -14   4   1   55.80    1.89
 -14   4   1   54.32    1.87
  14   4  -1   54.96    1.97
  14  -4  -1   51.11    2.51
  14   4  -1   49.71    2.43
 -13   4   1    1.19    0.33
  13  -4  -1    0.98    0.52
 -13   4   1    1.11    0.30
 -13  -4   1    0.87    0.38
  13   4  -1    1.64    0.53
 -13   4   1    0.75    0.27
 -13  -4   1    1.94    0.41
 -13   4   1    1.47    0.30
 -13  -4   1    1.26    0.40
  13   4  -1    0.74    0.33
  12  -4  -1  391.58   12.45
  12   4  -1  400.29   12.47
  11  -4  -1  218.29    6.99
  11  -4  -1  224.50    7.47
  11   4  -1  227.41    7.51
  10  -4  -1   11.74    0.80
 -10   4   1   11.24    0.88
  10  -4  -1   10.53    0.96
  -9   4   1  177.83    5.64
   9  -4  -1  174.90    5.90
   9  -4  -1  180.07    5.60
  -9   4   1  176.66    5.74
  -8   4   1   62.49    2.29
  -8   4   1   57.86    2.20
   8  -4  -1   57.47    2.34
  -8  -4   1   64.07    4.21
   8  -4  -1   57.16    2.13
   8  -4  -1   57.61    2.10
   8  -4  -1   58.38    2.16
  -7   4   1  148.45    4.62
  -7  -4   1  140.20    6.60
   7  -4  -1  141.22    4.50
   7  -4  -1  145.13    4.47
  -7   4   1  145.14    4.59
  -7   4   1  151.38    6.05
   7  -4  -1  135.02    4.63
   7  -4  -1  142.57    4.50
  -6   4   1 1181.55   34.60
   6  -4  -1 1087.72   34.39
   6  -4  -1 1181.66   32.91
  -6  -4   1 1117.48   35.06
   6  -4  -1 1148.53   32.95
   5  -4  -1   39.99    2.45
  -5   4   1   39.44    2.41
  -5  -4   1   33.10    2.34
   4  -4  -1 1622.71   46.89
  -4   4   1 1615.91   46.96
  -4  -4   1 1577.88   46.73
   3  -4  -1  227.45    7.84
   3  -4  -1  220.96    7.17
  -3   4   1  225.17    7.96
   3   4  -1  224.97    8.23
  -3  -4   1  217.53    7.47
   2  -4  -1   35.83    2.12
   2  -4  -1   35.43    1.83
  -2   4   1   40.13    2.37
   2   4  -1   37.63    2.36
  -2  -4   1   35.41    1.74
  -1   4   1   50.21    2.84
   1  -4  -1   61.42    2.54
   1   4  -1   52.49    2.82
  -1   4   1   53.61    2.88
   1  -4  -1   52.07    1.88
   0  -4  -1  735.00   20.01
   0   4   1  721.89   20.43
   0  -4   1  708.50   19.18
   0  -4  -1  743.42   20.22
   0   4   1  724.70   20.69
   0   4  -1  722.12   20.45
   1   4   1  108.36    4.32
  -1  -4  -1  112.51    4.28
  -1  -4  -1  101.16    4.16
  -1   4  -1  110.45    4.44
  -1  -4  -1  108.02    3.29
  -2  -4  -1  115.78    4.51
   2   4   1  120.50    4.47
  -2  -4  -1  117.02    4.55
   2   4   1  115.89    5.00
  -2   4  -1  116.52    4.58
  -2  -4  -1  114.59    3.73
  -3  -4  -1   51.38    2.54
  -3   4  -1   53.98    2.60
   3   4   1   50.97    3.01
  -3  -4  -1   55.00    2.12
  -4  -4  -1  151.12    5.58
   4   4   1  141.98    6.12
  -4   4  -1  141.56    5.24
  -4  -4  -1  137.97    4.93
  -5  -4  -1 1433.81   43.08
  -5  -4  -1 1474.61   42.63
   5   4   1 1520.56   44.23
  -6   4  -1 1027.06   28.24
   6   4   1  991.79   28.52
  -6  -4  -1  999.98   29.85
   6  -4   1  997.68   28.12
   6  -4   1  932.26   28.10
   6   4   1 1024.22   30.98
   7   4   1    1.41    0.42
  -7   4  -1    1.36    0.33
   7   4   1    0.92    0.37
   7   4   1    0.73    0.72
   7  -4   1    0.44    0.35
  -7  -4  -1    0.87    0.58
   7  -4   1    1.83    0.30
   7  -4   1    1.93    0.32
   8   4   1  338.35   10.17
   8   4   1  328.40   12.78
   8   4   1  323.49   10.22
   8  -4   1  322.62    9.67
   8  -4   1  317.79    9.65
  -8   4  -1  319.25    9.81
   8  -4   1  328.14   10.07
   8  -4   1  317.20    9.70
  -8  -4  -1  340.23   12.18
   9  -4   1  115.27    3.79
   9   4   1  114.98    4.25
   9  -4   1  108.70    4.17
   9   4   1  110.17    4.32
   9  -4   1  111.10    3.83
  10   4   1    9.25    1.04
  10  -4   1    5.89    0.82
  10   4   1    9.44    0.95
  10  -4   1    8.47    0.68
  10  -4   1    7.24    0.70
 -10   4  -1    7.56    0.80
  11   4   1   18.26    1.48
  11   4   1   18.65    1.39
  11  -4   1   17.12    1.13
  11  -4   1   18.00    1.41
  11   4   1   18.32    1.42
  12   4   1   43.28    2.43
  12   4   1   44.32    2.30
  12  -4   1   43.56    2.36
  13  -4   1   13.68    1.26
  13   4   1   14.66    1.33
 -13   4  -1   15.52    0.81
  13   4   1   15.31    0.88
 -13   4  -1   15.34    0.76
 -13  -4  -1   14.24    0.86
 -13  -4  -1   15.61    0.93
 -13  -4  -1   15.10    0.93
 -13   4  -1   15.77    0.83
  13   4   1   16.78    1.27
 -14  -4  -1   23.58    1.05
 -14   4  -1   20.34    0.90
 -14  -4  -1   19.11    1.05
 -14   4  -1   20.71    0.99
 -14  -4  -1   21.08    1.07
 -15  -4  -1   20.70    0.94
 -15   4  -1   21.30    0.86
  15  -4   1   21.06    0.93
 -15   4  -1   22.36    0.92
 -15  -4  -1   19.84    0.99
 -15  -4  -1   20.61    0.92
 -16  -4  -1   42.74    0.94
 -16   4  -1   42.25    0.87
 -16   4  -1   38.92    0.76
 -17  -4  -1    0.16    0.16
 -17   4  -1    0.19    0.16
 -17  -4  -1    0.08    0.13
 -16  -5   1    0.49    0.21
 -16  -5   1    0.80    0.23
 -16   5   1    0.84    0.21
 -16  -5   1    0.49    0.22
 -16   5   1    0.76    0.21
 -16   5   1    0.73    0.21
 -15  -5   1    1.91    0.33
  15   5  -1    2.11    0.35
 -15   5   1    2.58    0.32
 -15   5   1    2.30    0.30
 -15  -5   1    2.96    0.39
 -15   5   1    2.68    0.31
 -14   5   1    1.09    0.30
 -14  -5   1    0.82    0.32
 -14   5   1    0.82    0.28
 -14  -5   1    1.07    0.36
 -14   5   1    1.43    0.27
  14   5  -1    1.45    0.35
 -14   5   1    1.18    0.30
 -13  -5   1    4.37    0.52
 -13   5   1    5.00    0.46
  13   5  -1    4.44    0.49
  13   5  -1    5.55    0.81
 -13   5   1    5.17    0.45
 -13   5   1    5.22    0.43
 -13   5   1    5.48    0.44
 -13  -5   1    5.36    0.56
  12   5  -1    9.59    1.02
  12  -5  -1    7.67    0.73
  11   5  -1   33.60    1.96
  11  -5  -1   33.67    1.59
 -11   5   1   30.94    1.66
  11  -5  -1   33.11    1.62
  10  -5  -1    0.10    0.27
  10   5  -1    0.17    0.42
 -10   5   1   -0.06    0.40
  10  -5  -1   -0.25    0.27
   9  -5  -1   13.87    0.86
   9  -5  -1   15.87    0.94
  -9   5   1   16.00    1.03
   9  -5  -1   14.81    0.91
  -8   5   1   19.40    1.05
   8   5  -1   19.37    1.29
   8  -5  -1   17.60    0.95
   8  -5  -1   17.91    0.98
   8  -5  -1   19.24    1.00
  -8   5   1   17.60    1.06
   7  -5  -1  425.15   12.28
  -7   5   1  418.68   12.37
  -7   5   1  447.49   12.45
  -7   5   1  420.66   14.19
   7   5  -1  432.39   15.81
   7  -5  -1  417.34   12.24
   7  -5  -1  400.06   12.24
   7  -5  -1  400.25   12.30
   6  -5  -1  115.47    3.75
  -6   5   1  116.10    3.86
   6  -5  -1  119.31    3.81
   6  -5  -1  113.73    3.73
  -6   5   1  123.42    5.34
   5  -5  -1   28.37    2.18
   5  -5  -1   31.11    1.31
  -5   5   1   25.71    2.14
   5   5  -1   27.66    2.65
   5  -5  -1   33.34    1.30
   4  -5  -1    8.81    1.20
  -4   5   1   12.90    1.42
   4   5  -1    9.93    1.46
   3  -5  -1    2.69    0.57
   3  -5  -1    2.55    0.76
   3   5  -1    1.83    0.76
  -3   5   1    1.98    0.75
   2  -5  -1    9.92    1.03
  -2   5   1   10.97    1.45
   2  -5  -1    9.15    1.15
   2   5  -1   12.90    1.51
  -2   5   1   10.86    1.35
  -1   5   1  119.01    5.19
   1  -5  -1  115.12    4.87
   1  -5  -1  114.60    4.63
  -1   5   1  127.41    5.40
   1   5  -1  118.97    5.26
   0   5   1   12.36    1.34
   0  -5  -1   11.81    1.20
   0  -5  -1   11.56    1.23
   0   5   1   14.44    1.59
   0   5  -1   16.58    1.57
   1   5   1  726.43   22.30
  -1  -5  -1  725.46   22.32
  -1  -5  -1  743.58   22.37
   1   5   1  727.59   23.17
  -1   5  -1  754.11   22.79
   2   5   1   32.64    1.94
  -2  -5  -1   30.21    1.98
  -2   5  -1   31.19    2.16
  -3  -5  -1  838.76   26.06
  -3  -5  -1  829.86   25.75
  -3   5  -1  891.91   26.14
   3   5   1  906.16   27.17
  -4  -5  -1   75.26    3.72
   4   5   1   74.79    4.33
   5  -5   1  470.04   13.79
   5   5   1  499.69   14.27
   5   5   1  507.08   16.84
   5  -5   1  464.53   13.77
   6  -5   1    1.35    0.30
   6  -5   1    0.23    0.21
  -6   5  -1    0.20    0.27
   6   5   1   -0.52    0.77
   6  -5   1    0.63    0.24
   7   5   1    4.39    1.25
   7  -5   1    3.77    0.42
   7  -5   1    4.08    0.45
   7   5   1    4.32    0.65
  -7   5  -1    4.09    0.50
   8  -5   1   23.47    1.19
  -8   5  -1   23.42    1.27
   8  -5   1   23.38    1.17
   8  -5   1   22.39    1.14
   8   5   1   23.48    1.50
   9   5   1   83.56    3.45
   9  -5   1   80.62    2.93
   9  -5   1   76.89    2.94
  -9   5  -1   81.93    3.08
  10   5   1   20.12    1.49
  10  -5   1   19.49    1.14
  10  -5   1   19.69    1.18
  11   5   1   12.72    1.20
  11  -5   1   16.24    1.09
  12   5   1    0.19    0.48
  12  -5   1    0.50    0.37
  13   5   1    4.05    0.70
 -13  -5  -1    4.47    0.53
 -13   5  -1    4.18    0.38
 -13  -5  -1    4.16    0.50
  13   5   1    4.02    0.51
 -13   5  -1    4.10    0.43
 -13  -5  -1    4.63    0.54
 -13   5  -1    4.49    0.45
 -14  -5  -1   48.41    1.79
 -14   5  -1   48.41    1.66
 -14  -5  -1   47.04    1.85
 -14   5  -1   50.06    1.76
  14   5   1   48.65    1.80
 -14   5  -1   47.29    1.73
 -15   5  -1    0.31    0.21
 -15   5  -1    0.15    0.26
 -15  -5  -1    0.30    0.27
 -15  -5  -1    0.24    0.29
 -16  -5  -1   19.52    0.55
 -16  -5  -1   21.10    0.62
 -16  -5  -1   20.26    0.53
 -16  -6   1   48.04    1.44
 -16   6   1   47.96    1.42
 -16   6   1   48.54    1.44
 -15   6   1    0.49    0.19
 -15   6   1    0.31    0.23
 -15  -6   1    0.19    0.25
 -15  -6   1    0.22    0.24
 -15   6   1    0.45    0.21
 -14   6   1    0.14    0.21
 -14  -6   1    0.15    0.31
 -14   6   1    0.06    0.22
 -14   6   1    0.10    0.23
 -14   6   1   -0.02    0.24
 -14  -6   1    0.43    0.31
  14   6  -1   -0.20    0.28
  13   6  -1    2.60    0.64
  13  -6  -1    2.56    0.46
 -13   6   1    2.85    0.33
 -13   6   1    2.57    0.33
 -13  -6   1    3.37    0.49
 -13   6   1    2.75    0.34
  13   6  -1    2.94    0.42
 -13  -6   1    2.36    0.43
 -13   6   1    2.53    0.34
  12  -6  -1    9.76    0.81
  12   6  -1   10.30    1.11
 -12  -6   1    9.04    0.72
 -12   6   1   10.56    0.58
 -12  -6   1   10.25    0.77
 -12   6   1   10.33    0.60
  12   6  -1   10.93    0.71
  11  -6  -1    0.05    0.31
  11  -6  -1    0.33    0.32
 -11   6   1    0.06    0.36
  10  -6  -1   88.67    3.25
  10  -6  -1   88.99    3.18
  10  -6  -1   92.08    3.26
 -10   6   1   87.34    3.35
   9  -6  -1    2.00    0.40
   9  -6  -1    1.16    0.33
   9   6  -1    1.18    0.55
  -9   6   1    0.82    0.38
   9  -6  -1    1.87    0.40
  -8   6   1   18.40    1.07
   8  -6  -1   17.71    1.01
   8  -6  -1   18.09    1.00
   8  -6  -1   16.51    0.97
   8   6  -1   18.96    1.36
  -8   6   1   17.77    1.11
  -7   6   1   13.30    0.90
   7   6  -1   14.60    1.11
   7  -6  -1   12.75    0.81
   7  -6  -1   11.67    0.76
   7  -6  -1   12.17    0.79
   7  -6  -1   12.37    0.83
  -6   6   1    2.68    0.44
   6   6  -1    3.75    0.59
  -6   6   1    4.87    1.02
   6   6  -1    4.02    1.35
   6  -6  -1    3.45    0.41
   6  -6  -1    3.59    0.44
  -5   6   1    0.79    0.35
   5  -6  -1    0.67    0.26
   5   6  -1    0.67    0.36
   5   6  -1    0.56    0.73
  -5   6   1    1.29    0.66
   5  -6  -1    1.14    0.30
   5  -6  -1    0.17    0.51
  -4   6   1  458.23   15.36
   4   6  -1  453.27   16.26
   4  -6  -1  449.53   13.22
   4   6  -1  451.16   13.50
   4  -6  -1  464.18   15.19
  -4   6   1  446.73   13.36
  -3   6   1   45.63    3.11
   3   6  -1   39.68    3.19
   3  -6  -1   46.60    2.93
  -3  -6   1   48.29    1.78
  -3   6   1   43.16    1.87
   3  -6  -1   44.99    1.94
  -2   6   1  582.55   18.34
   2   6  -1  573.80   18.57
   2  -6  -1  562.22   17.72
   1   6  -1  119.24    5.63
  -1   6   1  105.37    5.37
   1  -6  -1  111.44    4.70
   1  -6  -1  109.36    4.93
   0   6   1    5.92    1.21
   0   6  -1    6.20    1.17
   0  -6  -1    6.65    1.02
   1   6   1   48.03    3.38
  -1   6  -1   50.02    3.20
  -1  -6  -1   52.21    2.95
  -1  -6  -1   50.55    2.81
  -2   6  -1    0.17    0.52
  -2  -6  -1    0.59    0.49
  -3  -6  -1  252.66    8.82
   3  -6   1  250.56    7.54
  -3   6  -1  266.67    9.43
   3   6   1  253.50    7.98
   4   6   1    7.28    0.75
  -4  -6  -1    4.45    0.95
   4  -6   1    6.32    0.48
   4  -6   1    7.30    0.54
   4   6   1    7.27    1.48
   5   6   1  210.03    9.24
   5  -6   1  195.06    6.12
   5   6   1  209.83    6.71
   6  -6   1   54.34    1.95
   6  -6   1   54.28    2.05
   6   6   1   55.79    4.32
  -6   6  -1   56.69    2.17
   6   6   1   51.09    2.45
   6  -6   1   50.82    2.01
  -7   6  -1    0.76    0.32
   7  -6   1    1.23    0.32
   7  -6   1    0.77    0.27
  -8   6  -1   21.47    1.25
   8  -6   1   21.65    1.16
   8  -6   1   19.99    1.10
  -9   6  -1    0.87    0.41
   9   6   1    0.88    0.53
   9  -6   1    1.60    0.39
   9  -6   1    1.51    0.38
  10   6   1   32.33    2.04
  10  -6   1   35.90    1.65
 -10   6  -1   31.85    1.73
  10  -6   1   33.43    1.66
  11  -6   1    7.05    0.69
  11   6   1    6.70    0.93
  11  -6   1    6.07    0.69
 -12   6  -1    5.13    0.46
  12  -6   1    6.76    0.70
  12   6   1    6.05    0.86
  12   6   1    5.85    0.57
 -12   6  -1    5.58    0.42
 -12  -6  -1    5.22    0.57
 -12  -6  -1    5.83    0.62
 -12   6  -1    4.66    0.44
 -13  -6  -1   -0.19    0.36
 -13   6  -1    0.18    0.26
  13   6   1    0.25    0.42
  13  -6   1    0.21    0.48
 -13   6  -1   -0.12    0.25
 -13   6  -1    0.06    0.23
  13   6   1   -0.16    0.31
 -14   6  -1    2.72    0.35
 -14  -6  -1    2.74    0.42
 -14   6  -1    3.09    0.37
 -14  -6  -1    3.30    0.41
 -14   6  -1    2.59    0.29
 -14  -6  -1    3.02    0.40
 -15  -6  -1    4.41    0.38
 -15  -6  -1    5.07    0.43
 -15  -6  -1    4.13    0.37
 -15   6  -1    4.41    0.37
 -16   6  -1    6.40    0.33
 -16  -6  -1    5.72    0.32
 -16  -6  -1    5.94    0.29
  16  -6   1    6.66    0.33
 -15   7   1   12.02    0.55
 -15   7   1   12.95    0.53
 -15  -7   1   13.01    0.59
 -15  -7   1   11.48    0.53
 -14   7   1    0.54    0.20
 -14   7   1    0.32    0.20
 -14  -7   1    0.68    0.29
 -14  -7   1    0.23    0.25
 -13   7   1   45.72    1.59
 -13   7   1   48.22    1.57
 -13  -7   1   44.83    1.72
 -13  -7   1   47.30    1.75
  13   7  -1   44.31    1.67
  12   7  -1    0.85    0.33
 -12   7   1    0.17    0.20
 -12  -7   1    0.46    0.35
 -12  -7   1    0.32    0.36
 -12   7   1    0.24    0.23
  12  -7  -1   -0.05    0.32
  11   7  -1   85.73    3.80
  11  -7  -1   87.74    3.26
 -11  -7   1   90.64    3.10
  11  -7  -1   91.21    3.29
 -11   7   1   89.29    3.40
  10  -7  -1   -0.05    0.33
  10  -7  -1    0.31    0.30
 -10   7   1    0.58    0.40
  10   7  -1    0.41    0.52
  10  -7  -1    0.05    0.31
   9  -7  -1    3.83    0.50
   9  -7  -1    2.58    0.44
  -9   7   1    2.86    0.54
   9   7  -1    3.10    0.72
   9  -7  -1    2.83    0.48
   8  -7  -1    5.57    0.56
   8  -7  -1    7.19    0.65
   8  -7  -1    7.00    0.64
  -8   7   1    5.60    0.66
   8   7  -1    7.40    0.93
   7  -7  -1   46.33    1.89
   7  -7  -1   43.02    1.81
   7   7  -1   42.97    2.29
  -7   7   1   49.63    2.06
   7  -7  -1   44.45    1.89
  -7   7   1   45.72    1.98
  -6   7   1   18.84    1.14
   6  -7  -1   18.05    1.01
   6  -7  -1   18.94    1.02
   6  -7  -1   16.31    1.00
   5  -7  -1  142.09    4.56
   5   7  -1  138.34    5.00
  -5   7   1  142.74    6.66
   5  -7  -1  146.20    4.58
  -5   7   1  137.74    4.74
   5  -7  -1  139.96    4.59
   4   7  -1 1332.15   42.77
  -4   7   1 1378.89   41.62
  -4   7   1 1373.92   39.08
   4  -7  -1 1360.35   38.85
   4   7  -1 1351.22   39.24
   3   7  -1  133.14    4.63
   3  -7  -1  133.08    4.64
   3  -7  -1  131.66    4.36
   3   7  -1  145.09    7.18
  -3   7   1  128.32    6.36
  -3   7   1  139.89    4.61
   2   7  -1  298.00   11.58
  -2   7   1  269.34   10.93
  -2   7   1  282.36    8.68
  -2   7   1  280.63    8.77
   2  -7  -1  282.22    8.76
   1  -7  -1  238.93    7.61
   1  -7  -1  243.44    7.70
   1  -7  -1  232.12    8.83
   1   7  -1  263.20   10.29
  -1   7   1  259.61   10.15
  -1  -7   1  244.64    7.68
   1  -7  -1  247.84    7.79
  -1   7   1  241.29    7.71
  -1   7   1  241.26    7.63
   0   7  -1  383.43   13.82
   0   7   1  383.00   14.05
   0   7   1  384.33   11.39
   0  -7  -1  387.58   12.76
   0  -7  -1  364.85   12.79
   0  -7   1  367.06   11.33
   0  -7  -1  368.07   11.43
   0  -7  -1  381.46   11.38
   0   7   1  368.60   11.44
   1   7   1   29.79    2.90
  -1   7  -1   39.31    2.99
   1   7   1   34.32    1.67
  -1  -7  -1   31.50    2.44
  -1  -7  -1   33.88    2.32
   1  -7   1   32.62    1.58
   1  -7   1   32.96    1.32
  -1   7  -1   34.16    1.62
  -1  -7  -1   32.19    1.67
  -1  -7  -1   33.27    1.65
  -2  -7  -1  261.60    8.07
   2  -7   1  242.67    7.79
   2  -7   1  249.54    7.95
   2  -7   1  253.25    7.50
   2  -7   1  244.93    7.42
   2   7   1  260.45   10.70
  -2   7  -1  241.62    9.74
   2   7   1  248.01    7.97
  -2  -7  -1  253.05    8.96
  -2  -7  -1  252.67    9.44
  -2   7  -1  253.13    7.82
   3  -7   1    2.33    0.50
   3  -7   1    1.52    0.28
   3  -7   1    2.31    0.34
   4   7   1    9.15    1.78
   4  -7   1    9.10    0.62
   4  -7   1   11.16    0.71
   4  -7   1    9.60    0.93
   4   7   1   10.13    0.94
   5  -7   1   57.89    2.17
   5  -7   1   58.09    2.19
   5  -7   1   58.05    2.71
   5   7   1   60.18    2.70
   6  -7   1    3.51    0.72
  -6   7  -1    2.89    0.50
   6   7   1    3.77    0.69
   6  -7   1    3.26    0.43
   6  -7   1    3.64    0.46
   7   7   1    2.43    0.64
  -7   7  -1    2.54    0.49
   7  -7   1    2.17    0.42
   7  -7   1    2.56    0.44
   8   7   1  163.94    6.22
   8  -7   1  165.90    5.44
   8  -7   1  166.81    5.54
  -8   7  -1  182.97    5.74
   8  -7   1  172.45    5.56
   9  -7   1   45.01    1.97
  -9   7  -1   44.36    2.08
  10  -7   1   79.72    2.90
  10   7   1   74.32    3.45
  10  -7   1   73.39    3.58
  10  -7   1   72.85    2.90
 -10   7  -1   70.58    2.97
 -11   7  -1   54.75    1.84
  11  -7   1   48.29    2.82
 -11   7  -1   50.96    2.36
 -11   7  -1   55.42    1.89
 -11  -7  -1   53.35    2.13
  11   7   1   53.46    2.04
  11   7   1   55.73    2.77
  11  -7   1   52.58    2.22
  11  -7   1   51.97    2.30
 -12  -7  -1    8.45    0.65
 -12   7  -1    8.54    0.51
 -12  -7  -1    8.94    0.71
 -12   7  -1    9.64    0.58
 -12   7  -1   10.28    0.59
  12   7   1    9.50    1.05
  12  -7   1    8.02    1.04
  12  -7   1   10.10    0.84
 -13  -7  -1    2.54    0.37
  13  -7   1    3.00    0.29
 -13   7  -1    3.21    0.35
 -13  -7  -1    2.94    0.44
 -13   7  -1    2.93    0.35
 -13   7  -1    2.85    0.30
 -14   7  -1   37.67    0.83
 -14   7  -1   38.70    0.86
 -14  -7  -1   39.31    0.94
 -14  -7  -1   39.36    0.98
 -14   7  -1   36.15    0.69
  15  -7   1   17.42    0.73
  15   7   1   17.71    0.70
 -15  -7  -1   16.72    0.71
 -15   7  -1   17.56    0.70
  15  -8  -1    8.95    0.41
 -15  -8   1    9.03    0.42
  15   8  -1    9.33    0.42
 -15   8   1    9.46    0.38
  14  -8  -1   -0.04    0.14
 -14   8   1   -0.21    0.21
 -14   8   1   -0.14    0.17
 -14  -8   1   -0.08    0.25
 -14   8   1    0.01    0.20
 -14  -8   1   -0.09    0.20
 -13   8   1    5.65    0.39
 -13   8   1    6.48    0.43
 -13  -8   1    5.96    0.47
 -13   8   1    6.30    0.42
 -12  -8   1    1.91    0.37
 -12   8   1    1.61    0.30
 -12  -8   1    1.25    0.37
 -12   8   1    1.99    0.28
 -12   8   1    2.01    0.26
  11   8  -1    0.48    0.57
 -11   8   1    0.18    0.36
 -11  -8   1    0.83    0.35
 -11  -8   1    0.76    0.39
  11  -8  -1    1.06    0.33
  11  -8  -1    0.52    0.32
 -11   8   1    0.57    0.27
 -11   8   1    0.75    0.26
  11  -8  -1    0.73    0.56
 -10  -8   1    0.50    0.35
  10  -8  -1    0.27    0.33
  10   8  -1    0.10    0.52
 -10   8   1    0.25    0.39
 -10  -8   1    0.49    0.42
  10  -8  -1    0.28    0.25
  10  -8  -1    1.04    0.37
  10  -8  -1    0.15    0.29
   9  -8  -1    0.05    0.27
  -9   8   1   -0.06    0.33
   9   8  -1   -0.10    0.51
   9  -8  -1   -0.14    0.29
   9  -8  -1   -0.10    0.31
  -8   8   1   42.79    1.97
   8   8  -1   41.25    2.31
   8  -8  -1   41.07    1.80
   8  -8  -1   37.90    1.70
   7   8  -1    4.23    0.74
   7  -8  -1    2.77    0.46
  -7   8   1    2.31    0.48
   7  -8  -1    3.28    0.50
   6   8  -1   48.01    2.46
   6  -8  -1   46.72    1.98
   6  -8  -1   47.55    1.90
   6  -8  -1   49.06    2.01
  -6   8   1   50.21    2.15
   6  -8  -1   48.79    1.99
   5   8  -1   55.60    2.68
   5  -8  -1   61.48    2.30
   5  -8  -1   59.68    2.30
  -5   8   1   61.53    2.52
   4  -8  -1    9.50    0.73
  -4   8   1    9.08    0.85
   4  -8  -1    9.97    0.73
   3  -8  -1  151.83    4.94
   3  -8  -1  158.81    4.94
  -3   8   1  146.02    5.20
  -2  -8   1  135.53    4.83
  -2   8   1  136.57    4.83
  -2   8   1  145.51    7.16
   2   8  -1  138.78    7.42
   2  -8  -1  139.04    4.90
  -1   8   1    9.45    0.86
  -1   8   1   11.35    0.96
   1  -8  -1   10.21    0.89
   1  -8  -1   10.79    0.86
  -1   8   1   10.09    1.80
   1   8  -1   13.70    2.09
  -1  -8   1   11.39    0.93
   1  -8  -1   10.91    0.96
   0   8   1    4.20    1.25
   0   8  -1    5.06    1.31
   0  -8  -1    4.49    0.62
   0  -8  -1    3.59    0.55
   0  -8   1    4.95    0.62
   0   8   1    4.52    0.67
   0  -8  -1    4.26    0.66
   0   8   1    4.13    0.61
   1  -8   1    2.19    0.32
   1   8   1    2.28    0.49
   1   8   1    2.82    1.13
  -1   8  -1    3.18    1.13
   1  -8   1    2.33    0.45
  -1   8  -1    1.50    0.48
  -1  -8  -1    1.43    0.46
  -2  -8  -1   76.69    3.08
   2  -8   1   74.59    2.58
  -2   8  -1   73.96    2.90
   3  -8   1    1.25    0.30
  -3  -8  -1    1.75    0.49
   3  -8   1    1.06    0.27
   4   8   1   13.45    1.18
   4  -8   1   15.71    0.88
   4  -8   1   14.53    1.20
   4  -8   1   14.15    0.88
   5  -8   1   -0.04    0.27
   5   8   1    0.47    0.45
   5  -8   1    0.19    0.49
   5  -8   1    0.54    0.31
   6  -8   1    2.96    0.44
  -6   8  -1    3.14    0.54
   6   8   1    3.93    0.79
   6  -8   1    2.27    0.66
   7  -8   1   80.02    3.00
   7  -8   1   81.77    3.70
   7   8   1   80.69    3.64
  -7   8  -1   83.17    3.14
   7  -8   1   80.63    2.99
   8  -8   1  141.31    4.75
   8  -8   1  139.56    5.55
  -8   8  -1  144.37    4.90
   8  -8   1  137.54    4.75
   8   8   1  140.64    5.49
   9  -8   1    0.12    0.55
   9   8   1   -0.11    0.57
  -9   8  -1    0.46    0.35
   9  -8   1   -0.06    0.32
   9  -8   1   -0.06    0.33
 -10   8  -1    2.74    0.33
 -10  -8  -1    3.94    0.55
  10  -8   1    2.63    0.47
  10  -8   1    3.09    0.82
 -10   8  -1    2.81    0.55
  11  -8   1    0.17    0.33
 -11   8  -1   -0.04    0.21
  11  -8   1    0.31    0.33
  11   8   1   -0.29    0.53
 -11   8  -1    0.19    0.36
  11  -8   1   -0.11    0.54
 -11  -8  -1    0.12    0.37
 -11   8  -1    0.18    0.23
 -12   8  -1    0.08    0.19
 -12  -8  -1   -0.03    0.33
 -12   8  -1    0.11    0.24
 -12   8  -1    0.27    0.25
 -13  -8  -1    0.39    0.30
 -13   8  -1    0.72    0.25
 -13   8  -1    0.34    0.23
  13  -8   1    0.21    0.19
 -13  -8  -1    0.41    0.29
 -13   8  -1    0.47    0.19
 -14  -8  -1    1.32    0.25
  14   8   1    1.83    0.27
 -14   8  -1    1.52    0.23
  14  -8   1    1.58    0.18
  14  -8   1    1.77    0.30
  15   8   1   19.98    0.70
 -15   8  -1   20.29    0.70
 -15  -8  -1   21.16    0.73
 -14   9   1    3.62    0.27
 -14  -9   1    3.91    0.28
  14  -9  -1    2.82    0.22
 -14   9   1    3.36    0.25
  14   9  -1    3.62    0.27
 -14  -9   1    3.33    0.27
  14  -9  -1    3.17    0.19
 -14   9   1    4.26    0.24
 -13  -9   1    0.30    0.23
 -13   9   1    0.25    0.20
 -13   9   1    0.47    0.18
  13  -9  -1    0.29    0.22
 -13  -9   1    0.58    0.26
 -13   9   1    0.61    0.22
 -12   9   1    8.09    0.45
 -12   9   1    8.01    0.47
 -12   9   1    8.75    0.48
 -12  -9   1    7.85    0.54
 -12  -9   1    7.40    0.56
 -11  -9   1  167.70    5.02
 -11   9   1  163.75    4.83
 -11  -9   1  162.05    5.05
 -11   9   1  154.86    4.82
 -10  -9   1   30.51    1.33
  10  -9  -1   29.76    1.49
 -10   9   1   30.41    1.12
 -10   9   1   31.66    1.60
 -10  -9   1   30.75    1.39
 -10   9   1   30.39    1.17
  10   9  -1   30.25    1.89
  10  -9  -1   28.83    1.45
 -10  -9   1   31.89    1.37
   9  -9  -1   13.97    0.93
  -9  -9   1   13.28    0.86
  -9   9   1   12.24    0.65
  -9   9   1   12.92    1.00
  -9  -9   1   14.74    0.88
   9   9  -1   12.21    1.26
  -9  -9   1   12.91    0.88
  -9   9   1   13.98    0.70
   8  -9  -1  100.84    3.50
   8  -9  -1   96.75    3.49
   8   9  -1   92.75    4.09
   7  -9  -1    1.51    0.40
   7   9  -1    0.31    0.50
   7  -9  -1    0.30    0.29
   6   9  -1   65.71    3.05
  -6   9   1   61.15    2.64
   6  -9  -1   62.54    2.47
   6  -9  -1   67.13    2.51
   5   9  -1    2.22    0.60
   5  -9  -1    1.84    0.42
  -5   9   1    1.47    0.48
   5  -9  -1    2.32    0.42
   5  -9  -1    2.01    0.40
   4  -9  -1  364.57   10.84
  -4   9   1  358.92   11.14
   4  -9  -1  354.21   10.76
   3  -9  -1   64.91    2.40
  -3   9   1   66.11    2.73
   3  -9  -1   60.44    2.31
   2  -9  -1    8.84    0.69
  -2   9   1    7.37    0.84
   2  -9  -1    8.53    0.90
  -2  -9   1    6.77    0.79
  -1   9   1   12.57    1.09
   1  -9  -1   15.04    1.20
  -1  -9   1   14.56    1.09
  -1   9   1   14.65    1.11
   1  -9  -1   13.52    0.87
   0  -9  -1    4.98    0.69
   0   9   1    5.10    0.75
   0  -9   1    3.44    0.59
   0   9  -1    4.27    0.70
   0   9   1    3.54    0.69
   0  -9  -1    5.54    0.78
   1   9   1  181.78    6.11
  -1   9  -1  176.69    5.92
  -1  -9  -1  171.84    6.08
  -1  -9  -1  169.07    5.93
   1  -9   1  168.08    5.80
   1   9   1  174.48    6.02
   1  -9   1  165.59    5.37
   2   9   1  231.98    7.60
   2  -9   1  215.92    6.95
  -2   9  -1  238.21    7.44
  -2  -9  -1  227.18    7.55
   3   9   1    6.30    0.85
  -3  -9  -1    4.41    0.75
   4  -9   1    4.77    0.54
   4   9   1    5.11    0.83
   4  -9   1    3.40    0.43
  -4  -9  -1    4.52    0.74
   5  -9   1  103.72    3.58
   5  -9   1  104.49    4.20
   5  -9   1   99.98    3.51
   5   9   1   97.12    4.18
   6  -9   1   73.54    2.79
   6  -9   1   72.48    3.38
   6  -9   1   72.82    2.75
   6   9   1   69.79    3.37
  -6   9  -1   75.46    2.93
   7  -9   1  106.44    4.37
   7   9   1   98.54    4.28
   7  -9   1   97.18    3.58
  -7   9  -1  104.49    3.76
   8  -9   1   47.33    2.65
   8  -9   1   48.17    2.08
   8   9   1   43.94    2.57
   8  -9   1   47.69    2.08
  -8   9  -1   50.20    2.21
   9  -9   1   66.38    3.26
   9  -9   1   69.68    2.65
   9   9   1   65.22    3.19
   9  -9   1   66.76    2.63
  -9   9  -1   61.24    2.66
 -10   9  -1   44.34    2.00
  10  -9   1   43.80    1.94
 -10   9  -1   41.42    1.51
  10   9   1   44.24    2.39
  10  -9   1   44.23    1.92
 -10   9  -1   46.65    1.56
 -11   9  -1   23.48    0.97
 -11   9  -1   24.35    0.94
 -11  -9  -1   26.44    1.12
 -11   9  -1   23.94    0.96
 -12   9  -1   54.73    1.79
 -12  -9  -1   56.46    1.90
 -12   9  -1   53.31    1.73
  12   9   1   54.80    1.89
  12  -9   1   52.36    1.89
  12  -9   1   52.77    1.76
 -12   9  -1   54.51    1.78
 -13   9  -1    2.88    0.28
 -13   9  -1    1.96    0.20
  13   9   1    2.10    0.31
  13  -9   1    2.87    0.32
 -13  -9  -1    2.81    0.32
  13  -9   1    2.38    0.23
 -13   9  -1    3.12    0.27
  14  -9   1    2.12    0.22
 -14   9  -1    1.99    0.20
  14  -9   1    1.89    0.14
 -14  -9  -1    2.18    0.22
  13 -10  -1    2.98    0.19
 -13 -10   1    2.30    0.20
 -13  10   1    3.06    0.22
 -13  10   1    3.48    0.23
 -13  10   1    3.04    0.20
  13 -10  -1    2.82    0.17
  13  10  -1    2.52    0.22
 -13 -10   1    2.72    0.22
 -12  10   1   55.17    1.71
 -12  10   1   53.85    1.70
  12  10  -1   49.53    1.73
 -12 -10   1   53.78    1.77
 -12 -10   1   53.04    1.74
 -12  10   1   53.04    1.68
 -11 -10   1   78.96    2.62
 -11  10   1   76.93    2.48
 -11  10   1   84.58    2.51
 -11  10   1   80.02    2.48
 -11 -10   1   79.14    2.58
 -10  10   1   39.13    1.32
 -10 -10   1   38.34    1.52
 -10 -10   1   42.53    1.58
 -10  10   1   39.49    1.38
 -10 -10   1   37.75    1.50
   9 -10  -1    7.96    0.68
   9 -10  -1    8.02    0.69
  -9 -10   1    8.44    0.66
   9  10  -1    8.32    0.97
  -9 -10   1    9.12    0.66
  -9  10   1    8.37    0.51
  -9 -10   1    8.15    0.63
  -9  10   1    8.30    0.49
  -8  10   1    4.83    0.42
   8  10  -1    4.77    0.81
  -8 -10   1    4.96    0.56
   8 -10  -1    4.36    0.53
   8 -10  -1    3.68    0.55
  -8 -10   1    5.20    0.59
  -8 -10   1    4.40    0.54
  -8  10   1    4.30    0.42
   8 -10  -1    4.61    0.56
  -7  10   1    0.32    0.36
   7  10  -1   -0.20    0.46
   7 -10  -1    0.05    0.31
   7 -10  -1    0.20    0.30
   6 -10  -1   22.61    1.23
  -6  10   1   24.82    1.43
   6 -10  -1   23.03    1.27
  -6  10   1   22.53    1.35
   5 -10  -1   33.73    1.61
   5 -10  -1   33.49    1.57
  -5  10   1   34.79    1.79
   4 -10  -1   52.99    2.18
   4 -10  -1   53.35    2.12
  -4  10   1   51.57    2.40
   3 -10  -1   29.89    1.45
   3 -10  -1   27.90    1.36
  -3  10   1   31.81    1.76
   2 -10  -1    8.54    0.71
   2 -10  -1    9.50    0.97
  -2  10   1    7.44    0.90
   1 -10  -1    1.86    0.38
   1 -10  -1    1.40    0.55
  -1  10   1    1.80    0.57
   1  10  -1    2.09    0.64
  -1 -10   1    1.29    0.47
   0  10  -1    7.82    0.91
   0  10   1    9.23    1.00
   0 -10   1    9.63    0.91
   0 -10  -1    9.52    1.02
   0  10   1    9.46    0.97
  -1 -10  -1   11.33    1.01
   1  10   1   11.20    1.14
  -1  10  -1   10.64    1.04
  -1 -10  -1    9.39    1.05
   1  10   1   10.43    1.07
   2  10   1   31.77    1.91
   2  10   1   32.84    1.96
  -2 -10  -1   35.09    2.00
  -2 -10  -1   28.92    1.75
   2 -10   1   29.31    1.42
  -3 -10  -1   40.57    2.30
   3  10   1   40.71    2.28
  -3 -10  -1   38.36    2.11
   3 -10   1   43.30    1.80
   3  10   1   40.24    2.23
   4 -10   1   24.52    1.27
   4  10   1   20.43    1.58
   5 -10   1   70.11    2.76
   5 -10   1   72.55    2.73
  -5  10  -1   80.11    2.98
   5  10   1   72.80    3.39
   6 -10   1   25.73    1.38
   6 -10   1   25.83    1.34
  -6  10  -1   28.54    1.51
   6  10   1   24.58    1.77
  -7  10  -1   35.95    1.76
   7 -10   1   35.06    1.63
   7 -10   1   35.66    1.67
  -8  10  -1   23.19    1.35
   8  10   1   24.73    1.72
   8 -10   1   22.81    1.25
   8  10   1   21.13    1.08
   8 -10   1   23.55    0.91
   9 -10   1    0.16    0.19
  -9  10  -1   -0.28    0.34
   9  10   1    0.29    0.46
   9 -10   1    0.51    0.34
   9 -10   1    0.15    0.31
  -9 -10  -1    0.03    0.31
   9  10   1    0.03    0.31
   9 -10   1    0.48    0.52
   9 -10   1    0.12    0.33
  10  10   1   15.52    0.81
  10 -10   1   14.54    0.61
  10 -10   1   14.77    0.80
 -10 -10  -1   16.71    0.81
 -10  10  -1   16.18    0.69
 -11  10  -1   40.43    1.40
 -11 -10  -1   41.66    1.49
 -11  10  -1   41.99    1.37
 -11  10  -1   41.97    1.39
  11 -10   1   39.88    1.40
  11 -10   1   42.14    1.51
  11  10   1   42.03    1.51
  12  10   1    1.41    0.27
  12  10   1    1.59    0.25
 -12  10  -1    1.96    0.23
 -12  10  -1    1.44    0.18
  12 -10   1    1.85    0.28
  12 -10   1    1.87    0.22
 -12  10  -1    1.84    0.23
  12 -10   1    1.59    0.23
 -13 -10  -1    2.68    0.22
  13 -10   1    2.25    0.20
  13  10   1    2.94    0.23
  13 -10   1    2.69    0.19
  12 -11  -1   10.78    0.42
 -12  11   1   10.90    0.43
 -12  11   1   10.54    0.42
 -12  11   1   11.09    0.42
  12 -11  -1   11.01    0.43
 -11  11   1   11.98    0.51
 -11  11   1   11.74    0.50
 -11  11   1   12.93    0.51
 -11 -11   1   10.93    0.54
  11  11  -1   11.14    0.51
 -10  11   1   12.37    0.55
 -10 -11   1   10.70    0.61
  10  11  -1   11.09    0.57
 -10  11   1   11.79    0.54
 -10  11   1   12.06    0.54
 -10  11   1   11.62    0.49
 -10 -11   1   11.39    0.59
  -9 -11   1    0.79    0.32
  -9 -11   1    0.57    0.30
  -9  11   1    0.57    0.22
  -9  11   1    0.45    0.22
   8 -11  -1    0.49    0.31
   8 -11  -1    0.28    0.38
  -8 -11   1    0.30    0.33
  -8  11   1    0.17    0.24
  -8  11   1    0.05    0.38
  -8  11   1    0.22    0.24
  -8 -11   1    0.50    0.32
   7 -11  -1    1.17    0.23
  -7  11   1    1.35    0.29
  -7 -11   1    1.66    0.41
  -7  11   1    1.60    0.43
   7 -11  -1    0.99    0.35
   6 -11  -1    0.41    0.30
   6 -11  -1    0.49    0.32
  -6 -11   1    0.09    0.21
  -6  11   1    0.67    0.39
   6 -11  -1    0.35    0.20
   6 -11  -1    0.34    0.21
   6 -11  -1    0.27    0.20
  -6 -11   1   -0.04    0.37
  -5 -11   1    5.73    0.59
  -5 -11   1    5.60    0.40
  -5  11   1    5.38    0.67
   5 -11  -1    4.94    0.57
   5 -11  -1    4.38    0.51
  -5 -11   1    5.63    0.55
   5 -11  -1    5.83    0.38
   5 -11  -1    5.63    0.39
   4 -11  -1    0.35    0.30
  -4  11   1    2.10    0.66
   3 -11  -1   16.23    1.02
  -3  11   1   17.69    1.27
   3  11  -1   17.61    1.41
   2 -11  -1    3.59    0.49
  -2  11   1    3.25    0.65
   2  11  -1    3.04    0.72
   1 -11  -1  120.91    4.14
   1 -11  -1  128.44    4.74
  -1  11   1  126.19    4.69
   1  11  -1  123.53    4.75
   0 -11  -1   66.59    3.01
   0  11  -1   63.05    2.93
   0  11   1   69.59    3.08
  -1 -11  -1   77.32    3.37
   1  11   1   75.54    3.30
   1  11   1   74.97    3.36
  -1  11  -1   79.60    3.27
  -2 -11  -1  358.01   11.38
   2  11   1  345.80   11.31
   2  11   1  359.25   11.41
   3 -11   1   11.94    0.84
   3  11   1   12.48    1.23
  -3 -11  -1   11.88    1.16
   3  11   1   14.09    1.25
  -4  11  -1    6.05    0.69
  -4 -11  -1    6.17    0.86
   4  11   1    6.57    0.92
   4 -11   1    5.20    0.59
  -5 -11  -1    5.30    0.80
   5  11   1    5.83    0.88
  -5 -11  -1    4.99    0.40
   5 -11   1    5.73    0.61
   5 -11   1    6.25    0.41
   5 -11   1    5.76    0.41
   5  11   1    4.48    0.77
  -5  11  -1    6.38    0.70
   5 -11   1    6.00    0.42
   5  11   1    4.14    0.83
   6  11   1    9.67    1.08
  -6 -11  -1   12.57    1.14
   6  11   1   10.16    1.13
   6 -11   1   12.42    0.58
  -6 -11  -1   11.47    0.59
   6 -11   1   13.03    0.90
   6  11   1   11.34    1.16
  -6  11  -1   12.78    0.94
   6 -11   1   12.70    0.61
  -7  11  -1    8.93    0.77
   7  11   1    9.37    1.02
   7  11   1   10.26    1.07
   7 -11   1    9.87    0.51
  -7 -11  -1    8.88    0.48
   7  11   1    9.47    0.63
   7 -11   1    8.99    0.75
   7  11   1   10.17    1.06
   7 -11   1    8.66    0.72
   7 -11   1    8.44    0.47
   8  11   1    0.30    0.30
   8 -11   1    0.55    0.20
   9 -11   1    0.48    0.18
   9 -11   1    0.34    0.18
   9  11   1    0.35    0.29
  10  11   1    1.26    0.30
  10 -11   1    1.38    0.23
  10 -11   1    1.38    0.19
 -10  11  -1    1.17    0.21
  10 -11   1    1.63    0.26
 -10  11  -1    1.22    0.20
  11  11   1    0.10    0.21
 -11  11  -1    0.31    0.13
 -11  11  -1    0.21    0.15
  11  11   1    0.43    0.21
  11 -11   1    0.57    0.18
  12 -11   1    5.34    0.26
  12  11   1    4.61    0.24
  12 -11   1    4.80    0.23
  12  11   1    4.99    0.27
  12  11   1    5.21    0.28
 -11  12   1    6.84    0.29
  11  12  -1    8.17    0.33
  11 -12  -1    7.53    0.30
  11 -12  -1    7.47    0.31
 -10  12   1    7.76    0.35
 -10  12   1    7.54    0.34
  10 -12  -1    8.46    0.36
 -10  12   1    8.02    0.36
  -9  12   1    0.49    0.18
  -9  12   1    0.63    0.18
  -9 -12   1    0.53    0.22
   9 -12  -1    0.64    0.15
   8 -12  -1    0.80    0.32
   8 -12  -1    0.90    0.18
  -8 -12   1    1.01    0.29
  -8  12   1    0.94    0.22
  -8  12   1    1.06    0.22
  -7 -12   1   20.68    0.95
  -7 -12   1   17.57    0.72
   7 -12  -1   21.81    0.77
   7 -12  -1   18.49    0.96
  -7  12   1   20.39    0.81
  -7  12   1   22.33    0.83
  -6 -12   1    5.55    0.36
   6 -12  -1    6.16    0.37
   6 -12  -1    5.40    0.35
   6 -12  -1    5.70    0.35
  -6 -12   1    5.00    0.51
  -6  12   1    6.38    0.43
   5 -12  -1    2.75    0.42
   5  12  -1    2.46    0.58
  -5 -12   1    2.96    0.42
   5 -12  -1    2.68    0.29
   5 -12  -1    2.70    0.27
   5 -12  -1    2.67    0.27
  -5 -12   1    1.98    0.28
  -5  12   1    3.02    0.50
   5  12  -1    2.86    0.63
  -5 -12   1    2.59    0.42
   4  12  -1   -0.09    0.47
  -4  12   1    0.06    0.38
  -4 -12   1    0.27    0.33
   4 -12  -1    0.04    0.26
  -4 -12   1    0.11    0.22
  -4 -12   1    0.07    0.36
   4 -12  -1    0.05    0.20
   4 -12  -1    0.22    0.21
   4 -12  -1    0.10    0.21
  -4 -12   1    0.17    0.34
  -3  12   1   -0.07    0.39
   3  12  -1    0.17    0.45
   3 -12  -1    0.22    0.28
  -3 -12   1    0.34    0.24
   3 -12  -1    0.17    0.22
   3 -12  -1    0.41    0.21
  -3 -12   1    0.69    0.36
  -3 -12   1    0.37    0.36
  -3 -12   1    0.38    0.36
  -2 -12   1   31.11    1.41
   2  12  -1   38.88    2.03
  -2  12   1   33.37    1.83
  -2 -12   1   32.39    1.46
   2 -12  -1   35.59    1.25
  -2 -12   1   35.01    1.22
  -2 -12   1   38.69    1.55
   2 -12  -1   37.18    1.28
  -1 -12   1  111.66    3.45
   1 -12  -1  113.52    3.43
  -1 -12   1  110.47    3.37
  -1 -12   1  110.59    3.38
  -1 -12   1  107.82    3.37
   1 -12  -1  108.20    3.39
  -1 -12   1  118.77    3.72
   1  12  -1  112.54    4.26
  -1  12   1  117.21    4.27
   0 -12   1  224.66    6.52
   0 -12  -1  220.20    6.51
   0 -12   1  220.05    6.46
   0 -12  -1  215.79    6.45
   0 -12   1  227.63    6.47
   0 -12  -1  219.80    6.46
   0 -12   1  214.21    6.45
   0 -12   1  221.36    6.76
   0  12   1  234.06    7.47
   0  12  -1  217.27    7.32
   1 -12   1  158.93    5.02
  -1 -12  -1  160.62    4.75
  -1 -12  -1  158.09    4.73
   1 -12   1  158.32    4.75
   1 -12   1  164.71    4.77
  -1 -12  -1  157.28    4.80
   1 -12   1  159.73    4.80
   1 -12   1  157.50    4.76
  -1 -12  -1  162.74    5.67
   1  12   1  165.41    5.75
   2 -12   1   83.33    3.02
   2 -12   1   91.41    2.82
  -2 -12  -1   91.94    3.66
   2  12   1   87.31    3.62
  -2 -12  -1   90.92    2.79
  -2 -12  -1   88.37    2.76
  -2 -12  -1   89.16    2.85
   2 -12   1   94.02    2.85
  -3 -12  -1    0.88    0.44
   3  12   1    1.05    0.54
   3 -12   1    0.69    0.23
   3  12   1    1.01    0.54
  -3 -12  -1    0.55    0.20
   3 -12   1    0.50    0.23
   3 -12   1    0.90    0.24
   3 -12   1    0.70    0.24
   3 -12   1    0.52    0.25
  -4 -12  -1    0.47    0.24
   4 -12   1    0.45    0.24
   4 -12   1    0.26    0.26
   4  12   1    0.51    0.29
   4 -12   1    0.26    0.23
   4 -12   1    0.21    0.21
   4  12   1    0.42    0.55
  -4  12  -1    0.41    0.36
  -4 -12  -1   -0.08    0.38
   4  12   1    1.13    0.54
   5  12   1    2.07    0.35
  -5 -12  -1    1.51    0.26
   5 -12   1    1.64    0.30
   5 -12   1    1.89    0.38
   5 -12   1    1.60    0.27
   5  12   1    1.41    0.57
  -5  12  -1    1.69    0.42
   5 -12   1    1.83    0.27
   6 -12   1    0.83    0.27
  -6 -12  -1    0.82    0.22
   6 -12   1    0.84    0.21
   6 -12   1    0.97    0.23
   6 -12   1    0.50    0.21
   6  12   1    0.71    0.29
   7 -12   1    8.27    0.41
   7  12   1    7.71    0.53
   7 -12   1    8.81    0.46
   7 -12   1    8.84    0.45
   7 -12   1    8.23    0.50
  -7 -12  -1    7.66    0.41
   8  12   1    1.22    0.29
   8 -12   1    1.35    0.26
   8 -12   1    1.14    0.22
   8 -12   1    1.40    0.20
   8 -12   1    1.26    0.21
   8  12   1    1.22    0.25
   9  12   1    0.74    0.23
   9 -12   1    1.10    0.22
   9 -12   1    1.03    0.20
   9  12   1    0.94    0.22
   9 -12   1    0.86    0.17
   9 -12   1    1.01    0.17
   9  12   1    0.80    0.25
  -9  12  -1    0.65    0.17
  10  12   1    0.18    0.17
  10 -12   1    0.02    0.15
  10 -12   1    0.04    0.13
  10 -12   1   -0.01    0.11
  10  12   1   -0.05    0.15
 -10  12  -1    0.09    0.11
  11 -12   1   18.11    0.59
  11  12   1   16.89    0.59
  11 -12   1   18.61    0.59
  11  12   1   18.60    0.61
  11  12   1   18.27    0.60
   9  13  -1   24.84    0.83
   9 -13  -1   24.32    0.80
  -9  13   1   25.03    0.80
   8 -13  -1    2.62    0.15
  -8  13   1    3.12    0.19
  -8  13   1    2.93    0.18
   8 -13  -1    2.83    0.22
  -8  13   1    2.89    0.20
   8 -13  -1    3.07    0.18
   7 -13  -1   23.10    0.84
   7 -13  -1   22.64    0.79
   7 -13  -1   21.87    0.91
  -7  13   1   23.93    0.82
  -7  13   1   23.76    0.82
  -6  13   1    7.96    0.41
  -6 -13   1    7.58    0.37
   6 -13  -1    7.32    0.41
   6 -13  -1    7.92    0.37
   6 -13  -1    7.43    0.38
   6 -13  -1    6.42    0.53
  -6 -13   1    7.64    0.50
  -6  13   1    7.38    0.42
   5 -13  -1    0.31    0.17
   5 -13  -1    0.43    0.18
  -5 -13   1    0.32    0.28
   5 -13  -1    0.52    0.19
  -5  13   1    0.66    0.21
  -5  13   1    0.31    0.20
  -5 -13   1    0.40    0.18
   5 -13  -1    0.33    0.19
  -4 -13   1   -0.13    0.21
  -4 -13   1   -0.05    0.28
   4 -13  -1    0.11    0.18
   4 -13  -1    0.21    0.18
   4 -13  -1    0.01    0.18
  -3 -13   1    0.89    0.24
   3 -13  -1    1.09    0.22
   3 -13  -1    1.23    0.23
  -3 -13   1    0.96    0.32
   3 -13  -1    1.12    0.23
   2 -13  -1   14.18    0.64
  -2  13   1   14.90    0.66
   2 -13  -1   15.51    0.65
  -2 -13   1   14.45    0.60
   2 -13  -1   14.81    0.63
  -2 -13   1   15.16    0.81
   1 -13  -1    0.62    0.21
  -1 -13   1    0.48    0.20
  -1  13   1    0.50    0.24
  -1 -13   1    0.88    0.36
   1 -13  -1    0.52    0.22
  -1 -13   1    0.80    0.26
  -1 -13   1    0.30    0.20
   0 -13   1   39.41    1.32
   0 -13   1   41.13    1.38
   0 -13  -1   38.34    1.36
   0 -13  -1   37.65    1.32
   0 -13  -1   39.89    1.33
   0 -13   1   39.73    1.33
   0 -13   1   36.36    1.49
   0  13   1   39.76    1.38
   1 -13   1    0.45    0.22
  -1 -13  -1    0.53    0.24
   1 -13   1    0.20    0.23
  -1 -13  -1    0.23    0.20
   1 -13   1    0.48    0.21
  -1 -13  -1    0.35    0.19
   2 -13   1    4.79    0.35
   2 -13   1    4.76    0.36
  -2 -13  -1    4.45    0.36
   2 -13   1    5.15    0.36
  -2 -13  -1    4.59    0.31
  -2 -13  -1    4.37    0.32
   3 -13   1   18.09    0.73
  -3 -13  -1   18.20    0.68
   3 -13   1   17.59    0.73
   4  13   1    6.02    0.44
   4 -13   1    7.44    0.40
  -4 -13  -1    6.53    0.40
   4 -13   1    6.69    0.41
   5 -13   1    8.29    0.46
  -5 -13  -1    7.94    0.43
   5 -13   1    9.08    0.43
   5  13   1    8.04    0.46
   5 -13   1    9.05    0.44
   5  13   1    8.36    0.51
   5  13   1    8.87    0.48
  -6 -13  -1    0.60    0.18
   6 -13   1    0.16    0.20
  -6  13  -1    0.57    0.19
   6 -13   1    0.85    0.18
   6  13   1    0.51    0.22
   6 -13   1    0.63    0.19
   6  13   1    0.48    0.24
   6  13   1    0.57    0.21
   7  13   1   -0.01    0.19
   7 -13   1    0.28    0.16
   7  13   1    0.03    0.18
   7 -13   1    0.06    0.18
  -7 -13  -1    0.03    0.13
   7  13   1    0.01    0.23
   7 -13   1    0.07    0.16
   7 -13   1   -0.08    0.14
   8  13   1    6.10    0.30
   8  13   1    5.77    0.27
   8 -13   1    7.01    0.25
   8 -13   1    7.46    0.30
  -8  13  -1    6.27    0.23
   8 -13   1    6.00    0.24
   8  13   1    6.76    0.32
   9 -13   1    0.38    0.09
   9  13   1    0.44    0.12
   9  13   1    0.47    0.15
   9  13   1    0.21    0.09
   7 -14  -1    3.02    0.16
  -7  14   1    3.02    0.17
  -6  14   1    1.70    0.16
   6 -14  -1    1.54    0.15
   6 -14  -1    1.04    0.12
  -6  14   1    1.01    0.12
   6 -14  -1    1.58    0.21
   6 -14  -1    1.27    0.15
   5 -14  -1    2.03    0.30
   5 -14  -1    1.97    0.19
  -5  14   1    2.05    0.18
  -5  14   1    2.29    0.22
   5 -14  -1    1.78    0.17
   4 -14  -1    0.22    0.15
   4 -14  -1    0.27    0.15
  -4 -14   1    0.22    0.16
  -4  14   1    0.32    0.16
  -4  14   1    0.10    0.14
  -3 -14   1    1.45    0.21
   3 -14  -1    1.55    0.20
  -3 -14   1    1.68    0.26
   2 -14  -1    1.63    0.20
   2 -14  -1    1.42    0.19
   2 -14  -1    1.48    0.19
  -1 -14   1   34.62    0.66
   1 -14  -1   34.74    0.61
   1 -14  -1   34.73    0.61
  -1 -14   1   33.98    0.57
  -1  14   1   34.12    0.61
   1 -14  -1   35.74    0.62
   0  14   1   21.96    0.84
   0 -14   1   23.68    0.81
   0 -14  -1   22.15    0.81
   0 -14   1   22.21    0.84
   0 -14  -1   23.61    0.84
   0 -14   1   22.68    0.80
   0 -14  -1   23.85    0.81
  -1 -14  -1   20.82    0.46
   1 -14   1   20.58    0.48
   1  14   1   20.70    0.48
  -1 -14  -1   21.10    0.52
   1 -14   1   20.50    0.47
  -1 -14  -1   20.33    0.45
  -2 -14  -1    1.45    0.18
   2 -14   1    2.07    0.22
   2 -14   1    1.85    0.17
   2  14   1    1.35    0.20
  -2 -14  -1    1.47    0.22
   2 -14   1    1.95    0.21
   3 -14   1    6.30    0.29
   3  14   1    5.70    0.30
   3  14   1    6.28    0.29
   3 -14   1    5.73    0.25
   3 -14   1    6.16    0.29
   4 -14   1    3.43    0.24
  -4 -14  -1    3.33    0.25
   4 -14   1    3.07    0.23
   5 -14   1    9.90    0.39
   5 -14   1   10.06    0.40
  -5 -14  -1    9.88    0.40
   5 -14   1    9.75    0.40
   6 -14   1    6.48    0.24
  -6 -14  -1    5.53    0.21
   7  14   1    3.65    0.20
   7 -14   1    3.98    0.18
   7 -14   1    3.48    0.17
   3 -15  -1    1.42    0.19
  -3  15   1    1.47    0.14
   3 -15  -1    1.45    0.12
  -2  15   1    0.71    0.14
   2 -15  -1    0.49    0.20
   2 -15  -1    0.68    0.12
  -1  15   1   14.43    0.50
   1 -15  -1   15.48    0.51
   1 -15  -1   14.29    0.50
   0 -15   1   23.35    0.70
   0 -15  -1   22.40    0.70
   1  15   1    5.79    0.25
   1 -15   1    6.32    0.25
  -1 -15  -1    6.21    0.24
   2  15   1   -0.02    0.11
   2 -15   1   -0.05    0.09
   3  15   1    0.05    0.09
   3 -15   1    0.02    0.08
  17   0  -2   36.31    1.20
 -17   0   2   37.25    1.25
 -17   0   2   36.50    1.24
  16   0  -2    5.25    0.40
 -16   0   2    4.60    0.44
 -16   0   2    4.96    0.43
 -15   0   2   13.67    0.75
  15   0  -2   13.06    0.70
  14   0  -2    9.09    0.60
  14   0  -2    8.65    1.00
 -14   0   2    8.19    0.63
  13   0  -2  356.66   11.42
  12   0  -2  159.31    5.72
  11   0  -2   43.53    2.17
  10   0  -2   33.22    1.73
   9   0  -2   99.25    3.26
  -9   0   2  104.70    6.11
   9   0  -2   92.57    3.50
  -8   0   2    1.59    0.31
   8   0  -2    1.18    0.36
  -8   0   2    0.80    0.74
   8   0  -2    1.63    0.27
  -7   0   2 1366.93   41.80
  -6   0   2 2219.46   65.17
  -5   0   2  403.95   13.57
   4   0  -2    0.74    0.34
  -4   0   2    0.51    0.53
  -3   0   2  922.59   27.55
  -2   0   2 6578.74  191.46
  -2   0   2 7250.89  192.28
  -1   0   2 5293.46  151.42
  -1   0   2 5262.41  150.87
  -1   0   2 5683.30  151.74
   0   0   2  379.54   11.97
   0   0   2  403.77   11.43
   0   0  -2  378.33   12.22
   1   0   2 8990.64  239.16
  -1   0  -2 9071.77  239.46
  -2   0  -2 4503.30  124.59
  -2   0  -2 4482.07  125.01
   2   0   2 4361.74  124.15
  -3   0  -2  387.53   11.88
   3   0   2  380.95   11.24
  -4   0  -2  631.90   18.96
  -5   0  -2  940.32   27.84
  -6   0  -2   66.10    3.18
  -7   0  -2   80.97    3.80
   7   0   2   79.17    3.04
  -8   0  -2  245.55    8.89
   8   0   2  234.39    7.68
  -9   0  -2   35.76    2.70
   9   0   2   34.74    1.91
  10   0   2  732.39   22.00
  11   0   2   74.01    3.40
  12   0   2   -0.22    0.58
  13   0   2   61.56    3.11
 -14   0  -2  148.22    4.73
  14   0   2  147.17    4.63
  14   0   2  149.44    5.70
 -14   0  -2  153.53    4.76
 -15   0  -2    7.16    0.58
  15   0   2    6.26    0.57
 -15   0  -2    8.01    0.60
  15   0   2    7.33    0.51
 -16   0  -2   24.04    1.04
  16   0   2   26.32    1.08
 -16   0  -2   24.84    1.05
 -16   0  -2   26.56    1.08
  17   0   2    0.47    0.24
 -17   0  -2    0.43    0.17
 -17   0  -2    0.48    0.22
 -17  -1   2    0.24    0.17
 -17   1   2    0.53    0.22
 -17  -1   2    0.66    0.21
  17  -1  -2    0.63    0.17
  17   1  -2    0.58    0.19
 -17  -1   2    0.47    0.21
 -17   1   2    0.52    0.22
 -16  -1   2    0.54    0.28
 -16  -1   2    0.89    0.28
  16  -1  -2    0.41    0.24
  16   1  -2    0.72    0.26
 -16   1   2    0.93    0.30
 -16  -1   2    0.58    0.29
 -15  -1   2   35.95    1.41
 -15  -1   2   35.72    1.42
 -15   1   2   35.18    1.39
  15  -1  -2   35.92    1.34
  15   1  -2   36.45    1.37
  15   1  -2   32.85    1.91
  15  -1  -2   31.17    1.89
 -14   1   2   42.96    1.62
 -14   1   2   41.78    1.62
 -14  -1   2   44.14    1.68
  14  -1  -2   38.13    2.19
  14   1  -2   43.46    2.28
  14  -1  -2   42.23    1.57
  14   1  -2   42.27    1.60
  13  -1  -2  147.28    5.41
  13   1  -2  143.44    5.38
  12   1  -2    5.28    0.78
  12  -1  -2    6.93    0.87
  11  -1  -2   59.21    2.67
  11   1  -2   59.83    2.66
  10  -1  -2  197.48    6.13
  10  -1  -2  193.02    6.45
  10   1  -2  191.36    6.43
   9   1  -2   74.56    2.94
   9  -1  -2   72.57    2.91
  -9   1   2   81.04    2.80
   9  -1  -2   77.99    2.69
  -9  -1   2   78.66    5.21
  -9   1   2   74.11    5.13
  -8   1   2    1.74    0.31
  -8   1   2    1.06    0.74
   8  -1  -2    1.85    0.39
   8   1  -2    0.85    0.33
  -8  -1   2    0.79    0.70
   8  -1  -2    1.89    0.29
  -7   1   2   19.71    2.15
  -7  -1   2   11.70    1.72
  -6   1   2  233.11    9.11
  -6  -1   2  234.28    9.09
  -5  -1   2  154.88    6.36
  -5   1   2  153.52    6.34
   4   1  -2  232.33    7.69
  -4   1   2  229.22    7.53
   4  -1  -2  223.48    7.66
  -4   1   2  212.63    8.06
  -4  -1   2  227.12    8.15
   3  -1  -2  281.07    8.96
   3   1  -2  278.14    8.93
  -3  -1   2  268.28    9.30
  -3   1   2  274.54    9.34
  -2   1   2 1535.33   43.26
  -2   1   2 1497.38   43.80
  -2  -1   2 1477.62   43.79
  -1   1   2  107.06    3.66
  -1  -1   2   97.51    3.58
  -1   1   2  105.31    4.07
  -1  -1   2  105.39    4.09
   0   1   2  905.58   26.06
   0  -1   2  903.97   25.96
   0  -1  -2  872.07   26.51
   0   1  -2  925.03   26.58
   1   1   2  168.99    5.43
  -1   1  -2  174.52    5.13
  -1  -1  -2  160.60    5.80
  -1   1  -2  161.12    5.81
   2   1   2 1582.36   46.39
   2   1   2 1649.49   46.77
  -2  -1  -2 1650.22   46.22
  -2  -1  -2 1666.26   46.65
  -2  -1  -2 1569.89   46.70
  -2   1  -2 1634.22   46.74
   3   1   2 3411.16   95.56
  -3  -1  -2 3344.87   95.08
  -3  -1  -2 3183.10   95.63
  -3   1  -2 3481.20   95.84
  -3  -1  -2 3519.25   95.83
   4   1   2  250.60    8.05
  -4   1  -2  245.39    8.16
  -4  -1  -2  248.39    8.15
  -4  -1  -2  250.53    7.93
  -5   1  -2    7.03    0.85
  -5  -1  -2    6.91    0.87
  -5  -1  -2    6.72    0.73
  -6   1  -2  390.83   12.53
  -6  -1  -2  385.94   12.51
   7  -1   2  263.72    8.54
   7   1   2  275.34    8.58
  -7   1  -2  292.39    9.66
  -7  -1  -2  278.40    9.59
   8  -1   2    9.59    0.89
   8   1   2    7.31    0.81
  -8   1  -2    9.65    1.28
  -8  -1  -2    8.85    1.22
   9   1   2   57.90    2.63
   9  -1   2   53.39    2.56
  -9  -1  -2   61.46    3.63
  -9   1  -2   56.92    3.54
  10   1   2   14.68    1.26
  10  -1   2   13.81    1.24
  11  -1   2    8.93    1.08
  11   1   2    9.05    1.07
  12   1   2   22.92    1.78
  12  -1   2   25.66    1.82
  13   1   2   73.54    3.50
  13  -1   2   73.54    3.49
  13   1   2   76.04    3.52
  14   1   2  276.07    8.07
  14  -1   2  267.91    9.07
  14   1   2  256.44    9.08
  14  -1   2  254.99    9.08
  14   1   2  257.14    9.10
 -14  -1  -2  263.20    8.13
 -14   1  -2  271.96    8.11
 -14  -1  -2  277.34    8.18
 -14   1  -2  277.10    8.13
 -15  -1  -2  117.24    3.74
 -15   1  -2  117.61    3.73
  15   1   2  116.64    3.66
 -15   1  -2  121.72    3.75
 -15  -1  -2  115.71    3.77
  15  -1   2  112.22    3.75
  15   1   2  114.91    3.75
  16   1   2    6.93    0.51
  16  -1   2    6.98    0.52
 -16   1  -2    6.03    0.48
 -16  -1  -2    7.03    0.50
 -16  -1  -2    6.22    0.49
 -16  -1  -2    6.54    0.44
 -16  -1  -2    6.87    0.52
 -16   1  -2    6.08    0.48
  17   1   2    0.29    0.21
  17  -1   2    0.38    0.21
 -17   1  -2    0.39    0.20
 -17  -1  -2    0.47    0.20
 -17   1  -2    0.32    0.19
 -17   1  -2    0.47    0.19
  17   2  -2    3.54    0.27
 -17  -2   2    2.89    0.27
 -17   2   2    2.82    0.26
 -17  -2   2    2.65    0.26
 -17   2   2    3.26    0.28
  16  -2  -2    9.09    0.47
 -16  -2   2    8.73    0.55
 -16   2   2    9.14    0.53
 -16   2   2    9.42    0.55
 -16  -2   2    8.71    0.54
 -16  -2   2    7.55    0.50
 -15  -2   2   36.31    1.42
  15  -2  -2   37.13    1.33
 -15   2   2   33.12    1.32
 -15  -2   2   36.04    1.44
 -15   2   2   38.04    1.40
 -15  -2   2   36.73    1.43
 -14  -2   2   20.45    0.98
 -14   2   2   17.53    0.87
  14  -2  -2   18.77    1.43
  14   2  -2   19.51    1.45
 -14   2   2   18.17    0.90
  14   2  -2   18.71    1.29
  14  -2  -2   19.52    0.87
  14   2  -2   20.53    0.95
 -14   2   2   18.04    0.90
 -14  -2   2   19.28    1.00
  13  -2  -2    4.19    0.76
  13   2  -2    5.36    0.81
  12  -2  -2   62.79    2.84
  12   2  -2   60.67    2.83
  11  -2  -2  368.15   11.21
  11   2  -2  367.87   11.61
  11  -2  -2  381.44   11.65
  10  -2  -2   43.06    1.76
  10   2  -2   39.87    1.99
  10  -2  -2   39.45    1.98
 -10   2   2   42.11    1.80
  -9   2   2   46.11    3.96
  -9  -2   2   44.59    3.85
  -9   2   2   38.86    1.70
   9  -2  -2   42.64    1.69
   9  -2  -2   40.29    1.88
   9   2  -2   42.83    1.92
  -9   2   2   42.26    1.75
  -8   2   2  295.64   11.88
  -8  -2   2  297.54   11.86
  -8   2   2  290.26    8.71
   8  -2  -2  300.31    8.68
  -8   2   2  301.64    8.78
   8   2  -2  280.23    8.89
   8  -2  -2  274.89    8.86
  -7  -2   2  323.90   12.46
  -7   2   2  369.02   12.83
   7  -2  -2  317.74    9.96
   7   2  -2  310.32    9.94
   7  -2  -2  342.61    9.85
  -7   2   2  356.82    9.92
  -6   2   2 1036.36   29.87
  -6  -2   2  982.76   30.77
  -6   2   2  945.55   30.70
  -5   2   2   31.11    1.92
  -5  -2   2   23.66    2.07
  -5   2   2   28.30    2.25
  -4   2   2    0.37    0.34
  -4   2   2   -0.27    0.44
  -4  -2   2   -0.13    0.41
   3  -2  -2   41.27    2.17
  -3   2   2   43.84    2.23
   3   2  -2   47.57    2.24
  -3   2   2   49.66    2.60
  -3  -2   2   43.28    2.49
   2   2  -2   57.50    2.49
   2  -2  -2   56.38    2.49
  -2  -2   2   52.90    2.71
  -2   2   2   53.66    2.70
  -1   2   2  114.91    4.31
  -1  -2   2  114.97    3.60
  -1   2   2  118.65    4.77
  -1  -2   2  119.00    4.47
  -1   2   2  122.55    4.55
   0   2  -2  703.74   20.38
   0   2   2  691.93   20.82
   0   2   2  710.62   21.29
   0  -2  -2  717.77   20.90
   0   2  -2  684.03   20.89
   1   2   2 5338.62  146.82
  -1   2  -2 5114.19  146.16
   1   2   2 5283.75  147.16
  -1  -2  -2 5147.12  146.60
  -2   2  -2  431.13   12.52
   2   2   2  420.21   13.35
   2   2   2  447.06   13.55
  -2  -2  -2  447.80   13.47
  -2  -2  -2  437.50   13.06
  -2   2  -2  437.39   13.24
  -2  -2  -2  424.86   13.18
  -3   2  -2 1285.85   36.19
   3   2   2 1197.31   37.18
  -3  -2  -2 1279.27   37.12
  -3  -2  -2 1269.26   36.62
  -3  -2  -2 1290.03   37.06
  -3   2  -2 1312.81   36.99
  -3  -2  -2 1279.05   36.94
   4   2   2   98.96    3.99
  -4  -2  -2   85.73    3.64
  -4  -2  -2   96.54    3.71
  -4   2  -2   95.85    3.72
   5   2   2    3.81    0.76
  -5  -2  -2    3.47    0.67
  -5   2  -2    5.21    0.78
  -5  -2  -2    3.04    0.63
   6   2   2  570.79   18.63
  -6   2  -2  616.75   18.33
  -6  -2  -2  583.40   18.25
  -7   2  -2  236.25    8.19
  -7  -2  -2  217.00    8.02
   7  -2   2  221.85    6.72
   7  -2   2  218.17    6.76
   7   2   2  233.89    8.57
   7   2   2  226.87    7.16
   7  -2   2  232.17    7.16
  -7   2  -2  210.07    6.80
  -8   2  -2   30.86    2.32
  -8  -2  -2   33.85    2.38
   8  -2   2   28.38    1.30
   8   2   2   30.87    1.51
   8  -2   2   30.16    1.65
   8   2   2   30.32    1.66
   8  -2   2   28.95    1.36
   9   2   2   -0.08    0.39
   9  -2   2    0.65    0.41
   9  -2   2    0.25    0.30
   9  -2   2    0.08    0.26
  10   2   2    0.74    0.50
  10  -2   2    1.30    0.56
  11   2   2   13.04    1.26
  11  -2   2   12.36    1.25
  12  -2   2   62.71    3.14
  12   2   2   65.24    3.23
  12   2   2   68.12    3.24
  13   2   2    0.77    0.62
  13  -2   2   -0.22    0.58
  13   2   2    1.01    0.55
  14   2   2   -0.06    0.34
  14   2   2    0.42    0.51
 -14  -2  -2    0.10    0.36
  14  -2   2   -0.21    0.51
  14   2   2    0.31    0.50
 -14  -2  -2    0.56    0.39
 -14   2  -2    0.50    0.36
 -15  -2  -2   21.21    1.04
  15  -2   2   22.99    1.06
  15   2   2   22.44    1.04
 -15   2  -2   23.51    1.02
 -15  -2  -2   21.80    1.07
  15   2   2   21.84    0.98
 -15  -2  -2   20.53    1.01
  16  -2   2    6.47    0.48
  16   2   2    6.63    0.49
 -16   2  -2    5.39    0.44
 -16  -2  -2    6.48    0.49
 -16   2  -2    6.08    0.46
  17  -2   2    2.13    0.25
  17   2   2    1.65    0.24
 -17   2  -2    1.35    0.23
 -17  -2  -2    1.58    0.24
 -17   2  -2    1.85    0.22
 -17  -2  -2    1.89    0.24
  17   3  -2    4.53    0.31
  17   3  -2    3.45    0.25
  17  -3  -2    3.38    0.25
 -17   3   2    4.59    0.30
 -17  -3   2    4.75    0.32
 -17   3   2    4.58    0.31
  16   3  -2    0.57    0.26
 -16  -3   2    0.54    0.26
 -16   3   2    0.47    0.25
 -16   3   2   -0.03    0.11
 -16  -3   2    0.89    0.26
 -16  -3   2    0.37    0.24
 -15  -3   2   14.15    0.76
 -15   3   2   14.79    0.72
  15   3  -2   14.21    0.74
  15  -3  -2   15.49    0.68
 -15  -3   2   14.02    0.79
 -15   3   2   14.92    0.74
 -15  -3   2   14.76    0.77
 -15   3   2   13.55    0.69
 -14   3   2    0.19    0.26
 -14   3   2    0.32    0.28
  14  -3  -2    0.17    0.24
  14   3  -2   -0.03    0.30
 -14   3   2   -0.13    0.26
 -14  -3   2   -0.20    0.33
 -14  -3   2    0.58    0.34
 -14  -3   2    0.57    0.32
 -14   3   2    0.31    0.29
  14   3  -2   -0.08    0.41
  14  -3  -2   -0.51    0.50
  14   3  -2    0.38    0.40
  13   3  -2    3.35    0.68
  13  -3  -2    3.71    0.69
  13   3  -2    4.53    0.69
  12  -3  -2   55.38    2.55
  12   3  -2   46.18    2.41
  11  -3  -2  366.49   11.26
  11   3  -2  352.10   11.21
  11  -3  -2  352.93   10.82
 -11   3   2  359.30   10.85
  10  -3  -2  391.17   11.76
  10   3  -2  396.62   11.77
  10  -3  -2  387.18   11.39
 -10   3   2  359.68   11.43
 -10   3   2  375.11   11.44
  -9   3   2   23.77    1.22
   9  -3  -2   25.79    1.15
  -9   3   2   23.33    1.21
   9  -3  -2   24.22    1.17
   9   3  -2   23.83    1.35
   9  -3  -2   23.28    1.34
   8  -3  -2   68.29    2.38
  -8   3   2   68.45    2.46
  -8   3   2   66.87    2.43
   8   3  -2   63.70    2.52
   8  -3  -2   64.13    2.53
   8  -3  -2   68.18    2.33
  -8  -3   2   64.20    4.55
  -8   3   2   61.39    4.48
  -7   3   2    0.52    0.26
   7  -3  -2    0.27    0.21
   7  -3  -2    0.45    0.22
  -7  -3   2   -0.24    0.63
   7   3  -2    0.37    0.27
   7  -3  -2    0.66    0.28
  -7   3   2    0.49    0.75
  -7   3   2    0.90    0.51
  -7   3   2    0.33    0.23
  -6   3   2 1111.44   36.13
  -6  -3   2 1152.58   36.18
  -5   3   2  342.78   11.77
  -5   3   2  342.05   11.08
  -4   3   2  202.31    7.82
  -4  -3   2  213.41    7.89
  -4   3   2  215.17    7.53
  -3   3   2    7.41    1.00
  -3  -3   2    5.05    0.83
   3   3  -2    6.53    0.75
  -3   3   2    5.22    0.81
   3  -3  -2    4.53    0.65
  -2   3   2  109.00    4.51
  -2  -3   2  106.63    4.48
   2   3  -2  114.41    4.12
   2  -3  -2  118.17    4.19
  -1  -3   2   16.08    1.23
  -1   3   2   12.15    1.12
  -1   3   2   14.23    1.47
   1  -3  -2   13.14    1.21
   1   3  -2   16.53    1.21
  -1   3   2   16.72    1.35
   0   3  -2  231.02    7.81
   0  -3  -2  228.96    7.76
   0   3   2  241.68    8.52
   0   3  -2  240.29    7.83
   0   3   2  244.48    8.26
  -1  -3  -2 5935.18  170.24
  -1   3  -2 6024.31  170.28
  -1  -3  -2 6008.75  170.55
   1   3   2 6184.36  171.09
   1   3   2 6060.71  170.97
  -1   3  -2 6059.81  170.28
  -2   3  -2 3383.81   92.92
  -2  -3  -2 3200.12   92.85
  -2  -3  -2 3276.08   93.10
   2   3   2 3285.99   93.56
  -2  -3  -2 3371.49   93.36
   2   3   2 3254.96   93.64
  -2   3  -2 3201.23   92.73
  -3   3  -2    2.11    0.47
  -3  -3  -2    1.80    0.44
  -3  -3  -2    1.77    0.58
   3   3   2    2.42    0.66
  -4   3  -2   92.19    3.53
  -4  -3  -2   87.51    3.49
  -4  -3  -2   85.15    3.70
  -4  -3  -2   78.52    3.62
   4   3   2   90.96    4.13
  -5   3  -2   10.20    1.04
  -5  -3  -2   10.28    1.06
  -5  -3  -2   12.22    1.21
   5   3   2   11.11    1.37
  -6  -3  -2  236.50    8.29
   6  -3   2  227.69    7.11
   6   3   2  246.89    9.15
  -6  -3  -2  253.80    8.33
  -6   3  -2  249.49    8.31
   7   3   2    9.96    0.89
   7  -3   2    9.21    0.85
  -7   3  -2   10.61    0.74
   7  -3   2   10.76    0.71
   7   3   2   12.29    0.91
   7  -3   2   11.20    0.70
   7   3   2   11.17    0.96
   7   3   2   12.03    1.64
  -7   3  -2   10.33    1.21
  -7  -3  -2   12.65    1.34
   8  -3   2   19.27    1.29
   8   3   2   20.66    1.34
  -8   3  -2   18.68    1.10
   8  -3   2   21.33    1.10
   8   3   2   21.84    1.44
  -8   3  -2   21.27    1.92
  -8  -3  -2   19.66    1.85
   8   3   2   23.54    1.33
   8  -3   2   17.92    1.01
   9  -3   2    7.43    0.68
   9   3   2    6.72    0.77
   9  -3   2    7.92    0.65
   9   3   2    7.07    0.89
   9   3   2    7.85    0.91
   9  -3   2    6.88    0.85
  10  -3   2   30.94    1.56
  10   3   2   30.69    1.88
  10  -3   2   25.94    1.76
  10   3   2   27.98    1.84
  10  -3   2   28.98    1.44
  10   3   2   34.49    1.80
  11   3   2   56.42    2.91
  11  -3   2   58.99    2.90
  11   3   2   57.81    2.88
  12   3   2   24.23    1.78
  12   3   2   24.55    1.78
  12  -3   2   22.58    1.71
 -13  -3  -2   35.11    1.55
  13   3   2   32.47    2.14
 -13   3  -2   36.38    1.48
  13   3   2   36.86    1.53
  13  -3   2   37.69    2.21
  13   3   2   35.17    2.19
 -13  -3  -2   38.13    1.60
  14   3   2   18.95    1.48
  14  -3   2   18.13    1.44
 -14  -3  -2   19.51    1.02
  14   3   2   18.61    0.97
  14  -3   2   18.22    0.96
  14   3   2   18.83    1.52
  14   3   2   20.17    0.98
  14  -3   2   19.59    1.47
 -14  -3  -2   18.80    0.99
 -14   3  -2   18.04    0.93
 -15  -3  -2    1.71    0.37
  15   3   2    0.82    0.29
  15   3   2    2.35    0.39
  15  -3   2    1.58    0.35
 -15   3  -2    1.65    0.33
 -15   3  -2    1.59    0.37
  16  -3   2   13.14    0.63
  16   3   2   12.35    0.62
 -16   3  -2   11.73    0.58
 -16  -3  -2   12.24    0.66
  17  -3   2    6.22    0.31
 -17   3  -2    7.53    0.35
 -17  -4   2   12.42    0.51
 -17   4   2   12.96    0.51
 -17   4   2   13.47    0.51
 -16  -4   2   18.11    0.62
 -16   4   2   18.37    0.56
 -15   4   2    9.58    0.54
  15   4  -2   11.01    0.60
 -15   4   2   10.00    0.54
 -15   4   2   10.17    0.56
 -15  -4   2   10.08    0.63
 -15  -4   2    9.84    0.58
 -14  -4   2    2.15    0.40
 -14   4   2    1.19    0.28
 -14   4   2    1.87    0.31
 -14  -4   2    1.82    0.37
 -14   4   2    2.18    0.33
 -14   4   2    1.94    0.32
  14   4  -2    2.02    0.37
  14   4  -2    1.76    0.51
 -14  -4   2    1.93    0.38
 -13   4   2    0.39    0.25
 -13   4   2    0.25    0.26
  13   4  -2    0.42    0.31
 -13   4   2    0.48    0.26
  13  -4  -2    0.33    0.41
 -13  -4   2    0.07    0.32
 -13   4   2    0.68    0.28
  13   4  -2    0.76    0.53
  12  -4  -2    5.41    0.64
  12  -4  -2    5.42    0.76
  12   4  -2    5.60    0.80
  11  -4  -2  101.84    3.62
  11  -4  -2  102.84    3.95
 -11   4   2  101.49    3.62
  10  -4  -2    0.38    0.27
 -10   4   2    0.05    0.31
  10  -4  -2    0.13    0.27
 -10   4   2    0.05    0.34
  10  -4  -2   -0.21    0.38
   9  -4  -2  146.92    4.76
   9  -4  -2  157.22    4.84
  -9   4   2  148.54    4.89
  -9   4   2  145.34    4.88
   9  -4  -2  144.56    5.03
  -8  -4   2    2.37    1.07
   8  -4  -2    2.03    0.39
   8  -4  -2    2.35    0.35
   8  -4  -2    2.28    0.39
  -8   4   2    1.87    0.38
  -8   4   2    2.07    0.39
   8  -4  -2    2.32    0.37
   7  -4  -2   83.05    2.68
   7  -4  -2   82.34    2.80
   7  -4  -2   82.52    2.72
  -7   4   2   79.06    4.14
  -7   4   2   83.12    2.84
  -7   4   2   80.24    2.80
   6  -4  -2   12.06    0.72
  -6   4   2   11.52    1.40
  -6   4   2   12.58    0.77
   6  -4  -2   11.36    0.65
   6  -4  -2   11.66    1.46
  -5  -4   2  347.59   12.37
   5  -4  -2  357.38   12.18
  -5   4   2  353.45   12.00
  -4  -4   2    0.29    0.51
  -4   4   2    0.15    0.48
   4  -4  -2    0.56    0.36
  -4   4   2   -0.27    0.51
  -3  -4   2   35.55    2.25
   3  -4  -2   39.28    2.08
   3  -4  -2   42.08    2.52
  -3   4   2   32.46    2.29
  -2  -4   2  269.58    9.30
  -2   4   2  253.23   10.20
   2  -4  -2  293.97    9.77
   2  -4  -2  305.63    9.37
   2   4  -2  280.36    9.74
  -2   4   2  279.80    9.82
   2  -4  -2  282.00    8.86
   1  -4  -2   89.92    3.50
  -1   4   2   86.02    4.38
   1  -4  -2   85.66    3.91
   1  -4  -2   91.39    3.75
   1   4  -2   88.21    3.93
   1  -4  -2   87.96    3.29
   0   4   2  239.38    9.13
   0  -4  -2  263.02    8.77
   0   4   2  242.98    8.96
   0   4  -2  245.53    8.63
  -1  -4  -2  198.77    6.39
  -1  -4  -2  203.62    7.15
   1   4   2  202.88    7.51
   1   4   2  206.78    7.62
  -1   4  -2  198.43    6.99
  -2  -4  -2   51.41    2.12
   2   4   2   52.60    2.83
  -2  -4  -2   48.89    2.53
  -2  -4  -2   52.25    2.80
  -2  -4  -2   52.05    2.71
   2   4   2   51.22    3.02
  -2   4  -2   47.16    2.39
  -3  -4  -2  345.11   10.51
  -3  -4  -2  319.43   11.19
   3   4   2  319.45   11.71
  -4  -4  -2   15.07    1.17
  -4  -4  -2   16.31    1.46
  -4  -4  -2   19.78    1.62
   4   4   2   17.72    1.83
  -5  -4  -2   16.56    1.34
   5   4   2   14.96    1.80
  -5  -4  -2   16.02    1.53
  -6   4  -2  719.68   20.46
   6   4   2  724.65   20.83
  -6  -4  -2  732.01   22.10
   6  -4   2  696.40   20.39
  -6  -4  -2  719.04   21.63
   6   4   2  719.23   20.93
   6   4   2  701.78   23.09
   6  -4   2  687.46   20.37
   7  -4   2   39.03    1.83
   7  -4   2   36.73    1.54
   7   4   2   36.24    1.83
   7  -4   2   36.05    1.51
  -7   4  -2   32.71    1.56
  -7  -4  -2   32.14    2.29
   7   4   2   35.66    1.91
   7   4   2   39.79    3.22
   8   4   2    4.31    0.68
  -8  -4  -2    3.81    0.95
   8  -4   2    3.07    0.45
   8   4   2    5.59    0.74
  -8   4  -2    4.20    0.53
   8  -4   2    3.53    0.45
   8  -4   2    4.46    0.66
   9   4   2    0.39    0.52
   9  -4   2   -0.11    0.31
  -9   4  -2    0.35    0.35
   9   4   2    0.73    0.43
   9  -4   2    1.24    0.34
   9  -4   2    0.68    0.47
  10   4   2  110.41    4.36
  10  -4   2  116.54    3.98
  10   4   2  114.35    4.63
  10  -4   2  113.27    4.48
  10   4   2  111.85    4.47
  10  -4   2  115.15    4.07
  11   4   2  145.93    5.55
  11  -4   2  146.43    5.55
  11   4   2  142.08    5.65
  11   4   2  154.49    5.47
  12  -4   2   22.37    1.66
  12   4   2   24.61    1.80
 -13  -4  -2  103.09    3.45
 -13  -4  -2  100.75    3.43
 -13   4  -2  100.75    3.29
  13   4   2   98.87    4.22
 -13  -4  -2  101.12    3.38
  13  -4   2   95.90    4.08
  13   4   2   99.74    3.35
  13  -4   2   98.47    3.32
  13  -4   2   99.95    4.24
 -13   4  -2  100.23    3.27
  14  -4   2    2.64    0.40
  14   4   2    3.64    0.44
 -14  -4  -2    2.90    0.42
 -14   4  -2    3.37    0.41
 -14  -4  -2    3.04    0.46
  15   4   2    0.15    0.29
  15  -4   2   -0.07    0.26
 -15  -4  -2   -0.08    0.31
 -15  -4  -2    0.21    0.27
 -15   4  -2   -0.07    0.29
 -16  -4  -2    0.31    0.24
  16  -4   2    0.08    0.18
 -16  -4  -2   -0.23    0.25
  16   4   2   -0.15    0.15
 -16   4  -2    0.19    0.24
 -17  -4  -2    3.03    0.21
 -17  -4  -2    2.68    0.19
 -17   4  -2    2.47    0.20
  16   5  -2    0.53    0.22
 -16  -5   2    0.57    0.22
 -16   5   2    0.61    0.21
 -16   5   2    0.30    0.17
 -16   5   2    0.34    0.19
  15   5  -2   60.33    1.10
 -15   5   2   58.59    0.99
 -15   5   2   62.31    1.01
 -15   5   2   59.18    1.02
 -15  -5   2   60.22    1.20
  14   5  -2    3.93    0.42
 -14   5   2    3.70    0.38
 -14  -5   2    3.98    0.42
 -14   5   2    3.25    0.36
 -14   5   2    3.06    0.35
 -14  -5   2    3.08    0.44
 -14   5   2    3.57    0.36
 -13   5   2   68.34    2.25
  13   5  -2   72.15    3.06
  13   5  -2   70.71    2.37
 -13  -5   2   68.59    2.36
 -13   5   2   65.48    2.26
 -13   5   2   65.25    2.24
 -13   5   2   67.07    2.26
  12   5  -2    8.34    0.96
  12  -5  -2    7.52    0.74
 -11   5   2  116.70    4.17
  11  -5  -2  121.78    4.05
 -11   5   2  114.88    4.07
 -10   5   2  121.80    4.35
  10  -5  -2  130.91    4.27
 -10   5   2  126.47    4.32
  -9   5   2   22.92    1.27
   9  -5  -2   24.37    1.21
  -9   5   2   23.56    1.27
  -8   5   2    0.96    0.34
   8  -5  -2    1.03    0.31
   8  -5  -2    1.92    0.35
   8  -5  -2    1.32    0.34
  -8   5   2    0.39    0.30
   7  -5  -2  105.98    3.51
  -7   5   2  108.14    3.63
  -7   5   2   99.58    3.60
   7  -5  -2  105.49    3.48
  -7   5   2  115.48    5.34
   6  -5  -2    3.56    0.44
   6  -5  -2    3.94    0.96
   6   5  -2    3.62    1.18
  -6  -5   2    4.78    0.47
  -6   5   2    3.49    0.47
   6  -5  -2    4.64    0.44
  -6   5   2    3.20    0.88
   5  -5  -2    2.88    0.87
  -5  -5   2    1.48    0.32
  -5   5   2    2.17    0.42
   5  -5  -2    3.84    0.43
  -5   5   2    3.58    0.94
   5   5  -2    2.07    0.88
   4  -5  -2   45.56    3.04
   4   5  -2   49.16    3.36
  -4   5   2   54.62    3.21
  -3   5   2  305.02   12.29
   3  -5  -2  326.53   11.62
   3  -5  -2  346.56   10.96
  -3   5   2  331.86   11.74
   3   5  -2  354.54   12.11
  -2   5   2  958.20   30.30
   2  -5  -2  946.66   29.50
   2  -5  -2  967.64   28.93
  -2   5   2 1009.03   29.90
   2   5  -2  979.90   29.82
   1  -5  -2  120.45    4.74
   1  -5  -2  119.43    5.04
  -1   5   2  108.54    5.29
   1   5  -2  110.25    5.02
   0  -5  -2  287.70    9.42
   0  -5  -2  268.27    9.49
   0   5   2  264.16    9.87
   0   5  -2  260.90    9.56
   1   5   2   31.81    2.30
  -1  -5  -2   32.52    2.15
  -1  -5  -2   30.56    2.12
   1   5   2   32.38    2.49
  -1   5  -2   29.52    2.10
   2   5   2  480.72   15.60
  -2  -5  -2  490.99   15.64
   2   5   2  475.51   16.26
  -3  -5  -2  409.25   13.13
  -3  -5  -2  380.45   13.08
   3   5   2  395.04   13.95
   4   5   2   34.91    2.84
   4  -5   2   35.48    1.38
   4  -5   2   35.50    1.76
  -4  -5  -2   31.02    2.21
  -4  -5  -2   30.00    2.28
   5  -5   2  159.09    5.13
   5   5   2  168.43    7.66
  -5  -5  -2  160.08    6.68
   5   5   2  166.89    5.60
  -5   5  -2  175.22    5.24
  -6  -5  -2    1.01    0.61
   6   5   2    3.99    0.62
  -6   5  -2    3.27    0.43
   6  -5   2    3.23    0.39
   6  -5   2    2.51    0.34
   6  -5   2    2.83    0.39
   6   5   2    4.52    1.19
   6   5   2    5.72    0.70
   7   5   2   17.32    1.30
   7   5   2   17.96    2.32
  -7   5  -2   16.73    1.02
   7  -5   2   16.61    0.97
   7   5   2   17.16    1.27
   7  -5   2   18.06    0.99
  -8   5  -2   13.42    0.95
   8   5   2   12.92    1.19
   8   5   2   13.76    1.18
   8  -5   2   13.38    0.88
   9   5   2   11.89    1.20
   9   5   2   15.34    1.28
   9  -5   2   15.10    0.96
  -9   5  -2   12.15    0.96
   9  -5   2   13.11    0.95
  10   5   2    0.22    0.48
  10   5   2   -0.38    0.48
  10  -5   2    0.33    0.34
  10  -5   2   -0.06    0.32
  11   5   2    1.57    0.66
  11   5   2    1.16    0.52
  11  -5   2    1.71    0.44
  11  -5   2    1.71    0.48
  12   5   2    1.47    0.57
  12  -5   2    0.58    0.49
  13  -5   2    0.74    0.58
 -13   5  -2    0.63    0.31
  13   5   2    0.14    0.34
 -13  -5  -2    0.28    0.37
 -13   5  -2    0.40    0.28
 -14  -5  -2    7.44    0.56
 -14  -5  -2    6.64    0.60
 -14   5  -2    7.26    0.53
 -15   5  -2    1.60    0.29
 -15  -5  -2    1.64    0.33
 -15  -5  -2    2.21    0.36
 -15  -5  -2    1.13    0.29
 -16   5  -2    0.75    0.22
 -16  -5  -2    0.67    0.17
  16   5   2    0.64    0.19
 -16  -5  -2    0.65    0.23
  16  -5   2    0.61    0.19
 -16  -5  -2    0.55    0.20
 -16   6   2    2.39    0.22
 -16   6   2    2.05    0.19
 -16  -6   2    2.19    0.21
 -16   6   2    2.00    0.18
 -16  -6   2    2.22    0.22
  15   6  -2   37.48    1.30
 -15   6   2   35.90    1.27
 -15   6   2   35.40    1.27
 -15   6   2   37.46    1.26
 -15  -6   2   39.65    1.36
  14   6  -2    0.97    0.28
 -14   6   2    1.28    0.25
 -14  -6   2    1.35    0.36
 -14   6   2    1.03    0.27
 -14   6   2    0.76    0.24
 -14   6   2    0.96    0.25
  13   6  -2   13.25    1.15
  13   6  -2   13.22    0.74
 -13   6   2   13.64    0.68
 -13   6   2   14.32    0.67
 -13   6   2   13.69    0.68
 -13   6   2   12.25    0.67
 -13  -6   2   13.08    0.76
 -12  -6   2   32.76    1.36
  12  -6  -2   29.86    1.53
  12  -6  -2   29.59    1.47
 -12   6   2   30.89    1.20
 -12   6   2   30.20    1.21
  12   6  -2   30.31    1.28
  11  -6  -2  108.80    3.76
  11  -6  -2  108.48    3.79
  11   6  -2  107.66    4.31
 -11   6   2  104.29    3.86
  10   6  -2  275.11    9.17
  10  -6  -2  279.10    8.56
  10  -6  -2  280.38    8.57
 -10   6   2  278.61    8.61
 -10   6   2  271.83    8.68
  -9   6   2    0.91    0.40
   9   6  -2    0.53    0.48
   9  -6  -2    0.90    0.34
   9  -6  -2    0.57    0.32
   9  -6  -2    0.48    0.32
  -9   6   2    0.66    0.34
  -8   6   2    6.94    0.68
   8   6  -2    6.29    0.80
   8  -6  -2    6.51    0.60
   8  -6  -2    6.68    0.58
   8  -6  -2    6.48    0.60
  -8   6   2    7.50    0.70
   8  -6  -2    5.91    0.62
  -7   6   2    2.44    0.45
   7   6  -2    1.90    0.52
  -7   6   2    2.04    0.43
   7  -6  -2    2.54    0.39
   7  -6  -2    2.33    0.41
   7  -6  -2    2.65    0.39
   6  -6  -2    0.21    0.62
   6   6  -2   -0.63    1.05
  -6   6   2    0.21    0.66
  -6   6   2   -0.05    0.31
   6  -6  -2    0.22    0.30
   6   6  -2    0.20    0.35
   6  -6  -2    0.12    0.24
  -5   6   2  239.10    7.38
  -5  -6   2  237.48    7.24
   5  -6  -2  221.63    9.20
  -5   6   2  228.44    9.26
   5   6  -2  236.11   10.18
   5   6  -2  230.64    7.48
   5  -6  -2  238.14    7.27
  -4   6   2  121.15    4.23
  -4  -6   2  131.24    4.13
  -4   6   2  123.63    5.91
   4   6  -2  119.65    6.37
   4  -6  -2  120.75    5.82
  -4   6   2  122.66    6.69
   4  -6  -2  122.97    4.31
   4   6  -2  130.65    4.31
  -3   6   2   30.88    1.48
  -3  -6   2   30.32    1.35
  -3   6   2   30.55    1.44
  -3   6   2   32.25    2.96
   3  -6  -2   29.62    2.44
  -3   6   2   31.43    2.59
   3   6  -2   34.09    2.86
   3  -6  -2   29.22    1.49
   2  -6  -2  316.16   11.20
   2  -6  -2  313.34   10.61
  -2   6   2  294.62   11.73
   2   6  -2  307.10   11.60
  -2   6   2  313.00   11.54
   2  -6  -2  310.16    9.55
  -2   6   2  301.14    9.44
  -2  -6   2  321.92    9.25
   2  -6  -2  301.82    9.47
  -1   6   2  125.56    6.08
   1  -6  -2  130.44    5.50
   1  -6  -2  132.63    4.48
   1   6  -2  135.47    6.11
  -1   6   2  121.17    6.03
   0   6  -2  112.83    5.34
   0  -6  -2  107.16    4.92
   0   6   2  117.02    5.43
   0  -6  -2  114.44    5.16
   1   6   2  652.11   21.40
  -1  -6  -2  627.16   20.34
  -1  -6  -2  652.01   20.61
   1   6   2  655.96   20.63
   2   6   2    1.42    0.43
  -2  -6  -2    1.56    0.62
  -2  -6  -2    0.64    0.60
   3   6   2   60.14    2.50
  -3  -6  -2   59.84    3.32
  -3  -6  -2   64.91    3.59
   3  -6   2   56.48    2.49
   3  -6   2   57.96    2.07
   4  -6   2  218.53    6.69
   4  -6   2  223.25    7.29
  -4  -6  -2  229.90    8.67
  -4  -6  -2  197.55    8.07
   4   6   2  225.10    9.62
   4   6   2  225.86    7.22
   4  -6   2  219.96    6.65
   5  -6   2  156.68    5.51
   5  -6   2  145.18    4.85
  -5  -6  -2  157.63    6.77
   5  -6   2  152.29    4.85
   5   6   2  155.61    7.75
   5   6   2  152.18    5.39
  -5   6  -2  163.28    4.99
   6  -6   2   93.61    3.34
   6  -6   2  102.96    4.03
   6  -6   2   96.21    3.34
   6   6   2   90.34    5.88
  -6   6  -2  103.89    3.46
   7  -6   2   -0.05    0.27
   7  -6   2    0.14    0.26
   7  -6   2    0.51    0.48
  -7   6  -2   -0.05    0.29
   7   6   2   -0.09    0.44
   8  -6   2    0.26    0.31
  -8   6  -2    0.93    0.40
   8   6   2   -0.20    0.44
   8  -6   2   -0.15    0.34
  -9   6  -2  127.03    4.50
   9   6   2  128.41    4.98
   9  -6   2  127.53    4.40
 -10   6  -2   68.82    2.94
  10  -6   2   71.55    2.91
  10   6   2   76.87    3.41
  10  -6   2   74.40    2.85
  10  -6   2   74.65    3.61
  11  -6   2   31.00    1.63
  11  -6   2   29.72    1.54
  11   6   2   28.19    1.86
  11  -6   2   26.17    1.99
 -12   6  -2   13.27    0.71
  12  -6   2   12.29    1.27
  12  -6   2   11.87    0.90
  12   6   2   13.09    1.21
 -12   6  -2   12.07    0.69
 -13  -6  -2   -0.09    0.33
 -13   6  -2    0.15    0.29
 -13  -6  -2   -0.07    0.36
 -13   6  -2    0.24    0.26
  13  -6   2    0.20    0.50
 -14   6  -2    8.45    0.53
 -14  -6  -2    8.40    0.57
 -14  -6  -2    8.41    0.59
 -15  -6  -2    0.43    0.23
  15   6   2    0.75    0.21
 -15   6  -2    0.98    0.26
  15  -6   2    0.29    0.26
 -15  -6  -2    0.71    0.24
  16  -6   2   53.63    1.55
 -16  -6  -2   45.01    1.52
 -16   6  -2   57.72    1.58
  16   6   2   48.45    1.54
 -15  -7   2   21.77    0.80
 -15   7   2   20.44    0.73
 -15   7   2   21.34    0.76
 -15  -7   2   21.90    0.83
 -15   7   2   21.08    0.76
 -14   7   2    0.14    0.19
 -14   7   2   -0.14    0.20
 -14   7   2    0.03    0.20
 -14  -7   2    0.07    0.29
 -14   7   2    0.07    0.20
 -13  -7   2    4.55    0.50
 -13   7   2    3.78    0.36
 -13   7   2    3.52    0.34
 -13   7   2    4.22    0.35
 -13   7   2    3.92    0.36
 -13  -7   2    3.99    0.42
  12   7  -2    2.42    0.62
  12  -7  -2    2.83    0.44
 -12   7   2    3.28    0.35
 -12   7   2    2.76    0.33
 -12  -7   2    3.43    0.49
 -12  -7   2    3.90    0.46
  11  -7  -2   16.10    0.78
 -11  -7   2   13.86    0.86
 -11   7   2   13.57    1.00
  11   7  -2   13.79    1.26
  11  -7  -2   15.56    0.99
 -11   7   2   14.10    0.69
 -11  -7   2   16.14    0.96
 -11   7   2   15.15    0.74
  11  -7  -2   13.88    0.95
  10  -7  -2   23.89    1.29
 -10   7   2   24.74    1.39
  10  -7  -2   24.53    1.25
  10  -7  -2   23.80    1.28
  10   7  -2   26.20    1.75
  -9   7   2  215.92    7.13
   9  -7  -2  221.64    7.07
  -9   7   2  234.62    7.25
   9  -7  -2  228.32    7.06
   9  -7  -2  222.67    7.03
   9   7  -2  227.31    7.74
  -8   7   2   93.37    3.43
   8  -7  -2   92.09    3.32
   8  -7  -2   94.58    3.38
   8  -7  -2   88.87    3.27
   8  -7  -2   91.30    3.27
  -8   7   2   97.87    3.48
   8   7  -2   94.68    3.84
  -7   7   2   94.49    3.44
   7  -7  -2   96.15    3.29
   7  -7  -2   93.85    3.27
   7   7  -2   90.43    3.73
   7  -7  -2   88.58    3.31
   6  -7  -2  215.78    6.62
  -6   7   2  208.33    6.79
   6   7  -2  215.68    7.09
   6  -7  -2  206.33    6.66
   5  -7  -2   67.09    2.53
  -5   7   2   64.11    2.63
   5  -7  -2   67.76    2.48
   5  -7  -2   60.15    4.05
   5   7  -2   68.72    2.81
  -4   7   2   18.42    2.12
   4   7  -2   18.83    2.50
  -4   7   2   15.58    1.07
  -4  -7   2   18.82    1.04
   4  -7  -2   14.68    1.94
   4  -7  -2   15.80    1.10
   4  -7  -2   15.73    0.98
  -3   7   2   29.35    2.73
   3   7  -2   28.91    2.94
  -3   7   2   27.65    1.49
   3  -7  -2   34.77    2.76
   3  -7  -2   29.55    1.58
  -3   7   2   28.68    1.47
   2   7  -2  244.29   10.26
  -2   7   2  259.43   10.22
   2  -7  -2  239.89    7.72
  -2   7   2  238.39    7.65
   2  -7  -2  237.85    7.77
  -2   7   2  246.26    7.74
  -2  -7   2  253.18    7.50
   2  -7  -2  247.82    9.62
   2  -7  -2  242.70    9.01
   2  -7  -2  246.14    7.84
  -2   7   2  237.50    7.68
  -1   7   2   21.85    1.28
   1  -7  -2   23.52    1.34
   1  -7  -2   21.56    1.32
   1   7  -2   17.52    2.19
  -1   7   2   24.80    2.55
  -1   7   2   21.16    1.27
   1  -7  -2   25.02    2.09
   1  -7  -2   22.37    1.38
  -1  -7   2   24.05    1.14
  -1   7   2   21.50    1.30
   0  -7  -2    8.45    0.82
   0  -7  -2    8.42    0.82
   0  -7   2    8.48    0.77
   0   7   2   10.96    1.75
   0   7  -2   11.05    1.62
   0   7   2    7.42    0.75
   0  -7  -2    9.82    1.39
   0  -7   2   10.51    0.70
  -1  -7  -2    0.64    0.40
  -1  -7  -2    0.69    0.41
  -1  -7  -2    0.90    0.58
  -1  -7  -2    0.37    0.64
   1  -7   2    0.52    0.37
   1  -7   2    1.19    0.31
   1   7   2    0.79    0.38
   1  -7   2    1.06    0.25
   1   7   2    1.09    0.42
   1  -7   2    0.33    0.27
   2  -7   2   13.96    0.77
   2  -7   2   12.77    1.04
   2   7   2   15.40    1.12
  -2  -7  -2   11.62    1.54
  -2  -7  -2   14.62    1.62
   2   7   2   14.78    2.12
   3   7   2    5.41    1.39
   3  -7   2    8.79    0.90
   3  -7   2    7.76    0.59
   3   7   2    9.38    0.91
   3  -7   2    8.35    0.57
  -3  -7  -2    6.19    1.08
   4   7   2  340.88   13.45
   4  -7   2  326.85   10.39
   4  -7   2  333.14    9.71
   4  -7   2  315.57    9.63
  -4  -7  -2  314.22   11.95
   4   7   2  322.03   10.31
   5  -7   2  318.03    9.73
   5  -7   2  317.71   10.46
   5  -7   2  311.89    9.68
  -5   7  -2  340.74    9.86
   5   7   2  336.43   10.47
   6  -7   2    6.92    0.62
  -6   7  -2    7.57    0.70
   6   7   2    5.15    0.83
   6  -7   2    5.85    0.93
  -7   7  -2    8.88    0.78
   7  -7   2    7.63    1.06
   7  -7   2    7.23    0.69
   7  -7   2    8.04    0.71
  -8   7  -2   86.35    3.33
   8  -7   2   90.05    4.04
   8  -7   2   87.75    3.27
   8   7   2   88.81    3.89
   8  -7   2   88.62    3.25
  -9   7  -2    8.36    0.83
   9  -7   2    6.26    1.04
   9  -7   2    6.98    0.73
   9   7   2    7.53    1.02
   9  -7   2    8.10    0.79
  10  -7   2    0.13    0.59
  10  -7   2   -0.17    0.34
 -10   7  -2   -0.34    0.39
  10   7   2   -0.11    0.52
 -11   7  -2    0.17    0.24
  11  -7   2    0.17    0.36
 -11  -7  -2   -0.04    0.34
  11   7   2   -0.10    0.46
 -11   7  -2    0.58    0.27
  11  -7   2   -0.38    0.40
  12  -7   2    3.50    0.35
 -12   7  -2    3.80    0.39
 -12  -7  -2    4.10    0.49
 -12   7  -2    3.59    0.37
  12  -7   2    4.34    0.54
  12   7   2    3.09    0.66
  12  -7   2    3.98    0.82
 -13   7  -2   -0.06    0.25
 -13  -7  -2   -0.11    0.29
  13  -7   2    0.11    0.19
 -13  -7  -2    0.41    0.31
 -13   7  -2   -0.04    0.25
  14  -7   2    2.84    0.37
 -14  -7  -2    2.90    0.33
  14   7   2    2.63    0.33
 -14  -7  -2    3.37    0.37
 -14  -7  -2    2.98    0.39
 -14   7  -2    3.33    0.33
 -15   7  -2    9.25    0.36
  15   7   2    7.79    0.31
  15  -7   2    8.53    0.38
  15   7   2    7.95    0.38
 -15  -7  -2    8.45    0.37
 -15   8   2   10.63    0.43
 -15  -8   2   11.86    0.47
 -15   8   2   11.07    0.43
 -14   8   2    4.25    0.31
 -14   8   2    4.05    0.29
 -14   8   2    3.93    0.31
 -14  -8   2    3.97    0.37
 -14   8   2    4.30    0.27
 -14  -8   2    4.42    0.36
 -13  -8   2    1.02    0.31
 -13   8   2    1.40    0.25
 -13   8   2    1.60    0.24
 -13  -8   2    1.06    0.29
 -13   8   2    1.05    0.24
 -13  -8   2    0.82    0.32
 -13   8   2    1.30    0.22
 -12  -8   2    9.33    0.66
 -12   8   2    8.34    0.51
 -12   8   2    7.93    0.49
 -12  -8   2    8.12    0.59
 -11   8   2   66.88    2.29
 -11  -8   2   70.98    2.47
  11   8  -2   68.60    3.14
  11  -8  -2   66.82    2.64
 -11   8   2   67.89    2.24
  11  -8  -2   68.75    2.64
 -11   8   2   65.67    2.70
 -11  -8   2   72.06    2.55
 -11   8   2   69.89    2.30
  10  -8  -2   73.66    2.84
 -10  -8   2   78.17    2.70
 -10   8   2   71.54    2.94
 -10   8   2   75.69    2.49
  10  -8  -2   83.21    2.52
 -10  -8   2   78.32    2.77
  10  -8  -2   73.01    2.80
  10  -8  -2   71.79    2.78
  10   8  -2   73.73    3.37
 -10   8   2   74.97    2.44
  -9   8   2   14.35    1.01
  -9   8   2   16.66    1.10
   9  -8  -2   14.72    0.95
   9  -8  -2   14.22    0.94
   9   8  -2   14.53    1.32
   9  -8  -2   14.93    0.98
  -8   8   2   -0.06    0.39
   8  -8  -2    0.82    0.37
   8  -8  -2    0.52    0.33
   8  -8  -2    0.85    0.34
   8   8  -2    0.39    0.56
  -8   8   2    0.62    0.42
  -7   8   2    6.01    0.70
   7  -8  -2    6.08    0.66
   7  -8  -2    6.95    0.62
   7  -8  -2    6.39    0.64
  -7   8   2    6.11    0.71
   7   8  -2    4.90    0.81
  -6   8   2  112.51    4.09
   6  -8  -2  111.78    3.93
   6  -8  -2  118.98    3.91
   6   8  -2  106.17    4.33
   6  -8  -2  114.42    3.91
   5  -8  -2    2.19    0.43
  -5   8   2    1.56    0.48
   5   8  -2    1.36    0.50
   5  -8  -2    1.57    0.38
   4  -8  -2  112.61    3.86
  -4   8   2  108.25    4.02
  -3   8   2   55.23    2.36
  -3   8   2   55.43    2.44
   3  -8  -2   56.16    2.51
   2  -8  -2    0.50    0.38
   2  -8  -2   -0.23    0.42
  -2   8   2   -0.14    0.41
   2   8  -2   -0.63    0.82
  -2   8   2   -0.06    0.35
   1  -8  -2    0.08    0.42
  -1   8   2    1.49    0.51
   1  -8  -2    0.58    0.59
  -1  -8   2   -0.09    0.29
  -1   8   2    0.68    0.44
   1  -8  -2    0.37    0.36
   1  -8  -2   -0.13    0.38
  -1   8   2    0.53    0.36
   0  -8   2    6.49    0.62
   0  -8  -2    7.59    1.39
   0   8   2    7.26    0.79
   0  -8  -2    7.07    0.80
   0  -8  -2    7.74    0.79
  -1  -8  -2    5.39    0.71
  -1  -8  -2    4.81    0.68
   1   8   2    3.78    0.62
   1  -8   2    5.21    0.55
   1   8   2    3.81    0.65
   2   8   2    0.32    0.39
   2   8   2    0.24    0.36
  -2  -8  -2    0.24    0.43
  -2  -8  -2    0.08    0.41
   2  -8   2    0.16    0.35
   2  -8   2    0.18    0.23
   3  -8   2   95.91    3.45
   3  -8   2  105.91    4.08
   3   8   2  102.20    4.06
   4  -8   2  237.64    7.34
   4  -8   2  238.73    8.10
   4  -8   2  242.32    7.42
   4   8   2  240.66    8.10
   5  -8   2   20.73    1.14
   5  -8   2   22.43    1.65
   5  -8   2   22.63    1.21
   5   8   2   26.21    1.75
  -5   8  -2   24.97    1.31
   6  -8   2   19.67    1.11
   6  -8   2   18.06    1.09
   6  -8   2   19.71    1.60
   6   8   2   18.97    1.55
  -6   8  -2   18.50    1.15
  -7   8  -2   66.21    2.65
   7   8   2   66.01    3.18
   7  -8   2   69.47    3.32
   7  -8   2   59.84    2.50
  -8   8  -2   -0.06    0.35
   8  -8   2    0.17    0.34
   8  -8   2    0.62    0.65
  -9   8  -2    0.46    0.37
   9   8   2    0.22    0.52
   9  -8   2    0.49    0.31
   9  -8   2    0.81    0.39
   9  -8   2    0.75    0.66
 -10   8  -2    4.87    0.65
  10   8   2    4.74    0.82
  10  -8   2    6.14    0.66
  10  -8   2    5.52    0.68
  10  -8   2    6.59    1.00
 -10  -8  -2    6.16    0.63
 -10   8  -2    5.58    0.44
 -11   8  -2   13.89    0.68
 -11   8  -2   12.42    0.67
 -11  -8  -2   13.38    0.87
 -11  -8  -2   13.53    0.80
  11  -8   2   12.07    1.27
  11  -8   2   14.79    0.98
  11   8   2   12.54    1.19
 -11  -8  -2   15.01    0.84
 -12   8  -2    0.67    0.26
 -12  -8  -2    0.80    0.30
 -12   8  -2    0.59    0.24
 -12  -8  -2    0.82    0.36
 -12  -8  -2    0.54    0.31
  12  -8   2    0.36    0.22
  13  -8   2    0.11    0.19
 -13  -8  -2    0.02    0.27
 -13  -8  -2   -0.08    0.12
 -13   8  -2    0.17    0.22
  13   8   2    0.13    0.25
 -13   8  -2    0.26    0.23
 -14   8  -2    0.23    0.19
  14  -8   2    0.31    0.13
  14   8   2    0.54    0.21
 -15  -8  -2    3.42    0.21
  15  -8   2    3.34    0.21
 -14  -9   2    0.93    0.17
  14  -9  -2    0.40    0.09
 -14   9   2    0.54    0.14
 -14  -9   2    0.60    0.18
  14   9  -2    0.32    0.15
 -13  -9   2    4.83    0.34
 -13   9   2    6.26    0.35
 -13  -9   2    6.04    0.43
 -13  -9   2    5.58    0.39
 -13   9   2    5.17    0.31
 -12  -9   2    5.26    0.43
 -12   9   2    5.19    0.37
 -12  -9   2    4.70    0.47
 -12   9   2    5.32    0.34
 -12  -9   2    5.67    0.48
 -11   9   2    1.53    0.28
 -11   9   2    1.65    0.28
 -11   9   2    2.05    0.26
 -11  -9   2    2.00    0.42
 -11  -9   2    2.09    0.38
 -11  -9   2    1.58    0.41
  10   9  -2   -0.09    0.41
 -10   9   2    0.11    0.32
 -10  -9   2    0.34    0.35
  10  -9  -2    0.72    0.32
  10  -9  -2   -0.29    0.38
  10  -9  -2   -0.09    0.30
  10  -9  -2    0.04    0.26
 -10   9   2    0.17    0.24
  10  -9  -2    0.02    0.24
 -10   9   2   -0.14    0.24
 -10  -9   2   -0.04    0.36
  -9   9   2    9.55    0.57
  -9  -9   2   10.54    0.77
  -9  -9   2    9.25    0.78
  -9   9   2    9.54    0.59
  -9  -9   2   10.30    0.77
   9  -9  -2    9.79    0.77
   9  -9  -2    8.85    0.70
   9  -9  -2   10.75    0.78
   9  -9  -2   10.76    0.81
   9   9  -2   11.74    1.14
   9  -9  -2   11.30    0.59
  -9   9   2   10.25    0.86
  -8   9   2    3.09    0.55
  -8   9   2    2.87    0.52
   8   9  -2    2.08    0.65
   8  -9  -2    2.37    0.41
   8  -9  -2    2.03    0.43
   7  -9  -2   18.75    1.11
   7  -9  -2   18.07    1.09
  -7   9   2   17.49    1.18
  -7   9   2   19.78    1.23
   7   9  -2   18.31    1.45
   7  -9  -2   17.40    1.08
   7  -9  -2   16.44    0.99
   6  -9  -2   69.37    2.66
  -6   9   2   66.10    2.80
   6  -9  -2   69.68    2.68
   6  -9  -2   70.79    2.68
   5  -9  -2   19.21    1.10
  -5   9   2   18.86    1.28
   5  -9  -2   19.18    1.13
   4  -9  -2   28.33    1.44
   4  -9  -2   28.96    1.43
  -4   9   2   26.19    1.59
   3  -9  -2  337.75   10.73
   3  -9  -2  335.85   10.32
   3  -9  -2  332.96   10.25
  -3   9   2  350.44   10.67
  -2   9   2  174.53    5.99
  -2   9   2  171.88    5.90
   2  -9  -2  172.50    6.08
  -1   9   2   44.18    2.19
  -1   9   2   46.03    2.27
   1  -9  -2   46.11    2.26
   0   9   2   35.44    1.98
   0   9   2   35.96    2.02
   0   9  -2   39.53    2.00
   0   9   2   37.80    1.98
   0  -9  -2   37.67    1.94
   0  -9  -2   39.67    2.06
   1   9   2   19.46    1.41
  -1  -9  -2   18.42    1.40
  -1  -9  -2   20.54    1.38
  -1  -9  -2   22.77    1.58
   2  -9   2  101.43    3.50
   2   9   2  107.75    4.15
  -2  -9  -2  104.28    4.15
  -2  -9  -2  103.92    4.06
   2   9   2  103.94    4.13
   2   9   2  100.85    4.09
  -3  -9  -2  156.07    5.64
  -3  -9  -2  155.26    5.75
   3   9   2  156.04    5.70
   3  -9   2  154.82    5.07
   3   9   2  163.59    5.79
   4  -9   2    6.50    0.91
   4  -9   2    7.48    0.69
  -4   9  -2    9.01    0.78
   4   9   2    6.89    0.94
  -4  -9  -2    8.19    0.99
  -4  -9  -2    8.25    0.96
   5  -9   2  184.27    6.00
   5  -9   2  188.91    6.07
   5  -9   2  198.61    6.88
  -5   9  -2  192.86    6.18
   5   9   2  183.73    6.80
  -5  -9  -2  185.36    6.75
   6  -9   2   38.33    1.80
  -6   9  -2   44.41    1.98
  -6  -9  -2   40.01    2.32
   6  -9   2   43.60    2.47
   6  -9   2   43.54    1.90
   6   9   2   41.70    2.43
  -7   9  -2    7.33    0.77
   7  -9   2    7.76    0.72
   7  -9   2    6.04    0.68
   7   9   2    4.55    0.90
   7  -9   2    8.92    1.10
   8  -9   2    0.97    0.38
   8  -9   2    1.79    0.64
  -8   9  -2    1.37    0.48
   8   9   2    1.13    0.59
   9  -9   2    5.28    0.63
   9  -9   2    5.44    0.65
  -9  -9  -2    5.76    0.55
   9  -9   2    6.22    0.96
  -9   9  -2    5.04    0.66
   9  -9   2    5.64    0.39
   9  -9   2    5.39    0.58
  10  -9   2   40.09    1.65
  10  -9   2   38.65    1.82
 -10   9  -2   39.30    1.88
  10  -9   2   43.01    1.91
  10  -9   2   41.71    2.35
  10   9   2   41.36    1.63
 -10  -9  -2   44.26    1.65
  10  -9   2   41.05    1.38
 -11   9  -2    0.09    0.22
 -11  -9  -2    0.03    0.30
  11  -9   2    0.02    0.22
 -11   9  -2   -0.04    0.22
  11   9   2    0.14    0.31
  11  -9   2   -0.06    0.31
  11  -9   2   -0.07    0.22
 -12   9  -2    0.16    0.20
 -12  -9  -2   -0.05    0.26
  12  -9   2    0.09    0.19
  12  -9   2    0.01    0.18
 -12   9  -2    0.26    0.21
  12  -9   2   -0.07    0.27
  12   9   2    0.12    0.21
  13  -9   2    0.19    0.15
 -13  -9  -2    0.13    0.23
 -13   9  -2   -0.15    0.18
  13   9   2    0.37    0.23
  13  -9   2   -0.05    0.22
  14   9   2    0.10    0.12
  14   9   2    0.15    0.14
 -14  -9  -2   -0.01    0.13
  14  -9   2    0.04    0.13
  13 -10  -2    4.07    0.22
  13  10  -2    3.16    0.21
 -13 -10   2    3.78    0.25
 -13  10   2    3.45    0.24
 -13 -10   2    3.30    0.22
 -13  10   2    3.68    0.22
 -13  10   2    3.65    0.24
 -12  10   2    0.39    0.14
 -12 -10   2    0.08    0.21
 -12 -10   2    0.34    0.24
  12  10  -2    0.51    0.21
 -12 -10   2    0.03    0.23
 -12  10   2    0.48    0.19
 -12  10   2    0.35    0.18
 -12  10   2    0.62    0.18
 -11 -10   2    1.43    0.35
 -11 -10   2    1.31    0.31
 -11  10   2    1.78    0.25
 -11  10   2    1.64    0.25
 -11 -10   2    1.20    0.29
 -11  10   2    1.56    0.25
 -10 -10   2   11.00    0.70
 -10 -10   2   10.75    0.68
 -10  10   2    9.40    0.53
 -10  10   2   10.18    0.51
 -10 -10   2   10.53    0.66
  10 -10  -2    8.58    0.62
  -9  10   2   12.73    0.60
  -9 -10   2   12.57    0.78
  -9 -10   2   12.10    0.78
   9  10  -2   11.28    1.07
   9 -10  -2   11.12    0.81
   9 -10  -2   10.39    0.78
  -9  10   2   11.78    0.62
  -9  10   2   11.29    0.88
  -9 -10   2   11.71    0.79
   9 -10  -2   11.58    0.76
  -8  10   2   11.59    0.63
  -8 -10   2   12.07    0.82
   8 -10  -2   13.56    0.89
   8 -10  -2   11.14    0.82
  -8 -10   2   11.80    0.81
   8 -10  -2   12.16    0.86
  -8  10   2   12.40    0.61
  -8  10   2   12.95    0.67
  -8  10   2   13.76    0.98
  -8 -10   2   12.23    0.81
  -7 -10   2   72.39    2.55
  -7  10   2   68.35    2.75
   7 -10  -2   68.96    2.62
  -7 -10   2   71.34    2.55
  -7 -10   2   65.58    2.50
   7 -10  -2   68.99    2.64
  -7  10   2   68.60    2.24
  -7 -10   2   77.05    2.51
  -7  10   2   62.49    2.20
  -7  10   2   75.04    2.84
   6 -10  -2   20.79    1.19
   6 -10  -2   23.77    1.25
  -6  10   2   24.07    1.40
   5 -10  -2    4.57    0.54
   5 -10  -2    3.67    0.55
   5 -10  -2    5.54    0.58
  -5  10   2    4.59    0.66
   4 -10  -2   32.20    1.53
   4 -10  -2   29.02    1.44
  -4  10   2   30.56    1.73
   3 -10  -2   50.88    2.06
   3 -10  -2   46.52    1.96
  -3  10   2   45.01    2.28
   2 -10  -2    0.35    0.30
  -2  10   2    0.58    0.48
  -1  10   2   53.35    2.50
  -1  10   2   53.36    2.57
   1  10  -2   50.90    2.54
   1 -10  -2   54.22    2.19
   0 -10  -2   58.37    2.75
   0  10   2   63.12    2.82
   0  10   2   58.69    2.80
   0 -10  -2   61.25    2.90
   1  10   2  112.89    4.45
  -1 -10  -2  116.39    4.46
  -1 -10  -2  114.93    4.57
   2  10   2   74.76    3.22
  -2 -10  -2   65.18    3.06
  -2 -10  -2   66.20    3.21
  -3 -10  -2   85.02    3.64
   3 -10   2   82.88    3.07
   3  10   2   86.00    3.71
   3  10   2   88.06    3.71
  -3 -10  -2   89.84    3.84
  -4  10  -2   93.59    3.31
   4  10   2   84.64    3.78
  -4 -10  -2   89.19    3.75
   4 -10   2   81.90    3.14
   4  10   2   89.18    3.81
   4  10   2   86.80    3.78
  -5 -10  -2   57.76    2.80
   5  10   2   52.55    2.75
   5  10   2   62.76    2.96
  -5  10  -2   54.94    2.36
   5 -10   2   56.62    2.31
   5  10   2   57.24    2.89
   6 -10   2    2.51    0.47
  -6  10  -2    1.82    0.45
   6  10   2    2.93    0.73
  -6 -10  -2    2.61    0.62
   6  10   2    1.88    0.64
   6 -10   2    1.88    0.65
   7 -10   2   -0.16    0.35
   7 -10   2    0.28    0.34
   7 -10   2    0.42    0.56
   7  10   2   -0.10    0.49
   7  10   2    0.07    0.36
   7 -10   2    0.21    0.29
   7 -10   2    0.20    0.22
  -7  10  -2   -0.06    0.36
   7  10   2    0.43    0.50
   7  10   2    0.29    0.52
   7 -10   2    0.07    0.24
   8 -10   2   -0.03    0.19
  -8  10  -2   -0.06    0.30
   8  10   2   -0.10    0.53
   8 -10   2    0.10    0.48
   8 -10   2   -0.07    0.34
   8 -10   2    0.05    0.32
   8 -10   2    0.32    0.35
   8 -10   2    0.10    0.22
   8  10   2    0.17    0.43
   8  10   2    0.37    0.54
   8  10   2   -0.10    0.34
   9 -10   2   50.20    1.87
  -9  10  -2   47.19    2.10
   9  10   2   49.34    2.42
  -9 -10  -2   51.33    1.83
   9  10   2   50.75    1.87
   9  10   2   48.90    2.51
   9 -10   2   52.03    1.64
   9 -10   2   49.97    1.64
   9 -10   2   47.35    1.71
  10  10   2   32.97    1.30
  10 -10   2   31.26    1.18
  10 -10   2   31.96    1.29
  10 -10   2   31.80    1.09
 -10 -10  -2   31.45    1.25
  11  10   2    0.51    0.28
  11 -10   2    0.15    0.19
 -11 -10  -2    0.48    0.26
  11 -10   2    0.36    0.19
  11 -10   2    0.13    0.26
  11  10   2    0.45    0.24
  11 -10   2    0.11    0.15
  12  10   2   21.76    0.80
  12 -10   2   20.95    0.73
  12 -10   2   22.63    0.81
 -12 -10  -2   21.10    0.78
  13 -10   2   31.86    0.92
  13  10   2   31.31    0.95
  13 -10   2   27.28    0.93
  13  10   2   28.63    0.91
  13  10   2   32.04    0.97
  12 -11  -2    2.41    0.17
 -12  11   2    2.10    0.17
 -12  11   2    2.08    0.18
 -12  11   2    1.93    0.17
  12 -11  -2    1.96    0.16
 -11 -11   2  117.16    3.38
 -11 -11   2  109.88    3.34
 -11  11   2  119.23    3.31
 -11  11   2  123.46    3.33
 -10 -11   2  137.97    1.60
 -10  11   2  140.37    1.19
 -10  11   2  139.77    1.32
 -10 -11   2  142.06    1.67
  -9 -11   2    6.22    0.52
  -9  11   2    6.69    0.39
  -9  11   2    6.22    0.40
  -9 -11   2    6.55    0.53
   9 -11  -2    5.90    0.53
  -8  11   2    4.61    0.33
   8 -11  -2    4.50    0.53
  -8  11   2    4.49    0.39
  -8 -11   2    4.42    0.50
  -8  11   2    4.08    0.36
  -8 -11   2    4.08    0.47
  -7  11   2    0.25    0.26
  -7 -11   2   -0.31    0.38
  -7  11   2    0.05    0.33
  -7 -11   2   -0.07    0.34
  -7  11   2    0.29    0.27
  -7  11   2   -0.15    0.21
   7 -11  -2   -0.26    0.39
   7 -11  -2   -0.07    0.19
  -7 -11   2    0.17    0.32
   7 -11  -2    0.17    0.28
  -7  11   2    0.28    0.35
   7 -11  -2    0.23    0.29
  -6 -11   2   16.76    0.96
   6 -11  -2   16.37    0.69
  -6 -11   2   16.26    0.91
  -6 -11   2   16.69    0.90
   6 -11  -2   15.45    0.95
  -6  11   2   14.81    0.70
  -6 -11   2   15.13    0.68
   6 -11  -2   16.61    0.69
  -6  11   2   18.24    1.13
   6 -11  -2   17.96    1.03
  -5  11   2    2.42    0.53
  -5 -11   2    2.25    0.43
  -5  11   2    2.09    0.31
   5 -11  -2    2.34    0.27
   5 -11  -2    1.89    0.26
  -5 -11   2    2.36    0.47
   5 -11  -2    2.78    0.47
  -5 -11   2    2.20    0.28
   5 -11  -2    1.72    0.36
  -5 -11   2    2.13    0.43
   4 -11  -2   10.49    0.78
  -4 -11   2   11.53    0.76
   4 -11  -2   11.79    0.85
  -4  11   2   11.47    1.00
   3 -11  -2    1.30    0.38
  -3  11   2    1.22    0.51
   3  11  -2    0.94    0.53
   2 -11  -2   15.46    0.98
   2  11  -2   16.69    1.32
  -2  11   2   16.42    1.27
   1 -11  -2   35.20    2.04
   1 -11  -2   37.54    1.67
  -1  11   2   40.91    2.10
   1  11  -2   34.06    1.98
   0  11   2   53.72    2.62
   0 -11  -2   55.50    2.69
   0  11   2   54.38    2.58
   1  11   2   60.17    2.85
  -1 -11  -2   64.18    2.94
   1  11   2   57.00    2.77
  -2 -11  -2  195.14    7.00
   2  11   2  209.19    7.20
  -2 -11  -2  220.45    7.33
   3  11   2   -0.29    0.54
  -3 -11  -2   -0.10    0.45
   3  11   2    0.48    0.58
  -3 -11  -2    0.09    0.48
   4 -11   2   40.52    1.53
   4 -11   2   41.06    1.79
  -4 -11  -2   37.13    2.09
   4  11   2   39.35    1.59
  -4 -11  -2   44.82    2.37
   4  11   2   43.86    2.30
   4  11   2   41.74    2.29
   5  11   2    8.11    1.02
   5 -11   2    7.62    0.70
   5 -11   2    7.96    0.49
   5 -11   2    7.66    0.50
  -5 -11  -2    8.03    1.00
   5  11   2    6.61    0.93
   5 -11   2    8.74    0.57
   5 -11   2    8.23    0.48
   6  11   2    0.75    0.54
   6 -11   2    1.11    0.37
   6 -11   2    0.81    0.24
   6 -11   2    0.83    0.25
  -6  11  -2    0.64    0.35
   6 -11   2    0.45    0.24
   6  11   2    0.53    0.45
  -6 -11  -2    0.95    0.54
   6  11   2    0.97    0.34
   7  11   2    0.57    0.45
  -7 -11  -2    0.79    0.50
  -7 -11  -2    0.69    0.23
   7 -11   2    0.25    0.25
   7 -11   2    0.45    0.23
   7  11   2    0.52    0.34
   7 -11   2    0.66    0.21
   7 -11   2    0.66    0.21
  -7  11  -2    0.46    0.32
   7  11   2    0.82    0.48
   7 -11   2    1.18    0.36
  -8 -11  -2    2.96    0.26
   8 -11   2    2.32    0.32
   8 -11   2    2.81    0.27
   8 -11   2    2.86    0.31
   8  11   2    3.15    0.40
   8 -11   2    2.83    0.37
   8 -11   2    2.27    0.26
   8 -11   2    3.15    0.28
   9 -11   2    0.41    0.18
   9  11   2    0.19    0.27
   9 -11   2    0.35    0.22
   9 -11   2    0.31    0.22
   9 -11   2    0.21    0.27
   9 -11   2    0.35    0.18
   9  11   2    0.37    0.29
  10  11   2    0.35    0.23
  10 -11   2    0.54    0.20
  10 -11   2    0.37    0.21
  10  11   2    0.35    0.25
  10 -11   2    0.26    0.15
  10 -11   2    0.09    0.18
  11 -11   2    2.23    0.15
  11  11   2    2.92    0.24
  11 -11   2    2.67    0.21
  11  11   2    2.71    0.25
  11  11   2    2.96    0.27
  12  11   2   75.16    2.23
  12 -11   2   78.56    2.23
  12  11   2   73.65    2.24
 -11  12   2    0.59    0.09
  11 -12  -2    0.61    0.10
 -10 -12   2   22.57    0.86
 -10  12   2   27.22    0.86
 -10 -12   2   23.77    0.87
 -10  12   2   27.52    0.86
   9 -12  -2   20.50    0.53
  -9 -12   2   21.21    0.72
  -9  12   2   22.06    0.60
  -9  12   2   22.02    0.63
  -8 -12   2    8.73    0.56
  -8  12   2    9.52    0.45
   8 -12  -2    7.76    0.56
  -8  12   2    8.58    0.39
  -8  12   2    8.87    0.46
  -7  12   2    2.41    0.29
  -7  12   2    1.69    0.24
   7 -12  -2    2.06    0.43
   7 -12  -2    2.23    0.23
  -7 -12   2    2.13    0.38
  -7  12   2    2.00    0.27
   7 -12  -2    2.11    0.22
  -7 -12   2    1.62    0.32
   6 -12  -2    0.80    0.21
   6 -12  -2    0.89    0.42
  -6  12   2    0.77    0.22
  -6 -12   2    0.96    0.34
  -6 -12   2    0.81    0.33
   6 -12  -2    0.48    0.19
   6 -12  -2    0.95    0.20
  -6 -12   2    1.12    0.21
   5 -12  -2    9.07    0.48
  -5 -12   2    9.27    0.64
  -5  12   2    8.72    0.48
  -5  12   2    9.20    0.79
   5 -12  -2    9.63    0.48
   5 -12  -2    9.37    0.46
  -5 -12   2    9.44    0.49
   5 -12  -2    9.29    0.70
  -5 -12   2    9.32    0.67
  -4 -12   2    0.13    0.35
  -4 -12   2    0.23    0.37
  -4  12   2    0.23    0.21
   4 -12  -2    0.22    0.20
   4  12  -2   -0.08    0.43
  -4  12   2    0.30    0.38
   4 -12  -2    0.39    0.30
  -4 -12   2    0.28    0.35
  -4 -12   2    0.32    0.23
   3 -12  -2   24.48    1.22
  -3  12   2   23.29    0.93
  -3  12   2   23.29    0.94
   3 -12  -2   22.17    0.89
   3 -12  -2   23.05    0.88
  -3 -12   2   26.36    1.21
  -3 -12   2   21.91    1.08
  -3  12   2   20.71    1.35
   3  12  -2   21.04    1.45
  -3 -12   2   21.92    0.92
   2  12  -2   14.13    1.16
  -2  12   2   16.09    1.18
   2 -12  -2   15.97    0.94
   2 -12  -2   15.59    0.71
  -2 -12   2   13.00    0.82
  -2 -12   2   15.61    0.72
  -2 -12   2   14.26    0.63
   2 -12  -2   14.88    0.67
  -2  12   2   14.73    0.73
  -2 -12   2   15.89    0.93
  -1  12   2    0.76    0.50
  -1 -12   2    0.34    0.36
   1 -12  -2    0.19    0.22
  -1 -12   2    0.03    0.34
  -1 -12   2    0.31    0.22
   1 -12  -2    0.18    0.23
   1 -12  -2    0.07    0.21
   0 -12  -2   69.83    2.27
   0 -12  -2   73.96    3.10
   0 -12   2   70.36    2.23
   0 -12  -2   70.19    2.23
   0  12   2   70.83    3.03
   0 -12   2   69.88    2.23
   0 -12   2   69.34    2.29
   0 -12  -2   69.01    2.27
   0 -12   2   72.83    2.55
   1 -12   2   50.77    1.94
   1  12   2   49.08    1.77
  -1 -12  -2   49.29    1.69
  -1 -12  -2   55.43    2.53
   1  12   2   56.96    2.48
   1 -12   2   49.48    1.67
   1  12   2   50.64    2.43
  -1 -12  -2   47.38    1.64
   1 -12   2   50.49    1.68
   1 -12   2   53.79    1.74
  -1 -12  -2   48.89    1.71
  -2 -12  -2    8.86    0.98
   2  12   2    7.71    0.90
   2 -12   2    7.89    0.47
  -2 -12  -2    8.39    0.44
   2 -12   2    8.70    0.49
   2  12   2    7.75    0.55
   2 -12   2    7.73    0.65
  -2 -12  -2    8.41    0.52
   2 -12   2    8.43    0.51
   3  12   2   21.64    0.98
   3  12   2   21.72    1.49
   3  12   2   21.66    1.50
   3 -12   2   22.53    0.89
   3  12   2   22.24    1.00
   3 -12   2   22.63    0.95
  -3 -12  -2   20.94    0.91
   4 -12   2    3.92    0.35
   4  12   2    3.81    0.42
   4  12   2    4.48    0.45
   4  12   2    3.47    0.68
  -4 -12  -2    5.51    0.76
   4  12   2    5.92    0.79
   4  12   2    3.75    0.43
   4 -12   2    4.56    0.41
  -4 -12  -2    3.99    0.36
   5  12   2   15.65    0.82
   5 -12   2   17.82    0.79
  -5 -12  -2   16.49    0.72
   5  12   2   15.89    1.27
   5 -12   2   17.03    0.71
   5  12   2   17.04    0.82
   5 -12   2   16.38    0.72
   6  12   2    8.12    0.56
   6  12   2    7.41    0.52
   6 -12   2    7.79    0.45
   6  12   2    7.73    0.51
   6 -12   2    7.45    0.42
   6 -12   2    8.35    0.45
   6 -12   2    7.19    0.49
  -6 -12  -2    8.19    0.44
   7 -12   2    1.42    0.23
   7  12   2    1.27    0.31
   7  12   2    1.30    0.30
   7 -12   2    1.38    0.24
   7  12   2    1.45    0.29
   7 -12   2    1.66    0.23
   7 -12   2    1.85    0.29
  -7 -12  -2    1.65    0.21
   7 -12   2    1.78    0.22
   8  12   2    3.14    0.34
   8 -12   2    3.71    0.29
   8  12   2    3.97    0.36
   8 -12   2    3.50    0.26
   8  12   2    3.44    0.34
   8 -12   2    4.43    0.28
   9  12   2    1.81    0.24
   9 -12   2    1.50    0.20
   9 -12   2    1.74    0.22
   9  12   2    1.66    0.24
   9 -12   2    1.68    0.19
   9 -12   2    1.53    0.19
   9  12   2    1.35    0.24
  10  12   2    1.31    0.19
  10 -12   2    1.57    0.18
  10  12   2    1.55    0.21
  10  12   2    1.39    0.20
  10 -12   2    1.69    0.18
  10 -12   2    1.43    0.14
  -9  13   2    0.18    0.08
   9 -13  -2   -0.01    0.09
   9  13  -2    0.10    0.11
  -9  13   2    0.16    0.10
  -8  13   2    4.43    0.25
   8 -13  -2    3.96    0.25
   8 -13  -2    3.70    0.29
  -8 -13   2    3.70    0.28
  -8  13   2    4.63    0.24
   8 -13  -2    4.22    0.21
   7 -13  -2    1.04    0.18
  -7  13   2    1.10    0.20
  -7 -13   2    1.52    0.26
  -7  13   2    0.84    0.15
  -7  13   2    0.94    0.19
   7 -13  -2    0.92    0.15
   7 -13  -2    0.85    0.30
  -6  13   2   11.53    0.51
   6 -13  -2   10.21    0.65
  -6 -13   2    9.73    0.58
   6 -13  -2   11.33    0.47
  -6  13   2   10.67    0.50
   6 -13  -2   11.69    0.46
   6 -13  -2   10.56    0.44
  -6 -13   2   11.47    0.62
  -6  13   2   11.41    0.47
   5 -13  -2   16.17    0.86
  -5  13   2   17.87    0.67
  -5 -13   2   15.51    0.78
   5 -13  -2   16.64    0.63
   5 -13  -2   16.63    0.64
  -5 -13   2   16.10    0.65
   5 -13  -2   16.61    0.65
  -5 -13   2   17.41    0.83
   4 -13  -2    6.40    0.36
   4 -13  -2    6.12    0.36
  -4  13   2    6.16    0.36
  -4 -13   2    6.50    0.39
   4 -13  -2    6.33    0.37
  -3  13   2    5.15    0.36
   3 -13  -2    5.70    0.35
   3 -13  -2    5.15    0.34
  -3  13   2    4.94    0.35
  -3 -13   2    5.87    0.38
  -3 -13   2    6.07    0.51
   3 -13  -2    5.45    0.35
  -2 -13   2   23.58    0.85
   2 -13  -2   23.96    0.89
  -2  13   2   22.24    0.91
  -2 -13   2   25.62    0.94
  -2  13   2   24.83    0.93
  -2 -13   2   26.27    1.13
  -1 -13   2   35.43    1.44
  -1  13   2   36.09    1.28
  -1 -13   2   35.22    1.21
   1 -13  -2   37.00    1.23
  -1  13   2   34.91    1.27
  -1 -13   2   37.43    1.28
   1 -13  -2   35.58    1.24
   0 -13  -2   36.12    1.28
   0 -13   2   37.40    1.30
   0 -13   2   35.51    1.24
   0 -13  -2   36.20    1.25
   0 -13  -2   36.38    1.24
   0  13   2   38.76    1.33
   0 -13   2   36.95    1.45
   0 -13   2   37.85    1.25
   1  13   2    0.05    0.24
   1 -13   2    0.03    0.19
   1 -13   2    0.11    0.31
  -1 -13  -2    0.10    0.21
   1 -13   2    0.08    0.21
   1 -13   2    0.01    0.20
  -1 -13  -2    0.07    0.19
  -1 -13  -2    0.06    0.17
  -2 -13  -2    8.63    0.48
   2 -13   2    8.57    0.46
   2  13   2    8.37    0.50
  -2 -13  -2    8.88    0.44
  -2 -13  -2    9.22    0.42
   2 -13   2    8.92    0.46
  -3 -13  -2    3.68    0.33
   3 -13   2    3.77    0.32
  -3 -13  -2    3.95    0.28
   3  13   2    3.42    0.34
   3 -13   2    4.01    0.32
   4  13   2    0.10    0.23
   4  13   2    0.28    0.23
   4 -13   2   -0.02    0.17
   4  13   2   -0.02    0.24
   4 -13   2    0.24    0.20
   4 -13   2    0.09    0.20
  -4 -13  -2    0.15    0.14
   4 -13   2    0.15    0.19
   5  13   2    1.00    0.23
   5 -13   2    0.79    0.19
   5 -13   2    1.03    0.20
   5  13   2    0.98    0.26
   5  13   2    0.80    0.24
  -5 -13  -2    0.72    0.20
   5 -13   2    0.81    0.22
   5 -13   2    0.68    0.19
   6  13   2    3.82    0.31
   6 -13   2    3.34    0.27
   6  13   2    3.10    0.31
   6  13   2    2.82    0.31
   6 -13   2    3.18    0.28
  -6 -13  -2    3.13    0.25
   6 -13   2    3.32    0.25
   7 -13   2    5.35    0.30
   7  13   2    5.10    0.36
   7 -13   2    4.99    0.31
  -7 -13  -2    5.01    0.27
   7  13   2    4.85    0.33
   7  13   2    5.15    0.33
   7 -13   2    5.19    0.29
   8 -13   2    8.91    0.26
   8  13   2    8.29    0.31
   8 -13   2    0.01    0.05
   8  13   2    7.82    0.29
   8 -13   2    8.38    0.25
   8  13   2    8.26    0.33
   8 -13   2    9.47    0.31
   9  13   2    2.25    0.14
   9  13   2    2.02    0.16
   9  13   2    1.82    0.14
   6 -14  -2   10.53    0.48
   6 -14  -2   10.60    0.38
  -6  14   2   10.57    0.40
  -5  14   2    0.09    0.12
  -5  14   2    0.23    0.14
   5 -14  -2   -0.02    0.11
   5 -14  -2   -0.01    0.12
   5 -14  -2    0.02    0.25
  -5  14   2    0.14    0.15
  -5 -14   2    0.03    0.16
  -4  14   2    0.27    0.16
  -4  14   2    0.47    0.15
  -4  14   2    0.19    0.18
   4 -14  -2    0.33    0.13
   4 -14  -2    0.44    0.30
   4 -14  -2    0.28    0.15
  -4 -14   2    0.10    0.20
   3 -14  -2   11.82    0.50
   3 -14  -2   12.91    0.49
  -3  14   2   12.97    0.51
  -3  14   2   11.27    0.46
   3 -14  -2   13.49    0.51
  -3 -14   2   11.44    0.58
  -2  14   2    6.54    0.34
   2 -14  -2    6.50    0.34
   2 -14  -2    7.48    0.35
  -2  14   2    6.78    0.33
  -1  14   2   23.63    0.82
   1 -14  -2   24.33    0.82
  -1  14   2   23.64    0.84
   1 -14  -2   24.35    0.82
  -1 -14   2   22.55    0.79
   1 -14  -2   23.02    0.82
   0  14   2    0.79    0.22
   0 -14  -2    0.80    0.19
   0 -14  -2    0.89    0.19
   0 -14   2    0.08    0.06
   0 -14  -2    0.89    0.18
   0 -14   2    0.63    0.17
   0 -14  -2    0.76    0.17
   0  14   2    1.02    0.20
   1  14   2   83.98    2.53
   1  14   2   79.27    2.48
   1  14   2   86.24    2.51
  -1 -14  -2   85.00    2.51
  -1 -14  -2   81.49    2.47
  -1 -14  -2   81.89    2.47
   1 -14   2   83.08    2.48
   1 -14   2   83.13    2.47
   2  14   2  100.08    1.09
   2  14   2   97.16    1.00
  -2 -14  -2  100.39    1.03
   2  14   2  104.54    1.05
   2 -14   2  103.13    0.97
  -2 -14  -2  103.29    0.89
  -2 -14  -2   93.48    0.83
   2 -14   2  103.30    0.96
   3  14   2   14.54    0.58
   3 -14   2   13.80    0.53
   3  14   2   15.40    0.58
  -3 -14  -2   15.22    0.58
   3 -14   2   14.31    0.56
  -3 -14  -2   14.40    0.51
   4 -14   2    0.05    0.12
   4  14   2   -0.02    0.18
   4 -14   2   -0.01    0.15
   4 -14   2    0.03    0.14
   5  14   2    1.09    0.16
   5  14   2    1.81    0.20
  -5 -14  -2    1.67    0.18
   5  14   2    1.62    0.19
   5 -14   2    1.83    0.16
   6 -14   2    2.01    0.16
   6  14   2    2.16    0.16
  -6 -14  -2    1.94    0.14
   6  14   2    2.06    0.18
   6 -14   2    1.78    0.15
   2 -15  -2    0.09    0.16
   2 -15  -2    0.35    0.09
   2 -15  -2    0.48    0.09
  -2  15   2    0.34    0.10
  -2  15   2    0.34    0.09
  -1  15   2    0.41    0.12
  -1  15   2    0.32    0.11
   1 -15  -2    0.44    0.20
   1 -15  -2    0.33    0.09
   0  15   2    6.86    0.27
   0 -15  -2    6.63    0.38
   0 -15  -2    6.93    0.27
  -1 -15  -2    1.94    0.12
   1  15   2    2.10    0.14
   2  15   2    9.17    0.34
  -2 -15  -2    9.67    0.34
  17   0  -3    0.03    0.16
 -17   0   3    0.14    0.18
  16   0  -3    0.21    0.22
 -16   0   3    0.24    0.26
  15   0  -3   -0.07    0.26
 -15   0   3   -0.13    0.28
 -15   0   3    0.02    0.23
  14   0  -3    0.09    0.42
  14   0  -3    0.20    0.27
 -14   0   3   -0.07    0.24
 -14   0   3    0.09    0.29
  13   0  -3    0.18    0.44
  12   0  -3   -0.34    0.52
  11   0  -3   -0.15    0.44
  10   0  -3    0.13    0.37
   9   0  -3    0.41    0.33
  -8   0   3    0.17    0.26
   8   0  -3    0.06    0.17
  -8   0   3   -0.32    0.66
   8   0  -3   -0.10    0.27
  -7   0   3    0.20    0.20
  -7   0   3    0.04    0.22
  -7   0   3   -0.27    0.84
   7   0  -3   -0.21    0.24
  -6   0   3   -0.23    0.68
   5   0  -3    0.40    0.47
  -5   0   3   -0.40    0.62
   4   0  -3   -0.24    0.47
  -4   0   3   -0.35    0.60
   3   0  -3   -0.23    0.38
  -3   0   3    0.31    0.50
  -2   0   3   -0.12    0.25
  -2   0   3   -0.14    0.53
  -1   0   3    0.05    0.21
  -1   0   3   -0.10    0.47
  -1   0   3   -0.13    0.57
   0   0   3    0.03    0.18
   0   0   3    0.09    0.42
   1   0   3   -0.02    0.12
   1   0   3    0.09    0.38
  -1   0  -3    0.12    0.44
  -2   0  -3   -0.07    0.29
   2   0   3    0.16    0.33
  -2   0  -3    0.11    0.43
  -3   0  -3   -0.13    0.26
  -3   0  -3    3.73    0.69
  -4   0  -3    0.11    0.45
  -5   0  -3    0.12    0.51
  -6   0  -3    0.64    0.52
  -7   0  -3    0.15    0.41
   7   0   3   -0.28    0.42
  -8   0  -3   -0.17    0.42
   8   0   3    0.08    0.42
   9   0   3   -0.09    0.44
  10   0   3    0.52    0.53
  11   0   3    0.23    0.59
  12   0   3   -0.12    0.60
  12   0   3   -0.34    0.58
  13   0   3    0.12    0.48
  13   0   3   -0.45    0.51
  14   0   3   -0.42    0.54
 -14   0  -3    0.14    0.35
  14   0   3   -0.15    0.38
  14   0   3    0.11    0.56
 -15   0  -3   -0.03    0.29
 -15   0  -3    0.03    0.33
  15   0   3   -0.03    0.32
 -15   0  -3    0.06    0.33
 -16   0  -3    0.09    0.27
 -16   0  -3    0.21    0.24
 -16   0  -3    0.18    0.25
  16   0   3   -0.20    0.28
 -17   0  -3    0.02    0.13
 -17   0  -3   -0.07    0.15
  17   0   3    0.16    0.18
 -17   0  -3    0.01    0.14
  17   1  -3    0.21    0.18
  17  -1  -3    0.18    0.15
 -17   1   3    0.17    0.18
 -17  -1   3    0.13    0.17
 -17   1   3   -0.02    0.07
  16  -1  -3   33.06    0.74
  16   1  -3   34.11    0.80
 -16   1   3   33.33    0.81
 -16  -1   3   32.24    0.80
 -15  -1   3    5.12    0.41
 -15  -1   3    5.30    0.47
  15  -1  -3    5.47    0.42
 -15   1   3    5.55    0.47
 -15  -1   3    5.23    0.48
 -14  -1   3    3.71    0.46
 -14   1   3    3.99    0.45
 -14  -1   3    4.96    0.44
  14  -1  -3    4.01    0.38
 -14   1   3    3.04    0.35
  14  -1  -3    3.16    0.66
  14   1  -3    4.26    0.73
  13   1  -3    7.07    0.89
  13  -1  -3    5.07    0.81
  12  -1  -3    0.08    0.43
  12   1  -3    0.42    0.45
  11  -1  -3   50.82    2.09
  11  -1  -3   51.04    2.41
  11   1  -3   50.93    2.39
 -10   1   3  172.08    5.51
  10  -1  -3  164.54    5.31
  10  -1  -3  164.96    5.68
  10   1  -3  166.30    5.67
  -9   1   3   21.34    1.15
   9   1  -3   18.70    1.19
   9  -1  -3   19.22    1.20
   9  -1  -3   22.15    1.05
   8  -1  -3    3.65    0.37
  -8  -1   3    3.52    1.20
  -8   1   3    1.61    1.00
   8  -1  -3    3.10    0.46
   8   1  -3    4.24    0.53
  -8   1   3    3.73    0.38
  -8   1   3    4.23    0.48
  -7  -1   3    2.74    1.14
  -7   1   3    3.03    1.03
   7   1  -3    2.98    0.44
   7  -1  -3    3.87    0.46
  -7   1   3    3.65    0.41
  -7   1   3    3.40    0.36
  -6  -1   3   71.34    4.43
  -6   1   3   73.11    4.49
  -5   1   3  298.44   11.53
  -5  -1   3  297.63   11.49
   5   1  -3  316.47   10.72
   5  -1  -3  332.09   10.80
  -4   1   3 1079.08   33.87
  -4   1   3 1146.50   32.79
   4   1  -3 1127.27   33.12
   4  -1  -3 1157.42   33.19
  -3  -1   3   69.77    3.87
  -3   1   3   72.13    3.92
  -3   1   3   84.46    3.35
   3   1  -3   84.86    3.69
   3  -1  -3   78.94    3.62
  -2  -1   3   69.02    3.50
  -2   1   3   65.95    3.46
  -2   1   3   64.13    2.74
  -2  -1   3   64.85    2.98
  -2   1   3   62.91    3.38
  -1  -1   3    1.05    0.56
  -1   1   3    2.24    0.68
  -1   1   3    1.60    0.42
  -1   1   3    0.38    0.48
  -1  -1   3    1.77    0.45
   0   1  -3  139.65    5.61
   0  -1  -3  137.68    5.58
   0   1   3  143.41    4.79
   0  -1   3  138.98    4.97
   0   1   3  151.35    5.64
  -1  -1  -3  253.01    8.77
  -1   1  -3  243.10    8.80
   1   1   3  259.95    7.93
   1   1   3  245.77    8.67
   1  -1   3  258.94    8.12
  -1   1  -3  255.36    7.84
  -2   1  -3 1773.88   50.52
  -2  -1  -3 1637.50   50.40
   2   1   3 1776.46   49.65
   2   1   3 1802.96   50.45
  -2   1  -3 1713.51   49.48
  -2  -1  -3 1744.07   50.23
  -3   1  -3  724.24   22.12
  -3  -1  -3  729.57   22.12
   3   1   3  721.81   21.39
  -3  -1  -3  756.86   21.87
  -3  -1  -3  728.03   21.22
  -4   1  -3   26.07    1.81
  -4  -1  -3   27.95    1.87
   4   1   3   27.03    1.52
  -4  -1  -3   28.20    1.70
  -5  -1  -3    4.59    0.72
  -5  -1  -3    6.77    0.96
  -5   1  -3    7.03    0.98
  -6   1  -3  151.62    6.15
  -6  -1  -3  167.85    6.29
   7   1   3   49.24    2.36
   7  -1   3   53.71    2.41
  -7  -1  -3   52.33    3.06
   8   1   3  190.52    6.67
   8  -1   3  194.76    6.68
  -8   1  -3  211.33    7.93
  -8  -1  -3  193.35    7.77
   9  -1   3   24.22    1.64
   9   1   3   26.64    1.73
  10   1   3   88.25    3.79
  10  -1   3   83.40    3.73
  11   1   3    9.11    1.12
  11  -1   3    7.75    1.07
  11   1   3   10.58    1.21
  12   1   3   33.07    2.14
  12  -1   3   33.28    2.08
  12   1   3   32.16    2.15
  12  -1   3   31.15    2.11
  13   1   3   58.04    2.22
  13  -1   3   60.12    2.24
 -13  -1  -3   60.16    2.22
  13   1   3   55.92    2.16
  13   1   3   59.88    3.04
  13  -1   3   54.59    2.98
 -13  -1  -3   58.47    2.22
 -13   1  -3   59.32    2.18
  13   1   3   57.07    2.99
  13  -1   3   52.39    2.84
  13   1   3   60.36    2.13
  14   1   3    0.61    0.39
  14  -1   3    1.11    0.42
 -14  -1  -3    1.19    0.40
 -14   1  -3    1.66    0.40
  14   1   3    1.03    0.32
  14   1   3    1.48    0.64
  14  -1   3    0.80    0.53
 -14  -1  -3    0.86    0.41
 -14   1  -3    1.68    0.39
  14   1   3    0.64    0.52
  14  -1   3    0.53    0.57
  14   1   3    1.17    0.36
 -15  -1  -3   28.04    1.21
 -15  -1  -3   30.05    1.24
 -15  -1  -3   26.76    1.23
 -15   1  -3   29.10    1.21
  15  -1   3   30.14    1.25
  15   1   3   29.95    1.25
 -16  -1  -3   16.59    0.78
 -16   1  -3   16.98    0.76
 -16  -1  -3   16.92    0.74
 -16  -1  -3   16.70    0.78
  16  -1   3   17.21    0.80
  16   1   3   17.99    0.81
 -17  -1  -3    2.94    0.23
 -17   1  -3    2.34    0.19
 -17   1  -3    2.82    0.23
 -17  -1  -3    3.28    0.25
 -17   2   3    3.70    0.27
 -17   2   3   -0.01    0.07
  17  -2  -3   -0.03    0.06
  17   2  -3    3.43    0.26
 -16  -2   3   14.27    0.67
  16   2  -3   14.19    0.67
  16  -2  -3   15.33    0.64
 -15  -2   3    7.12    0.54
 -15   2   3    5.67    0.47
  15   2  -3    7.52    0.52
  15  -2  -3    6.01    0.44
 -15  -2   3    7.28    0.51
 -15  -2   3    5.79    0.46
 -14   2   3   20.94    0.92
 -14  -2   3   22.84    1.00
  14   2  -3   23.61    1.03
  14  -2  -3   23.99    0.98
 -14   2   3   21.85    1.00
 -14  -2   3   23.64    1.10
 -14   2   3   22.38    1.02
 -14  -2   3   25.55    1.07
  14  -2  -3   24.32    1.57
  14   2  -3   25.43    1.59
  13  -2  -3   66.59    2.96
  13   2  -3   64.76    2.96
  12  -2  -3   19.43    1.40
  12   2  -3   20.18    1.40
  11   2  -3   11.35    1.01
  11  -2  -3   13.99    1.11
  11  -2  -3   11.61    0.84
 -10   2   3   16.62    1.03
  10  -2  -3   15.68    1.14
  10   2  -3   14.60    1.10
  10  -2  -3   15.42    0.93
  -9   2   3  572.52   16.40
   9  -2  -3  530.16   16.51
   9   2  -3  547.35   16.53
   9  -2  -3  569.98   16.25
  -8  -2   3  240.77   10.88
  -8   2   3  258.75   11.10
  -8   2   3  246.19    7.41
  -8   2   3  247.20    7.25
   8   2  -3  233.01    7.49
   8  -2  -3  227.80    7.48
   7  -2  -3    0.23    0.22
  -7   2   3    1.28    0.25
  -7  -2   3    0.28    0.73
  -7   2   3    0.56    0.87
   7  -2  -3    0.04    0.28
   7   2  -3    0.64    0.30
  -6   2   3  553.67   16.93
  -6  -2   3  517.08   18.15
  -6   2   3  494.33   18.11
  -5   2   3  227.05    9.01
  -5  -2   3  216.86    8.92
   4   2  -3    3.87    0.75
   4  -2  -3    2.96    0.65
  -4   2   3    0.90    0.65
  -4  -2   3    3.22    0.90
  -3   2   3   61.52    2.90
   3   2  -3   56.54    2.94
   3  -2  -3   61.71    3.05
  -3  -2   3   61.23    3.43
  -3   2   3   64.51    3.52
  -2  -2   3  327.22   11.20
  -2   2   3  349.80   11.32
  -2   2   3  322.66   10.46
  -2  -2   3  315.81   10.13
  -1  -2   3   18.54    1.61
  -1   2   3   16.98    1.56
  -1   2   3   18.02    1.29
  -1  -2   3   16.41    0.99
   0   2  -3  270.29    9.39
   0  -2  -3  268.24    9.36
   0   2   3  273.01    8.90
   0  -2   3  275.99    8.28
  -1   2  -3  611.32   18.78
  -1  -2  -3  589.27   18.71
   1   2   3  617.07   18.33
   1   2   3  606.91   18.97
  -2   2  -3 1046.83   31.98
  -2  -2  -3 1060.94   31.96
   2   2   3 1102.18   31.76
   2   2   3 1061.68   32.22
  -2  -2  -3 1116.29   31.58
  -2  -2  -3 1093.09   32.10
  -3   2  -3  366.48   11.63
  -3  -2  -3  345.02   11.53
   3   2   3  335.55   11.36
   3   2   3  365.51   11.77
  -3  -2  -3  379.92   11.09
  -3  -2  -3  351.23   11.59
  -4   2  -3   75.93    3.40
  -4  -2  -3   76.53    3.41
   4   2   3   68.66    3.27
  -4  -2  -3   70.46    3.29
  -4  -2  -3   73.84    3.36
  -5   2  -3   73.49    3.45
  -5  -2  -3   71.76    3.38
  -5  -2  -3   73.08    3.32
   5   2   3   67.61    3.37
   6   2   3  173.55    5.94
   6  -2   3  181.01    5.50
   6  -2   3  170.94    5.53
  -6   2  -3  178.74    6.75
  -6  -2  -3  186.33    6.80
  -7   2  -3   10.40    1.32
  -7  -2  -3   12.24    1.40
   7  -2   3   10.46    0.72
   7   2   3   12.83    1.05
   7  -2   3   10.58    0.95
   7   2   3    9.34    0.92
  -8   2  -3  312.79   10.75
  -8  -2  -3  314.57   10.72
   8   2   3  285.16    9.45
   8  -2   3  273.78    9.35
   8   2   3  281.14    9.38
   8  -2   3  298.37    8.87
   9   2   3   18.08    1.44
   9  -2   3   22.30    1.54
   9   2   3   20.52    1.54
  10   2   3   -0.10    0.58
  10  -2   3    0.83    0.51
  10   2   3   -0.22    0.52
  11  -2   3   41.86    2.43
  11   2   3   39.06    2.37
  11   2   3   41.56    2.44
  12  -2   3   21.29    1.67
  12   2   3   17.57    1.56
  12   2   3   20.05    1.64
  13  -2   3   57.39    2.81
  13   2   3   56.61    2.94
 -13  -2  -3   56.48    2.11
 -13  -2  -3   54.31    2.13
 -13  -2  -3   57.29    2.14
 -13   2  -3   53.43    2.04
  13   2   3   54.82    2.04
  13   2   3   51.80    2.81
  13  -2   3   53.87    2.87
  13   2   3   53.76    2.10
  13  -2   3   55.40    2.11
  14   2   3  146.82    5.59
  14  -2   3  141.63    5.53
  14   2   3  150.04    4.70
  14  -2   3  151.74    4.70
 -14  -2  -3  152.36    4.74
 -14  -2  -3  156.44    4.72
 -14   2  -3  154.07    4.66
  14   2   3  135.66    5.52
  14  -2   3  140.94    5.43
  14   2   3  137.90    4.61
 -14  -2  -3  145.58    4.68
 -15  -2  -3   10.91    0.67
 -15  -2  -3   10.32    0.62
 -15   2  -3   11.07    0.67
  15  -2   3   10.31    0.66
  15   2   3   10.94    0.69
 -15  -2  -3   11.22    0.69
 -15   2  -3   10.85    0.63
  15   2   3    9.09    0.59
  16  -2   3   -0.08    0.26
  16   2   3    0.02    0.26
 -16   2  -3   -0.25    0.25
 -16  -2  -3    0.16    0.23
 -16  -2  -3   -0.14    0.11
 -16   2  -3   -0.11    0.21
  17  -2   3   -0.06    0.14
 -17  -2  -3    0.18    0.15
 -17   2  -3    0.07    0.15
 -17  -2  -3   -0.03    0.14
  17   3  -3    0.59    0.16
 -17  -3   3    0.61    0.17
 -17   3   3    0.55    0.17
  16   3  -3   11.90    0.48
 -16  -3   3   11.07    0.43
 -16  -3   3   12.39    0.53
 -15   3   3   28.06    1.04
  15   3  -3   31.04    1.09
  15  -3  -3   29.25    0.98
 -15  -3   3   29.00    1.12
  14   3  -3    0.08    0.41
  14  -3  -3    0.39    0.44
 -14   3   3    0.35    0.28
 -14  -3   3    0.42    0.33
 -14   3   3    0.31    0.25
  14  -3  -3    0.24    0.22
  14   3  -3    0.10    0.28
  14   3  -3    0.44    0.39
 -14   3   3    0.42    0.26
 -13   3   3   49.88    1.70
 -13  -3   3   49.57    1.82
 -13   3   3   51.84    1.79
 -13  -3   3   52.74    1.94
 -13   3   3   52.80    1.81
  13  -3  -3   46.10    1.71
  13   3  -3   50.80    1.82
  13   3  -3   48.86    2.41
  13  -3  -3   48.76    2.41
 -13   3   3   47.85    1.76
 -13   3   3   49.85    1.71
  12  -3  -3    0.05    0.31
  12   3  -3   -0.33    0.46
  12  -3  -3   -0.25    0.51
  11  -3  -3   31.39    1.50
  11   3  -3   31.15    1.75
  11  -3  -3   29.48    1.72
 -11   3   3   29.81    1.54
  10  -3  -3  133.32    4.35
  10  -3  -3  124.99    4.61
  10   3  -3  127.66    4.63
 -10   3   3  133.12    4.46
  -9   3   3    0.84    0.33
   9  -3  -3    1.11    0.31
   9   3  -3    1.13    0.41
   9  -3  -3    0.96    0.36
   8  -3  -3  103.54    3.27
  -8   3   3  101.88    3.44
   8  -3  -3  102.16    3.38
   8   3  -3   89.95    3.45
   8  -3  -3   92.74    3.47
  -8  -3   3   94.35    6.11
  -8   3   3  103.10    6.30
  -7   3   3    0.19    0.21
  -7  -3   3    0.29    0.85
  -7   3   3    0.29    0.77
   7  -3  -3   -0.04    0.29
   7   3  -3   -0.04    0.27
   7  -3  -3    0.51    0.25
  -7   3   3    0.04    0.24
  -7   3   3    1.35    0.59
  -6   3   3   20.43    0.98
  -6   3   3   20.02    1.02
   6  -3  -3   19.75    0.98
  -6   3   3   14.72    2.03
  -6  -3   3   18.72    2.19
  -6   3   3   19.23    1.78
  -5   3   3  534.33   18.05
  -5  -3   3  519.36   17.92
  -5   3   3  538.50   17.02
  -4  -3   3    8.16    1.31
  -4   3   3    8.82    1.35
   4   3  -3    8.91    1.05
   4  -3  -3    9.02    1.07
  -3  -3   3    6.65    1.14
  -3   3   3    5.42    1.06
   3   3  -3    7.30    0.94
   3  -3  -3    6.33    0.89
  -3   3   3    8.83    1.06
  -2  -3   3   41.96    2.68
  -2   3   3   41.19    2.67
  -2   3   3   43.09    3.00
  -2   3   3   45.24    2.50
   1   3  -3  725.63   22.71
   1  -3  -3  756.03   22.73
  -1   3   3  726.13   23.35
  -1   3   3  747.28   22.52
   0   3  -3 1827.43   53.77
   0  -3  -3 1982.64   53.83
   0   3   3 1799.73   54.43
   0  -3  -3 1806.79   53.60
   0   3   3 1850.94   53.72
   0   3  -3 1838.32   53.06
  -1  -3  -3  448.08   14.52
   1   3   3  474.20   15.28
   1   3   3  476.36   14.79
  -2   3  -3  472.22   14.20
  -2  -3  -3  450.96   14.09
   2   3   3  427.10   14.60
  -2  -3  -3  436.80   14.00
  -2  -3  -3  444.14   14.54
   2   3   3  464.60   14.45
  -3   3  -3  389.14   12.65
  -3  -3  -3  405.08   12.68
   3   3   3  399.68   13.15
  -3  -3  -3  410.76   12.95
  -3  -3  -3  402.10   12.48
  -3  -3  -3  391.35   13.02
   3   3   3  393.00   13.05
  -4   3  -3  126.42    4.65
  -4  -3  -3  101.93    4.38
  -4  -3  -3  101.20    4.60
  -4  -3  -3  120.40    4.80
   4   3   3  109.09    4.87
  -5   3  -3   62.45    3.06
  -5  -3  -3   61.06    3.03
  -5  -3  -3   56.69    3.06
   5   3   3   57.42    3.34
  -6   3  -3   48.84    2.03
  -6   3  -3   51.54    2.95
  -6  -3  -3   55.97    3.01
   6   3   3   53.83    2.44
   6  -3   3   56.23    2.37
   6   3   3   54.87    2.37
  -6  -3  -3   59.98    3.11
   6   3   3   55.61    2.29
   6  -3   3   57.35    2.07
  -7   3  -3   41.11    2.62
  -7  -3  -3   37.45    2.52
   7   3   3   39.39    1.97
   7  -3   3   35.96    1.91
   7   3   3   38.75    2.04
  -7   3  -3   33.97    1.61
   7  -3   3   38.66    1.65
   7   3   3   37.13    1.82
   7  -3   3   38.03    1.61
  -8   3  -3  110.24    5.11
  -8  -3  -3  111.96    5.13
   8  -3   3  103.50    3.68
   8   3   3  105.84    4.23
   8   3   3  106.44    3.93
   8  -3   3  103.33    3.63
   8   3   3  100.03    4.07
   8  -3   3  105.95    4.10
   9   3   3   26.51    1.86
   9  -3   3   32.38    1.52
   9   3   3   28.48    1.85
   9  -3   3   32.35    1.91
  10   3   3   83.95    3.74
  10   3   3   79.19    3.60
  10  -3   3   79.24    3.58
  11   3   3    0.24    0.52
  11  -3   3    0.11    0.58
  11   3   3   -0.11    0.54
  12   3   3   76.60    3.56
  12  -3   3   72.78    3.50
  12  -3   3   77.23    3.52
  12   3   3   76.83    3.64
 -13   3  -3    4.51    0.51
 -13  -3  -3    4.53    0.57
  13   3   3    4.34    0.87
  13  -3   3    5.27    0.82
  13   3   3    4.62    0.52
  13  -3   3    3.98    0.52
 -13  -3  -3    4.46    0.50
 -13  -3  -3    4.78    0.60
  13  -3   3    5.03    0.86
  13   3   3    5.27    0.87
  13   3   3    3.63    0.49
 -13  -3  -3    4.16    0.50
 -13  -3  -3    4.49    0.54
 -14   3  -3    5.42    0.51
 -14  -3  -3    5.48    0.55
  14  -3   3    5.70    0.54
  14   3   3    4.32    0.50
 -14  -3  -3    5.61    0.56
 -14  -3  -3    4.68    0.47
  14   3   3    4.52    0.80
 -15  -3  -3   46.50    1.11
  15   3   3   43.17    1.00
 -15   3  -3   47.17    1.05
  15   3   3   44.25    1.04
  15  -3   3   44.26    1.03
 -16  -3  -3   29.44    0.74
 -16  -3  -3   28.76    0.74
 -16   3  -3   29.14    0.72
  16  -3   3   27.68    0.67
  16   3   3   27.36    0.67
 -17   3  -3    3.97    0.24
 -17  -3  -3    4.23    0.24
 -17   4   3    0.13    0.11
 -17  -4   3    0.17    0.12
  16   4  -3    0.25    0.21
 -16  -4   3    0.23    0.23
 -16  -4   3    0.21    0.17
 -15  -4   3   22.21    0.84
  15   4  -3   22.72    0.84
 -15  -4   3   20.01    0.87
 -15   4   3   21.75    0.81
 -14   4   3   25.18    1.00
 -14   4   3   22.22    0.95
 -14   4   3   23.05    0.97
  14   4  -3   24.38    1.04
  14  -4  -3   23.69    0.93
 -14  -4   3   24.72    1.12
 -14   4   3   23.77    1.00
  13   4  -3    2.79    0.40
 -13   4   3    2.33    0.34
 -13   4   3    2.66    0.30
 -13   4   3    2.40    0.33
  13  -4  -3    2.42    0.58
  13   4  -3    3.25    0.64
 -13   4   3    2.77    0.34
 -13   4   3    2.52    0.30
 -13   4   3    2.08    0.32
 -13  -4   3    3.16    0.49
  12  -4  -3    5.40    0.77
  12  -4  -3    7.07    0.69
 -12   4   3    6.50    0.68
  11  -4  -3  209.74    7.18
  11  -4  -3  220.44    6.88
 -11   4   3  218.35    6.96
  10  -4  -3  525.95   15.54
  10  -4  -3  519.02   15.22
 -10   4   3  502.97   15.31
  -9   4   3   64.70    2.56
   9  -4  -3   64.84    2.46
   9  -4  -3   63.71    2.64
   9  -4  -3   67.83    2.41
  -8   4   3    7.00    0.61
   8  -4  -3    6.76    0.62
   8  -4  -3    6.23    0.66
  -8   4   3    7.21    0.66
  -8  -4   3    8.58    1.79
   8  -4  -3    7.95    0.59
  -7   4   3   41.64    1.63
   7  -4  -3   39.80    1.69
  -7   4   3   40.19    2.88
   7  -4  -3   35.74    1.68
  -7   4   3   43.75    1.69
  -7   4   3   41.86    1.75
  -7  -4   3   34.46    3.33
   7  -4  -3   50.55    3.40
  -6   4   3    4.23    0.44
  -6   4   3    3.76    0.42
   6  -4  -3    4.86    0.50
  -6   4   3    4.14    0.94
   6  -4  -3    4.52    0.47
  -6   4   3    4.81    0.50
  -6  -4   3    4.66    0.44
   6  -4  -3    5.67    1.17
  -6  -4   3    3.59    1.10
  -5   4   3   36.67    1.57
  -5   4   3   40.25    2.66
   5  -4  -3   39.13    1.59
   4  -4  -3    0.35    0.75
  -4  -4   3    1.14    0.69
  -4   4   3    1.16    0.67
  -4   4   3    0.61    0.58
   3  -4  -3  192.42    7.52
  -3   4   3  176.63    8.15
  -3  -4   3  187.98    7.51
  -3   4   3  181.27    7.49
   3  -4  -3  202.55    6.88
  -2   4   3  900.75   29.60
   2  -4  -3  906.09   28.69
  -2   4   3  893.11   28.64
  -2  -4   3  932.65   28.66
   2   4  -3 1006.58   28.60
  -2   4   3 1001.98   28.80
   2  -4  -3  949.04   28.06
  -1   4   3 1255.25   38.07
   1  -4  -3 1240.06   37.18
   1   4  -3 1232.69   36.94
   1  -4  -3 1206.24   36.84
  -1   4   3 1275.04   37.31
   1   4  -3 1286.61   36.88
   0   4   3  103.47    4.95
   0  -4  -3   91.87    4.25
   0  -4  -3   91.87    4.00
   0   4  -3   96.59    4.00
   0   4   3   93.63    4.43
   1   4   3   66.24    3.73
  -1  -4  -3   64.60    3.28
  -1  -4  -3   65.55    3.01
   1   4   3   67.28    3.57
  -2  -4  -3  382.84   12.02
   2   4   3  355.05   12.29
  -2  -4  -3  354.12   11.67
  -2  -4  -3  345.05   11.26
   2   4   3  348.44   12.20
   3   4   3  402.32   13.32
  -3  -4  -3  390.37   13.10
  -3  -4  -3  392.05   12.70
  -3  -4  -3  400.93   12.49
   3   4   3  395.91   13.54
  -4  -4  -3  606.32   19.82
  -4  -4  -3  648.16   19.93
   4   4   3  609.78   20.37
  -4  -4  -3  655.36   19.30
  -5  -4  -3   -0.15    0.58
   5  -4   3    0.11    0.21
   5   4   3    0.54    0.34
  -5   4  -3    0.14    0.23
  -5  -4  -3    0.88    0.49
   5   4   3   -0.60    0.83
   5  -4   3    0.21    0.43
   5   4   3    0.50    0.44
   6  -4   3   19.45    1.26
   6   4   3   20.89    1.42
   6  -4   3   22.01    1.11
   6  -4   3   21.13    1.42
  -6  -4  -3   20.99    1.71
   6   4   3   20.99    1.31
   6  -4   3   21.87    1.08
  -6  -4  -3   21.27    1.92
  -6   4  -3   20.64    1.08
   7  -4   3   52.16    2.11
  -7  -4  -3   57.02    3.16
  -7   4  -3   49.37    2.08
   7   4   3   53.69    2.60
   7   4   3   54.52    2.42
   7  -4   3   54.27    2.09
   7  -4   3   48.31    2.35
   8  -4   3   57.90    2.71
  -8   4  -3   56.66    2.38
   8  -4   3   60.10    2.39
   8   4   3   59.05    2.88
   8   4   3   59.68    2.67
   8  -4   3   59.79    2.34
   9   4   3   19.42    1.56
   9   4   3   18.69    1.37
   9  -4   3   17.52    1.11
   9   4   3   19.05    1.48
   9  -4   3   17.39    1.38
  10   4   3   14.75    1.42
  10   4   3   17.28    1.32
  10  -4   3   14.11    1.02
  10  -4   3   15.80    1.44
  10  -4   3   15.65    1.36
  10   4   3   15.44    1.39
  11  -4   3   80.06    3.66
  11   4   3   75.92    3.66
  11   4   3   75.86    3.52
  11  -4   3   78.37    3.54
  12  -4   3    9.89    1.17
  12   4   3    7.96    1.08
  12  -4   3   11.43    1.20
 -13  -4  -3    0.78    0.41
 -13  -4  -3    0.42    0.33
  13  -4   3    0.36    0.34
  13  -4   3    0.30    0.47
  13   4   3    0.44    0.52
 -13   4  -3    0.30    0.29
  13  -4   3    0.88    0.57
 -14  -4  -3   25.80    1.18
 -14  -4  -3   26.22    1.12
  14  -4   3   25.46    1.12
 -14   4  -3   25.61    1.11
  15   4   3   58.35    1.47
 -15  -4  -3   57.50    1.39
 -15   4  -3   61.30    1.48
  15   4   3   58.78    1.42
  15  -4   3   60.10    1.41
 -16   4  -3   11.74    0.55
  16  -4   3   11.06    0.51
  16   4   3   10.42    0.49
 -16  -5   3    0.33    0.21
  16   5  -3    0.48    0.16
 -16  -5   3    0.25    0.18
 -15  -5   3    4.50    0.37
 -15   5   3    4.32    0.33
 -15   5   3    5.19    0.36
 -15  -5   3    4.38    0.42
  15   5  -3    4.56    0.38
  14   5  -3   70.21    2.26
 -14   5   3   63.20    2.18
 -14  -5   3   71.09    2.30
 -14   5   3   65.30    2.20
 -14  -5   3   66.26    2.34
 -14   5   3   66.99    2.18
 -14   5   3   70.31    2.21
 -13   5   3    0.13    0.23
 -13   5   3    0.21    0.22
  13   5  -3    0.16    0.43
 -13   5   3    0.02    0.24
  13   5  -3    0.21    0.29
 -13   5   3    0.22    0.21
 -13   5   3   -0.05    0.25
 -12   5   3    5.97    0.65
 -12   5   3    6.22    0.41
 -12   5   3    6.01    0.40
  12  -5  -3    5.05    0.59
 -12   5   3    5.23    0.44
 -12  -5   3    5.54    0.59
  12   5  -3    5.60    0.49
 -12   5   3    5.41    0.44
  12  -5  -3    6.74    0.50
 -11   5   3   23.64    1.34
  11  -5  -3   26.63    1.36
 -10   5   3  127.16    4.44
 -10   5   3  131.03    4.49
  10  -5  -3  131.00    4.41
  10  -5  -3  132.68    4.35
  -9   5   3   70.71    2.66
   9  -5  -3   69.06    2.56
  -9   5   3   66.69    2.69
   9  -5  -3   69.06    2.61
  -8   5   3  134.04    4.47
   8  -5  -3  138.18    4.40
  -8   5   3  132.96    4.54
   8  -5  -3  131.01    4.48
   7  -5  -3   11.18    1.65
   7  -5  -3   12.50    0.84
  -7   5   3   13.44    0.85
  -7   5   3   11.13    0.84
  -7  -5   3   10.57    0.75
   7  -5  -3   12.50    0.75
   6  -5  -3   23.55    2.41
  -6   5   3   23.60    1.15
   6  -5  -3   21.86    1.17
  -6   5   3   22.94    1.23
  -6  -5   3   24.66    1.17
  -6   5   3   26.15    2.30
   5  -5  -3   84.78    4.70
  -5   5   3   80.64    2.90
  -5   5   3   81.03    2.90
   5  -5  -3   82.53    2.96
  -5   5   3   82.24    2.98
  -5  -5   3   87.42    2.88
  -5   5   3   84.13    4.46
  -4   5   3   87.31    3.04
  -4   5   3   89.48    5.51
   4  -5  -3   85.07    4.62
  -4   5   3   84.67    2.98
   4  -5  -3   83.27    3.05
  -4  -5   3   85.92    2.91
  -4   5   3   83.92    3.03
   4   5  -3   96.50    4.91
  -4   5   3   80.58    4.39
   3   5  -3   15.74    1.77
  -3  -5   3   14.31    0.80
   3  -5  -3   15.13    1.75
  -3   5   3   15.15    2.07
   3  -5  -3   14.86    1.45
   3  -5  -3   13.48    0.92
   3  -5  -3   14.72    0.96
  -2   5   3  183.02    7.75
   2   5  -3  204.25    7.86
  -2   5   3  193.71    8.58
   2  -5  -3  204.25    7.48
   1   5  -3   50.12    3.02
  -1   5   3   50.41    3.22
   1  -5  -3   50.56    2.93
  -1   5   3   40.68    3.25
   1  -5  -3   52.21    3.13
   0   5   3   -0.37    0.75
   0   5   3    0.62    0.72
   0  -5  -3   -0.16    0.58
   0  -5  -3   -0.14    0.59
   1   5   3   65.87    3.92
   1   5   3   66.46    3.97
  -1  -5  -3   67.25    3.60
  -1  -5  -3   77.56    3.78
   2   5   3 1963.10   59.18
   2   5   3 2011.86   58.90
  -2  -5  -3 2022.99   58.54
  -2  -5  -3 1997.48   58.32
  -2  -5  -3 2004.79   58.84
   3  -5   3 1342.79   38.85
  -3  -5  -3 1371.65   40.84
   3   5   3 1437.07   41.04
  -3  -5  -3 1406.12   40.99
   3   5   3 1365.33   41.61
   3  -5   3 1382.93   39.45
   4  -5   3   64.36    2.25
  -4   5  -3   64.72    2.25
   4   5   3   62.85    2.62
   4  -5   3   60.51    2.23
  -4  -5  -3   59.68    3.48
  -4  -5  -3   56.03    3.46
   4   5   3   62.95    2.67
   4   5   3   58.90    3.92
  -5  -5  -3    2.30    0.86
   5   5   3    0.78    0.45
   5   5   3    3.19    1.02
   5  -5   3    1.78    0.32
  -5   5  -3    1.26    0.31
   5   5   3    0.71    0.41
   5  -5   3    1.25    0.32
  -6  -5  -3    1.67    0.67
  -6   5  -3    0.79    0.31
   6   5   3    0.16    0.38
   6  -5   3    0.68    0.31
   6  -5   3    0.65    0.31
   6  -5   3    0.18    0.37
   6   5   3    2.35    0.58
   6   5   3    1.34    0.86
   7   5   3    3.40    0.63
   7  -5   3    2.65    0.44
   7  -5   3    2.53    0.44
   7  -5   3    3.29    0.72
   7   5   3    2.43    0.61
  -8   5  -3   31.84    1.63
   8   5   3   37.36    2.02
   8  -5   3   32.87    1.59
   8  -5   3   35.25    1.66
   8  -5   3   29.79    2.03
   8   5   3   32.84    2.06
   9   5   3   47.52    2.62
   9  -5   3   47.21    2.64
   9   5   3   44.96    2.42
   9  -5   3   47.57    2.07
  10   5   3   50.53    2.80
  10  -5   3   53.11    2.87
  10   5   3   49.63    2.58
  10  -5   3   53.90    2.28
  11  -5   3    6.38    0.98
  11   5   3    6.66    1.00
  11  -5   3    5.24    0.65
  11   5   3    6.80    0.88
 -12  -5  -3    1.55    0.41
  12  -5   3    1.59    0.65
  12   5   3    1.57    0.69
 -12   5  -3    1.96    0.37
 -12  -5  -3    0.97    0.41
 -12   5  -3    2.03    0.36
  13  -5   3    6.37    0.91
 -13  -5  -3    6.27    0.63
 -13  -5  -3    7.54    0.60
 -13   5  -3    8.35    0.57
 -14   5  -3    0.40    0.29
 -14  -5  -3    0.15    0.32
 -14  -5  -3    0.58    0.33
  14   5   3   -0.17    0.17
 -14  -5  -3    0.18    0.29
 -15   5  -3   21.18    0.85
 -15  -5  -3   21.03    0.90
 -15  -5  -3   19.96    0.83
 -15  -5  -3   22.12    0.91
  15  -5   3   20.73    0.84
  15  -5   3   18.93    0.82
  15   5   3   20.42    0.87
 -16  -5  -3    1.78    0.22
  16   5   3    1.37    0.18
 -16  -5  -3    1.76    0.21
 -16   5  -3    1.61    0.20
 -16  -6   3    7.53    0.35
 -16   6   3    7.44    0.32
 -16  -6   3    7.13    0.33
 -15   6   3    3.71    0.29
 -15  -6   3    3.49    0.34
 -15   6   3    2.45    0.25
  15   6  -3    3.04    0.28
 -15  -6   3    3.51    0.29
 -15  -6   3    3.48    0.35
 -14   6   3    0.18    0.21
  14   6  -3    0.02    0.25
 -14  -6   3   -0.07    0.27
 -14   6   3    0.08    0.21
 -14   6   3    0.03    0.20
 -14  -6   3   -0.03    0.30
 -13   6   3    5.06    0.39
 -13   6   3    4.49    0.39
 -13  -6   3    5.35    0.53
 -13  -6   3    4.13    0.47
 -13   6   3    4.43    0.37
  13   6  -3    4.34    0.68
 -13   6   3    4.53    0.40
 -12   6   3   37.91    1.39
  12  -6  -3   41.11    1.43
  12  -6  -3   35.85    1.69
 -12   6   3   37.31    1.30
 -12  -6   3   38.03    1.59
 -12   6   3   36.76    1.38
 -12  -6   3   38.55    1.55
  12   6  -3   35.30    2.01
  11  -6  -3    4.31    0.53
  11   6  -3    3.74    0.72
 -11   6   3    4.01    0.57
  10  -6  -3    0.58    0.33
 -10   6   3    0.80    0.37
 -10   6   3    0.39    0.35
  10   6  -3    0.81    0.50
   9  -6  -3  204.13    6.47
   9   6  -3  214.09    7.05
  -9   6   3  206.43    6.57
  -9   6   3  205.42    6.63
   9  -6  -3  197.85    6.47
  -8   6   3   35.73    1.67
   8  -6  -3   34.45    1.59
   8  -6  -3   38.22    1.59
  -8   6   3   33.73    1.69
   7  -6  -3   11.52    0.78
  -7   6   3   11.23    0.87
  -6  -6   3   10.69    0.79
  -6   6   3   10.94    0.85
  -5  -6   3  244.36    7.56
  -5   6   3  251.57    7.72
  -5   6   3  246.42    9.83
   5   6  -3  247.15   10.60
   5  -6  -3  247.83    7.65
  -5   6   3  240.40    7.57
   5  -6  -3  235.83    9.94
  -5   6   3  247.70   11.40
   4  -6  -3   33.55    1.67
  -4  -6   3   33.47    1.59
  -4  -6   3   37.61    1.56
  -4   6   3   36.11    1.67
  -4   6   3   32.88    2.78
   4   6  -3   34.98    3.10
  -4   6   3   36.80    1.61
  -4   6   3   35.00    1.61
  -4   6   3   38.06    3.57
   4  -6  -3   34.80    2.95
   3  -6  -3    5.66    0.65
  -3   6   3    5.77    0.60
  -3  -6   3    6.58    0.56
   3  -6  -3    5.16    0.61
  -3   6   3    5.37    0.61
   3  -6  -3    6.03    0.66
  -3   6   3    5.76    1.39
   3  -6  -3    6.22    1.22
   3  -6  -3    5.64    0.99
  -3  -6   3    6.37    0.62
   3   6  -3    5.20    1.21
  -3   6   3    4.72    1.12
  -2  -6   3   10.80    0.83
  -2   6   3   10.96    0.84
   2  -6  -3   11.10    0.90
  -2   6   3   11.95    0.87
   2  -6  -3   10.96    0.89
   2  -6  -3    9.75    0.86
  -2   6   3   11.27    0.86
  -2   6   3   10.77    0.83
   2  -6  -3    8.96    1.29
  -2   6   3    9.14    1.75
   2   6  -3   11.15    1.62
  -1  -6   3  361.43   11.26
  -1   6   3  363.79   11.28
   1  -6  -3  379.73   11.38
  -1   6   3  371.73   11.28
   1  -6  -3  366.66   11.36
  -1   6   3  368.37   11.23
  -1   6   3  338.96   13.66
   1  -6  -3  372.81   13.13
   1  -6  -3  397.71   12.89
  -1  -6   3  378.57   10.98
  -1   6   3  363.85   11.19
  -1   6   3  394.50   13.65
   0  -6   3   62.49    2.65
   0   6   3   64.36    2.57
   0  -6   3   70.60    2.40
   0  -6  -3   66.48    2.74
   0  -6  -3   61.11    2.68
   0   6   3   63.28    4.12
   0  -6  -3   65.01    3.78
   0  -6  -3   74.31    3.87
   0   6   3   64.82    4.14
   0   6   3   68.10    2.65
   1  -6   3   51.95    2.40
   1   6   3   59.12    2.40
   1   6   3   50.21    3.53
  -1  -6  -3   60.18    3.53
  -1  -6  -3   62.26    3.54
   1   6   3   55.68    2.40
   1   6   3   54.42    3.78
   1   6   3   56.41    2.33
   1  -6   3   60.35    2.12
   2   6   3  155.32    6.90
  -2  -6  -3  158.97    6.92
   2  -6   3  153.47    4.95
   2  -6   3  158.32    5.52
   2   6   3  160.24    5.47
   2   6   3  160.17    5.34
   2  -6   3  169.55    5.03
   2   6   3  162.55    7.50
   3  -6   3  484.00   14.15
   3   6   3  482.44   14.75
  -3  -6  -3  487.94   16.39
  -3  -6  -3  509.91   16.52
   3   6   3  482.85   17.28
   3  -6   3  487.32   14.20
   3  -6   3  488.24   14.84
   4  -6   3   21.27    1.05
  -4   6  -3   21.85    1.08
   4  -6   3   20.35    1.06
  -4  -6  -3   22.84    2.19
  -4  -6  -3   21.11    2.01
   4   6   3   22.51    2.52
   4  -6   3   24.90    1.55
   5  -6   3  215.93    6.85
   5   6   3  228.57    7.48
   5  -6   3  222.17    6.88
  -5   6  -3  228.28    6.90
  -5  -6  -3  222.28    8.96
   5   6   3  211.26    9.77
   5  -6   3  218.50    7.56
   6  -6   3   70.80    2.66
  -6   6  -3   71.75    2.69
   6   6   3   72.34    3.17
   7  -6   3    0.53    0.36
   7  -6   3    0.82    0.36
  -7   6  -3    0.87    0.36
   7   6   3    1.35    0.57
   8  -6   3    2.31    0.49
  -8   6  -3    2.11    0.49
   8   6   3    1.12    0.58
   8  -6   3    2.51    0.76
   8  -6   3    1.85    0.44
  -9   6  -3   81.43    3.28
   9  -6   3   86.24    3.29
   9   6   3   89.66    3.79
   9  -6   3   86.97    3.25
   9  -6   3   82.40    3.91
  10   6   3    5.10    0.81
  10  -6   3    4.00    0.58
  10  -6   3    4.89    0.94
  11  -6   3   54.44    1.92
 -11   6  -3   57.97    1.98
  11  -6   3   58.24    3.02
  11   6   3   54.82    2.73
  11  -6   3   56.86    2.40
  12   6   3   24.84    1.65
  12  -6   3   26.07    1.08
 -12   6  -3   29.82    1.19
 -12  -6  -3   29.74    1.35
  12  -6   3   26.07    1.88
 -12  -6  -3   29.94    1.36
 -12   6  -3   30.60    1.20
 -12  -6  -3   28.18    1.28
 -13  -6  -3   11.36    0.73
  13  -6   3    9.24    0.64
 -13  -6  -3   11.25    0.69
 -13  -6  -3   10.69    0.73
 -13   6  -3   11.64    0.64
  14   6   3    0.40    0.23
 -14   6  -3    0.64    0.26
 -14  -6  -3    0.76    0.31
  14  -6   3    0.41    0.28
  14  -6   3    0.02    0.12
 -14  -6  -3    0.81    0.33
 -14  -6  -3    0.61    0.29
 -15  -6  -3   36.38    1.28
  15  -6   3   37.75    1.26
 -15  -6  -3   38.91    1.31
 -15  -6  -3   35.42    1.25
 -15   6  -3   36.25    1.24
  15   6   3   36.06    1.28
 -15  -7   3    2.29    0.26
 -15   7   3    2.65    0.21
 -15  -7   3    2.08    0.25
 -15   7   3    2.08    0.20
 -14  -7   3   12.48    0.65
 -14   7   3   11.63    0.55
 -14   7   3   12.03    0.54
 -14  -7   3   11.06    0.59
 -14  -7   3   12.74    0.65
 -14   7   3   11.54    0.54
 -13  -7   3   20.28    0.92
 -13   7   3   19.43    0.81
 -13   7   3   19.52    0.80
 -13   7   3   20.15    0.83
 -13  -7   3   19.61    0.97
 -13   7   3   19.76    0.82
 -12  -7   3    0.88    0.33
  12   7  -3    0.50    0.49
 -12   7   3    1.14    0.27
  12  -7  -3    1.16    0.29
 -12  -7   3    1.55    0.40
 -12   7   3    0.90    0.25
  12  -7  -3    0.65    0.28
 -12   7   3    0.82    0.22
  12  -7  -3    0.99    0.35
 -11   7   3   24.99    1.35
  11  -7  -3   28.57    1.25
 -11   7   3   26.59    1.02
 -11  -7   3   26.89    1.27
 -11   7   3   26.08    1.05
  11   7  -3   24.90    1.68
  11  -7  -3   25.73    1.33
 -11   7   3   25.95    1.06
 -11  -7   3   24.89    1.21
 -11   7   3   22.46    1.29
  11  -7  -3   26.34    1.07
 -11  -7   3   26.29    1.28
  11  -7  -3   24.57    1.28
 -11   7   3   24.09    0.97
 -10   7   3  336.85   10.27
 -10   7   3  332.99   10.27
  10   7  -3  333.46   10.81
  10  -7  -3  340.93   10.18
  10  -7  -3  329.52   10.15
  -9   7   3   56.84    2.34
  -9   7   3   54.25    2.34
   9   7  -3   56.91    2.72
   9  -7  -3   55.35    2.19
   9  -7  -3   54.50    2.23
   9  -7  -3   54.95    2.24
   8  -7  -3    1.50    0.44
  -8   7   3    0.61    0.41
  -8   7   3    1.14    0.41
   8   7  -3    1.15    0.52
   8  -7  -3    1.26    0.38
   8  -7  -3    0.84    0.39
   7  -7  -3   62.50    2.57
  -7   7   3   66.66    2.68
   7   7  -3   62.41    2.87
   7  -7  -3   69.49    2.53
   7  -7  -3   66.04    2.53
   6   7  -3   -0.08    0.36
   6  -7  -3    0.59    0.36
  -6   7   3    0.18    0.38
   6  -7  -3    0.33    0.32
  -5   7   3  394.34   12.28
  -5   7   3  417.34   12.47
  -5  -7   3  421.24   12.32
   5  -7  -3  411.66   12.36
  -4   7   3   55.22    4.57
   4   7  -3   52.48    4.18
  -4   7   3   50.19    2.15
  -4  -7   3   53.98    2.14
  -4   7   3   52.43    2.25
   4  -7  -3   49.87    2.28
   3  -7  -3  716.53   21.24
  -3   7   3  728.06   21.13
  -3   7   3  688.67   24.82
   3  -7  -3  740.57   23.85
  -3   7   3  741.47   24.02
   3   7  -3  690.31   24.22
  -3   7   3  728.60   21.15
   3  -7  -3  705.11   21.23
   2  -7  -3  270.75    8.91
   2  -7  -3  288.74    8.94
  -2   7   3  272.99    8.81
  -2  -7   3  298.15    8.61
   2  -7  -3  273.67   10.33
  -2   7   3  284.76    8.84
  -2  -7   3  270.08    8.76
   2  -7  -3  281.49    8.96
  -1   7   3  112.25    4.07
  -1   7   3  109.90    4.08
   1  -7  -3  112.47    4.16
   1  -7  -3  113.45    4.20
  -1   7   3  111.66    4.04
  -1  -7   3  116.24    3.82
   1  -7  -3  116.31    5.79
   1  -7  -3  106.49    5.33
  -1  -7   3  111.77    4.07
   0  -7   3   59.13    2.64
   0   7   3   65.76    2.66
   0  -7   3   67.20    2.40
   0   7   3   62.15    2.65
   0  -7  -3   60.17    2.71
   0   7   3   62.20    4.31
   0  -7  -3   68.54    3.94
   0  -7  -3   68.49    4.08
   1  -7   3   17.37    1.22
   1  -7   3   16.28    0.92
   1   7   3   14.31    1.08
   1   7   3   16.51    1.17
   1   7   3   15.33    1.14
   1   7   3   12.92    1.99
  -1  -7  -3   16.55    1.25
  -1  -7  -3   15.15    1.18
  -1  -7  -3   14.73    1.76
  -1  -7  -3   16.95    1.98
   2   7   3   28.46    3.00
   2  -7   3   30.38    1.34
   2  -7   3   29.28    1.74
   2   7   3   31.34    1.76
   2  -7   3   31.67    1.39
   2   7   3   31.83    1.69
  -2  -7  -3   32.49    2.68
  -3  -7  -3   34.79    2.77
   3   7   3   37.52    2.01
   3  -7   3   37.70    1.57
   3  -7   3   36.43    2.02
   3   7   3   34.53    3.34
   4   7   3    0.97    0.53
   4  -7   3    2.39    0.41
   4  -7   3    0.85    0.57
  -5   7  -3    7.99    0.69
   5  -7   3    6.26    0.62
   5  -7   3    7.78    1.01
   5  -7   3    6.20    0.62
   6  -7   3  156.82    5.06
  -6   7  -3  155.71    5.09
   6   7   3  143.92    5.64
   6  -7   3  151.40    5.05
   6  -7   3  150.61    5.82
   7  -7   3  118.96    4.24
  -7   7  -3  120.75    4.26
   7   7   3  125.70    4.91
   7  -7   3  127.98    5.08
   8  -7   3  393.90   11.93
  -8   7  -3  379.18   11.91
   8  -7   3  394.05   11.89
   8   7   3  400.74   12.67
   8  -7   3  392.25   12.86
   9   7   3  107.15    4.32
   9  -7   3  100.00    3.69
  -9   7  -3   92.52    3.69
   9  -7   3  104.33    3.76
  10  -7   3   22.44    1.83
  10  -7   3   25.21    1.40
  10   7   3   23.00    1.67
 -11  -7  -3    0.50    0.39
  11  -7   3    0.47    0.26
 -11  -7  -3    0.43    0.38
 -11  -7  -3    0.49    0.36
  11  -7   3    0.64    0.37
  11   7   3   -0.09    0.47
  12  -7   3   23.57    1.12
 -12  -7  -3   23.42    1.13
  12  -7   3   23.01    1.68
  12   7   3   25.34    1.10
 -12  -7  -3   26.17    1.21
 -12   7  -3   23.52    1.00
 -12   7  -3   23.71    1.00
  12  -7   3   23.35    0.95
  13  -7   3    7.45    0.42
  13   7   3    8.33    0.53
 -13  -7  -3    8.48    0.58
  13  -7   3    7.47    0.55
 -13  -7  -3    7.44    0.58
 -13  -7  -3    7.90    0.55
 -13   7  -3    8.04    0.50
  14   7   3   12.02    0.57
 -14  -7  -3   13.13    0.64
 -14   7  -3   12.54    0.58
 -14  -7  -3   13.61    0.64
  14  -7   3   13.15    0.64
 -15   7  -3   12.28    0.48
 -15  -7  -3   12.82    0.50
 -14  -8   3    0.58    0.21
 -14   8   3    0.74    0.19
 -14   8   3    0.88    0.18
 -14  -8   3    1.20    0.22
 -14   8   3    0.74    0.19
 -13   8   3    4.05    0.31
 -13   8   3    4.13    0.33
 -13   8   3    4.62    0.32
 -13  -8   3    4.57    0.43
 -13   8   3    3.89    0.32
 -13  -8   3    4.54    0.39
 -12  -8   3    0.38    0.31
 -12   8   3    0.26    0.17
 -12  -8   3    0.71    0.36
 -12   8   3    0.16    0.21
 -12   8   3    0.33    0.21
 -12  -8   3    0.31    0.32
 -11   8   3   19.81    0.82
  11  -8  -3   18.93    1.07
 -11   8   3   19.50    0.79
 -11   8   3   18.84    0.84
  11   8  -3   18.28    1.37
 -11   8   3   19.11    0.84
 -11  -8   3   18.94    1.04
 -11  -8   3   19.53    1.00
  11  -8  -3   23.14    0.90
 -11  -8   3   19.29    1.04
  11  -8  -3   22.34    1.03
 -11   8   3   20.16    1.15
  11  -8  -3   19.73    1.08
  10  -8  -3    5.65    0.43
 -10   8   3    4.28    0.39
 -10  -8   3    5.26    0.58
  10  -8  -3    2.64    0.45
 -10   8   3    4.42    0.36
 -10   8   3    4.42    0.39
  10  -8  -3    3.58    0.54
 -10   8   3    3.58    0.52
  10   8  -3    2.85    0.67
  10  -8  -3    4.77    0.42
 -10  -8   3    4.78    0.59
  10  -8  -3    4.35    0.55
 -10   8   3    4.87    0.58
   9  -8  -3  433.53   12.78
   9  -8  -3  419.27   12.77
   9  -8  -3  443.13   12.84
  -9   8   3  434.53   12.95
   9   8  -3  416.48   13.45
  -9   8   3  420.51   12.93
   8  -8  -3  259.90    7.82
   8  -8  -3  255.32    7.80
   8  -8  -3  256.41    7.84
   8  -8  -3  236.43    7.86
  -8   8   3  253.97    7.96
   8   8  -3  242.11    8.37
  -8   8   3  246.67    7.97
   7  -8  -3   99.03    3.53
   7  -8  -3  100.85    3.56
   7  -8  -3  102.75    3.63
   7   8  -3   96.66    3.99
  -7   8   3   98.56    3.71
   6  -8  -3  231.84    7.30
   6  -8  -3  235.59    7.22
  -6   8   3  218.58    7.40
  -5   8   3   13.28    1.05
   5  -8  -3   13.35    0.97
   4  -8  -3  232.60    7.53
   4  -8  -3  227.44    7.74
  -4  -8   3  248.71    7.54
  -4   8   3  247.36    7.72
  -4   8   3  230.45    7.53
  -3   8   3    9.01    0.89
  -3   8   3    9.33    0.85
   3  -8  -3    7.84    0.85
  -2   8   3    3.00    0.57
  -2  -8   3    3.07    0.51
   2  -8  -3    3.54    0.63
  -2   8   3    3.52    0.61
   2  -8  -3    3.76    0.65
  -1   8   3  308.26    9.62
   1  -8  -3  296.50    9.69
   1  -8  -3  302.19    9.67
  -1   8   3  297.63    9.60
   1  -8  -3  304.02    9.78
  -1  -8   3  305.48    9.28
  -1   8   3  303.89    9.59
   0  -8   3    3.21    0.59
   0   8   3    2.96    0.62
   0  -8   3    3.35    0.49
   0  -8  -3    2.04    0.55
   0  -8  -3    2.20    0.57
   0   8   3    2.03    0.54
   0   8   3    3.11    0.58
   1  -8   3    3.33    0.64
   1   8   3    4.28    0.66
  -1  -8  -3    2.75    0.62
  -1  -8  -3    3.66    0.68
   1  -8   3    2.83    0.46
   2   8   3    3.16    0.64
  -2  -8  -3    3.76    0.73
  -2  -8  -3    3.65    0.71
   2  -8   3    4.77    0.48
   2   8   3    4.71    0.78
   2   8   3    2.93    0.63
   2  -8   3    3.25    0.65
  -3  -8  -3  534.56   16.75
   3   8   3  546.14   16.52
   3  -8   3  554.87   16.75
   3   8   3  538.40   16.67
   3  -8   3  543.22   15.93
   4   8   3  235.03    7.76
   4  -8   3  226.80    7.10
   4   8   3  226.70    7.82
   4   8   3  216.23    7.59
   4  -8   3  231.90    7.89
   5  -8   3   77.57    2.94
   5  -8   3   86.36    3.75
   5  -8   3   80.85    2.99
   5   8   3   82.21    3.63
   6  -8   3    1.43    0.43
   6  -8   3    1.40    0.40
   6  -8   3    2.82    0.81
  -6   8  -3    2.19    0.47
   6   8   3    2.96    0.74
  -7   8  -3  193.79    6.38
   7  -8   3  198.31    7.25
   7  -8   3  193.55    6.36
   7  -8   3  197.50    6.36
  -8   8  -3   21.80    1.34
   8  -8   3   24.43    1.39
   8  -8   3   25.00    1.95
   8   8   3   24.91    1.80
   9  -8   3    1.37    0.64
  -9   8  -3    0.83    0.40
   9   8   3    1.63    0.62
   9  -8   3    1.51    0.45
   9   8   3    1.15    0.52
  10  -8   3   45.40    1.85
 -10  -8  -3   46.73    1.86
  10  -8   3   43.69    1.62
  10  -8   3   42.69    2.56
  10   8   3   48.54    1.82
 -10  -8  -3   50.50    1.95
 -10  -8  -3   47.82    1.83
  10  -8   3   45.52    1.55
  10  -8   3   48.10    2.09
  10   8   3   44.66    2.44
  10  -8   3   46.19    1.65
  11  -8   3   85.10    2.74
  11   8   3   85.57    2.88
  11   8   3   83.39    2.76
 -11  -8  -3   87.99    2.94
 -11  -8  -3   87.56    2.92
 -11  -8  -3   86.37    2.99
  11  -8   3   88.67    3.20
  11   8   3   91.19    3.62
  12   8   3    9.37    0.61
 -12  -8  -3    9.95    0.63
 -12  -8  -3   10.91    0.66
 -12  -8  -3   10.45    0.69
  12  -8   3    9.27    0.51
  13   8   3    0.14    0.24
 -13  -8  -3    0.11    0.22
  13  -8   3   -0.11    0.25
  13  -8   3    0.17    0.17
 -13   8  -3   -0.11    0.22
  14   8   3    1.24    0.17
  14  -8   3    1.41    0.22
 -14  -8  -3    1.25    0.24
  14   8   3    1.03    0.23
 -14  -9   3   31.25    1.03
 -14   9   3   32.22    1.02
 -13  -9   3   16.79    0.75
 -13   9   3   16.77    0.66
 -13   9   3   17.48    0.66
 -13   9   3   16.60    0.66
 -13   9   3   18.04    0.64
 -13  -9   3   17.28    0.73
 -13  -9   3   17.83    0.71
 -12  -9   3    4.51    0.42
 -12   9   3    3.93    0.30
 -12  -9   3    4.49    0.43
 -12   9   3    3.66    0.31
 -12   9   3    4.08    0.31
 -12  -9   3    4.19    0.40
 -11   9   3    0.45    0.23
 -11   9   3    0.37    0.18
 -11  -9   3    0.47    0.31
  11  -9  -3    0.25    0.33
 -11   9   3    0.34    0.20
 -11   9   3    0.15    0.20
 -11  -9   3    0.56    0.33
 -11  -9   3    0.33    0.34
  11  -9  -3    0.21    0.23
 -10   9   3   84.43    3.26
 -10   9   3   92.14    2.82
 -10   9   3   91.00    2.85
  10  -9  -3   86.99    3.15
  10  -9  -3   89.96    3.18
 -10  -9   3   95.13    3.15
  10   9  -3   86.16    3.65
 -10   9   3   88.47    3.23
 -10  -9   3   94.90    3.10
  10  -9  -3   91.66    3.08
  10  -9  -3  102.28    2.92
  10  -9  -3   87.42    3.20
 -10  -9   3   91.44    3.14
  -9   9   3   40.12    1.86
   9  -9  -3   38.86    1.70
  -9  -9   3   41.28    1.75
  -9   9   3   42.07    1.48
  -9   9   3   41.54    1.45
   9  -9  -3   44.01    1.84
  -9  -9   3   42.91    1.76
   9   9  -3   39.69    2.20
  -9   9   3   41.10    1.88
   9  -9  -3   42.93    1.79
   9  -9  -3   38.22    1.73
   9  -9  -3   44.49    1.51
  -9  -9   3   43.00    1.74
   8  -9  -3   86.94    3.12
   8  -9  -3   87.05    3.08
  -8   9   3   89.41    3.27
  -8   9   3   91.15    3.30
   8  -9  -3   80.49    2.73
   8  -9  -3   88.95    3.15
   7  -9  -3  387.52   11.92
   7  -9  -3  383.52   11.79
   7  -9  -3  393.16   11.88
  -7   9   3  392.03   12.08
  -7   9   3  426.76   12.13
   6  -9  -3    7.55    0.70
   6  -9  -3    7.47    0.71
   6  -9  -3    7.57    0.74
  -6   9   3    7.26    0.82
   5  -9  -3  180.88    5.99
  -5   9   3  182.81    6.20
   5  -9  -3  186.43    5.96
   4  -9  -3   34.24    1.69
  -4   9   3   34.50    1.85
   3  -9  -3   22.73    1.34
   3  -9  -3   22.81    1.52
  -3   9   3   23.63    1.51
  -2   9   3    0.08    0.45
   2  -9  -3    0.79    0.48
  -1   9   3    4.81    0.74
  -1   9   3    4.90    0.74
   1  -9  -3    4.27    0.72
   1  -9  -3    4.92    0.75
   1  -9  -3    4.95    0.78
   0   9   3    5.30    0.78
   0  -9  -3    6.96    0.86
   0   9   3    6.76    0.86
   0  -9  -3    6.20    0.84
   0  -9  -3    6.54    0.88
   0   9   3    5.13    0.77
   0  -9   3    6.55    0.69
   1   9   3   23.93    1.60
  -1  -9  -3   22.66    1.64
   1   9   3   23.03    1.54
  -1  -9  -3   21.38    1.57
  -1  -9  -3   24.88    1.60
   1   9   3   21.59    1.55
   2   9   3   24.72    1.65
   2   9   3   22.78    1.54
   2  -9   3   20.11    1.49
  -2  -9  -3   23.47    1.60
  -2  -9  -3   19.26    1.53
   3  -9   3  137.95    5.31
   3   9   3  141.05    5.31
   3   9   3  146.87    5.27
   3  -9   3  140.08    4.67
   3   9   3  138.02    5.33
  -3  -9  -3  140.88    5.41
  -3  -9  -3  143.26    5.36
   4  -9   3    4.84    0.58
   4   9   3    6.12    0.90
   4  -9   3    4.33    0.81
   4   9   3    6.83    0.99
  -4  -9  -3    5.87    0.92
  -4  -9  -3    4.67    0.86
  -5  -9  -3   54.04    2.75
   5  -9   3   43.72    1.99
   5   9   3   46.09    2.54
   5   9   3   45.58    2.41
   5  -9   3   46.91    2.59
   5   9   3   47.05    2.53
   6   9   3  365.08   11.62
   6  -9   3  355.27   10.88
   6  -9   3  349.88   10.91
   6   9   3  353.06   11.70
   6   9   3  353.65   11.44
   6  -9   3  364.41   11.82
  -6  -9  -3  374.68   11.81
   7   9   3   24.78    1.69
   7  -9   3   22.64    1.30
   7   9   3   21.55    1.72
   7  -9   3   22.05    1.29
   7  -9   3   20.09    1.72
  -7   9  -3   21.95    1.30
   7   9   3   24.29    1.62
   8  -9   3   13.86    0.98
   8  -9   3   11.84    0.82
   8  -9   3   12.89    0.61
   8  -9   3   12.73    1.34
  -8  -9  -3   11.39    0.76
   8  -9   3   12.45    0.95
   8   9   3   12.91    1.21
   8  -9   3   12.41    0.67
   8  -9   3   11.44    0.60
  -8   9  -3   12.15    0.93
   8   9   3   12.91    0.83
  -9  -9  -3    0.21    0.34
   9  -9   3    0.33    0.34
   9  -9   3    0.12    0.25
   9   9   3    0.17    0.35
   9   9   3    0.41    0.45
  -9  -9  -3    0.30    0.34
   9  -9   3    0.14    0.25
  -9   9  -3    0.58    0.36
   9   9   3    0.10    0.50
   9  -9   3    0.14    0.22
   9  -9   3    0.11    0.55
   9  -9   3    0.43    0.22
  10  -9   3    1.33    0.26
  10  -9   3    1.47    0.41
  10  -9   3    0.59    0.37
 -10  -9  -3    1.22    0.34
  10  -9   3    0.96    0.27
 -10  -9  -3    1.06    0.36
  10   9   3    1.12    0.32
  10   9   3    1.15    0.53
  10  -9   3    1.14    0.23
  11  -9   3    1.39    0.26
 -11  -9  -3    1.19    0.34
  11  -9   3    1.27    0.21
 -11  -9  -3    1.40    0.31
  11  -9   3    1.44    0.35
  11   9   3    1.30    0.28
  11  -9   3    1.92    0.26
  12   9   3    0.06    0.08
  12   9   3    1.92    0.30
  12  -9   3    1.64    0.32
 -12  -9  -3   -0.02    0.09
 -12  -9  -3    1.66    0.30
  12  -9   3    1.91    0.24
 -13  -9  -3    0.42    0.20
  13   9   3    0.47    0.21
  13  -9   3    0.39    0.14
  13   9   3    0.04    0.17
  13   9   3   -0.05    0.06
 -13  10   3   14.51    0.52
 -13 -10   3   15.61    0.56
  13 -10  -3   14.83    0.50
 -13  10   3   15.24    0.52
 -12  10   3    5.67    0.33
 -12 -10   3    5.65    0.40
 -12  10   3    5.62    0.30
 -12 -10   3    5.61    0.38
 -12  10   3    5.87    0.32
 -12 -10   3    5.54    0.37
 -11  10   3    0.08    0.14
 -11 -10   3   -0.09    0.27
 -11 -10   3    0.08    0.28
  11 -10  -3    0.38    0.25
 -11  10   3    0.17    0.18
 -11 -10   3    0.21    0.29
 -10 -10   3   27.28    1.20
 -10  10   3   25.96    0.96
  10 -10  -3   28.88    1.18
  10 -10  -3   31.58    1.05
 -10 -10   3   28.85    1.21
 -10  10   3   26.92    1.00
 -10 -10   3   27.99    1.19
 -10  10   3   27.23    1.03
  -9 -10   3   31.81    1.40
  -9 -10   3   31.65    1.39
  -9 -10   3   32.96    1.31
  -9  10   3   31.63    1.14
   9 -10  -3   31.33    1.38
   9 -10  -3   35.83    1.20
  -9  10   3   31.35    1.17
  -9 -10   3   33.52    1.40
   8 -10  -3    5.48    0.63
  -8  10   3    5.38    0.43
  -8 -10   3    5.77    0.59
  -8 -10   3    6.69    0.62
  -8  10   3    5.97    0.65
  -8  10   3    5.57    0.64
   8 -10  -3    4.36    0.53
   8 -10  -3    4.86    0.51
   8 -10  -3    5.58    0.58
  -8 -10   3    5.64    0.55
  -8  10   3    5.95    0.41
   8 -10  -3    5.62    0.41
  -8 -10   3    6.00    0.60
   7 -10  -3    5.20    0.59
   7 -10  -3    5.45    0.57
  -7  10   3    4.90    0.44
  -7 -10   3    5.20    0.60
  -7  10   3    4.97    0.41
  -7 -10   3    6.31    0.58
   7 -10  -3    3.81    0.49
   7 -10  -3    4.91    0.56
  -7  10   3    5.08    0.40
  -7  10   3    4.20    0.60
  -7 -10   3    4.70    0.58
  -7 -10   3    5.10    0.58
   7 -10  -3    3.51    0.57
  -7  10   3    5.36    0.66
   6 -10  -3   21.14    1.21
   6 -10  -3   21.93    1.15
   6 -10  -3   23.45    1.25
   6 -10  -3   24.30    1.26
  -6  10   3   20.97    1.34
   5 -10  -3    0.70    0.32
  -5  10   3    0.64    0.43
   5 -10  -3    0.97    0.39
   4 -10  -3    0.48    0.35
  -4  10   3    0.90    0.44
   4 -10  -3    0.89    0.37
   3 -10  -3    3.45    0.51
   3 -10  -3    3.20    0.53
  -3  10   3    2.43    0.62
  -2  10   3   22.65    1.49
   2 -10  -3   20.89    1.28
   2 -10  -3   20.16    1.49
   1 -10  -3  103.91    4.16
  -1  10   3  100.88    4.01
   0 -10  -3   15.28    1.29
   0  10   3   14.64    1.22
   0 -10  -3   15.44    1.23
   0  10   3   14.77    1.27
   0 -10  -3   16.20    1.36
   0  10   3   14.76    1.26
  -1 -10  -3    7.96    0.99
  -1 -10  -3    9.00    0.96
   1  10   3    8.43    0.96
   1  10   3    8.74    1.01
   1  10   3    7.19    0.91
  -2 -10  -3    5.68    0.82
  -2 -10  -3    5.67    0.86
   2  10   3    6.50    0.93
   2  10   3    6.41    0.90
   2  10   3    6.71    0.88
  -3 -10  -3   87.77    3.75
  -3 -10  -3   84.22    3.63
   3  10   3   84.28    3.61
   3  10   3   85.22    3.70
   4 -10   3  160.05    5.23
   4 -10   3  164.49    5.92
  -4 -10  -3  163.21    5.95
  -4 -10  -3  157.49    5.82
   4  10   3  154.98    5.76
   4  10   3  149.93    5.83
  -5 -10  -3   95.97    4.09
  -5 -10  -3   97.01    4.01
   5 -10   3   94.25    4.07
   5 -10   3   92.91    3.46
   5  10   3  105.83    4.22
   5  10   3   98.02    3.98
   6 -10   3   12.56    0.92
   6  10   3   11.53    1.23
   6 -10   3   11.06    1.20
   6 -10   3   11.57    0.60
   6  10   3   11.48    1.17
   6  10   3   12.28    1.13
   6 -10   3   10.95    0.65
  -6 -10  -3   13.77    1.25
   6 -10   3   12.42    0.78
   6 -10   3   12.75    0.61
   6  10   3   11.43    0.79
   7 -10   3    4.55    0.42
  -7 -10  -3    4.20    0.76
   7 -10   3    5.07    0.60
   7 -10   3    4.80    0.38
   7  10   3    5.71    0.87
   7 -10   3    4.36    0.36
   7  10   3    4.63    0.51
   7 -10   3    4.38    0.44
   7 -10   3    5.30    0.53
   7 -10   3    4.98    0.39
   7  10   3    4.09    0.76
   7 -10   3    3.48    0.78
   7  10   3    5.07    0.78
   8 -10   3    8.82    0.47
   8  10   3    9.62    0.98
   8 -10   3    7.99    0.52
   8 -10   3    9.45    0.50
   8 -10   3    8.11    0.55
   8  10   3    7.94    0.63
   8 -10   3    7.79    1.02
   8 -10   3    7.40    0.72
   8  10   3    9.29    1.05
   8 -10   3    8.97    0.65
  -8 -10  -3    6.75    0.88
   9  10   3    0.29    0.33
   9 -10   3   -0.04    0.24
  -9 -10  -3    0.16    0.29
   9 -10   3    0.26    0.22
   9 -10   3   -0.07    0.20
   9  10   3   -0.02    0.29
   9 -10   3   -0.30    0.33
   9 -10   3    0.01    0.20
  10  10   3    6.82    0.51
  10 -10   3    6.58    0.43
  10 -10   3    7.06    0.44
 -10 -10  -3    7.16    0.51
  10 -10   3    6.55    0.38
  10  10   3    7.14    0.48
  10 -10   3    7.72    0.39
  10 -10   3    7.80    0.54
 -11 -10  -3    3.19    0.35
  11 -10   3    3.40    0.29
  11 -10   3    3.15    0.34
  11 -10   3    3.83    0.24
  11  10   3    3.30    0.30
  11  10   3    3.61    0.35
  11 -10   3    3.02    0.27
  12 -10   3    0.46    0.16
  12  10   3    0.35    0.17
  12 -10   3    0.49    0.19
  12  10   3    0.51    0.17
  12  10   3    0.53    0.18
  12 -11  -3    0.63    0.09
 -12  11   3    0.35    0.10
 -12  11   3    0.66    0.10
 -11 -11   3    0.23    0.21
 -11 -11   3    0.19    0.20
 -11  11   3    0.44    0.15
 -11  11   3    0.13    0.12
 -10  11   3   14.42    0.60
 -10 -11   3   15.19    0.70
 -10  11   3   13.95    0.58
 -10  11   3   13.23    0.53
 -10 -11   3   15.48    0.71
  10 -11  -3   14.93    0.68
 -10  11   3   14.90    0.57
  -9  11   3   15.28    0.65
  -9 -11   3   15.42    0.78
  -9  11   3   14.97    0.63
  -9 -11   3   14.13    0.76
   9 -11  -3   14.87    0.78
  -9  11   3   14.17    0.59
  -9 -11   3   14.74    0.70
  -8  11   3   15.26    0.67
  -8 -11   3   15.36    0.83
  -8 -11   3   15.43    0.78
  -8  11   3   14.46    0.63
  -8 -11   3   14.22    0.81
   8 -11  -3   14.95    0.86
  -8  11   3   15.63    0.69
  -7  11   3   13.07    0.65
   7 -11  -3   12.64    0.85
  -7 -11   3   13.43    0.81
   7 -11  -3   11.96    0.82
   7 -11  -3   13.13    0.85
  -7  11   3   14.06    0.94
  -7 -11   3   13.90    0.83
  -7  11   3   12.96    0.62
  -7 -11   3   12.96    0.77
  -7  11   3   14.84    0.68
  -6  11   3   31.12    1.16
  -6 -11   3   32.88    1.37
  -6 -11   3   32.43    1.40
  -6 -11   3   31.55    1.37
   6 -11  -3   31.71    1.44
   6 -11  -3   29.50    1.09
  -6  11   3   30.13    1.57
   6 -11  -3   30.03    1.42
  -6  11   3   31.24    1.14
  -6  11   3   30.92    1.58
   5 -11  -3   45.66    1.53
   5 -11  -3   45.54    1.55
   5 -11  -3   48.75    1.95
  -5 -11   3   47.57    1.84
  -5  11   3   45.88    2.13
   5 -11  -3   48.21    1.98
  -5 -11   3   47.17    1.58
  -5  11   3   46.35    1.61
  -5 -11   3   44.95    1.81
  -4 -11   3    0.07    0.35
  -4  11   3   -0.02    0.27
   4 -11  -3    0.50    0.30
  -4  11   3    0.56    0.43
  -4  11   3   -0.07    0.25
  -4 -11   3    0.42    0.36
   4 -11  -3   -0.02    0.22
   4 -11  -3    0.05    0.29
  -4 -11   3    0.25    0.22
  -3  11   3    1.63    0.33
  -3  11   3    2.61    0.57
   3 -11  -3    1.36    0.38
  -3 -11   3    1.46    0.29
  -3 -11   3    1.64    0.42
  -3 -11   3    2.05    0.46
   3 -11  -3    1.76    0.36
   3 -11  -3    1.37    0.29
  -3  11   3    1.92    0.33
   2 -11  -3    9.27    0.76
  -2  11   3   10.15    0.99
   1 -11  -3   37.80    2.14
   1 -11  -3   40.00    1.76
  -1  11   3   38.96    2.06
   0  11   3    0.67    0.55
   0 -11  -3    0.29    0.30
   1  11   3   68.61    3.08
   1  11   3   72.17    3.10
  -1 -11  -3   65.48    3.02
  -2 -11  -3   12.30    1.23
   2  11   3   13.35    1.20
  -2 -11  -3   11.33    1.10
   2  11   3   10.12    1.06
   2  11   3   12.36    1.13
   3  11   3  149.79    4.74
  -3 -11  -3  146.49    4.64
  -3 -11  -3  173.87    5.89
   3  11   3  162.11    5.61
   3  11   3  150.43    4.75
   3 -11   3  154.98    4.69
   3 -11   3  145.59    4.71
   3 -11   3  153.54    4.59
  -3 -11  -3  160.26    5.63
   3  11   3  156.66    5.65
   3  11   3  163.71    5.70
   3  11   3  153.56    4.77
   4 -11   3   42.57    1.50
   4 -11   3   43.38    1.51
   4 -11   3   43.51    1.61
   4  11   3   42.88    1.66
   4  11   3   42.35    1.66
   4  11   3   40.59    2.23
  -4 -11  -3   46.58    2.47
  -4 -11  -3   43.93    2.30
   4  11   3   46.52    2.41
   4  11   3   46.29    1.69
   4  11   3   41.83    2.30
   5 -11   3    7.92    0.48
  -5 -11  -3    7.16    0.90
   5 -11   3    7.97    0.48
   5 -11   3    7.16    0.68
   5 -11   3    7.42    0.45
   5  11   3    8.60    0.61
   5  11   3    8.38    0.61
   5  11   3    7.93    0.92
  -5 -11  -3    9.82    1.06
   5 -11   3    7.86    0.55
   5  11   3    6.86    0.59
   5  11   3    6.13    0.90
   5 -11   3    7.94    0.50
   6 -11   3   24.74    0.94
  -6 -11  -3   22.34    1.52
   6 -11   3   24.42    1.28
  -6 -11  -3   26.17    1.73
   6  11   3   25.03    1.56
   6 -11   3   24.26    0.95
   6  11   3   23.63    1.61
   6  11   3   23.55    1.09
   6 -11   3   25.86    1.05
   6 -11   3   22.72    0.98
   6  11   3   24.04    1.09
   6  11   3   25.49    1.11
   7  11   3   46.74    1.76
   7 -11   3   49.10    1.71
   7 -11   3   47.52    1.66
   7  11   3   48.87    1.76
   7 -11   3   46.03    1.74
   7 -11   3   50.82    1.62
   7 -11   3   48.15    1.60
   7 -11   3   48.95    1.60
   8 -11   3    4.05    0.36
  -8 -11  -3    3.99    0.29
   8 -11   3    3.89    0.35
   8 -11   3    3.80    0.30
   8 -11   3    3.37    0.30
   8  11   3    4.54    0.42
   8 -11   3    3.92    0.41
   9  11   3    0.19    0.24
   9 -11   3   -0.03    0.17
   9 -11   3    0.14    0.20
   9  11   3   -0.15    0.25
   9 -11   3   -0.02    0.17
   9 -11   3   -0.08    0.23
  -9 -11  -3   -0.03    0.06
   9 -11   3   -0.15    0.20
  10 -11   3    0.04    0.17
  10  11   3    0.29    0.21
  10 -11   3    0.04    0.18
  10 -11   3    0.09    0.19
  10  11   3   -0.04    0.21
  10 -11   3    0.06    0.15
  10  11   3    0.27    0.21
  11  11   3    1.14    0.17
  11 -11   3    1.05    0.12
  11  11   3    1.36    0.20
  11  11   3    1.36    0.19
  11  11   3    1.41    0.18
  11 -11   3    1.24    0.14
 -10 -12   3    9.59    0.41
 -10 -12   3   10.45    0.44
 -10  12   3    7.78    0.33
 -10  12   3   11.29    0.40
 -10 -12   3    8.31    0.41
 -10  12   3   10.85    0.38
   9 -12  -3    2.48    0.30
  -9  12   3    2.46    0.22
  -9  12   3    1.99    0.17
  -9  12   3    2.78    0.22
  -9 -12   3    2.10    0.28
  -9  12   3    1.99    0.21
  -8  12   3   12.48    0.55
  -8  12   3   12.96    0.51
  -8 -12   3   11.66    0.59
  -8  12   3   13.48    0.55
  -8 -12   3   11.79    0.65
   8 -12  -3   12.42    0.68
   7 -12  -3   18.83    0.95
  -7  12   3   20.20    0.75
  -7 -12   3   18.23    0.85
  -7  12   3   20.89    0.79
  -7  12   3   19.82    0.77
  -7 -12   3   18.82    0.91
   7 -12  -3   18.92    0.69
   6 -12  -3   25.58    1.23
   6 -12  -3   27.76    0.97
  -6  12   3   27.68    1.04
  -6 -12   3   28.55    1.17
  -6  12   3   28.56    1.02
   6 -12  -3   27.92    0.97
  -6 -12   3   29.46    1.22
  -5 -12   3    8.31    0.61
  -5  12   3    7.59    0.44
  -5  12   3    7.60    0.46
   5 -12  -3    7.56    0.41
   5 -12  -3    7.40    0.39
  -5 -12   3    7.01    0.41
  -4 -12   3    8.17    0.62
  -4 -12   3    8.62    0.48
  -4 -12   3    9.72    0.71
  -4  12   3    9.07    0.81
  -4  12   3    8.36    0.47
   4 -12  -3    9.37    0.69
  -4 -12   3    9.27    0.64
   4 -12  -3    8.03    0.43
   4 -12  -3    8.93    0.46
  -4  12   3    8.25    0.48
  -4 -12   3    7.64    0.62
  -3 -12   3   12.36    0.77
  -3 -12   3   12.75    0.63
  -3  12   3   13.54    1.01
  -3 -12   3   12.83    0.79
  -3 -12   3   13.41    0.77
  -3  12   3   12.98    0.65
   3 -12  -3   13.52    0.86
  -3 -12   3   14.35    0.87
   3 -12  -3   13.14    0.60
   3 -12  -3   13.78    0.60
  -3  12   3   13.11    0.64
  -2 -12   3    2.09    0.42
   2 -12  -3    2.83    0.41
  -2  12   3    2.72    0.54
  -2  12   3    1.87    0.32
  -2 -12   3    1.80    0.42
  -2  12   3    2.18    0.32
   2 -12  -3    2.64    0.31
  -2 -12   3    2.88    0.45
  -2 -12   3    2.34    0.39
  -2 -12   3    2.58    0.32
   1 -12  -3    1.29    0.33
   1 -12  -3    1.24    0.26
  -1 -12   3    1.23    0.34
  -1  12   3    1.34    0.30
  -1 -12   3    1.04    0.41
  -1  12   3    1.43    0.49
  -1 -12   3    1.28    0.24
   1 -12  -3    1.17    0.23
   1 -12  -3    1.08    0.24
   0 -12  -3    0.76    0.26
   0 -12   3    0.52    0.22
   0 -12   3    0.70    0.31
   0  12   3    0.50    0.27
   0 -12  -3    0.86    0.25
   0 -12   3    0.57    0.26
   0 -12   3    0.40    0.36
   0  12   3    0.34    0.26
   0 -12   3    0.41    0.22
   0 -12  -3    0.69    0.23
  -1 -12  -3    0.25    0.23
   1 -12   3    0.42    0.34
   1  12   3    0.12    0.26
   1 -12   3    0.05    0.22
   1 -12   3    0.19    0.28
   1  12   3    0.53    0.45
  -1 -12  -3    0.08    0.38
  -1 -12  -3    0.95    0.22
   1 -12   3    0.31    0.21
  -1 -12  -3    0.23    0.23
   2  12   3   68.57    2.94
   2  12   3   66.43    2.24
  -2 -12  -3   66.80    2.96
  -2 -12  -3   66.61    2.17
   2 -12   3   67.00    2.14
  -2 -12  -3   68.35    2.09
   2 -12   3   66.30    2.14
   2 -12   3   64.55    2.09
   2  12   3   68.73    2.91
   2 -12   3   65.71    2.36
   2  12   3   66.06    2.25
   2 -12   3   67.89    2.20
  -2 -12  -3   67.19    2.18
   3  12   3   96.07    3.76
   3  12   3   93.96    3.04
   3 -12   3   94.23    3.00
   3 -12   3   97.26    2.93
   3  12   3   97.75    3.73
   3  12   3   94.49    3.04
  -3 -12  -3   94.83    3.81
  -3 -12  -3   95.26    2.94
   3  12   3   96.40    3.06
   3 -12   3   92.21    2.89
   4  12   3    0.62    0.47
   4 -12   3    0.72    0.24
   4  12   3    0.66    0.30
   4  12   3    0.78    0.29
   4 -12   3    0.91    0.27
   4 -12   3    0.55    0.21
   4 -12   3    0.52    0.24
   4  12   3    0.71    0.32
   5 -12   3    4.20    0.33
  -5 -12  -3    4.49    0.36
   5 -12   3    4.53    0.39
   5 -12   3    4.31    0.33
   5  12   3    4.81    0.43
   5  12   3    4.09    0.42
   5  12   3    5.17    0.45
   6 -12   3    3.15    0.28
   6  12   3    2.47    0.37
   6 -12   3    2.76    0.28
   6 -12   3    3.30    0.34
  -6 -12  -3    2.94    0.28
   6 -12   3    2.66    0.29
   6  12   3    3.05    0.36
   6 -12   3    3.21    0.29
   6  12   3    3.35    0.38
   7  12   3    3.86    0.38
  -7 -12  -3    4.04    0.29
   7  12   3    3.96    0.38
   7 -12   3    3.90    0.29
   7 -12   3    3.70    0.30
   7 -12   3    4.40    0.31
   7  12   3    4.08    0.38
   8  12   3   25.41    0.97
  -8 -12  -3   24.07    0.85
   8 -12   3   25.95    0.95
   8  12   3   25.86    0.97
   8 -12   3   27.11    0.89
   8 -12   3   25.98    0.92
   8 -12   3   26.42    0.89
   8  12   3   25.66    0.97
   9  12   3    0.06    0.19
   9 -12   3    0.02    0.15
   9 -12   3    0.21    0.13
   9  12   3    0.29    0.19
   9 -12   3   -0.02    0.15
   9  12   3    0.20    0.15
   9 -12   3    0.09    0.13
  10 -12   3   12.72    0.46
  10 -12   3   13.86    0.47
  10 -12   3   12.61    0.43
  10  12   3   13.55    0.48
   8 -13  -3    0.17    0.17
  -8  13   3    0.07    0.11
  -8  13   3    0.06    0.12
  -8 -13   3    0.35    0.17
  -8 -13   3    0.01    0.12
  -8  13   3   -0.04    0.12
  -8  13   3    0.01    0.08
   8 -13  -3    0.08    0.07
   8 -13  -3    0.02    0.09
  -7 -13   3    0.92    0.24
  -7 -13   3    0.54    0.19
  -7  13   3    1.18    0.18
   7 -13  -3    1.01    0.28
  -7  13   3    0.86    0.18
  -7  13   3    1.02    0.15
  -7 -13   3    0.85    0.22
  -6 -13   3    0.37    0.26
  -6 -13   3    0.33    0.23
  -6  13   3    0.11    0.19
  -6 -13   3    0.11    0.24
  -6  13   3    0.05    0.15
  -6  13   3    0.45    0.18
   6 -13  -3    0.14    0.13
   6 -13  -3    0.48    0.31
   6 -13  -3    0.24    0.14
  -5 -13   3   21.06    0.85
   5 -13  -3   20.41    0.73
  -5 -13   3   18.64    0.84
  -5  13   3   20.68    0.76
   5 -13  -3   19.76    0.71
   5 -13  -3   20.24    0.73
  -4 -13   3   46.18    1.63
  -4  13   3   43.54    1.39
   4 -13  -3   43.82    1.41
  -4  13   3   42.42    1.41
  -4  13   3   43.36    1.44
  -4 -13   3   44.44    1.53
   4 -13  -3   42.76    1.40
   4 -13  -3   43.24    1.39
   3 -13  -3    2.47    0.25
   3 -13  -3    2.54    0.25
  -3 -13   3    3.36    0.42
  -3  13   3    2.21    0.26
  -3  13   3    2.75    0.28
  -3 -13   3    2.89    0.35
   2 -13  -3   41.32    1.37
  -2  13   3   42.21    1.42
  -2  13   3   41.66    1.41
  -2 -13   3   44.00    1.61
  -2 -13   3   42.07    1.50
  -1 -13   3    1.86    0.37
  -1  13   3    1.57    0.26
   1 -13  -3    1.53    0.23
   1 -13  -3    1.40    0.23
  -1 -13   3    1.74    0.22
  -1  13   3    1.89    0.29
  -1  13   3    1.19    0.24
  -1 -13   3    2.00    0.32
   1 -13  -3    1.66    0.23
   0 -13  -3   28.09    0.97
   0 -13  -3   26.71    0.93
   0 -13   3   27.28    0.94
   0  13   3   25.09    0.99
   0  13   3   25.92    0.98
   0 -13   3   25.86    0.92
   0 -13  -3   25.07    0.95
   0 -13   3   25.85    1.03
   0  13   3   26.83    1.01
   0 -13   3   25.02    1.12
   1 -13   3   42.38    1.36
  -1 -13  -3   41.27    1.33
  -1 -13  -3   42.46    1.36
  -1 -13  -3   39.11    1.38
   1  13   3   40.38    1.41
   1 -13   3   38.68    1.52
  -1 -13  -3   40.91    1.37
   1 -13   3   41.50    1.35
  -2 -13  -3   15.90    0.62
  -2 -13  -3   17.45    0.66
   2 -13   3   17.28    0.68
  -2 -13  -3   16.83    0.69
   2  13   3   17.18    0.74
   2 -13   3   17.76    0.68
  -2 -13  -3   15.82    0.65
   2 -13   3   15.70    0.63
   2  13   3   17.07    0.73
   3  13   3    0.16    0.22
   3  13   3   -0.17    0.22
  -3 -13  -3    0.45    0.17
   3 -13   3    0.05    0.18
   3 -13   3    0.18    0.19
   3 -13   3    0.13    0.17
   3 -13   3    0.09    0.19
  -3 -13  -3    0.14    0.20
   4  13   3    0.62    0.23
   4  13   3    0.73    0.23
   4 -13   3    0.71    0.20
  -4 -13  -3    0.77    0.16
   4  13   3    1.12    0.26
   4 -13   3    0.57    0.19
   4 -13   3    0.74    0.18
   4 -13   3    0.64    0.22
   5  13   3    2.13    0.28
   5 -13   3    1.69    0.23
  -5 -13  -3    1.92    0.22
   5  13   3    2.01    0.26
   5 -13   3    1.81    0.22
   5  13   3    1.54    0.28
   5 -13   3    1.52    0.20
   6 -13   3   10.49    0.49
  -6 -13  -3   12.36    0.48
   6 -13   3   11.40    0.48
   6  13   3   10.44    0.51
   6  13   3   10.84    0.52
   6  13   3   11.45    0.53
   6 -13   3   11.40    0.47
   7  13   3   16.90    0.44
   7 -13   3   17.77    0.43
  -7 -13  -3   16.49    0.34
   7  13   3   16.38    0.46
   7 -13   3   17.72    0.38
   7  13   3   16.32    0.44
   8  13   3   36.44    1.15
   8 -13   3   38.35    1.13
   8  13   3   36.44    1.16
   8  13   3   37.79    1.17
   8  13   3   37.03    1.18
   6 -14  -3   14.19    0.55
  -6  14   3   15.02    0.50
  -6  14   3   13.65    0.48
   5 -14  -3   19.68    0.61
  -5  14   3   22.34    0.65
  -5  14   3   20.18    0.62
   5 -14  -3   15.61    0.58
  -5 -14   3   17.99    0.69
  -4 -14   3    4.83    0.35
  -4  14   3    5.91    0.29
   4 -14  -3    5.02    0.25
   4 -14  -3    5.90    0.27
  -4  14   3    5.44    0.29
   4 -14  -3    4.96    0.27
   4 -14  -3    4.52    0.38
  -4  14   3    6.25    0.30
  -3  14   3    0.22    0.16
   3 -14  -3    0.01    0.12
   3 -14  -3   -0.04    0.14
  -3  14   3    0.10    0.13
  -3 -14   3   -0.06    0.22
  -3  14   3    0.17    0.12
  -3  14   3    0.27    0.18
   3 -14  -3    0.23    0.15
   3 -14  -3   -0.08    0.28
   2 -14  -3   14.77    0.55
   2 -14  -3   15.02    0.54
  -2  14   3   13.76    0.54
  -2 -14   3   13.39    0.64
   2 -14  -3   15.30    0.55
  -2  14   3   14.01    0.54
   2 -14  -3   13.25    0.71
  -1  14   3    0.11    0.16
  -1  14   3   -0.02    0.16
   1 -14  -3    0.19    0.15
   1 -14  -3    0.08    0.14
   1 -14  -3    0.10    0.16
   1 -14  -3    0.03    0.13
   0  14   3   29.46    0.95
   0 -14  -3   27.06    0.91
   0  14   3   27.01    0.94
   0 -14  -3   28.41    0.91
   0 -14  -3   28.08    0.91
   0 -14   3   26.38    0.89
   0 -14  -3   28.11    0.92
   0  14   3   25.75    0.90
   1  14   3   28.90    0.55
   1 -14   3   28.26    0.50
  -1 -14  -3   27.19    0.44
  -1 -14  -3   28.66    0.49
  -1 -14  -3   26.44    0.51
   1  14   3   28.10    0.56
  -1 -14  -3   26.82    0.48
   1  14   3   27.01    0.51
  -2 -14  -3    2.99    0.21
   2  14   3    3.48    0.26
   2  14   3    3.82    0.26
   2 -14   3    3.35    0.23
  -2 -14  -3    3.53    0.22
  -2 -14  -3    3.78    0.26
   2 -14   3    3.59    0.24
   2  14   3    3.19    0.26
   3  14   3    1.76    0.20
   3 -14   3    0.01    0.05
   3  14   3    1.88    0.21
  -3 -14  -3    1.49    0.14
  -3 -14  -3    1.78    0.19
  -3 -14  -3   -0.02    0.04
   3 -14   3    1.74    0.17
   4  14   3    2.16    0.20
  -4 -14  -3    2.17    0.19
   4  14   3    1.71    0.15
   4 -14   3    1.77    0.15
   4  14   3    1.84    0.21
   4 -14   3    1.95    0.19
   4  14   3    2.20    0.20
  -5 -14  -3    0.31    0.11
   5  14   3    0.30    0.14
   5 -14   3    0.41    0.10
   5 -14   3    0.41    0.12
   5  14   3    0.30    0.12
   5  14   3    0.36    0.13
   6  14   3    0.16    0.08
   6 -14   3    0.26    0.08
   6  14   3    0.16    0.09
 -17   0   4   10.17    0.46
 -17   0   4   11.15    0.47
 -17   0   4   16.91    0.55
  17   0  -4   19.69    0.56
 -16   0   4    6.39    0.43
  16   0  -4    7.09    0.42
 -16   0   4    6.75    0.42
  15   0  -4    7.68    0.49
 -15   0   4    7.23    0.46
 -15   0   4    8.41    0.54
 -14   0   4   33.30    1.27
 -14   0   4   34.58    1.37
  14   0  -4   31.89    1.82
 -13   0   4    9.92    0.67
  13   0  -4   10.70    1.05
 -13   0   4   11.50    0.67
 -13   0   4   10.22    0.61
  12   0  -4   43.49    2.23
  11   0  -4  311.66    9.93
  10   0  -4   75.55    3.07
   9   0  -4   45.29    2.07
  -8   0   4  301.76   13.05
   8   0  -4  290.89    9.03
  -7   0   4   34.41    1.50
   7   0  -4   35.09    1.58
  -7   0   4   30.09    3.24
  -7   0   4   35.19    1.43
   6   0  -4   31.47    1.44
  -6   0   4   27.55    2.87
  -6   0   4   33.33    1.32
   6   0  -4   32.66    2.51
  -6   0   4   30.76    1.34
   5   0  -4 4332.95  120.67
  -5   0   4 4022.61  121.87
   4   0  -4   47.17    2.90
  -4   0   4   42.26    3.28
  -3   0   4   66.71    3.73
  -3   0   4   65.55    4.00
  -2   0   4    8.20    1.17
  -2   0   4    4.22    1.05
  -1   0   4 1547.06   45.55
   0   0   4    7.76    1.04
   0   0  -4    4.35    0.93
   1   0   4   23.37    1.73
  -1   0  -4   23.83    2.02
   2   0   4  917.11   27.22
  -2   0  -4  930.96   26.87
  -2   0  -4  860.85   27.60
  -3   0  -4   31.37    1.80
  -3   0  -4   34.53    2.35
  -4   0  -4  294.89   10.30
  -5   0  -4  547.66   17.55
   6   0   4    3.74    0.63
  -6   0  -4    3.42    0.89
   6   0   4    4.18    0.62
   7   0   4  173.93    6.06
  -7   0  -4  178.01    7.14
   7   0   4  167.98    5.95
   8   0   4   36.85    2.09
   8   0   4   42.05    2.25
   9   0   4  190.02    6.67
   9   0   4  181.32    6.69
  10   0   4   13.43    1.32
  10   0   4   14.59    1.39
  11   0   4    0.23    0.55
  11   0   4    0.24    0.63
  12   0   4    1.06    0.58
  12   0   4    0.25    0.60
  13   0   4   10.75    1.24
 -13   0  -4   11.37    0.78
 -13   0  -4   11.22    0.78
  13   0   4   11.42    1.23
  13   0   4   10.30    0.78
  13   0   4   11.39    0.74
 -14   0  -4    9.60    0.65
  14   0   4    9.78    1.12
  14   0   4   11.17    1.12
 -14   0  -4   11.05    0.72
 -14   0  -4   11.41    0.72
  14   0   4   10.40    0.73
 -15   0  -4   18.69    0.87
 -15   0  -4   20.98    0.93
  15   0   4   20.30    0.96
 -15   0  -4   20.38    0.95
 -16   0  -4    5.11    0.35
 -16   0  -4    5.12    0.39
  16   0   4    6.31    0.43
 -16   0  -4    5.08    0.36
 -17  -1   4    0.99    0.17
 -17   1   4    1.03    0.18
 -17   1   4    1.04    0.16
  17  -1  -4    1.15    0.15
 -16   1   4    0.34    0.21
 -16  -1   4    0.09    0.18
 -16   1   4    0.37    0.18
  16   1  -4    0.30    0.22
  16  -1  -4    0.45    0.21
 -16  -1   4    0.65    0.24
 -16   1   4    0.40    0.23
 -15  -1   4    6.71    0.45
 -15   1   4    5.16    0.39
 -15  -1   4    6.18    0.45
  15   1  -4    6.54    0.45
  15  -1  -4    6.30    0.43
 -15   1   4    5.87    0.47
 -15  -1   4    5.94    0.49
  14   1  -4    5.60    0.76
  14  -1  -4    5.85    0.75
  14   1  -4    5.87    0.46
  14  -1  -4    5.98    0.44
 -14  -1   4    5.32    0.45
 -14   1   4    5.59    0.43
 -14   1   4    6.20    0.48
 -14   1   4    5.34    0.48
 -14  -1   4    5.80    0.52
  13  -1  -4    2.89    0.62
  13   1  -4    3.87    0.69
 -13   1   4    4.45    0.45
 -13  -1   4    3.73    0.47
  13   1  -4    3.88    0.39
  13  -1  -4    3.11    0.37
 -13   1   4    3.17    0.39
 -13   1   4    3.03    0.36
 -13  -1   4    3.65    0.42
  12  -1  -4  428.72   13.25
  12   1  -4  425.93   13.24
  11   1  -4  112.40    4.16
  11  -1  -4  105.14    4.11
  10  -1  -4   71.33    2.57
  10   1  -4   70.62    2.91
  10  -1  -4   68.44    2.90
  -9   1   4  632.96   17.86
   9   1  -4  581.73   17.94
   9  -1  -4  574.49   17.94
   9  -1  -4  622.97   17.60
  -8  -1   4   56.97    4.72
  -8   1   4   50.39    4.47
  -8   1   4   53.23    1.95
   8  -1  -4   51.12    1.88
   8   1  -4   49.24    2.12
   8  -1  -4   46.21    2.08
  -8   1   4   48.63    2.01
  -7  -1   4   86.01    5.78
  -7   1   4  100.42    6.18
  -7   1   4   92.86    3.13
   7  -1  -4   96.80    3.33
   7   1  -4   91.73    3.30
  -6   1   4    3.07    0.39
  -6  -1   4    3.50    1.12
  -6   1   4    5.27    1.34
   6   1  -4    3.89    0.47
   6  -1  -4    3.54    0.45
  -6   1   4    3.61    0.38
  -6  -1   4    3.20    0.36
  -5  -1   4   21.11    2.39
  -5   1   4   18.87    2.25
   5   1  -4   23.01    1.99
   5  -1  -4   20.10    1.88
  -4  -1   4  100.14    5.41
  -4   1   4  101.65    5.46
  -4   1   4  101.87    4.32
   4   1  -4   97.96    4.69
   4  -1  -4  107.58    4.82
  -3  -1   4  342.86   12.73
  -3   1   4  342.16   12.74
  -3   1   4  328.04   12.45
  -3  -1   4  352.55   12.00
  -3   1   4  377.77   11.44
  -2  -1   4   17.52    1.92
  -2   1   4   18.15    1.91
  -2  -1   4   19.89    1.65
  -2   1   4   17.70    1.83
  -2   1   4   19.11    1.37
   1   1  -4   29.98    2.39
   1  -1  -4   27.70    2.30
  -1   1   4   26.47    2.23
  -1  -1   4   27.85    1.88
  -1   1   4   31.54    1.67
   0   1  -4 1563.14   45.01
   0  -1  -4 1545.59   45.02
   0   1   4 1489.13   44.64
   0  -1   4 1498.90   43.87
   0   1   4 1490.92   43.33
  -1   1  -4  362.18   12.94
  -1  -1  -4  380.07   13.03
   1   1   4  369.84   12.74
   1  -1   4  397.06   12.15
  -1   1  -4  390.91   11.81
   1   1   4  382.89   11.58
  -2   1  -4  165.64    6.61
  -2  -1  -4  156.07    6.52
   2   1   4  171.77    6.51
  -2  -1  -4  172.53    6.27
  -3   1  -4    3.75    0.83
  -3  -1  -4    2.73    0.78
  -3  -1  -4    3.62    0.70
  -4   1  -4  508.81   16.04
  -4  -1  -4  501.97   16.00
  -4  -1  -4  477.40   15.40
  -5   1  -4   92.35    4.35
  -5  -1  -4   93.13    4.37
   6   1   4  222.76    7.27
   6  -1   4  222.96    7.14
  -6   1  -4  232.20    8.39
  -6  -1  -4  231.55    8.38
   6   1   4  208.59    7.22
   6  -1   4  213.07    7.24
   7   1   4  162.75    5.59
   7  -1   4  144.65    5.35
  -7   1  -4  169.56    6.72
  -7  -1  -4  170.37    6.71
   7   1   4  144.49    5.48
   7  -1   4  154.62    5.54
   8   1   4  288.08    9.25
   8  -1   4  292.92    9.14
   8   1   4  268.29    9.19
   8  -1   4  262.22    9.15
   9   1   4    0.63    0.50
   9  -1   4    1.62    0.53
   9   1   4    0.11    0.57
   9  -1   4    0.32    0.55
  10   1   4    1.49    0.67
  10  -1   4    1.78    0.62
  10   1   4    2.42    0.74
  10  -1   4    1.84    0.66
  11   1   4    0.60    0.56
  11  -1   4    0.33    0.56
  11   1   4    0.49    0.63
  11  -1   4    0.73    0.55
  12  -1   4   13.20    1.31
  12   1   4   11.00    1.27
  12  -1   4   10.85    1.26
  13   1   4   29.72    1.37
  13  -1   4   29.66    1.37
  13   1   4   30.65    2.05
  13  -1   4   28.86    2.01
  13   1   4   28.95    1.33
  13  -1   4   28.14    1.92
 -13   1  -4   30.06    1.34
 -13  -1  -4   29.96    1.37
 -13  -1  -4   29.31    1.36
 -13  -1  -4   29.33    1.31
 -14  -1  -4   11.92    0.72
  14   1   4   10.81    0.75
  14  -1   4    9.77    0.72
 -14  -1  -4   12.86    0.79
  14   1   4   11.35    0.70
 -14   1  -4   13.17    0.76
 -15   1  -4   25.42    0.85
 -15  -1  -4   25.17    0.80
 -15  -1  -4   23.64    0.80
  15   1   4   26.91    0.89
  15  -1   4   25.96    0.87
  16  -1   4   34.40    1.21
  16   1   4   35.41    1.22
 -16  -1  -4   30.63    1.13
 -16  -1  -4   31.63    1.15
 -16   1  -4   34.32    1.19
 -16  -1  -4   31.47    1.16
 -16   1  -4   34.56    1.21
 -17   2   4    4.30    0.25
 -17  -2   4    3.60    0.23
 -17   2   4    3.85    0.24
 -17  -2   4    3.29    0.25
  17   2  -4    4.67    0.25
  16  -2  -4    0.05    0.19
  16   2  -4    0.09    0.21
 -16   2   4    0.07    0.17
 -16  -2   4    0.17    0.23
 -16   2   4   -0.03    0.22
 -15  -2   4   -0.04    0.11
 -15  -2   4    0.71    0.28
 -15   2   4    0.92    0.28
  15  -2  -4    0.44    0.21
  15   2  -4    0.80    0.27
 -15   2   4    0.78    0.23
 -14   2   4    8.25    0.50
 -14  -2   4    8.55    0.56
  14   2  -4    9.43    0.57
  14  -2  -4    8.68    0.52
 -14   2   4    8.69    0.57
  14   2  -4    8.42    0.88
  14  -2  -4    9.53    0.93
 -14  -2   4    8.23    0.61
 -14   2   4    9.24    0.58
 -13   2   4   93.57    2.95
  13  -2  -4   87.77    2.88
  13   2  -4   93.12    2.96
 -13  -2   4   93.17    3.07
 -13   2   4   91.57    2.97
 -13   2   4   91.59    2.88
 -13   2   4   87.17    2.87
 -13  -2   4   90.15    2.96
  13  -2  -4   89.73    3.64
  13   2  -4   92.39    3.67
  12  -2  -4   14.25    0.94
  12   2  -4   12.19    1.11
  12  -2  -4   14.61    1.18
  11  -2  -4   24.35    1.23
  11   2  -4   22.54    1.45
  11  -2  -4   20.85    1.42
  10  -2  -4    7.45    0.62
  10   2  -4    5.85    0.74
  10  -2  -4    7.09    0.80
 -10   2   4    7.42    0.72
   9  -2  -4    1.19    0.32
   9   2  -4    0.37    0.36
   9  -2  -4    0.82    0.40
  -9   2   4    0.52    0.31
  -9   2   4    0.56    0.26
   8  -2  -4   25.67    1.41
   8   2  -4   26.41    1.42
  -8   2   4   29.80    1.40
   8  -2  -4   28.20    1.28
  -8   2   4   30.06    1.30
  -7  -2   4  122.24    7.09
  -7   2   4  126.39    7.20
   7   2  -4  126.72    4.26
   7  -2  -4  122.20    4.24
  -7   2   4  131.81    4.11
   7  -2  -4  126.08    4.08
   6  -2  -4   97.71    3.16
  -6   2   4   90.89    3.21
   6   2  -4   94.29    3.27
   6  -2  -4   95.31    3.29
  -6  -2   4   89.50    5.61
  -6   2   4   89.02    5.61
  -6   2   4   94.64    3.16
  -6   2   4   97.36    3.23
  -5   2   4  411.08   13.36
   5   2  -4  436.10   13.81
   5  -2  -4  413.24   13.71
  -5  -2   4  410.43   14.96
  -5   2   4  368.50   14.68
  -5   2   4  402.41   11.79
  -5   2   4  395.25   11.87
  -4   2   4  850.06   25.22
   4   2  -4  850.84   25.62
   4  -2  -4  852.49   25.68
  -4  -2   4  800.27   26.63
  -4   2   4  761.85   26.52
  -3   2   4  236.20    9.87
  -3  -2   4  251.35    8.72
  -3   2   4  257.44    8.69
   3   2  -4  253.47    9.17
   3  -2  -4  260.11    9.28
  -3  -2   4  240.95    9.82
  -3   2   4  254.49    9.95
  -2   2   4   19.89    2.10
  -2  -2   4   17.27    1.33
  -2   2   4   19.12    1.47
  -2  -2   4   18.48    1.95
  -2   2   4   16.84    1.88
  -1   2   4 1122.57   35.85
  -1  -2   4 1167.32   34.26
  -1   2   4 1236.62   34.63
   1   2  -4 1197.99   35.86
   1  -2  -4 1145.51   35.72
   0  -2   4  284.66    8.86
   0   2   4  269.63   10.21
   0   2   4  280.27    9.18
   0   2  -4  277.54   10.18
   0  -2  -4  283.80   10.21
   1   2   4   11.06    1.03
  -1   2  -4   10.75    1.36
  -1  -2  -4   12.47    1.43
  -2  -2  -4  394.93   12.84
  -2  -2  -4  409.56   13.42
   2   2   4  411.23   12.74
  -2   2  -4  420.36   13.60
  -2  -2  -4  400.23   13.49
  -3   2  -4  248.26    9.01
  -3  -2  -4  249.88    8.98
  -3  -2  -4  253.20    8.90
  -4   2  -4  284.54    9.94
  -4  -2  -4  285.16    9.91
  -4  -2  -4  275.47    9.70
   5  -2   4    9.12    0.66
  -5  -2  -4    8.37    1.13
  -5   2  -4    7.82    1.14
  -5  -2  -4    6.44    1.08
   5   2   4    8.67    0.85
   5  -2   4    9.14    0.85
   6  -2   4   14.18    1.13
   6   2   4   14.31    1.15
   6  -2   4   15.32    0.93
   6  -2   4   16.23    1.16
  -6   2  -4   14.44    1.56
  -6  -2  -4   17.23    1.67
   6  -2   4   17.77    1.12
  -7   2  -4  127.07    5.56
  -7  -2  -4  112.61    5.36
   7   2   4  117.04    4.51
   7  -2   4  121.23    4.52
   7  -2   4  115.33    4.40
   7   2   4  119.11    4.58
   7  -2   4  120.00    4.34
   8  -2   4   17.77    1.45
   8   2   4   17.98    1.44
   8  -2   4   21.60    1.47
   8   2   4   18.84    1.48
   8  -2   4   19.40    1.36
   9   2   4   30.85    2.00
   9  -2   4   26.55    1.74
   9   2   4   27.87    1.90
   9  -2   4   30.04    1.95
  10   2   4   93.07    4.13
  10  -2   4   96.07    3.94
  10   2   4   87.37    4.03
  10  -2   4   91.87    4.08
  11   2   4   22.64    1.80
  11  -2   4   23.02    1.69
  11   2   4   24.48    1.86
  11  -2   4   21.34    1.74
  12   2   4    0.86    0.59
  12  -2   4    1.60    0.64
  12  -2   4    1.43    0.66
  12   2   4    0.60    0.58
  13   2   4    0.11    0.51
  13  -2   4    1.11    0.57
 -13  -2  -4    0.18    0.34
 -13   2  -4    0.27    0.36
  13   2   4    0.34    0.54
  13  -2   4   -0.20    0.49
  13   2   4    0.50    0.36
  13   2   4    0.11    0.34
  13  -2   4    0.11    0.36
 -14   2  -4    5.70    0.53
  14   2   4    5.37    0.51
 -14  -2  -4    6.14    0.54
 -14  -2  -4    4.97    0.51
  14   2   4    4.29    0.50
  14  -2   4    5.98    0.55
 -15   2  -4   31.16    1.25
  15   2   4   33.72    1.29
  15  -2   4   34.96    1.30
 -15  -2  -4   32.63    1.25
 -15  -2  -4   30.62    1.22
  15   2   4   32.07    1.22
 -16   2  -4   60.74    1.61
 -16  -2  -4   55.20    1.59
 -16   2  -4   58.96    1.61
 -16  -3   4   65.79    1.94
 -16  -3   4   64.37    1.96
 -16   3   4   62.96    1.93
  16   3  -4   67.90    1.95
 -15  -3   4    1.76    0.33
 -15   3   4    2.39    0.31
  15   3  -4    1.89    0.30
  15  -3  -4    1.60    0.25
 -15   3   4    2.03    0.25
 -14   3   4   43.53    1.57
  14   3  -4   46.94    1.61
  14  -3  -4   43.34    1.52
 -14   3   4   43.47    1.50
 -14  -3   4   42.55    1.59
 -14  -3   4   42.12    1.65
 -14   3   4   45.05    1.59
 -13   3   4   19.34    0.87
 -13   3   4   17.76    0.80
  13  -3  -4   17.11    0.80
  13   3  -4   18.69    0.88
 -13   3   4   19.69    0.89
 -13  -3   4   19.36    0.98
  13   3  -4   18.58    1.32
  13  -3  -4   19.84    1.36
 -13   3   4   17.89    0.80
 -13  -3   4   19.63    0.93
 -13  -3   4   18.69    0.87
  12   3  -4   29.86    1.69
  12  -3  -4   29.58    1.70
  12  -3  -4   26.65    1.39
 -11   3   4   -0.12    0.31
  11  -3  -4   -0.23    0.40
  11   3  -4    0.52    0.44
  11  -3  -4   -0.05    0.27
  10  -3  -4    5.93    0.75
  10  -3  -4    7.56    0.65
  10   3  -4    6.70    0.78
 -10   3   4    8.56    0.77
   9  -3  -4  324.15    9.63
  -9   3   4  332.62    9.61
   9   3  -4  298.79    9.85
   9  -3  -4  298.03    9.85
  -9   3   4  333.62    9.81
  -8   3   4  158.30    5.02
   8  -3  -4  150.99    4.89
   8  -3  -4  147.27    5.06
  -8   3   4  160.92    4.87
  -7   3   4  101.06    3.40
   7   3  -4   99.86    3.51
   7  -3  -4   98.23    3.52
   7  -3  -4  104.82    3.44
  -7  -3   4   93.87    6.19
  -7   3   4   97.81    6.29
  -6   3   4    8.88    0.64
  -6   3   4    9.17    0.68
   6  -3  -4    8.75    0.68
   6   3  -4    8.21    0.66
   6  -3  -4    8.52    0.63
  -6  -3   4    8.82    1.69
  -6   3   4    8.30    1.68
  -5   3   4    7.52    0.60
  -5  -3   4    4.82    1.29
  -5   3   4    8.39    1.63
  -5   3   4    8.59    0.65
  -5   3   4    6.95    0.56
  -5   3   4    8.08    1.16
   5   3  -4    8.94    1.24
   5  -3  -4    8.99    1.26
  -4   3   4  219.68    9.39
  -4   3   4  226.10    8.35
   4   3  -4  237.01    8.53
   4  -3  -4  242.66    8.59
  -3  -3   4    2.15    0.92
  -3   3   4    2.82    0.95
   3   3  -4    3.47    0.82
   3  -3  -4    2.83    0.78
  -3   3   4    3.06    0.76
  -2   3   4   95.57    5.00
  -2  -3   4  102.80    5.10
  -2   3   4   99.93    4.40
   1   3  -4  197.69    7.90
   1  -3  -4  189.48    7.76
  -1   3   4  198.83    7.22
  -1   3   4  195.78    8.27
   0   3  -4  151.41    6.42
   0  -3  -4  151.13    6.37
   0   3   4  159.94    6.03
   0   3   4  149.14    6.74
   1   3   4   85.79    3.94
   1   3   4   86.95    4.54
  -1  -3  -4   84.58    3.94
  -2   3  -4    1.85    0.73
  -2  -3  -4    1.24    0.67
   2   3   4    1.13    0.55
  -2  -3  -4    1.75    0.72
   2   3   4    1.91    0.81
  -2  -3  -4    1.38    0.56
  -3   3  -4 1227.29   36.77
  -3  -3  -4 1222.56   36.68
   3   3   4 1214.57   36.63
   3   3   4 1299.55   37.31
  -3  -3  -4 1222.84   36.98
   4  -3   4 1110.65   31.75
  -4   3  -4 1157.44   33.39
  -4  -3  -4 1128.29   33.30
   4   3   4 1093.14   32.27
   4  -3   4 1077.32   32.17
  -4  -3  -4 1101.26   33.47
  -4  -3  -4 1184.53   33.60
  -5  -3  -4   40.55    2.59
  -5  -3  -4   36.56    2.53
   5   3   4   41.67    2.05
   5  -3   4   37.25    1.88
   5   3   4   34.94    1.85
  -5   3  -4   41.18    2.56
  -5  -3  -4   43.64    2.63
   5   3   4   36.93    1.77
   5  -3   4   37.00    1.90
   6  -3   4    5.71    0.76
   6   3   4    5.53    0.73
   6  -3   4    5.16    0.54
   6   3   4    4.67    0.61
   6  -3   4    4.51    0.67
   6   3   4    5.64    0.79
  -6   3  -4    4.48    0.91
  -6  -3  -4    5.18    0.96
   7   3   4   21.63    1.58
   7   3   4   19.47    1.45
   7  -3   4   21.99    1.51
  -7   3  -4   19.06    1.90
  -7  -3  -4   24.24    2.08
   7  -3   4   23.84    1.23
   7  -3   4   23.52    1.55
   8  -3   4  118.00    4.05
   8   3   4  116.08    4.68
   8  -3   4  119.53    4.35
   8   3   4  113.75    4.56
   8  -3   4  108.60    4.49
   8  -3   4  110.82    4.50
   9   3   4   67.69    3.27
   9  -3   4   63.34    2.92
   9   3   4   65.74    3.18
   9  -3   4   65.27    3.13
   9  -3   4   61.76    3.06
  10   3   4   89.14    4.05
  10  -3   4   84.24    3.66
  10   3   4   87.85    3.92
  10  -3   4   87.98    3.91
  10  -3   4   84.71    3.80
  11   3   4  214.59    7.58
  11  -3   4  193.88    7.09
  11  -3   4  202.53    7.27
  11   3   4  210.19    7.44
  11  -3   4  198.80    7.35
 -12  -3  -4    0.77    0.38
  12   3   4    0.69    0.57
  12  -3   4    1.03    0.63
  12   3   4    0.71    0.40
  12  -3   4    1.33    0.41
  12   3   4    1.48    0.69
  12  -3   4    1.49    0.54
 -12  -3  -4    1.46    0.42
 -12  -3  -4    1.07    0.42
 -12   3  -4    1.32    0.38
 -13  -3  -4    4.43    0.49
  13   3   4    3.88    0.79
  13  -3   4    5.32    0.89
 -13  -3  -4    5.15    0.55
 -13  -3  -4    5.27    0.52
  13   3   4    4.47    0.87
  13  -3   4    3.48    0.69
  13   3   4    5.76    0.57
  13  -3   4    5.10    0.54
 -13   3  -4    5.17    0.51
 -13  -3  -4    5.22    0.58
 -14  -3  -4    7.59    0.58
 -14  -3  -4    6.45    0.53
  14   3   4    7.85    0.59
  14  -3   4    7.26    0.57
 -14   3  -4    8.77    0.59
  14   3   4    7.32    0.57
  15   3   4    0.55    0.28
 -15  -3  -4    0.52    0.21
 -15  -3  -4    0.65    0.27
 -15   3  -4    0.42    0.26
  15  -3   4    0.38    0.26
  15   3   4    0.51    0.27
 -15  -3  -4    0.46    0.29
  16   3   4   -0.03    0.08
 -16  -3  -4   -0.03    0.18
 -16   3  -4    0.10    0.19
 -16  -3  -4   -0.01    0.17
  16  -3   4    0.07    0.21
 -16   3  -4   -0.13    0.20
 -16  -4   4    0.88    0.19
  16   4  -4    0.67    0.19
 -16   4   4    0.75    0.18
 -15  -4   4    8.00    0.48
 -15   4   4    8.01    0.42
 -15  -4   4    8.05    0.45
  15   4  -4    7.91    0.42
 -15   4   4    8.29    0.35
  14   4  -4    0.80    0.28
  14  -4  -4    0.69    0.23
 -14   4   4    0.91    0.24
 -14   4   4    0.82    0.27
 -14  -4   4    0.59    0.30
  13  -4  -4   50.96    2.33
 -13  -4   4   50.39    1.91
 -13   4   4   50.18    1.77
  13  -4  -4   46.95    1.69
  13   4  -4   50.57    1.80
 -13   4   4   49.86    1.70
 -13  -4   4   50.15    1.78
 -13   4   4   48.87    1.69
 -12  -4   4    3.31    0.41
 -12   4   4    3.81    0.35
  12  -4  -4    3.51    0.63
  12  -4  -4    3.98    0.38
 -12   4   4    2.95    0.36
 -12  -4   4    2.76    0.45
 -12   4   4    2.76    0.32
  12  -4  -4    2.64    0.46
 -12   4   4    2.51    0.50
  12   4  -4    3.01    0.39
  12  -4  -4    3.30    0.34
 -11   4   4   91.16    3.45
  11  -4  -4   92.86    3.62
  11  -4  -4   94.79    3.35
 -10   4   4   11.50    0.92
  10  -4  -4   12.02    0.99
  10  -4  -4   13.69    0.90
  -9   4   4  163.59    5.48
   9  -4  -4  154.31    5.51
   9  -4  -4  169.31    5.41
   9  -4  -4  171.78    5.36
  -8   4   4  236.34    7.33
   8  -4  -4  237.17    7.24
  -8   4   4  236.68    7.14
   8  -4  -4  214.76    7.29
   7  -4  -4    8.97    0.74
  -7  -4   4   10.87    2.00
  -7   4   4    9.38    0.76
   7  -4  -4    9.49    0.72
  -7   4   4   10.25    0.70
   6  -4  -4   59.14    2.26
   6  -4  -4   59.07    2.28
  -6  -4   4   56.77    2.17
  -6  -4   4   60.45    4.46
  -6   4   4   60.84    2.24
  -6   4   4   61.29    2.30
  -5   4   4   94.18    3.37
  -5   4   4   94.91    3.32
  -5   4   4   93.42    6.04
   5  -4  -4  102.47    3.33
  -5  -4   4   88.15    5.44
  -5   4   4   95.94    4.79
  -5  -4   4   97.17    3.26
  -5   4   4  100.74    3.39
  -4   4   4  114.80    6.65
  -4   4   4  129.15    4.23
  -4  -4   4  124.74    6.30
  -4   4   4  123.73    4.08
  -4   4   4  116.20    4.14
  -4  -4   4  125.95    4.00
  -4   4   4  123.60    4.09
  -4  -4   4  121.96    4.18
  -4   4   4  133.91    5.69
   4  -4  -4  131.72    5.45
  -3   4   4   29.77    2.25
   3  -4  -4   29.64    2.13
  -3  -4   4   23.73    2.32
  -3   4   4   23.69    1.22
  -3  -4   4   27.92    1.37
  -3   4   4   26.39    1.36
  -3   4   4   28.60    2.90
  -3  -4   4   26.81    1.19
  -3   4   4   29.37    1.36
   3  -4  -4   28.14    1.39
   2   4  -4  186.64    7.96
   2  -4  -4  193.78    7.98
  -2   4   4  198.31    8.83
   2  -4  -4  189.46    7.91
  -2   4   4  207.58    7.75
   2  -4  -4  212.58    7.66
   1   4  -4 1429.13   43.50
   1  -4  -4 1391.44   43.36
  -1   4   4 1489.57   44.60
   1  -4  -4 1492.84   43.55
  -1   4   4 1486.78   43.28
   0  -4  -4  154.05    6.33
   0   4  -4  150.77    6.34
   0   4   4  161.34    7.21
   0  -4  -4  159.13    6.44
   0   4   4  148.48    6.30
  -1  -4  -4    5.70    0.97
   1   4   4    6.07    1.21
  -1  -4  -4    4.69    0.91
   1   4   4    5.87    1.06
  -2  -4  -4  253.41    8.98
   2   4   4  252.76    9.42
   2   4   4  254.48    9.85
  -2  -4  -4  255.14    9.11
  -2  -4  -4  273.47    9.55
  -2  -4  -4  245.97    9.60
   3  -4   4  438.27   13.56
   3   4   4  428.61   14.99
   3   4   4  465.04   15.31
  -3  -4  -4  478.29   15.09
  -3  -4  -4  446.33   15.05
  -3  -4  -4  458.76   14.45
   3   4   4  428.05   13.57
   3  -4   4  455.40   13.08
   3   4   4  441.19   13.41
   4  -4   4 1318.39   38.66
   4   4   4 1346.82   38.35
   4   4   4 1329.55   38.72
  -4  -4  -4 1351.69   40.15
  -4  -4  -4 1388.62   40.18
  -4  -4  -4 1393.18   39.59
   4  -4   4 1341.18   38.12
   4   4   4 1291.96   38.47
  -5  -4  -4  439.26   14.28
  -5  -4  -4  441.45   14.70
  -5  -4  -4  461.80   14.88
   5  -4   4  420.55   13.25
   5  -4   4  447.85   13.51
   5   4   4  433.24   13.52
   5  -4   4  428.45   12.88
   5   4   4  437.17   13.27
   5   4   4  440.13   13.10
  -6  -4  -4    7.65    1.14
  -6   4  -4    8.35    0.67
   6   4   4    6.48    0.78
   6  -4   4    7.95    0.68
  -6  -4  -4    7.92    1.30
   6  -4   4    7.72    0.85
   6  -4   4    8.47    0.93
   6   4   4    6.87    0.91
  -7  -4  -4    0.50    0.54
   7  -4   4    1.22    0.50
   7   4   4    0.71    0.46
   7  -4   4    0.94    0.33
   7  -4   4    0.59    0.48
   7   4   4    0.52    0.48
   8  -4   4    7.88    0.98
   8   4   4    9.88    1.08
   8   4   4    9.54    1.01
   8  -4   4    8.63    0.78
   8  -4   4    9.13    1.10
   8   4   4    8.62    1.09
   9   4   4  137.71    5.41
   9  -4   4  135.71    5.37
   9  -4   4  147.64    4.89
   9   4   4  137.49    5.58
   9  -4   4  138.27    5.47
  10  -4   4    4.07    0.84
  10   4   4    4.71    0.94
  10   4   4    6.08    0.96
  10  -4   4    5.54    0.89
  11  -4   4   73.10    3.38
  11   4   4   64.22    3.40
  11  -4   4   70.65    3.37
  12   4   4   94.65    4.25
  12  -4   4   93.55    3.26
  12  -4   4   95.21    4.10
  12  -4   4   91.31    4.07
 -12   4  -4   99.81    3.21
 -12  -4  -4   97.73    3.28
 -12  -4  -4  101.04    3.35
 -12  -4  -4   97.93    3.27
  13   4   4   19.69    1.55
 -13  -4  -4   18.23    0.96
 -13  -4  -4   17.62    0.91
 -13  -4  -4   17.70    0.90
  13  -4   4   17.49    0.89
  13   4   4   18.42    1.54
 -13   4  -4   17.66    0.88
  13  -4   4   17.08    0.90
  14   4   4   21.70    0.76
  14  -4   4   22.25    0.77
 -14  -4  -4   21.20    0.73
 -14  -4  -4   23.85    0.84
  14   4   4   21.25    0.80
 -14  -4  -4   23.08    0.87
 -14   4  -4   23.21    0.78
 -15   4  -4   12.05    0.60
 -15  -4  -4   11.34    0.62
  15  -4   4   10.97    0.60
  15   4   4   11.52    0.60
 -15  -4  -4   11.13    0.60
 -16  -4  -4   17.91    0.65
 -16   4  -4   16.41    0.61
 -16  -4  -4   15.70    0.59
 -16   4  -4   15.38    0.61
  16   4   4   15.38    0.58
  16  -4   4   16.14    0.60
 -16   5   4   -0.01    0.13
 -16  -5   4    0.06    0.17
 -16  -5   4   -0.02    0.11
 -15   5   4   12.67    0.57
 -15  -5   4   12.96    0.60
 -15  -5   4   12.23    0.60
 -15   5   4   12.44    0.56
 -15   5   4   11.57    0.49
  15   5  -4   12.61    0.56
  14   5  -4    0.68    0.26
 -14  -5   4    0.34    0.30
 -14   5   4   -0.10    0.11
 -14   5   4    0.03    0.13
 -14   5   4    0.34    0.22
 -14   5   4    0.35    0.19
 -14   5   4    0.44    0.22
 -14  -5   4    0.72    0.32
 -13   5   4   22.51    0.92
 -13   5   4   21.77    0.90
 -13   5   4   21.85    0.88
 -13   5   4   21.76    0.87
  13   5  -4   22.01    1.44
  13   5  -4   22.66    0.98
 -13  -5   4   22.92    1.08
 -13   5   4   22.03    0.94
 -12  -5   4   48.87    1.80
 -12   5   4   49.76    1.68
 -12   5   4   47.82    1.66
  12  -5  -4   54.80    1.78
 -12   5   4   48.15    1.71
  12   5  -4   51.20    2.44
 -12  -5   4   52.74    1.96
 -12   5   4   51.17    1.76
 -12   5   4   46.72    2.10
  12  -5  -4   49.92    2.07
 -11   5   4   43.24    1.91
  11  -5  -4   38.84    1.78
 -10   5   4  296.83    9.20
  10  -5  -4  293.71    9.05
   9  -5  -4  356.09   10.81
   9  -5  -4  363.50   10.90
   9  -5  -4  357.80   10.95
  -9   5   4  368.08   11.05
   8  -5  -4  373.57   11.19
  -8   5   4  357.59   11.25
   8  -5  -4  376.82   11.07
   7  -5  -4    2.40    0.43
  -7   5   4    2.72    0.46
  -7   5   4    2.66    0.43
   6  -5  -4    4.22    0.52
  -6   5   4    4.88    0.53
  -6   5   4    4.05    0.51
  -6  -5   4    4.76    0.50
  -5   5   4    5.59    0.58
  -5   5   4    5.13    0.58
  -5   5   4    4.96    1.55
   5  -5  -4    5.30    1.27
   4   5  -4    3.34    0.99
  -4   5   4    2.17    0.80
  -4   5   4    1.38    0.37
  -4   5   4    2.27    0.42
  -4   5   4    1.61    0.41
  -4   5   4    2.81    0.48
  -4   5   4    1.39    1.02
   4  -5  -4    0.71    0.73
  -4  -5   4    2.54    0.44
  -4  -5   4    2.33    0.38
  -3   5   4    4.41    1.00
  -3   5   4    3.38    0.49
   3  -5  -4    2.99    0.47
  -3   5   4    3.23    0.48
  -3   5   4    3.75    0.55
  -3   5   4    3.81    1.39
  -3  -5   4    4.13    0.46
  -3  -5   4    3.50    0.50
   3  -5  -4    2.54    0.46
   3  -5  -4    3.76    0.53
  -3   5   4    3.03    0.49
  -2   5   4   27.67    2.35
   2  -5  -4   25.15    1.39
  -2   5   4   25.01    1.35
   2  -5  -4   25.25    1.40
  -2   5   4   25.66    1.42
  -2   5   4   31.66    3.09
   2  -5  -4   23.03    2.29
   2  -5  -4   26.55    1.38
  -2   5   4   25.40    1.28
  -2  -5   4   24.43    1.18
  -2  -5   4   26.16    1.40
  -1   5   4  228.56    8.86
   1  -5  -4  217.09    7.14
   1  -5  -4  224.17    7.21
  -1   5   4  216.10    7.07
  -1   5   4  215.95    7.18
  -1   5   4  225.91    9.71
   1  -5  -4  226.28    8.88
  -1   5   4  227.14    6.96
  -1  -5   4  220.75    7.15
  -1  -5   4  226.43    6.83
  -1   5   4  229.41    7.06
   0   5   4    0.97    0.67
   0  -5   4    0.51    0.37
   0  -5  -4    1.53    0.45
   0   5   4    0.35    0.36
   0   5   4    0.50    0.65
   0  -5  -4    1.09    0.63
   0  -5  -4    2.08    0.84
   0  -5   4    1.52    0.32
   0   5   4    0.53    0.30
   1  -5   4  323.23   10.50
   1   5   4  341.68   10.35
   1  -5   4  342.94   10.08
   1   5   4  348.12   12.78
  -1  -5  -4  336.26   11.94
  -1  -5  -4  332.14   11.99
   1   5   4  358.42   12.41
   2   5   4   34.73    1.80
   2  -5   4   36.64    1.50
   2   5   4   35.72    1.87
   2  -5   4   40.41    1.57
   2   5   4   40.53    1.81
   2   5   4   34.86    2.85
  -2  -5  -4   41.84    2.72
  -2  -5  -4   38.34    2.78
   2   5   4   39.76    2.97
   3   5   4   55.84    2.43
   3  -5   4   56.55    2.08
   3   5   4   47.59    3.49
   3   5   4   53.21    2.33
   3   5   4   52.94    2.47
   3  -5   4   58.74    2.07
   3   5   4   48.86    3.40
  -3  -5  -4   58.96    3.56
  -4  -5  -4  500.54   16.79
  -4  -5  -4  509.45   16.85
   4  -5   4  507.29   14.66
   4   5   4  489.69   15.11
   4  -5   4  508.11   14.67
   4   5   4  493.02   17.25
   4   5   4  492.64   15.27
   4   5   4  482.69   14.96
   4  -5   4  504.94   15.32
  -5  -5  -4    5.64    1.10
  -5  -5  -4    5.42    1.19
   5  -5   4    4.56    0.78
   5  -5   4    4.63    0.54
   5   5   4    5.93    0.82
   5   5   4    4.89    0.69
   5  -5   4    4.87    0.52
   5   5   4    4.44    0.67
  -6   5  -4    8.81    0.73
   6   5   4    9.48    1.08
   6  -5   4    8.98    1.01
   6   5   4    9.55    0.97
  -7   5  -4   43.36    1.99
   7  -5   4   48.25    2.60
   7  -5   4   48.31    2.05
   7   5   4   49.00    2.42
   7   5   4   49.19    2.64
   8  -5   4   10.37    0.87
   8   5   4   10.52    1.10
   8  -5   4    9.48    1.14
   8   5   4    9.17    1.17
   9  -5   4   12.39    1.35
   9   5   4   17.05    1.54
   9  -5   4   15.43    1.09
   9   5   4   13.38    1.22
  10  -5   4    8.89    1.13
  10   5   4    9.33    1.21
  10   5   4    9.53    1.02
  11   5   4    5.39    1.00
  11  -5   4    3.85    0.80
  12  -5   4   13.37    1.28
 -12  -5  -4   13.45    0.87
 -12  -5  -4   13.64    0.82
 -12   5  -4   12.45    0.74
  12   5   4   12.84    1.36
 -13  -5  -4    0.36    0.35
  13  -5   4    0.62    0.32
 -13   5  -4    1.34    0.33
 -13  -5  -4    1.25    0.36
  14  -5   4    5.28    0.42
 -14  -5  -4    5.48    0.45
 -14  -5  -4    5.90    0.49
 -14   5  -4    6.11    0.45
  14  -5   4    5.66    0.47
  14   5   4    5.84    0.48
 -15  -5  -4   14.56    0.62
 -15   5  -4   13.55    0.57
  15  -5   4   12.18    0.57
  15   5   4   13.58    0.61
 -15  -6   4    5.12    0.34
 -15  -6   4    5.71    0.38
 -15   6   4    4.79    0.32
 -15   6   4    5.18    0.32
 -15  -6   4    5.39    0.34
 -14   6   4   43.09    1.34
 -14  -6   4   45.19    1.49
 -14   6   4   42.48    1.27
 -14   6   4   40.20    1.29
 -14  -6   4   45.32    1.46
 -14  -6   4   44.48    1.44
 -14   6   4   43.21    1.34
  13  -6  -4    1.89    0.28
 -13   6   4    1.79    0.26
 -13   6   4    2.03    0.29
 -13   6   4    1.62    0.24
 -13  -6   4    1.51    0.38
 -13   6   4    1.90    0.29
 -13   6   4    1.52    0.24
 -13   6   4    1.38    0.26
 -12  -6   4   26.91    1.20
  12   6  -4   26.17    1.62
 -12   6   4   25.14    1.02
  12  -6  -4   28.45    1.08
  12  -6  -4   25.89    1.31
 -12   6   4   25.45    0.96
 -12   6   4   26.64    1.36
 -12   6   4   25.72    1.03
 -12  -6   4   25.37    1.19
 -12  -6   4   24.20    1.08
 -12   6   4   25.93    0.98
 -11  -6   4    7.10    0.63
 -11   6   4    6.53    0.48
  11   6  -4    7.31    0.90
  11  -6  -4    8.69    0.69
 -11  -6   4    7.64    0.65
  11  -6  -4    8.37    0.53
 -11   6   4    7.76    0.73
  11  -6  -4    7.85    0.69
 -11   6   4    6.55    0.48
 -11  -6   4    7.80    0.58
 -11   6   4    6.84    0.45
 -11   6   4    6.65    0.43
  11  -6  -4    8.59    0.56
 -11  -6   4    7.48    0.54
  10   6  -4   10.10    1.03
 -10   6   4    9.92    0.85
  10  -6  -4    8.36    0.74
  10  -6  -4   10.77    0.78
  -9   6   4  314.62    9.69
   9  -6  -4  307.14    9.53
   9  -6  -4  323.52    9.51
   9  -6  -4  301.56    9.59
  -8   6   4  653.29   19.98
   8  -6  -4  676.01   19.92
   8  -6  -4  702.55   19.82
  -7   6   4   26.82    1.36
  -7   6   4   28.73    1.42
   7  -6  -4   28.08    1.47
   7  -6  -4   29.40    1.37
  -7   6   4   27.07    1.48
  -7  -6   4   28.75    1.43
  -6  -6   4   59.54    2.36
  -6   6   4   58.47    2.46
   6  -6  -4   61.41    2.44
  -6   6   4   60.91    2.37
  -5  -6   4   20.65    1.11
   5  -6  -4   19.05    1.15
  -5   6   4   16.89    1.07
  -5   6   4   18.55    1.09
   4  -6  -4   73.17    2.91
  -4  -6   4   75.97    2.93
  -4  -6   4   82.32    2.82
  -4   6   4   75.94    2.90
  -4   6   4   73.23    2.88
  -4   6   4   73.53    2.84
  -4   6   4   79.23    5.78
   4  -6  -4   76.00    4.77
  -4   6   4   76.61    2.94
  -3   6   4   -0.35    1.13
   3  -6  -4    0.18    0.61
  -3   6   4    1.41    0.41
  -3  -6   4    0.52    0.29
  -3   6   4    0.68    0.70
   3  -6  -4    0.55    0.29
  -3   6   4    0.49    0.34
   3  -6  -4    0.96    0.39
   3  -6  -4    0.46    0.36
  -3   6   4    0.77    0.38
  -3  -6   4    0.72    0.35
  -2   6   4   26.03    1.49
  -2  -6   4   27.79    1.49
  -2   6   4   28.40    2.56
   2  -6  -4   26.94    1.50
  -2   6   4   25.21    1.37
  -2   6   4   27.02    1.47
   2  -6  -4   26.18    1.49
   2  -6  -4   27.66    1.55
  -2   6   4   21.20    2.69
   2  -6  -4   25.94    2.53
   2  -6  -4   26.50    2.35
  -1   6   4  100.97    5.87
   1  -6  -4   96.04    5.15
   1  -6  -4  106.88    5.10
  -1   6   4   94.92    3.63
  -1  -6   4   96.60    3.30
  -1   6   4   95.61    3.54
  -1   6   4  103.24    5.36
  -1   6   4   94.63    3.45
  -1   6   4   97.41    3.60
   1  -6  -4   90.80    3.61
   1  -6  -4   95.68    3.68
  -1  -6   4   92.50    3.59
   0   6   4  272.83   11.21
   0  -6  -4  277.20   10.51
   0  -6  -4  280.55   10.45
   0  -6   4  284.07    8.32
   0   6   4  272.39   10.79
   0   6   4  268.09    8.49
   0  -6  -4  269.69    8.76
   0   6   4  266.71    8.65
   0  -6   4  265.76    8.71
   1  -6   4  204.85    6.87
   1   6   4  212.99    8.92
   1   6   4  201.76    6.58
   1  -6   4  205.34    6.37
   1   6   4  202.05    6.70
   1   6   4  210.39    9.00
  -1  -6  -4  207.67    8.35
  -1  -6  -4  208.64    8.41
   2   6   4  144.97    5.04
   2  -6   4  151.31    5.38
   2   6   4  141.02    7.08
   2  -6   4  154.67    4.83
   2   6   4  151.78    5.20
   2  -6   4  149.44    4.77
   2   6   4  141.84    6.95
  -2  -6  -4  153.10    6.62
  -2  -6  -4  156.76    7.10
   3   6   4  216.40    7.01
   3  -6   4  217.35    7.38
   3   6   4  223.17    9.50
   3   6   4  221.40    7.17
   3   6   4  221.46    9.02
  -3  -6  -4  219.86    8.93
  -3  -6  -4  203.69    8.82
   3  -6   4  217.13    6.74
   3   6   4  219.07    7.27
   4  -6   4  480.33   14.10
   4   6   4  460.41   17.16
   4   6   4  484.75   14.56
   4  -6   4  472.75   14.10
   4   6   4  478.21   14.69
   5   6   4  241.98    8.04
   5  -6   4  244.33    7.65
   5   6   4  250.22    8.25
   5  -6   4  248.14    7.67
   6   6   4  384.18   12.71
   6   6   4  395.57   12.39
   6  -6   4  406.13   12.04
   6  -6   4  390.07   12.82
   6  -6   4  401.90   12.01
   6   6   4  400.13   12.61
  -7   6  -4   50.40    2.18
   7   6   4   49.01    2.72
   7   6   4   47.57    2.41
   7   6   4   50.96    2.64
   8   6   4   23.08    1.80
   8  -6   4   21.35    1.78
   8  -6   4   24.96    1.40
   8   6   4   24.61    1.74
   9  -6   4    0.77    0.40
   9   6   4    1.63    0.59
   9   6   4    1.50    0.65
   9  -6   4    1.39    0.67
  10  -6   4   11.65    0.96
  10   6   4   13.66    1.23
  10   6   4   10.64    1.25
  10  -6   4   11.49    1.29
  11  -6   4    0.97    0.41
 -11  -6  -4    0.67    0.40
  11  -6   4    2.29    0.32
 -11  -6  -4    0.77    0.37
  11  -6   4    1.70    0.42
 -11  -6  -4    0.91    0.40
  11   6   4    1.25    0.64
  11  -6   4    1.38    0.61
  11   6   4    0.76    0.37
  12   6   4   85.29    2.76
  12  -6   4   84.39    3.66
 -12  -6  -4   86.23    2.86
 -12  -6  -4   86.01    2.92
 -12  -6  -4   83.00    2.92
  12  -6   4   83.76    2.85
  12  -6   4   81.50    2.85
  12  -6   4   81.50    2.64
  13   6   4   11.17    0.60
 -13   6  -4   12.00    0.62
 -13  -6  -4   10.82    0.69
 -13  -6  -4   12.32    0.70
 -13  -6  -4   11.30    0.71
  13  -6   4   11.31    0.67
  13  -6   4   11.06    0.67
  14  -6   4    0.12    0.21
 -14   6  -4    0.46    0.23
 -14  -6  -4    0.31    0.27
 -14  -6  -4    0.45    0.25
  14  -6   4    0.43    0.22
 -14  -6  -4    0.55    0.26
 -15   6  -4    3.55    0.22
  15  -6   4    3.63    0.23
 -15  -7   4    0.30    0.12
 -15  -7   4    0.22    0.16
 -15   7   4    0.20    0.12
 -15  -7   4    0.22    0.13
 -14   7   4   11.92    0.51
 -14   7   4   11.03    0.45
 -14   7   4   11.17    0.49
 -14   7   4   12.17    0.52
 -14  -7   4   12.26    0.59
 -14  -7   4   12.31    0.59
 -14  -7   4   12.63    0.62
 -13   7   4    8.17    0.45
 -13   7   4    8.60    0.45
 -13   7   4    7.91    0.41
 -13  -7   4    8.21    0.58
 -13   7   4    7.57    0.44
 -13   7   4    8.02    0.40
 -13  -7   4    8.94    0.56
 -13  -7   4    8.68    0.58
 -13   7   4    8.32    0.45
 -12  -7   4    1.41    0.39
 -12   7   4    1.45    0.26
 -12  -7   4    1.64    0.30
 -12   7   4    1.30    0.26
 -12  -7   4    1.76    0.40
 -12   7   4    1.60    0.23
 -12  -7   4    2.12    0.41
 -12   7   4    1.49    0.24
  11   7  -4    1.68    0.58
 -11  -7   4    1.88    0.37
 -11   7   4    1.96    0.42
  11  -7  -4    2.87    0.48
 -11   7   4    2.42    0.32
  11  -7  -4    2.78    0.42
 -11   7   4    2.05    0.26
 -11  -7   4    2.73    0.46
 -11   7   4    2.42    0.28
 -11   7   4    2.50    0.32
 -10   7   4    9.24    0.50
  10  -7  -4    8.34    0.70
 -10   7   4    8.92    0.54
 -10   7   4    9.08    0.55
  10   7  -4    9.48    0.98
  10  -7  -4    9.65    0.76
 -10  -7   4   10.59    0.75
  10  -7  -4   10.40    0.61
  10  -7  -4    8.71    0.57
 -10   7   4    8.31    0.54
 -10  -7   4    8.67    0.64
 -10   7   4    8.40    0.51
 -10   7   4    9.30    0.80
   9  -7  -4    1.82    0.43
   9  -7  -4    1.52    0.39
   9   7  -4   -0.18    0.45
  -9   7   4   -0.24    0.42
   9  -7  -4    0.23    0.36
   8  -7  -4    0.14    0.30
   8  -7  -4    0.25    0.33
  -8   7   4    0.57    0.44
   8  -7  -4    0.06    0.40
  -8   7   4    1.07    0.40
   8   7  -4    0.25    0.45
   7   7  -4   29.80    1.77
  -7   7   4   32.03    1.67
   7  -7  -4   34.55    1.57
  -6   7   4   22.50    1.37
  -6  -7   4   25.14    1.35
  -6   7   4   23.99    1.30
  -5  -7   4    3.81    0.55
  -5   7   4    3.66    0.53
  -4  -7   4    1.57    0.43
  -4   7   4    1.12    0.43
  -4  -7   4    1.63    0.41
   4  -7  -4    1.75    0.46
   3  -7  -4    9.23    0.88
  -3   7   4    8.70    0.82
  -3  -7   4    8.60    0.81
   3  -7  -4    7.93    0.83
  -3   7   4    6.65    0.74
  -3   7   4    7.78    0.78
  -3  -7   4    8.73    0.73
   2  -7  -4    1.48    0.84
  -2   7   4    1.07    0.41
   2  -7  -4    1.70    0.49
  -2  -7   4    1.02    0.35
  -2   7   4    1.38    0.46
  -2  -7   4    1.65    0.47
   2  -7  -4    1.52    0.48
  -2   7   4    1.25    0.46
  -1  -7   4   10.51    0.96
  -1   7   4    8.96    0.86
   1  -7  -4    9.38    0.93
  -1  -7   4   13.78    0.86
  -1   7   4    8.97    0.88
  -1   7   4    9.13    0.90
   1  -7  -4    9.47    0.94
  -1   7   4    9.07    0.91
   1  -7  -4    8.86    0.93
  -1   7   4    9.82    1.86
   1  -7  -4    9.85    1.55
   0   7   4    0.58    0.76
   0   7   4    0.84    0.38
   0   7   4    0.86    0.40
   0  -7   4    1.16    0.34
   0   7   4    0.72    0.44
   0  -7   4    0.16    0.39
   0  -7  -4    1.09    0.46
   0  -7  -4    0.59    0.45
   0   7   4    1.37    0.49
   1   7   4   20.43    1.29
   1  -7   4   22.46    1.16
  -1  -7  -4   19.10    1.43
  -1  -7  -4   19.76    1.44
   1  -7   4   20.72    1.43
   1   7   4   23.61    2.55
   2  -7   4   82.07    2.82
   2   7   4   79.28    3.10
   2  -7   4   75.89    3.31
   2   7   4   75.54    3.18
   2  -7   4   71.72    2.70
   3   7   4   42.11    2.10
   3  -7   4   47.39    2.43
   3   7   4   43.70    2.23
   3  -7   4   46.61    1.88
   3   7   4   43.99    2.30
   4   7   4   88.75    3.59
   4  -7   4   93.55    3.34
   4  -7   4   96.56    4.03
   4   7   4   98.47    3.83
   5   7   4   50.51    2.57
   5  -7   4   49.32    2.08
   5  -7   4   51.83    2.71
   5  -7   4   47.88    2.05
   5   7   4   43.86    2.35
   6  -7   4   40.90    2.46
   6   7   4   42.14    2.24
   6  -7   4   40.38    1.89
   6   7   4   42.80    2.40
   7  -7   4   -0.06    0.34
   7   7   4   -0.11    0.56
   7   7   4    0.89    0.50
   8  -7   4    9.25    1.23
   8   7   4   12.36    1.27
   8   7   4   11.64    1.11
   9   7   4    4.37    0.79
   9  -7   4    6.28    0.73
   9  -7   4    4.06    0.92
  10  -7   4    8.14    1.08
  10   7   4    7.68    0.63
 -10  -7  -4    7.51    0.65
 -10  -7  -4    7.59    0.70
  10  -7   4    8.10    0.79
  10   7   4    7.43    0.95
  10  -7   4    8.74    0.55
  10  -7   4    7.55    0.65
  10  -7   4    7.92    0.47
 -10  -7  -4    8.43    0.72
  10  -7   4    7.50    0.66
  11   7   4   13.25    0.75
  11  -7   4   11.78    1.22
  11  -7   4   12.28    0.65
 -11  -7  -4   13.12    0.84
 -11  -7  -4   13.53    0.84
  11  -7   4   11.71    0.78
  11   7   4   10.24    1.04
  11  -7   4   12.11    0.76
 -12  -7  -4   -0.37    0.33
  12  -7   4   -0.07    0.21
 -12  -7  -4    0.19    0.31
  12  -7   4    0.23    0.31
  12  -7   4   -0.08    0.29
 -12  -7  -4    0.10    0.32
  12   7   4    0.55    0.30
 -13  -7  -4   -0.22    0.28
  13  -7   4    0.40    0.28
  13  -7   4    0.02    0.12
  13  -7   4    0.21    0.17
 -13  -7  -4    0.31    0.27
  13   7   4    0.27    0.23
 -14  -7  -4    2.76    0.29
 -14  -7  -4    2.00    0.26
  14  -7   4    2.43    0.26
  14   7   4    2.21    0.28
 -14  -8   4    7.26    0.34
 -14   8   4    7.07    0.30
 -14  -8   4    7.39    0.37
 -14  -8   4    6.91    0.35
 -14   8   4    6.39    0.30
 -13   8   4   13.62    0.55
 -13   8   4   12.15    0.50
 -13  -8   4   13.76    0.65
 -13   8   4   13.15    0.55
 -13  -8   4   14.13    0.68
 -13   8   4   12.81    0.55
 -13  -8   4   12.48    0.65
 -13   8   4   12.32    0.54
 -12   8   4   16.37    0.65
 -12  -8   4   16.08    0.84
 -12  -8   4   17.25    0.86
 -12   8   4   16.57    0.70
 -12  -8   4   16.15    0.82
 -12   8   4   15.57    0.69
 -11   8   4    0.83    0.24
  11  -8  -4    0.62    0.25
 -11  -8   4    1.30    0.39
  11  -8  -4    0.91    0.38
 -11  -8   4    0.88    0.38
 -11   8   4    0.85    0.20
 -11   8   4    0.58    0.21
 -11   8   4    0.79    0.23
 -11  -8   4    0.69    0.35
  10  -8  -4   26.63    1.32
  10  -8  -4   28.15    1.10
  10  -8  -4   28.22    1.11
 -10   8   4   27.77    1.06
 -10   8   4   27.11    1.41
 -10   8   4   25.75    1.05
 -10  -8   4   28.23    1.28
  10  -8  -4   27.03    1.34
  10   8  -4   28.42    1.69
 -10   8   4   26.17    1.06
 -10   8   4   27.03    1.03
 -10  -8   4   26.64    1.16
  10  -8  -4   26.00    1.26
 -10   8   4   28.32    1.01
 -10  -8   4   28.28    1.32
   9  -8  -4   91.39    3.09
  -9   8   4  101.07    3.52
  -9   8   4  102.46    3.11
  -9   8   4   97.40    3.07
   9   8  -4   91.73    3.87
  -9   8   4   98.39    3.05
  -9  -8   4   96.74    3.23
  -9   8   4   99.80    3.02
   9  -8  -4   99.54    3.47
  -9   8   4  100.51    3.61
   9  -8  -4   93.57    3.35
  -9  -8   4   98.74    3.40
  -9  -8   4  103.05    3.37
   9  -8  -4   98.45    3.13
   9  -8  -4   91.77    3.36
   9  -8  -4   98.48    3.46
   8  -8  -4   87.20    3.34
  -8   8   4   87.04    3.41
   8  -8  -4   93.71    3.26
  -8   8   4   91.24    3.34
   8  -8  -4   93.60    3.30
   7  -8  -4    0.41    0.35
  -7   8   4    0.92    0.45
   7  -8  -4    1.00    0.36
  -7   8   4    0.29    0.34
   7  -8  -4    1.14    0.39
  -6   8   4   55.02    2.45
   6  -8  -4   55.37    2.27
   6  -8  -4   57.75    2.39
  -5   8   4    9.48    0.93
  -5  -8   4   10.46    0.88
  -5   8   4    8.19    0.82
   5  -8  -4   10.48    0.89
  -4  -8   4    9.86    0.84
   4  -8  -4   10.31    0.95
  -4   8   4    9.13    0.84
  -3   8   4    3.23    0.62
   3  -8  -4    3.46    0.61
  -3  -8   4    2.18    0.49
  -3   8   4    3.33    0.60
  -2  -8   4   20.91    1.21
  -2   8   4   17.53    1.25
  -2  -8   4   18.83    1.28
   2  -8  -4   19.86    1.39
   2  -8  -4   19.64    1.39
  -2   8   4   20.73    1.36
   2  -8  -4   18.71    1.36
  -1   8   4   66.40    2.89
   1  -8  -4   67.45    3.00
   1  -8  -4   68.37    3.00
   1  -8  -4   69.25    3.01
  -1   8   4   64.09    2.78
  -1  -8   4   68.09    2.63
  -1  -8   4   64.89    2.85
  -1   8   4   62.25    2.84
   0  -8   4   -0.08    0.38
   0  -8  -4    0.46    0.45
   0  -8  -4    0.09    0.48
   0   8   4    0.34    0.46
   0  -8  -4    0.19    0.45
   0   8   4   -0.15    0.41
   0   8   4    0.40    0.43
   0  -8   4    0.31    0.33
   1   8   4   15.66    1.27
   1  -8   4   16.65    1.34
  -1  -8  -4   18.93    1.42
   1   8   4   19.09    1.40
   1   8   4   15.34    1.20
   1  -8   4   16.68    1.04
   1   8   4   19.44    1.39
   2  -8   4    1.45    0.59
  -2  -8  -4    2.53    0.67
   2   8   4    2.64    0.60
   2  -8   4    1.36    0.38
   3   8   4  184.99    6.51
   3  -8   4  186.49    6.68
  -3  -8  -4  189.06    6.77
   3  -8   4  185.55    5.93
   3   8   4  181.38    6.34
   4   8   4    9.32    1.05
   4   8   4    9.04    1.08
   4  -8   4    9.53    0.78
   4  -8   4   11.85    1.23
   4   8   4    8.63    0.94
   5   8   4    0.19    0.58
   5   8   4   -0.25    0.51
   5  -8   4    0.12    0.60
   5  -8   4    1.12    0.41
   6   8   4  154.58    5.73
   6  -8   4  156.63    6.06
   6  -8   4  158.00    5.26
   6   8   4  152.28    5.88
   7   8   4   20.49    1.51
   7  -8   4   20.17    1.69
   7  -8   4   17.00    1.16
   7   8   4   16.63    1.49
   8   8   4    2.28    0.66
   8  -8   4    2.38    0.51
   8  -8   4    1.76    0.73
   8   8   4    1.65    0.56
   9  -8   4    8.32    0.49
   9  -8   4    8.38    0.55
   9  -8   4    7.12    0.52
  -9  -8  -4    7.92    0.69
   9   8   4    7.20    0.63
  -9  -8  -4    9.07    0.75
  -9  -8  -4    8.61    0.68
   9   8   4    8.49    0.61
   9  -8   4    8.14    0.49
   9   8   4    9.46    1.06
  10   8   4    0.41    0.31
 -10  -8  -4    0.91    0.36
  10  -8   4    0.63    0.27
  10   8   4   -0.35    0.53
  10  -8   4    0.42    0.21
  10   8   4    0.85    0.31
  10  -8   4    0.52    0.23
 -10  -8  -4    0.60    0.36
  11  -8   4    0.14    0.18
 -11  -8  -4    0.22    0.31
  11  -8   4   -0.03    0.32
 -11  -8  -4    0.15    0.32
  11  -8   4   -0.02    0.22
  11   8   4   -0.08    0.29
 -12  -8  -4    4.51    0.43
  12   8   4    4.41    0.40
  12  -8   4    5.23    0.35
 -12  -8  -4    4.80    0.43
  12  -8   4    4.65    0.44
  13   8   4   28.40    1.02
 -13  -8  -4   27.55    1.06
  13  -8   4   29.08    0.97
  13   8   4   29.70    1.08
  14  -8   4   17.28    0.63
  14   8   4   18.51    0.65
 -13   9   4    0.07    0.15
 -13  -9   4   -0.01    0.20
 -13   9   4    0.03    0.13
 -13  -9   4    0.01    0.18
 -13   9   4    0.10    0.14
 -13   9   4    0.04    0.14
 -12   9   4   13.92    0.55
 -12  -9   4   13.93    0.69
 -12   9   4   15.13    0.61
 -12   9   4   15.21    0.61
 -12   9   4   15.99    0.61
 -12  -9   4   15.10    0.72
 -11  -9   4    6.26    0.52
 -11  -9   4    5.51    0.45
 -11   9   4    5.23    0.33
 -11  -9   4    5.82    0.50
  11  -9  -4    6.92    0.53
  11  -9  -4    7.05    0.41
 -11   9   4    5.41    0.36
 -11   9   4    5.44    0.37
 -10   9   4   18.61    0.80
 -10   9   4   18.00    0.73
 -10   9   4   19.64    0.77
  10  -9  -4   20.57    1.00
 -10  -9   4   19.33    1.00
 -10   9   4   19.34    0.80
  10  -9  -4   20.86    0.83
 -10   9   4   19.33    0.81
 -10  -9   4   20.36    1.00
   9  -9  -4   47.45    1.70
  -9   9   4   47.37    2.04
   9  -9  -4   52.35    1.73
  -9   9   4   50.10    1.69
  -9   9   4   49.09    1.62
  -9  -9   4   49.75    1.92
   9  -9  -4   44.19    1.90
  -9   9   4   51.84    1.67
  -9  -9   4   52.95    1.98
   9  -9  -4   49.90    1.97
   9  -9  -4   46.09    1.95
  -9   9   4   49.61    1.70
   9  -9  -4   52.59    2.03
  -9   9   4   49.73    2.10
  -8  -9   4    0.49    0.40
   8  -9  -4    0.44    0.26
  -8   9   4    1.24    0.44
   8  -9  -4    0.77    0.35
   8  -9  -4   -0.14    0.29
   8  -9  -4    0.05    0.31
   8  -9  -4    0.29    0.25
  -8   9   4   -0.05    0.34
   8  -9  -4    0.27    0.33
  -8   9   4    0.27    0.25
  -8   9   4    0.11    0.27
   8  -9  -4   -0.29    0.44
   7  -9  -4    0.25    0.30
  -7   9   4   -0.06    0.40
   7  -9  -4   -0.10    0.31
   7  -9  -4    0.67    0.37
  -7   9   4    0.41    0.36
  -6   9   4    1.36    0.47
   6  -9  -4    1.23    0.42
   6  -9  -4    1.15    0.37
  -5   9   4   62.36    2.73
   5  -9  -4   65.74    2.57
   5  -9  -4   64.82    2.64
  -4   9   4   10.48    0.91
   4  -9  -4   11.60    0.94
  -3  -9   4   50.27    2.23
  -3   9   4   49.24    2.29
   3  -9  -4   51.69    2.46
  -2   9   4    1.80    0.56
  -2  -9   4    1.74    0.47
  -2   9   4    0.77    0.52
   2  -9  -4    1.33    0.55
  -1  -9   4   79.78    3.31
  -1   9   4   76.97    3.35
   1  -9  -4   83.37    3.47
   1  -9  -4   83.06    3.53
  -1   9   4   78.49    3.32
  -1  -9   4   87.59    3.17
   0   9   4  120.33    4.66
   0  -9   4  124.47    4.66
   0   9   4  126.17    4.72
   0  -9  -4  116.86    4.70
   0  -9  -4  121.48    4.80
   0  -9   4  132.33    4.35
   0   9   4  118.62    4.57
   1   9   4   47.12    2.46
   1  -9   4   50.19    2.50
   1  -9   4   51.41    2.14
  -1  -9  -4   46.30    2.56
   1   9   4   46.95    2.39
   1   9   4   53.87    2.61
  -1  -9  -4   52.90    2.61
   2   9   4   -0.09    0.53
   2  -9   4   -0.20    0.52
  -2  -9  -4    0.41    0.50
  -2  -9  -4    0.11    0.49
   2   9   4   -0.20    0.59
   2   9   4   -0.25    0.49
   3  -9   4    3.24    0.75
  -3  -9  -4    2.65    0.70
  -3  -9  -4    3.54    0.80
   3   9   4    5.55    0.80
   4   9   4  324.59   10.61
   4   9   4  332.22   10.82
   4  -9   4  334.86   11.00
  -4  -9  -4  338.87   11.03
  -4  -9  -4  344.45   11.09
   4  -9   4  328.11   10.15
   5   9   4   30.93    1.85
  -5  -9  -4   35.25    2.20
   5  -9   4   32.10    1.60
   5   9   4   28.22    1.90
   5  -9   4   32.20    2.11
  -6  -9  -4    4.11    0.88
   6   9   4    4.66    0.83
   6  -9   4    3.29    0.80
   6  -9   4    3.71    0.57
   7  -9   4   11.29    0.90
   7   9   4   11.12    1.20
   7   9   4   10.28    0.74
   7  -9   4   10.36    0.56
   7  -9   4   11.64    1.26
   7  -9   4    9.29    0.60
   7   9   4    7.11    0.95
   7   9   4    9.53    0.69
   7  -9   4   10.79    0.56
  -7  -9  -4    9.55    0.73
   7  -9   4   10.00    0.75
   7  -9   4   10.36    0.57
   7  -9   4    9.21    0.59
   8  -9   4   35.65    1.25
   8   9   4   35.03    1.41
   8  -9   4   32.43    1.32
   8  -9   4   32.85    1.32
   8  -9   4   36.19    2.24
   8  -9   4   34.00    1.71
   8   9   4   33.53    2.08
   8   9   4   36.68    1.96
  -8  -9  -4   34.32    1.45
   8  -9   4   35.76    1.51
  -8  -9  -4   36.52    1.52
   8  -9   4   35.29    1.26
   9  -9   4    0.44    0.33
   9  -9   4    0.11    0.22
   9   9   4    0.08    0.28
   9  -9   4   -0.52    0.56
   9  -9   4   -0.17    0.23
  -9  -9  -4    0.14    0.30
   9  -9   4    0.14    0.34
  -9  -9  -4   -0.13    0.34
   9  -9   4   -0.02    0.25
   9  -9   4    0.08    0.21
  10  -9   4    1.64    0.27
 -10  -9  -4    0.78    0.31
  10  -9   4    1.48    0.36
  10   9   4    1.24    0.34
  10  -9   4    1.56    0.23
  10  -9   4    1.40    0.27
 -10  -9  -4    1.33    0.35
  10   9   4    1.50    0.31
  10  -9   4    1.06    0.23
 -11  -9  -4    0.75    0.27
  11  -9   4    1.35    0.19
  11   9   4    1.06    0.29
  11  -9   4    0.80    0.22
 -11  -9  -4    1.43    0.32
  11   9   4    1.09    0.23
 -12  -9  -4    2.14    0.24
  12   9   4    1.89    0.25
  12   9   4    2.16    0.22
 -12  -9  -4    2.10    0.29
  12  -9   4    2.08    0.22
  12   9   4    1.46    0.26
  13   9   4    0.42    0.14
  13  -9   4    0.81    0.11
  13  -9   4    0.81    0.17
 -12  10   4    0.86    0.15
 -12  10   4    0.58    0.15
 -12  10   4    0.42    0.10
 -12 -10   4    0.98    0.20
 -12  10   4    0.60    0.15
 -12 -10   4    0.72    0.19
 -12  10   4    0.76    0.15
 -11  10   4    1.06    0.18
 -11 -10   4    0.92    0.29
 -11  10   4    0.79    0.15
 -11 -10   4    0.91    0.23
 -11  10   4    1.13    0.20
 -11 -10   4    0.90    0.27
 -11 -10   4    1.37    0.29
 -10  10   4    8.43    0.44
  10 -10  -4    9.91    0.47
 -10  10   4    7.97    0.44
 -10  10   4    8.49    0.45
 -10 -10   4    7.51    0.56
 -10 -10   4    9.10    0.55
 -10  10   4    8.51    0.42
 -10 -10   4    8.88    0.59
 -10 -10   4    9.00    0.59
  10 -10  -4   10.19    0.62
  -9 -10   4    9.39    0.65
   9 -10  -4    8.74    0.48
   9 -10  -4    8.64    0.65
  -9 -10   4    9.12    0.66
  -9  10   4    9.43    0.50
  -9 -10   4    9.07    0.65
  -9  10   4    8.92    0.49
  -9  10   4    9.20    0.47
  -9 -10   4    9.31    0.61
   9 -10  -4    8.85    0.49
   8 -10  -4   83.16    2.69
   8 -10  -4   82.28    2.69
  -8 -10   4   85.85    2.95
  -8  10   4   86.02    2.70
  -8  10   4   85.49    3.15
   8 -10  -4   80.80    3.00
  -8  10   4   85.17    2.68
  -8 -10   4   92.21    2.92
  -8 -10   4   87.44    2.96
  -8  10   4   94.32    2.75
  -8  10   4   87.01    2.64
   8 -10  -4   83.42    2.95
  -7  10   4    0.11    0.23
  -7 -10   4    0.53    0.41
   7 -10  -4    0.12    0.21
   7 -10  -4    1.14    0.37
   7 -10  -4   -0.02    0.23
  -7 -10   4    0.48    0.36
  -7 -10   4   -0.24    0.37
  -7  10   4   -0.05    0.33
   7 -10  -4   -0.08    0.28
   7 -10  -4   -0.18    0.30
   7 -10  -4    0.37    0.43
  -7  10   4    0.19    0.23
  -7 -10   4   -0.26    0.39
  -7  10   4    0.17    0.35
   7 -10  -4   -0.23    0.32
   6 -10  -4   26.42    0.97
  -6  10   4   23.79    1.03
  -6 -10   4   28.00    1.29
  -6 -10   4   26.88    1.26
   6 -10  -4   28.25    1.37
   6 -10  -4   26.62    1.34
  -6  10   4   24.35    1.01
  -6  10   4   27.18    1.49
   6 -10  -4   23.69    1.01
   6 -10  -4   29.83    1.45
  -6  10   4   27.68    1.06
  -6 -10   4   28.61    1.28
   6 -10  -4   23.02    1.28
  -5  10   4   24.79    1.47
   5 -10  -4   25.95    1.35
  -5  10   4   23.14    0.96
   5 -10  -4   23.97    1.28
   5 -10  -4   24.73    1.34
  -4  10   4   34.20    1.81
   4 -10  -4   32.98    1.66
  -3  10   4    9.88    0.89
   3 -10  -4   10.54    0.90
  -2  10   4    2.28    0.58
   2 -10  -4    2.05    0.55
  -2  10   4    3.68    0.64
  -1  10   4   18.19    1.33
  -1  10   4   16.92    1.29
   1 -10  -4   19.00    1.43
   0  10   4   23.11    1.53
   0  10   4   22.38    1.55
   0 -10  -4   24.48    1.64
   0  10   4   23.62    1.58
   0 -10  -4   22.95    1.57
   0 -10  -4   22.31    1.63
  -1 -10  -4    2.04    0.56
  -1 -10  -4    2.58    0.71
   1  10   4    2.89    0.66
  -1 -10  -4    1.77    0.60
   1  10   4    2.70    0.64
   1  10   4    2.28    0.64
  -2 -10  -4    4.53    0.81
  -2 -10  -4    5.04    0.85
   2  10   4    3.52    0.78
  -2 -10  -4    4.86    0.88
   2  10   4    5.29    0.77
   2 -10   4    4.30    0.76
   2  10   4    5.08    0.83
  -3 -10  -4    3.37    0.75
  -3 -10  -4    2.68    0.69
   3  10   4    2.23    0.67
   3  10   4    3.16    0.70
   3 -10   4    3.11    0.68
   3  10   4    2.59    0.66
  -4 -10  -4  154.15    5.79
   4  10   4  158.90    5.79
  -4 -10  -4  156.86    5.73
   4  10   4  152.11    5.49
   4 -10   4  148.60    5.68
   4  10   4  145.26    5.61
   5 -10   4   30.72    1.13
  -5 -10  -4   32.04    1.94
  -5 -10  -4   30.45    1.98
   5 -10   4   28.80    1.48
   5  10   4   30.20    1.90
   5 -10   4   29.43    1.11
   5  10   4   29.11    1.31
   5  10   4   26.31    1.69
   5 -10   4   28.04    1.17
   5 -10   4   31.33    1.97
   5 -10   4   30.24    1.32
   5  10   4   31.39    1.32
   6 -10   4    8.42    0.51
   6 -10   4    8.79    0.76
   6 -10   4    8.36    0.51
   6  10   4    8.64    0.66
  -6 -10  -4    9.08    1.06
  -6 -10  -4    6.32    0.91
   6 -10   4   10.72    0.63
   6  10   4    8.55    0.63
   6 -10   4    8.10    0.55
   6  10   4    7.60    0.96
   6 -10   4    9.32    0.68
   6 -10   4    9.64    1.09
   7  10   4    5.93    0.54
   7 -10   4    6.99    0.44
   7 -10   4    6.41    0.47
   7 -10   4    6.85    0.50
   7 -10   4    6.92    0.43
   7  10   4    6.35    0.57
  -7 -10  -4    7.10    0.93
  -7 -10  -4    5.76    0.84
   7  10   4    7.23    0.89
   7 -10   4    5.34    0.62
   7 -10   4    7.04    0.95
   7 -10   4    5.56    0.55
   8 -10   4    6.61    0.47
   8  10   4    7.61    0.58
   8 -10   4    6.86    0.57
   8 -10   4    7.19    0.42
   8 -10   4    5.84    0.45
   8 -10   4    6.92    0.42
   8  10   4    7.25    0.54
   9 -10   4    3.51    0.34
   9  10   4    3.28    0.38
  -9 -10  -4    3.99    0.41
   9 -10   4    3.88    0.35
   9 -10   4    4.27    0.44
   9  10   4    3.32    0.40
   9 -10   4    3.76    0.31
   9 -10   4    3.75    0.30
  10 -10   4    1.10    0.23
  10 -10   4    1.10    0.21
  10 -10   4    1.17    0.28
  10 -10   4    1.53    0.21
  10  10   4    0.82    0.25
  10  10   4    1.05    0.24
  10  10   4    1.52    0.27
  11 -10   4    0.59    0.18
  11 -10   4    0.68    0.23
  11  10   4    0.63    0.18
  11  10   4    0.56    0.19
  11  10   4    0.94    0.23
  11  10   4    0.55    0.16
  11 -10   4    0.59    0.15
  11 -10   4    0.57    0.15
  12 -10   4   12.18    0.45
  12  10   4   12.30    0.49
 -11 -11   4   62.79    1.90
 -11  11   4   58.57    1.83
 -11  11   4   63.30    1.84
 -11  11   4   63.17    1.85
 -10 -11   4   16.57    0.70
 -10  11   4   14.43    0.59
 -10  11   4   15.47    0.58
 -10 -11   4   15.13    0.62
 -10  11   4   14.83    0.56
  -9  11   4    3.29    0.24
  -9 -11   4    4.35    0.35
  -9  11   4    4.43    0.28
  -9  11   4    3.95    0.29
  -9  11   4    3.60    0.26
  -9 -11   4    4.05    0.39
   9 -11  -4    3.98    0.43
  -9 -11   4    4.27    0.40
  -8  11   4   53.58    0.82
  -8 -11   4   55.58    1.13
  -8  11   4   52.24    0.85
   8 -11  -4   50.85    1.20
  -8  11   4   56.09    0.92
  -8 -11   4   51.94    1.17
  -7  11   4   10.11    0.54
  -7 -11   4   10.91    0.67
  -7  11   4    9.55    0.50
  -7 -11   4    9.70    0.66
   7 -11  -4    8.76    0.69
  -7  11   4    8.95    0.45
   6 -11  -4    0.28    0.19
  -6 -11   4   -0.23    0.33
  -6  11   4   -0.05    0.26
   6 -11  -4    0.04    0.42
  -6  11   4    0.03    0.20
  -6  11   4    0.18    0.24
  -6  11   4    0.27    0.34
  -6 -11   4    0.22    0.36
   6 -11  -4    0.21    0.29
  -6 -11   4    0.43    0.37
   6 -11  -4    0.22    0.28
   5 -11  -4    0.94    0.47
   5 -11  -4    0.22    0.31
  -5  11   4    0.85    0.27
  -5  11   4    0.53    0.27
   5 -11  -4    0.65    0.21
  -5  11   4    0.42    0.38
   5 -11  -4    0.32    0.31
  -5 -11   4    0.93    0.39
  -5  11   4    0.68    0.23
  -5 -11   4    0.24    0.36
   4 -11  -4    3.88    0.33
  -4  11   4    3.85    0.61
  -4 -11   4    4.03    0.53
   4 -11  -4    3.39    0.34
  -4 -11   4    3.75    0.51
  -4  11   4    3.96    0.39
  -4  11   4    3.93    0.37
   4 -11  -4    3.51    0.48
   4 -11  -4    3.34    0.50
  -4 -11   4    3.63    0.34
   4 -11  -4    3.83    0.49
   3 -11  -4   50.26    1.75
  -3 -11   4   51.47    1.96
  -3  11   4   53.43    1.79
   3 -11  -4   52.69    2.13
  -3 -11   4   50.52    1.73
  -3  11   4   50.25    1.73
   3 -11  -4   51.10    2.14
  -3  11   4   49.93    1.75
   3 -11  -4   50.82    1.71
  -2 -11   4    2.62    0.33
   2 -11  -4    2.66    0.47
   2 -11  -4    3.09    0.48
  -2 -11   4    2.18    0.43
  -2  11   4    2.92    0.38
  -2  11   4    3.00    0.57
  -2  11   4    2.55    0.37
  -2 -11   4    2.14    0.45
  -2 -11   4    2.51    0.44
  -2  11   4    2.95    0.35
   1 -11  -4   32.45    1.63
  -1  11   4   33.18    1.26
   1 -11  -4   31.91    1.18
  -1 -11   4   29.85    1.14
   1 -11  -4   32.65    1.25
   1 -11  -4   35.37    1.94
  -1 -11   4   31.22    1.37
  -1 -11   4   32.18    1.40
   1 -11  -4   31.39    1.54
  -1  11   4   32.59    1.28
  -1 -11   4   36.42    1.53
  -1 -11   4   33.52    1.42
  -1 -11   4   32.72    1.23
  -1  11   4   32.71    1.80
  -1  11   4   32.03    1.26
   0  11   4   18.63    0.89
   0 -11   4   18.85    0.98
   0  11   4   17.59    1.30
   0 -11  -4   18.93    0.81
   0 -11   4   21.36    0.82
   0  11   4   21.53    1.40
   0  11   4   20.54    0.93
   0 -11   4   20.17    1.09
   0 -11  -4   19.14    0.89
   0 -11  -4   21.92    1.51
   0  11   4   19.43    0.90
   0 -11   4   18.63    0.98
   0 -11   4   17.18    0.94
   1 -11   4    8.10    0.63
  -1 -11  -4    9.78    0.51
   1 -11   4    9.24    0.52
  -1 -11  -4   10.43    1.05
   1  11   4   10.07    1.00
   1 -11   4    9.33    0.51
   1  11   4    9.88    0.63
   1 -11   4   10.22    0.75
  -1 -11  -4    9.61    0.59
  -1 -11  -4    9.59    1.03
   1  11   4    9.46    0.62
   1 -11   4    9.06    0.56
   1 -11   4    8.50    0.65
   1  11   4    8.99    0.98
  -2 -11  -4    3.97    0.33
   2 -11   4    4.48    0.37
  -2 -11  -4    6.42    0.83
  -2 -11  -4    3.88    0.68
   2  11   4    5.32    0.80
   2 -11   4    4.78    0.35
   2  11   4    4.34    0.71
  -2 -11  -4    6.05    0.87
  -2 -11  -4    4.17    0.41
   2  11   4    4.12    0.44
   2  11   4    4.51    0.75
   2  11   4    4.65    0.44
   2 -11   4    4.64    0.54
   2  11   4    4.75    0.46
   2 -11   4    4.67    0.42
   2 -11   4    4.88    0.50
   2 -11   4    4.13    0.37
   3 -11   4    0.39    0.28
   3 -11   4    0.92    0.26
  -3 -11  -4    0.27    0.51
  -3 -11  -4    0.08    0.42
   3  11   4    0.72    0.49
   3  11   4    0.26    0.49
   3 -11   4    0.37    0.35
   3  11   4    0.69    0.32
   3 -11   4    1.20    0.25
   3 -11   4    0.71    0.25
   3  11   4    0.82    0.33
  -3 -11  -4    1.09    0.51
   3  11   4    1.09    0.51
   3  11   4    0.81    0.34
  -3 -11  -4    0.86    0.29
   4 -11   4    9.80    0.52
   4  11   4    9.18    0.93
   4  11   4   10.46    0.66
  -4 -11  -4   10.82    0.61
   4 -11   4    9.64    0.60
   4  11   4    9.19    1.04
  -4 -11  -4   10.51    1.07
  -4 -11  -4    9.57    0.96
   4  11   4   10.70    0.67
   4  11   4   10.18    0.67
   4 -11   4   10.95    0.55
   4 -11   4   10.15    0.56
   5 -11   4   62.94    2.01
  -5 -11  -4   61.48    2.83
   5  11   4   63.41    2.89
   5 -11   4   61.63    1.99
   5  11   4   62.27    2.17
   5  11   4   62.70    2.83
  -5 -11  -4   60.71    2.05
   5  11   4   60.25    2.15
   5 -11   4   64.00    2.12
   5  11   4   61.25    2.16
   5 -11   4   63.18    2.06
  -5 -11  -4   63.93    2.97
   5  11   4   61.23    2.66
   5  11   4   60.34    2.15
   6  11   4   35.60    1.36
   6 -11   4   34.69    1.20
   6 -11   4   32.87    1.25
   6 -11   4   34.37    1.20
   6  11   4   31.73    1.33
   6  11   4   34.34    1.36
   6 -11   4   35.05    1.22
   7 -11   4    0.56    0.24
   7 -11   4    0.42    0.22
   7  11   4    0.42    0.30
   7  11   4    0.49    0.30
   7 -11   4    0.24    0.21
   8  11   4   11.69    0.63
   8  11   4   10.97    0.60
   8  11   4   11.16    0.61
   8 -11   4   11.02    0.56
   8  11   4   11.36    0.61
   8 -11   4   11.94    0.53
   8 -11   4   11.69    0.51
   8 -11   4   11.39    0.56
   9  11   4   12.55    0.51
   9 -11   4   13.11    0.44
   9 -11   4   12.83    0.38
   9 -11   4   12.97    0.38
   9  11   4   12.02    0.47
   9  11   4   12.32    0.48
   9 -11   4   12.67    0.43
   9  11   4   11.85    0.47
  10 -11   4    9.27    0.40
  10  11   4    9.85    0.44
  10 -11   4    9.51    0.38
  10  11   4    9.57    0.43
  10 -11   4    9.69    0.43
  10  11   4    9.84    0.44
  10  11   4    8.33    0.44
  11 -11   4    4.23    0.21
  11  11   4    3.45    0.21
 -10  12   4   15.42    0.54
 -10 -12   4   15.50    0.56
  -9  12   4   13.21    0.49
  -9 -12   4   15.66    0.63
  -9 -12   4   14.27    0.57
   9 -12  -4   15.18    0.59
  -9  12   4   13.25    0.47
  -9 -12   4   13.02    0.57
  -9  12   4   13.58    0.51
  -8 -12   4   -0.04    0.23
  -8  12   4    0.12    0.15
  -8  12   4   -0.13    0.17
  -8 -12   4    0.51    0.22
  -8  12   4   -0.10    0.14
  -8 -12   4    0.30    0.26
   8 -12  -4    0.08    0.29
   7 -12  -4   16.40    0.84
   7 -12  -4   16.97    0.62
  -7  12   4   18.36    0.68
  -7 -12   4   18.44    0.80
  -6 -12   4    0.56    0.29
   6 -12  -4    0.61    0.17
  -6  12   4    0.55    0.23
  -6  12   4    0.59    0.21
   6 -12  -4    0.53    0.17
  -6 -12   4    0.40    0.30
  -6 -12   4    0.74    0.30
  -5  12   4    0.95    0.25
  -5  12   4    0.91    0.21
  -5 -12   4    1.08    0.37
  -5  12   4    0.93    0.22
   5 -12  -4    0.48    0.38
  -5  12   4    0.69    0.24
  -5 -12   4    0.77    0.32
  -5 -12   4    0.85    0.33
  -5 -12   4    0.94    0.33
   5 -12  -4    0.89    0.21
   5 -12  -4    1.16    0.19
  -4  12   4   14.60    0.63
  -4 -12   4   16.22    0.88
   4 -12  -4   13.04    0.85
  -4 -12   4   16.06    0.81
  -4 -12   4   14.96    0.80
   4 -12  -4   14.42    0.59
   4 -12  -4   13.72    0.60
  -4 -12   4   12.65    0.76
  -4  12   4   14.49    0.65
  -3 -12   4   43.13    1.59
  -3  12   4   40.55    1.43
   3 -12  -4   40.18    1.37
  -3  12   4   40.20    1.41
  -3 -12   4   37.54    1.54
  -2 -12   4    3.03    0.41
  -2 -12   4    3.03    0.43
   2 -12  -4    3.16    0.32
  -2  12   4    2.86    0.33
  -2  12   4    3.83    0.34
  -2 -12   4    4.01    0.46
  -2  12   4    3.32    0.35
  -1  12   4   55.45    2.39
  -1 -12   4   52.28    1.97
  -1 -12   4   57.20    1.99
  -1  12   4   57.68    1.89
  -1  12   4   54.69    1.84
   1 -12  -4   57.50    1.85
   1 -12  -4   54.55    1.79
  -1 -12   4   54.33    1.76
  -1  12   4   53.92    1.85
   0 -12  -4   17.65    0.73
   0  12   4   16.86    1.17
   0  12   4   16.27    0.76
   0 -12   4   16.75    0.85
   0 -12   4   17.02    0.70
   0 -12  -4   17.16    0.70
   0 -12  -4   15.99    0.74
   0 -12  -4   15.33    1.18
   0  12   4   16.22    0.75
   0  12   4   17.31    0.78
   1 -12   4    2.04    0.26
   1 -12   4    1.76    0.34
   1  12   4    1.65    0.30
  -1 -12  -4    0.96    0.22
   1 -12   4    1.41    0.26
  -1 -12  -4    1.95    0.30
   1  12   4    1.71    0.31
   1  12   4    1.28    0.29
   1 -12   4    1.70    0.37
   1  12   4    1.52    0.50
  -1 -12  -4    2.41    0.56
   2  12   4   -0.09    0.28
  -2 -12  -4    0.04    0.21
   2  12   4   -0.13    0.26
   2 -12   4    0.02    0.20
  -2 -12  -4   -0.16    0.42
   2 -12   4   -0.02    0.23
   2 -12   4   -0.03    0.30
   2  12   4    0.20    0.25
  -2 -12  -4    0.21    0.18
   2 -12   4    0.03    0.21
   2  12   4    0.26    0.26
   2 -12   4    0.27    0.19
   3  12   4    4.75    0.41
   3 -12   4    3.42    0.32
   3 -12   4    3.93    0.31
   3 -12   4    4.52    0.37
   3  12   4    4.40    0.41
   3  12   4    3.76    0.40
  -3 -12  -4    4.18    0.36
   3 -12   4    3.55    0.32
   4  12   4   45.15    1.56
   4  12   4   43.75    1.55
  -4 -12  -4   42.67    1.45
   4 -12   4   43.01    1.51
   4 -12   4   42.41    1.42
   4  12   4   41.73    1.54
   4 -12   4   44.30    1.45
   5  12   4    8.22    0.46
   5 -12   4    8.95    0.37
   5 -12   4    8.72    0.43
   5 -12   4    8.74    0.39
   5  12   4    8.15    0.47
   5  12   4    8.72    0.49
   6  12   4    2.76    0.35
   6  12   4    2.94    0.33
   6 -12   4    2.79    0.26
  -6 -12  -4    2.67    0.26
   6 -12   4    2.80    0.30
   6  12   4    2.73    0.34
   6  12   4    2.45    0.27
   6 -12   4    2.86    0.27
   6 -12   4    2.57    0.25
   7  12   4    1.14    0.26
   7  12   4    0.97    0.24
   7  12   4    1.45    0.27
   7 -12   4    1.49    0.21
  -7 -12  -4    1.00    0.19
   7 -12   4    1.35    0.23
   7 -12   4    1.11    0.20
   8 -12   4    0.25    0.16
   8  12   4    0.18    0.17
   8  12   4    0.06    0.16
   8 -12   4    0.15    0.16
   8 -12   4    0.19    0.15
  -8 -12  -4    0.14    0.13
   8 -12   4    0.27    0.18
   9  12   4    4.07    0.24
   9 -12   4    3.93    0.21
   9  12   4    4.14    0.25
   9  12   4    4.16    0.24
   9 -12   4    3.93    0.21
  -8 -13   4    1.45    0.15
  -8  13   4    1.39    0.12
  -7 -13   4    1.45    0.22
  -7  13   4    1.39    0.14
   7 -13  -4    1.32    0.25
  -7  13   4    1.24    0.13
  -7 -13   4    1.17    0.19
  -6 -13   4   17.75    0.72
  -6  13   4   16.80    0.58
  -6 -13   4   17.06    0.66
  -6  13   4   16.65    0.59
   6 -13  -4   15.25    0.54
  -5  13   4    2.74    0.20
   5 -13  -4    3.05    0.22
  -5 -13   4    3.23    0.37
  -5  13   4    2.93    0.26
   5 -13  -4    2.99    0.20
   5 -13  -4    3.11    0.22
  -5 -13   4    3.33    0.32
   5 -13  -4    2.98    0.40
  -5  13   4    3.32    0.25
  -5 -13   4    3.06    0.33
  -4  13   4   16.62    0.64
  -4 -13   4   14.01    0.71
  -4  13   4   15.86    0.60
  -4  13   4   14.60    0.61
  -4 -13   4   15.99    0.72
   4 -13  -4   16.51    0.59
   4 -13  -4   15.51    0.60
  -4 -13   4   17.48    0.80
   4 -13  -4   16.08    0.60
   4 -13  -4   16.24    0.82
  -4  13   4   16.40    0.64
  -3  13   4   47.10    1.49
  -3  13   4   48.49    1.52
  -3  13   4   44.27    1.49
  -3 -13   4   48.55    1.61
   3 -13  -4   45.60    1.47
   3 -13  -4   46.01    1.46
  -3 -13   4   50.79    1.70
   3 -13  -4   43.15    1.69
  -3  13   4   45.16    1.49
  -2 -13   4   31.34    1.22
  -2  13   4   30.15    1.06
   2 -13  -4   30.36    1.02
  -2  13   4   29.34    1.01
  -2  13   4   30.22    1.05
  -2 -13   4   28.91    1.13
  -1  13   4   -0.06    0.19
  -1  13   4    0.15    0.21
  -1  13   4    0.18    0.20
  -1 -13   4   -0.17    0.29
  -1 -13   4    0.04    0.24
   1 -13  -4   -0.01    0.17
   1 -13  -4   -0.01    0.17
  -1 -13   4    0.06    0.07
   0  13   4   32.67    1.15
   0  13   4   33.93    1.16
   0 -13  -4   33.82    1.12
   0  13   4   31.58    1.13
   0 -13  -4   33.05    1.11
   0 -13  -4   30.95    1.08
   0 -13   4   31.91    1.08
   1  13   4   46.87    1.57
   1 -13   4   47.29    1.50
  -1 -13  -4   49.98    1.55
   1  13   4   47.97    1.55
   1  13   4   48.91    1.60
   1  13   4   48.61    1.58
   1 -13   4   46.13    1.51
  -1 -13  -4   47.07    1.49
  -1 -13  -4   46.67    1.54
   2 -13   4   30.65    0.58
  -2 -13  -4   30.05    0.62
  -2 -13  -4   32.05    0.61
   2  13   4   31.63    0.67
   2 -13   4   30.32    0.59
  -2 -13  -4   29.28    0.50
   2  13   4   30.21    0.69
   2  13   4   29.55    0.67
   3  13   4    0.61    0.23
   3  13   4    0.64    0.22
   3  13   4    0.64    0.23
   3 -13   4    0.55    0.17
   3 -13   4    0.66    0.19
   3  13   4    0.27    0.20
  -3 -13  -4    0.45    0.15
   3  13   4    0.13    0.20
  -3 -13  -4    0.58    0.20
   4  13   4   -0.01    0.19
   4  13   4    0.22    0.19
   4 -13   4    0.31    0.17
   4  13   4    0.16    0.19
  -4 -13  -4   -0.02    0.13
   4  13   4   -0.07    0.21
   4 -13   4   -0.12    0.16
  -4 -13  -4    0.03    0.17
   4  13   4    0.32    0.20
   5  13   4    0.76    0.20
   5 -13   4    0.51    0.17
   5  13   4    0.56    0.21
   5 -13   4    0.41    0.15
   5  13   4    0.65    0.17
   5  13   4    0.65    0.20
   6  13   4    3.24    0.24
   6 -13   4    2.93    0.19
   6  13   4    2.81    0.23
   6  13   4    3.11    0.23
  -6 -13  -4    2.82    0.19
   6  13   4    3.16    0.24
   7  13   4    1.42    0.16
  -7 -13  -4    1.39    0.12
   7 -13   4    1.26    0.13
   7  13   4    1.26    0.15
   7  13   4    1.33    0.17
   7  13   4    1.26    0.17
   5 -14  -4    5.53    0.30
  -5  14   4    5.63    0.22
  -5  14   4    5.66    0.24
  -5  14   4    5.47    0.22
   4 -14  -4    2.42    0.26
  -4 -14   4    2.15    0.23
  -4  14   4    2.74    0.19
  -4  14   4    2.66    0.17
  -4  14   4    2.42    0.17
   4 -14  -4    2.64    0.17
   4 -14  -4    2.09    0.13
   4 -14  -4    2.61    0.15
  -3  14   4    7.90    0.32
   3 -14  -4    7.73    0.45
  -3 -14   4    7.06    0.41
  -3  14   4    9.97    0.39
   3 -14  -4    8.81    0.33
   3 -14  -4    8.59    0.35
  -3  14   4    8.11    0.34
   3 -14  -4    8.66    0.35
  -3  14   4    9.14    0.37
  -2  14   4    8.63    0.36
  -2  14   4    8.57    0.36
   2 -14  -4    9.32    0.36
   2 -14  -4    8.39    0.36
   2 -14  -4    8.74    0.36
   2 -14  -4    8.19    0.47
  -2  14   4    9.34    0.37
  -1  14   4   33.29    0.52
  -1  14   4   36.67    0.57
  -1  14   4   34.25    0.53
  -1  14   4   30.09    0.40
   1 -14  -4   34.91    0.49
   1 -14  -4   33.95    0.50
   1 -14  -4   29.32    0.68
   0 -14  -4    2.63    0.29
   0 -14  -4    2.32    0.18
   0  14   4    2.82    0.22
   0  14   4    2.96    0.20
   0  14   4    2.81    0.23
   0 -14  -4    2.90    0.19
  -1 -14  -4    4.86    0.25
   1  14   4    5.54    0.29
   1  14   4    5.04    0.27
   1  14   4    5.08    0.29
  -1 -14  -4    4.30    0.22
  -1 -14  -4    4.99    0.25
   2  14   4    4.72    0.23
  -2 -14  -4    4.82    0.22
   2  14   4    4.89    0.23
  -2 -14  -4    4.91    0.20
  -3 -14  -4    0.54    0.10
  -3 -14  -4    0.59    0.13
   3 -14   4    0.49    0.11
   3  14   4    0.76    0.15
   3  14   4    0.66    0.14
   3  14   4    0.76    0.15
   3  14   4    0.35    0.09
   4 -14   4    0.00    0.09
  -4 -14  -4   -0.01    0.10
   4  14   4    0.07    0.11
   4  14   4   -0.03    0.10
   4  14   4    0.09    0.11
 -16   0   5   -0.06    0.17
 -16   0   5    0.03    0.08
 -15   0   5    0.14    0.22
  15   0  -5   -0.07    0.21
 -15   0   5    0.10    0.25
 -14   0   5   -0.08    0.25
  14   0  -5   -0.02    0.24
 -14   0   5    0.07    0.27
 -13   0   5    0.08    0.29
  13   0  -5    0.07    0.22
 -13   0   5    0.19    0.27
 -13   0   5   -0.07    0.25
  13   0  -5   -0.08    0.42
  12   0  -5   -0.08    0.48
  11   0  -5   -0.08    0.47
  10   0  -5   -0.29    0.45
   9   0  -5   -0.07    0.38
   8   0  -5    0.06    0.35
  -7   0   5   -0.09    0.25
  -7   0   5    0.23    0.24
  -7   0   5    0.40    0.83
   7   0  -5   -0.16    0.32
  -6   0   5    0.92    0.27
  -6   0   5   -0.36    0.94
   6   0  -5    1.40    0.38
   6   0  -5    0.64    0.60
  -6   0   5    0.08    0.24
  -5   0   5   -0.11    0.25
  -5   0   5   -0.13    0.25
  -5   0   5    0.32    0.99
  -5   0   5    0.26    0.84
   5   0  -5   -0.40    0.59
  -5   0   5    0.07    0.21
  -4   0   5    0.15    0.20
  -4   0   5   -0.23    0.61
  -4   0   5    0.29    0.61
   4   0  -5   -0.20    0.55
  -3   0   5    0.21    0.64
  -3   0   5   -0.27    0.71
  -2   0   5    0.19    0.66
  -2   0   5   -0.25    0.66
  -1   0   5    0.69    0.64
   1   0  -5   -0.23    0.74
   0   0   5    0.16    0.58
   0   0  -5    0.22    0.64
   1   0   5    0.14    0.50
  -1   0  -5    0.21    0.75
   2   0   5    0.55    0.54
  -2   0  -5    0.19    0.64
  -3   0  -5    0.19    0.69
   4   0   5    0.07    0.32
  -4   0  -5    1.10    0.64
   4   0   5    0.50    0.40
   4   0   5    0.52    0.43
   5   0   5   -0.32    0.40
   5   0   5    0.07    0.35
  -5   0  -5    0.18    0.59
   6   0   5    0.18    0.40
   6   0   5    0.08    0.44
  -6   0  -5   -0.38    0.53
   7   0   5    0.10    0.48
   7   0   5   -0.19    0.50
   8   0   5   -0.11    0.54
   8   0   5   -0.21    0.49
   9   0   5   -0.12    0.61
   9   0   5    1.35    0.63
  10   0   5   -0.63    0.68
  10   0   5   -0.12    0.54
  11   0   5   -0.26    0.65
  11   0   5    0.48    0.58
 -12   0  -5    0.31    0.39
  12   0   5    0.12    0.51
  12   0   5    0.08    0.36
  12   0   5   -0.12    0.52
  12   0   5   -0.04    0.40
  13   0   5    0.04    0.35
 -13   0  -5   -0.42    0.39
  13   0   5    0.10    0.30
  13   0   5    0.11    0.49
  13   0   5    0.45    0.56
  13   0   5    0.44    0.54
  13   0   5   -0.11    0.50
 -14   0  -5    0.03    0.31
  14   0   5   -0.09    0.34
  14   0   5    0.05    0.28
 -15   0  -5   -0.02    0.25
  16   0   5   -0.10    0.17
 -16   0  -5   -0.01    0.17
 -16   1   5    3.04    0.27
 -16  -1   5    2.77    0.25
 -16   1   5    3.03    0.26
 -16   1   5    2.47    0.20
 -16   1   5    2.69    0.24
  16   1  -5    3.66    0.28
  16  -1  -5    3.38    0.26
 -15  -1   5    5.34    0.37
 -15  -1   5    5.38    0.39
 -15   1   5    5.59    0.39
 -15  -1   5    5.51    0.43
 -15   1   5    4.98    0.41
  15   1  -5    6.40    0.42
  15  -1  -5    5.16    0.38
 -14  -1   5   25.59    1.06
 -14   1   5   26.76    1.04
 -14   1   5   25.63    1.08
 -14  -1   5   27.81    1.13
  14   1  -5   26.16    1.05
  14  -1  -5   26.40    1.03
 -13   1   5   35.74    1.39
 -13   1   5   36.41    1.36
 -13  -1   5   36.41    1.40
  13   1  -5   37.56    1.38
 -13  -1   5   38.22    1.47
 -13   1   5   36.68    1.42
  13   1  -5   37.60    1.95
  13  -1  -5   33.40    1.88
  12  -1  -5   48.90    2.36
  12   1  -5   50.04    2.39
  11   1  -5   91.44    3.68
  11  -1  -5   96.93    3.74
  10   1  -5   19.52    1.33
  10  -1  -5   22.16    1.41
   9   1  -5    3.64    0.62
   9  -1  -5    5.26    0.68
  -9   1   5    4.45    0.59
  -8   1   5  104.74    3.58
  -8   1   5  100.13    3.45
   8   1  -5   99.69    3.68
   8  -1  -5   99.08    3.68
  -7   1   5   42.33    1.77
  -7  -1   5   39.16    3.99
  -7   1   5   43.33    4.18
  -7   1   5   42.21    1.70
   7   1  -5   39.29    1.83
   7  -1  -5   40.15    1.85
   6   1  -5   16.83    1.93
   6  -1  -5   19.76    2.10
  -6  -1   5   16.77    2.45
  -6   1   5   17.54    2.52
  -6   1   5   18.55    0.99
  -6   1   5   19.58    0.99
   6   1  -5   17.69    1.07
   6  -1  -5   21.08    1.14
  -5   1   5  202.11    6.38
  -5  -1   5  206.76    9.69
  -5   1   5  199.07    9.58
   5   1  -5  219.69    8.59
   5  -1  -5  221.79    8.58
  -5   1   5  207.64    6.32
  -5  -1   5  202.40    6.27
  -5   1   5  211.19    9.44
  -4   1   5   73.17    4.74
  -4  -1   5   72.30    4.23
   4   1  -5   75.43    4.25
   4  -1  -5   72.78    4.20
  -4  -1   5   73.12    4.92
  -4   1   5   68.66    4.80
  -4  -1   5   76.75    2.54
  -4   1   5   75.42    2.68
  -4   1   5   73.67    2.56
  -3  -1   5   19.45    2.39
  -3   1   5   23.57    2.60
  -3   1   5   25.40    2.54
  -3  -1   5   24.72    2.16
  -2   1   5    7.57    0.91
  -2   1   5    7.38    1.46
  -2  -1   5    7.53    1.13
   1   1  -5    0.69    0.81
   1  -1  -5    2.07    0.96
  -1   1   5    0.67    0.37
  -1   1   5    0.60    0.67
  -1  -1   5    1.25    0.66
   0   1  -5  532.18   17.86
   0  -1  -5  503.70   17.67
   0   1   5  511.25   17.29
   0  -1   5  535.30   16.58
  -1   1  -5   83.05    4.69
  -1  -1  -5   92.24    4.85
   1   1   5   85.82    4.42
   1  -1   5   87.96    3.91
  -2   1  -5    4.01    0.98
  -2  -1  -5    1.33    0.77
  -2  -1  -5    3.28    0.80
   2   1   5    3.23    0.88
  -3   1  -5   44.02    3.06
  -3  -1  -5   45.22    3.09
  -3  -1  -5   45.75    2.65
   4   1   5    8.61    0.88
   4  -1   5    7.84    0.85
  -4   1  -5    8.63    1.33
  -4  -1  -5    7.12    1.26
   4   1   5    6.99    0.77
   4   1   5    7.60    0.84
  -4  -1  -5    5.48    0.92
  -5   1  -5  349.16   11.98
  -5  -1  -5  351.60   12.00
   5   1   5  326.89   10.54
   5  -1   5  320.76   10.49
   5   1   5  333.27   10.49
   5  -1   5  328.30   10.33
  -6   1  -5   36.75    2.75
  -6  -1  -5   34.69    2.67
   6   1   5   32.69    1.96
   6  -1   5   33.01    1.96
   6   1   5   35.68    1.99
   6  -1   5   38.18    1.95
   7  -1   5    3.31    0.71
   7   1   5    2.82    0.69
   7   1   5    2.77    0.65
   7  -1   5    2.11    0.55
   8   1   5   38.06    2.31
   8  -1   5   38.05    2.32
   8   1   5   42.21    2.37
   8  -1   5   37.12    2.17
   9   1   5  129.88    5.32
   9  -1   5  127.78    5.31
   9   1   5  141.99    5.40
   9  -1   5  129.90    5.15
  10   1   5   65.95    3.45
  10  -1   5   69.69    3.51
  10   1   5   68.41    3.44
  10  -1   5   72.93    3.40
  11   1   5    5.36    0.98
  11  -1   5    6.87    1.09
  11   1   5    7.14    1.06
  11  -1   5    7.15    1.01
  12   1   5   37.76    2.39
  12  -1   5   37.40    2.39
  12   1   5   41.03    2.44
  12  -1   5   37.62    2.31
 -12  -1  -5   38.82    1.67
  12   1   5   38.24    1.68
  12  -1   5   38.93    1.68
 -12   1  -5   41.21    1.64
  12  -1   5   39.86    1.62
  12   1   5   40.02    1.65
  13   1   5   -0.22    0.35
  13  -1   5    0.29    0.35
  13  -1   5    0.20    0.46
  13   1   5   -0.11    0.50
 -13  -1  -5   -0.24    0.35
 -13  -1  -5   -0.14    0.35
 -13   1  -5    0.73    0.38
  13  -1   5    0.22    0.53
  13   1   5    0.11    0.52
  13   1   5   -0.11    0.54
  13  -1   5    0.55    0.55
  13   1   5    0.43    0.52
  13  -1   5   -0.30    0.49
  13  -1   5   -0.03    0.29
  13   1   5    0.40    0.35
  14   1   5    4.27    0.48
  14  -1   5    4.62    0.49
 -14  -1  -5    3.88    0.46
 -14   1  -5    4.48    0.45
  14   1   5    4.22    0.44
 -14   1  -5    4.84    0.48
 -14  -1  -5    4.49    0.45
 -14  -1  -5    5.27    0.51
 -15  -1  -5    0.60    0.26
 -15   1  -5    0.52    0.27
 -15  -1  -5    0.65    0.24
  15   1   5    0.55    0.21
 -15   1  -5    1.16    0.29
 -16  -1  -5    6.64    0.34
  16  -1   5    6.44    0.37
  16   1   5    6.07    0.33
 -16   2   5   -0.09    0.12
 -16  -2   5    0.05    0.19
  16  -2  -5    0.11    0.15
  16   2  -5   -0.02    0.16
 -16   2   5   -0.03    0.17
 -16  -2   5   -0.01    0.16
 -16   2   5    0.01    0.17
 -16   2   5   -0.05    0.15
 -15  -2   5   10.98    0.52
 -15   2   5   11.20    0.54
 -15  -2   5   10.16    0.58
 -15   2   5   10.45    0.56
  15   2  -5   11.54    0.57
  15  -2  -5   12.33    0.55
  14   2  -5    0.10    0.24
  14  -2  -5    0.15    0.21
 -14   2   5    0.22    0.23
 -14  -2   5    0.25    0.27
 -14   2   5    0.41    0.24
 -14  -2   5    0.31    0.22
 -14  -2   5    0.10    0.27
 -14   2   5    0.38    0.25
 -13  -2   5   15.59    0.84
 -13   2   5   16.79    0.80
 -13   2   5   15.25    0.75
 -13   2   5   16.02    0.74
 -13   2   5   14.64    0.71
 -13  -2   5   14.66    0.79
  13  -2  -5   15.88    0.73
  13   2  -5   15.43    0.76
  13   2  -5   14.96    1.14
  13  -2  -5   16.56    1.21
  12   2  -5    6.76    0.82
  12  -2  -5    7.74    0.87
 -12  -2   5    5.98    0.56
 -12   2   5    6.94    0.52
  11   2  -5   25.24    1.50
  11  -2  -5   20.27    1.41
  10   2  -5   85.35    3.41
  10  -2  -5   82.18    3.39
  10  -2  -5   88.14    3.07
 -10   2   5   90.14    3.31
  -9   2   5   37.41    1.61
   9  -2  -5   37.42    1.57
   9   2  -5   32.67    1.77
   9  -2  -5   36.17    1.82
   8  -2  -5   19.05    1.22
   8   2  -5   19.48    1.22
  -8   2   5   22.67    1.13
  -8   2   5   21.79    1.19
   7  -2  -5   57.85    2.38
   7   2  -5   59.35    2.39
  -7   2   5   60.94    2.24
  -7   2   5   57.21    2.28
  -6   2   5   23.95    1.15
  -6   2   5   24.08    1.21
  -6   2   5   22.68    1.17
  -6  -2   5   21.63    2.88
  -6   2   5   19.60    2.72
   6   2  -5   23.42    1.25
   6  -2  -5   24.58    1.27
  -6   2   5   24.72    3.03
   6   2  -5   24.28    2.31
   6  -2  -5   24.23    2.32
   5  -2  -5   69.10    2.52
  -5   2   5   75.03    3.87
   5   2  -5   78.15    4.27
   5  -2  -5   70.89    4.16
  -5   2   5   79.33    5.27
   5   2  -5   73.56    2.69
   5  -2  -5   72.95    2.70
  -5  -2   5   67.37    4.92
  -5   2   5   74.35    5.15
  -5   2   5   71.67    2.56
  -5  -2   5   71.80    2.50
  -5   2   5   73.12    2.56
  -5   2   5   67.19    2.61
  -4   2   5   95.37    3.34
  -4  -2   5   83.47    5.48
  -4   2   5   83.68    5.49
  -4  -2   5   95.83    3.16
  -4   2   5   94.34    5.70
  -4   2   5   94.57    3.16
  -4   2   5   94.98    4.41
   4   2  -5   89.32    4.78
   4  -2  -5  106.10    5.10
  -3  -2   5  994.06   33.74
  -3   2   5 1030.22   33.90
  -3   2   5 1089.23   31.92
  -3   2   5 1073.58   30.47
  -3  -2   5 1057.87   30.64
  -3   2   5 1076.57   33.95
  -3   2   5 1073.49   30.69
  -2   2   5    3.78    0.74
   2  -2  -5    2.71    1.08
   2   2  -5    2.73    1.04
  -2   2   5    3.71    1.13
  -1   2   5   14.95    1.31
   1   2  -5   17.64    2.08
   1  -2  -5   14.69    1.91
  -1   2   5   12.32    1.76
   0   2   5 1152.73   33.53
   0   2  -5 1164.40   35.38
   0  -2  -5 1086.41   35.15
   0   2   5 1148.67   35.26
  -1   2  -5  288.83   11.18
  -1  -2  -5  297.05   11.16
   1   2   5  311.98   11.22
  -2   2  -5   46.86    3.09
  -2  -2  -5   40.50    2.91
   2   2   5   41.03    2.91
  -2  -2  -5   39.17    2.72
   3   2   5   31.45    1.71
   3  -2   5   31.59    1.70
  -3   2  -5   31.93    2.52
  -3  -2  -5   31.35    2.48
  -3  -2  -5   34.37    2.40
  -4   2  -5  138.23    6.13
  -4  -2  -5  132.85    6.05
   4  -2   5  140.42    4.85
  -4  -2  -5  129.68    5.72
   4  -2   5  138.37    4.95
   4   2   5  142.18    4.99
   5  -2   5    2.59    0.62
   5   2   5    2.27    0.63
   5   2   5    2.72    0.62
   5  -2   5    2.68    0.59
   5  -2   5    3.10    0.57
   5   2   5    2.80    0.61
   5  -2   5    4.13    0.63
  -5   2  -5    2.34    0.79
   6  -2   5   33.27    1.94
   6   2   5   31.27    1.92
   6  -2   5   33.62    1.85
   6   2   5   34.37    1.99
   6  -2   5   33.29    1.79
  -6   2  -5   36.77    2.71
  -6  -2  -5   36.41    2.71
   7  -2   5    8.20    0.90
   7   2   5    7.16    0.96
   7   2   5    6.12    0.92
   7  -2   5    6.34    0.87
   8  -2   5    0.38    0.48
   8   2   5    0.56    0.61
   8  -2   5    0.78    0.58
   9  -2   5   20.41    1.56
   9   2   5   19.51    1.68
   9  -2   5   24.10    1.81
  10  -2   5    5.15    0.86
  10   2   5    7.41    1.09
  10  -2   5    6.60    1.05
  11  -2   5   10.83    1.17
  11   2   5   11.39    1.30
  11  -2   5   13.30    1.37
 -12  -2  -5   63.81    2.33
  12   2   5   61.66    2.32
 -12  -2  -5   63.90    2.37
  12  -2   5   55.24    2.92
 -12   2  -5   64.26    2.28
  12   2   5   62.97    2.35
  12  -2   5   63.25    2.35
  12   2   5   62.14    3.18
  12  -2   5   58.89    3.11
  13  -2   5    3.85    0.76
  13   2   5    2.46    0.69
 -13   2  -5    4.07    0.47
 -13  -2  -5    3.09    0.47
  13   2   5    3.86    0.50
  13  -2   5    3.29    0.48
 -13  -2  -5    4.64    0.56
  13   2   5    3.16    0.47
 -14   2  -5    1.18    0.33
 -14  -2  -5    1.31    0.34
  14   2   5    1.21    0.36
  14  -2   5    1.43    0.37
  14   2   5    0.88    0.32
 -14  -2  -5    1.03    0.34
  15   2   5    0.07    0.23
 -15  -2  -5    0.10    0.22
 -15  -2  -5    0.33    0.23
 -15   2  -5    0.37    0.26
 -15   2  -5    0.02    0.26
  16  -2   5    4.52    0.30
 -16  -2  -5    3.81    0.24
  16   3  -5    1.87    0.20
  16  -3  -5    1.48    0.17
 -16  -3   5    1.77    0.23
 -16   3   5    1.76    0.17
 -16   3   5    1.40    0.19
 -16  -3   5    1.84    0.23
 -15  -3   5   24.07    0.90
 -15   3   5   24.54    0.90
  15   3  -5   27.11    0.95
  15  -3  -5   24.67    0.90
 -15  -3   5   24.50    0.96
 -15   3   5   24.06    0.93
 -14  -3   5    1.90    0.34
 -14   3   5    1.78    0.31
 -14   3   5    1.73    0.26
 -14   3   5    2.31    0.30
  14   3  -5    1.47    0.28
  14  -3  -5    2.03    0.27
 -14  -3   5    1.90    0.30
 -13   3   5    4.85    0.37
 -13  -3   5    5.03    0.45
 -13  -3   5    3.85    0.44
 -13   3   5    4.24    0.40
 -13   3   5    3.99    0.36
  13   3  -5    3.75    0.61
  13  -3  -5    4.91    0.68
  13  -3  -5    4.31    0.36
  13   3  -5    4.38    0.40
 -13  -3   5    4.50    0.48
 -13   3   5    4.93    0.42
  12  -3  -5   46.91    1.72
  12   3  -5   51.93    1.79
  12  -3  -5   50.18    2.36
  12   3  -5   50.32    2.36
  12  -3  -5   48.77    2.04
 -12  -3   5   50.33    1.75
 -12   3   5   51.17    1.74
 -12  -3   5   51.29    1.85
 -12  -3   5   50.74    1.91
 -12   3   5   49.34    1.79
  12  -3  -5   55.23    1.78
 -12   3   5   49.84    1.77
 -12   3   5   52.33    1.73
  11  -3  -5    3.55    0.49
 -11   3   5    5.63    0.67
  11   3  -5    5.05    0.72
  11  -3  -5    4.03    0.66
  10   3  -5   48.37    2.26
  10  -3  -5   47.89    2.28
  10  -3  -5   48.14    2.01
 -10   3   5   51.98    2.04
 -10   3   5   51.61    2.20
   9   3  -5   57.42    2.54
   9  -3  -5   59.06    2.58
  -9   3   5   64.46    2.38
   9  -3  -5   62.84    2.36
   8  -3  -5    5.55    0.57
  -8   3   5    6.48    0.59
   8  -3  -5    5.99    0.70
  -8   3   5    5.61    0.62
   8   3  -5    4.29    0.60
   7  -3  -5  198.90    6.37
   7   3  -5  197.76    6.51
   7  -3  -5  201.52    6.54
  -7   3   5  215.25    6.50
  -7   3   5  206.12    6.39
  -6  -3   5  195.81    9.70
  -6   3   5  187.74    9.66
  -6   3   5  189.30    6.08
  -6   3   5  195.45    6.18
   6  -3  -5  193.56    6.09
  -6   3   5  196.26    7.97
  -6   3   5  190.49    6.13
   6   3  -5  200.05    6.20
   6  -3  -5  196.37    6.21
  -6   3   5  191.47    9.96
  -5   3   5  143.39    4.69
  -5   3   5  145.35    4.79
  -5   3   5  144.38    4.69
   5   3  -5  142.79    4.75
   5  -3  -5  152.74    4.81
  -5   3   5  144.04    6.29
   5   3  -5  151.82    6.59
   5  -3  -5  153.80    6.66
  -5   3   5  127.35    7.62
  -5  -3   5  137.47    7.62
  -5   3   5  138.76    7.63
  -5  -3   5  142.60    4.61
  -4  -3   5  322.91   12.63
  -4   3   5  299.54   12.40
  -4   3   5  306.64    9.18
  -4   3   5  290.92    9.28
  -4   3   5  297.20   10.76
   4   3  -5  321.00   11.27
   4  -3  -5  324.18   11.34
  -4   3   5  304.48    9.14
  -4  -3   5  306.42    9.11
  -4   3   5  295.51   12.63
  -3   3   5   30.81    1.34
   3  -3  -5   32.17    1.48
  -3   3   5   30.22    3.08
  -3  -3   5   30.72    1.34
  -3  -3   5   31.07    1.51
  -3   3   5   26.65    2.14
   3   3  -5   31.60    2.49
   3  -3  -5   29.29    2.46
  -3  -3   5   25.97    2.74
  -3   3   5   33.10    3.10
  -2   3   5   12.68    0.87
  -2   3   5   13.58    0.83
  -2  -3   5   13.13    0.92
   2   3  -5   15.21    2.00
   2  -3  -5   12.53    1.84
  -2   3   5   13.24    2.05
  -2   3   5   16.87    1.55
  -2  -3   5   13.27    0.80
  -1   3   5    5.64    0.65
  -1  -3   5    5.97    0.65
   1  -3  -5    4.32    1.09
   1   3  -5    7.62    1.40
  -1   3   5    6.17    1.38
  -1  -3   5    4.69    0.48
  -1   3   5    6.30    0.97
   0  -3   5  626.38   18.28
   0   3   5  619.23   19.29
   0  -3   5  614.56   17.96
   0   3   5  614.53   18.37
   0   3  -5  596.43   20.42
   0  -3  -5  657.35   20.63
   1  -3   5  619.07   17.87
  -1  -3  -5  635.48   19.34
   1  -3   5  581.10   17.49
   1   3   5  597.94   17.96
   1   3   5  623.63   18.84
  -2   3  -5   31.15    2.51
  -2  -3  -5   32.93    2.55
  -2  -3  -5   30.22    2.48
   2  -3   5   30.84    1.39
   2   3   5   31.67    1.73
   2  -3   5   33.62    1.69
   3  -3   5   74.57    3.05
  -3   3  -5   77.86    4.16
  -3  -3  -5   80.88    4.18
  -3  -3  -5   84.31    4.29
   3  -3   5   71.68    2.69
   3   3   5   78.20    3.21
   3   3   5   77.03    3.08
   3  -3   5   79.09    3.10
   4   3   5  208.05    6.87
   4  -3   5  215.14    7.12
  -4   3  -5  236.89    8.60
  -4  -3  -5  244.23    8.62
  -4  -3  -5  218.55    8.38
  -4  -3  -5  226.64    8.54
   4   3   5  226.38    7.34
   4  -3   5  199.46    6.59
   4   3   5  211.37    7.14
   4  -3   5  217.71    7.16
   5   3   5   12.11    0.96
  -5  -3  -5   10.56    1.41
  -5   3  -5   12.73    1.55
  -5  -3  -5   11.48    1.46
   5   3   5    9.95    1.03
   5  -3   5   12.65    1.11
   5  -3   5   14.01    1.15
   5   3   5   13.98    1.23
  -6   3  -5   28.65    2.37
  -6  -3  -5   30.44    2.43
   6   3   5   27.94    1.78
   6  -3   5   30.88    1.86
   6  -3   5   26.71    1.72
   6   3   5   27.79    1.86
   6   3   5   29.13    1.88
   7   3   5   20.38    1.59
   7  -3   5   19.05    1.52
   7   3   5   22.27    1.69
   7  -3   5   22.95    1.60
   8   3   5   20.50    1.64
   8  -3   5   15.80    1.44
   8   3   5   17.91    1.57
   8  -3   5   18.92    1.48
   9   3   5   57.68    3.11
   9  -3   5   57.46    3.09
   9   3   5   63.27    3.28
   9  -3   5   67.81    3.14
  10   3   5   17.63    1.65
  10   3   5   15.47    1.48
  10  -3   5   13.57    1.39
  11   3   5  160.20    6.14
  11   3   5  154.86    6.00
  11  -3   5  147.65    5.91
  12   3   5    9.04    1.14
  12   3   5    7.54    0.68
  12   3   5   10.37    1.25
 -12   3  -5    9.72    0.67
  12   3   5    9.48    0.72
  12  -3   5    9.34    0.72
 -12  -3  -5    8.90    0.65
 -12  -3  -5    9.30    0.70
  12   3   5   11.13    1.21
  12  -3   5    9.42    1.16
  13   3   5   49.14    1.83
  13  -3   5   46.24    1.81
 -13   3  -5   49.67    1.78
 -13  -3  -5   47.46    1.84
 -13  -3  -5   47.35    1.78
 -13  -3  -5   47.87    1.80
 -13  -3  -5   45.41    1.73
  13   3   5   50.02    1.84
 -14   3  -5    1.72    0.33
 -14  -3  -5    0.95    0.32
 -14  -3  -5    1.08    0.31
 -14  -3  -5    1.01    0.29
  14   3   5    1.52    0.34
 -15   3  -5    0.39    0.25
 -15  -3  -5    0.94    0.21
 -15  -3  -5    0.89    0.20
  15  -3   5    0.72    0.26
 -15  -3  -5    1.03    0.26
  15   3   5    0.54    0.23
 -15   3  -5    0.79    0.25
  16  -3   5   17.34    0.59
 -16   3  -5   15.21    0.57
 -16  -4   5    6.03    0.31
 -16  -4   5    5.59    0.29
 -16   4   5    5.86    0.30
 -15   4   5   16.36    0.68
  15   4  -5   16.02    0.66
  15  -4  -5   16.34    0.63
 -15   4   5   15.87    0.63
 -15  -4   5   17.53    0.75
 -15  -4   5   17.19    0.73
 -15   4   5   15.60    0.66
 -14   4   5   24.97    0.68
 -14  -4   5   26.00    0.75
  14   4  -5   26.62    0.76
  14  -4  -5   25.64    0.68
 -14   4   5   25.90    0.74
 -14   4   5   24.89    0.73
 -14  -4   5   23.42    0.80
 -13   4   5    3.32    0.35
  13  -4  -5    4.10    0.36
 -13   4   5    3.05    0.34
 -13  -4   5    3.30    0.42
 -13   4   5    3.00    0.32
 -13  -4   5    2.75    0.36
  13   4  -5    3.24    0.36
  13  -4  -5    3.41    0.32
 -13   4   5    3.01    0.31
  12  -4  -5  105.52    3.46
 -12   4   5  110.41    3.46
 -12  -4   5  110.21    3.52
 -12  -4   5  118.73    3.70
 -12   4   5  111.20    3.53
 -12  -4   5  116.54    3.62
 -12   4   5  112.77    3.48
  12  -4  -5  112.33    3.85
  12  -4  -5  112.16    4.15
  12  -4  -5  122.81    3.54
 -12   4   5  115.77    3.52
 -11   4   5    1.74    0.45
  11  -4  -5    1.43    0.36
  11  -4  -5    1.92    0.51
 -10   4   5    4.83    0.62
  10  -4  -5    4.21    0.63
  10  -4  -5    3.64    0.49
  -9   4   5  302.52    9.11
  -9   4   5  319.62    9.34
   9  -4  -5  285.28    9.34
   9  -4  -5  289.45    9.16
  -8   4   5    0.98    0.35
   8  -4  -5    1.15    0.43
   8  -4  -5    0.79    0.34
  -7   4   5  173.05    5.72
  -7   4   5  190.40    5.84
  -7   4   5  181.04    5.84
   7  -4  -5  168.89    5.80
   7  -4  -5  184.62    5.78
   6  -4  -5    2.46    0.42
  -6   4   5    2.88    0.43
  -6   4   5    2.69    0.45
  -6   4   5    2.51    0.42
   6  -4  -5    2.92    0.45
  -6  -4   5    2.99    0.41
  -5  -4   5  199.83    9.61
  -5   4   5  200.16    6.32
   5  -4  -5  201.24    6.32
  -5   4   5  197.22    6.40
  -5   4   5  201.04    6.31
  -5  -4   5  201.31    6.24
  -5   4   5  189.16    8.08
   5  -4  -5  203.57    8.22
  -4  -4   5   11.85    0.77
  -4   4   5   11.78    0.80
  -4  -4   5    9.66    0.81
  -4  -4   5   12.28    2.03
  -4   4   5   11.16    0.88
  -4   4   5   10.20    0.83
  -4   4   5   10.74    0.78
  -4   4   5    9.37    1.39
   4  -4  -5   11.80    1.49
   4  -4  -5   11.85    0.80
  -3   4   5  814.13   28.28
   3  -4  -5  837.95   24.39
   3  -4  -5  833.23   24.48
  -3   4   5  833.22   24.31
  -3   4   5  855.61   24.27
  -3  -4   5  838.56   24.23
   3  -4  -5  802.51   27.34
  -3   4   5  827.76   24.54
  -3   4   5  862.19   26.29
   3  -4  -5  913.23   26.63
  -3  -4   5  843.41   24.51
  -2   4   5   35.13    1.50
  -2  -4   5   35.32    1.50
   2  -4  -5   32.36    1.61
   2  -4  -5   35.35    1.71
   2  -4  -5   33.03    2.88
  -2   4   5   31.72    3.22
  -2   4   5   35.07    1.76
  -2   4   5   33.28    2.47
   1  -4  -5   50.10    2.24
  -1   4   5   50.71    2.17
   1  -4  -5   51.36    2.21
   1  -4  -5   51.80    3.59
  -1   4   5   46.41    3.84
   1  -4  -5   57.25    3.58
  -1  -4   5   54.22    2.29
  -1   4   5   50.96    2.31
  -1   4   5   51.88    3.16
   0  -4   5  364.06   10.62
   0   4   5  360.24   11.04
   0  -4  -5  346.90   12.80
   0   4   5  345.92   10.83
   0  -4   5  354.09   10.98
   0   4   5  349.72   13.59
   0  -4  -5  355.25   12.65
   0   4   5  357.80   12.32
   1   4   5  107.33    3.97
   1  -4   5  107.50    3.54
   1   4   5  103.39    3.67
   1   4   5  101.18    3.75
  -1  -4  -5  104.53    5.08
   1  -4   5  102.07    3.88
   1   4   5  104.58    5.70
  -1  -4  -5  108.96    5.10
   1   4   5  102.45    4.87
   2  -4   5  195.59    6.60
  -2  -4  -5  193.86    7.78
   2   4   5  194.63    6.66
   2  -4   5  193.66    6.14
   2   4   5  201.82    6.34
   2  -4   5  198.25    6.12
   2   4   5  202.65    8.60
  -2  -4  -5  209.14    8.43
   2  -4   5  194.84    6.45
   3  -4   5  151.82    5.55
   3  -4   5  156.12    5.45
  -3  -4  -5  171.53    6.75
   3   4   5  155.19    5.65
   3  -4   5  154.28    5.06
   3   4   5  155.80    5.26
   3  -4   5  166.14    5.13
   3   4   5  160.61    7.25
  -3  -4  -5  184.41    7.25
  -3  -4  -5  167.77    7.14
   4  -4   5  597.05   17.93
   4  -4   5  578.39   17.77
  -4  -4  -5  568.54   18.95
   4   4   5  588.83   18.02
   4   4   5  610.39   17.51
   4  -4   5  600.33   17.36
   4   4   5  573.30   17.65
  -4  -4  -5  602.78   19.56
  -4  -4  -5  599.51   19.56
   5  -4   5   37.92    2.17
  -5  -4  -5   49.90    3.04
   5   4   5   43.14    2.35
  -5  -4  -5   43.35    3.13
   5  -4   5   41.53    1.84
   5   4   5   41.24    2.05
   5  -4   5   41.51    2.17
   6   4   5    0.33    0.48
   6  -4   5   -0.20    0.45
   6  -4   5   -0.09    0.47
   6   4   5    0.16    0.40
   7   4   5  154.35    5.88
   7   4   5  150.26    5.36
   7  -4   5  142.18    5.58
   7  -4   5  151.79    5.69
   8  -4   5   46.77    2.57
   8  -4   5   44.32    2.51
   8   4   5   41.85    2.62
   9   4   5  272.38    9.17
   9  -4   5  246.88    8.81
   9  -4   5  245.76    8.83
   9   4   5  260.48    9.15
  10   4   5    3.93    0.93
  10  -4   5    4.43    0.83
  10  -4   5    4.37    0.87
 -11  -4  -5    7.97    0.66
 -11  -4  -5    8.96    0.69
  11   4   5    6.36    1.05
  11  -4   5    7.34    1.02
  11  -4   5   10.07    1.11
  11  -4   5    7.95    0.66
 -11  -4  -5    8.41    0.74
 -12  -4  -5   26.70    1.18
 -12  -4  -5   26.41    1.20
 -12  -4  -5   24.37    1.16
 -12  -4  -5   24.34    1.22
  12   4   5   25.15    1.88
  12  -4   5   24.78    1.16
  12  -4   5   22.20    1.69
 -13   4  -5    2.75    0.39
 -13  -4  -5    2.59    0.40
 -13  -4  -5    2.83    0.39
 -13  -4  -5    2.99    0.41
 -13  -4  -5    2.68    0.43
 -14   4  -5   12.83    0.66
 -14  -4  -5   14.15    0.68
 -14  -4  -5   12.99    0.64
  14   4   5   13.87    0.72
 -14  -4  -5   14.76    0.74
  14  -4   5   13.66    0.73
 -15   4  -5   11.26    0.53
  15  -4   5   11.80    0.56
  15   4   5   13.53    0.57
 -15   4  -5   10.51    0.50
 -15  -4  -5   12.37    0.56
 -15   5   5   91.64    2.66
 -15  -5   5   89.71    2.72
 -15   5   5   85.47    2.60
 -15  -5   5   95.75    2.71
 -15   5   5   82.18    2.63
 -14   5   5   12.45    0.48
 -14  -5   5   12.73    0.61
 -14  -5   5   11.32    0.47
 -14   5   5   11.59    0.43
 -14  -5   5   12.85    0.54
 -14  -5   5   12.83    0.58
 -14   5   5   12.10    0.47
 -13  -5   5   19.49    0.91
 -13   5   5   18.10    0.79
  13  -5  -5   17.85    0.74
 -13  -5   5   18.51    0.84
 -13   5   5   17.75    0.76
 -13  -5   5   18.24    0.89
 -13  -5   5   20.43    0.94
 -13   5   5   18.71    0.79
 -13   5   5   18.32    0.75
 -12   5   5    8.95    0.79
  12  -5  -5    9.55    0.74
 -12   5   5   10.13    0.53
  12  -5  -5    9.67    0.52
 -12  -5   5   10.57    0.64
 -12   5   5   10.83    0.55
  12  -5  -5   11.08    0.60
  12   5  -5   10.17    0.96
 -12  -5   5   10.78    0.61
 -12   5   5   11.04    0.59
 -12  -5   5    9.52    0.67
 -12   5   5   10.34    0.56
  11  -5  -5    1.66    0.32
 -11  -5   5    1.12    0.31
 -11   5   5    1.01    0.25
  11  -5  -5    1.05    0.37
 -11   5   5    1.40    0.27
 -11  -5   5    1.29    0.37
 -11   5   5    1.56    0.44
 -11   5   5    1.05    0.24
 -11  -5   5    1.71    0.36
  11  -5  -5    1.33    0.30
 -10   5   5   16.62    1.12
  10  -5  -5   16.25    1.01
  -9   5   5    8.40    0.68
   9  -5  -5    8.18    0.76
  -9   5   5    8.64    0.80
   8  -5  -5  128.57    4.48
  -8   5   5  135.29    4.44
  -7   5   5  154.90    5.33
  -7   5   5  166.03    5.42
   7  -5  -5  168.86    5.44
  -7   5   5  161.05    5.46
  -7  -5   5  172.70    5.36
  -6   5   5   17.51    1.05
  -6   5   5   16.64    1.08
   6  -5  -5   16.46    1.07
  -6  -5   5   17.22    1.01
  -6   5   5   16.13    1.07
  -5   5   5  277.35    8.42
  -5   5   5  268.65    8.48
  -5  -5   5  273.55    8.34
  -5   5   5  265.75    8.41
  -4   5   5    5.51    0.66
  -4   5   5    4.24    1.12
  -4   5   5    3.52    0.58
  -4  -5   5    4.95    0.62
  -4  -5   5    4.11    0.50
  -4   5   5    5.09    0.58
  -4   5   5    4.61    0.56
  -3   5   5  303.68    9.40
  -3   5   5  299.84   13.02
   3  -5  -5  320.41   12.04
  -3   5   5  300.01   11.19
   3  -5  -5  290.69    9.25
   3  -5  -5  292.22    9.33
  -3  -5   5  299.33    9.34
  -3   5   5  295.61    9.16
  -3  -5   5  297.78    9.05
  -3   5   5  301.88    9.13
  -2   5   5   -0.14    0.42
  -2   5   5    0.19    0.27
   2  -5  -5    0.51    0.37
   2  -5  -5    0.20    0.36
  -2   5   5    0.73    0.39
  -2  -5   5    0.35    0.25
  -2  -5   5    0.33    0.37
  -2   5   5    0.20    0.53
  -2   5   5    0.34    0.95
  -1   5   5    6.11    0.77
  -1   5   5    7.56    1.69
   1  -5  -5    6.79    1.38
   1  -5  -5    8.78    0.82
   1  -5  -5    6.37    0.77
  -1   5   5    7.32    0.65
  -1  -5   5    6.34    0.59
  -1   5   5    6.16    1.21
  -1  -5   5    7.86    0.80
   0   5   5  115.94    3.92
   0   5   5  103.11    6.21
   0  -5  -5  117.71    5.77
   0   5   5  119.10    5.65
   0   5   5  118.68    4.11
   0  -5   5  119.50    3.90
   0   5   5  113.83    4.24
   0  -5  -5  115.78    4.25
   0  -5  -5  110.87    4.27
   0   5   5  111.41    4.15
   1   5   5   74.86    4.78
  -1  -5  -5   66.71    4.04
   1   5   5   70.66    2.91
   1   5   5   71.77    4.19
   1  -5   5   70.80    2.62
   1   5   5   71.91    2.84
   1   5   5   75.58    3.07
  -2  -5  -5   14.56    1.91
   2   5   5   15.56    2.03
   2  -5   5   16.12    0.91
   2   5   5   15.61    1.25
   2  -5   5   15.78    0.94
   2   5   5   17.26    1.12
   2  -5   5   14.57    1.20
   3   5   5  443.73   15.38
  -3  -5  -5  404.56   14.86
  -3  -5  -5  422.35   15.07
   3  -5   5  413.91   13.16
   3   5   5  415.28   12.82
   3  -5   5  415.78   12.50
   3   5   5  418.12   13.20
   3  -5   5  439.80   12.57
   4  -5   5    8.07    0.95
   4   5   5    6.11    0.89
   4   5   5    7.41    0.78
   4   5   5    7.95    0.88
   4  -5   5    8.93    0.73
   5  -5   5  122.77    4.84
   5   5   5  125.60    4.92
   5   5   5  124.49    4.44
   5   5   5  122.70    4.62
   5  -5   5  121.48    4.23
   6  -5   5  135.11    5.20
   6   5   5  126.06    5.20
   6  -5   5  128.55    4.53
   6   5   5  134.34    4.93
   7   5   5    9.78    1.21
   7  -5   5    8.33    1.13
   7   5   5    8.54    1.00
   8  -5   5  288.83   10.07
   8   5   5  297.11   10.25
   8   5   5  302.72    9.74
   9   5   5    2.96    0.88
   9  -5   5    1.70    0.69
  10   5   5    8.51    1.18
  10  -5   5    7.94    1.04
 -11  -5  -5    0.69    0.37
 -11  -5  -5    0.62    0.35
 -11  -5  -5    0.31    0.38
  11   5   5    0.24    0.65
  11  -5   5    0.53    0.52
 -11  -5  -5    1.04    0.42
  11  -5   5    0.21    0.36
 -12  -5  -5   19.29    0.98
 -12  -5  -5   19.69    0.94
 -12  -5  -5   18.77    0.97
  12   5   5   19.23    0.99
 -12  -5  -5   18.72    1.02
  12  -5   5   18.71    0.94
  12  -5   5   18.73    1.00
 -13  -5  -5    8.77    0.54
 -13  -5  -5    8.06    0.52
  13   5   5    8.14    0.54
 -13  -5  -5    7.12    0.53
  13  -5   5    7.71    0.47
  13  -5   5    9.06    0.57
 -14   5  -5    2.90    0.31
 -14  -5  -5    3.30    0.34
  14  -5   5    3.23    0.35
 -14   5  -5    2.85    0.29
 -14  -5  -5    3.48    0.36
 -15  -5  -5   12.85    0.54
  15  -5   5   11.98    0.50
  15   5   5   13.42    0.54
 -15  -6   5   44.11    1.26
 -15  -6   5   43.48    1.24
 -14   6   5    1.25    0.22
 -14  -6   5    1.30    0.25
 -14   6   5    1.43    0.20
 -14   6   5    1.18    0.20
 -14  -6   5    1.28    0.27
 -14  -6   5    1.77    0.30
 -13   6   5   45.50    1.58
 -13   6   5   46.47    1.54
 -13   6   5   45.78    1.58
 -13  -6   5   48.25    1.75
 -13  -6   5   46.63    1.70
 -13  -6   5   50.89    1.74
 -13  -6   5   46.70    1.62
 -13   6   5   46.39    1.55
 -12   6   5    7.62    0.46
  12  -6  -5    7.31    0.41
 -12  -6   5    7.00    0.61
  12  -6  -5    8.71    0.50
 -12  -6   5    7.62    0.59
 -12   6   5    7.17    0.42
 -12   6   5    7.03    0.45
 -12  -6   5    6.83    0.58
 -12  -6   5    7.63    0.53
 -12   6   5    7.40    0.43
 -11  -6   5    4.29    0.50
 -11  -6   5    3.53    0.39
 -11   6   5    3.47    0.52
 -11   6   5    3.10    0.34
 -11   6   5    3.99    0.36
 -11  -6   5    4.70    0.50
 -11  -6   5    4.67    0.56
  11  -6  -5    4.09    0.38
  11  -6  -5    3.31    0.47
 -11  -6   5    3.52    0.44
 -11   6   5    3.13    0.33
  11   6  -5    3.54    0.65
 -11   6   5    3.74    0.32
 -10   6   5    5.82    0.44
 -10   6   5    6.39    0.45
  10   6  -5    6.24    0.81
  10  -6  -5    8.22    0.70
  10  -6  -5    6.77    0.65
 -10   6   5    8.24    0.75
   9  -6  -5    2.99    0.53
   9  -6  -5    3.24    0.49
   9  -6  -5    3.72    0.48
  -9   6   5    3.29    0.54
  -8   6   5  396.97   12.12
  -8   6   5  391.40   11.91
   8  -6  -5  406.45   12.06
  -7  -6   5 1072.60   30.89
  -7   6   5 1083.04   30.92
  -7   6   5 1053.57   30.88
   7  -6  -5 1078.04   30.98
  -6  -6   5   49.06    2.10
  -6   6   5   53.65    2.25
   6  -6  -5   53.29    2.22
  -6   6   5   48.51    2.11
  -6   6   5   48.75    2.15
  -5  -6   5    3.93    0.55
  -5   6   5    5.98    0.64
  -5   6   5    4.66    0.62
  -5   6   5    4.24    0.60
  -4  -6   5   52.26    2.14
  -4   6   5   52.43    2.22
  -4  -6   5   51.29    2.31
  -4   6   5   54.26    2.24
  -4   6   5   47.94    2.24
  -4   6   5   52.40    2.32
  -3   6   5   16.06    1.06
   3  -6  -5   16.50    1.96
  -3  -6   5   15.46    1.12
  -3  -6   5   15.94    0.99
  -3   6   5   13.77    0.99
   3  -6  -5   14.16    1.08
  -3   6   5   14.00    1.05
   3  -6  -5   15.17    1.16
  -3   6   5   15.15    1.12
   2  -6  -5   26.35    2.55
  -2  -6   5   25.96    1.52
  -2   6   5   26.27    1.39
   2  -6  -5   25.86    1.54
  -2   6   5   24.96    1.49
   2  -6  -5   27.46    1.60
  -2   6   5   24.26    1.52
  -1   6   5    1.21    0.48
  -1  -6   5    1.96    0.39
  -1   6   5    1.32    0.39
  -1  -6   5    1.07    0.45
  -1   6   5    1.18    0.82
   1  -6  -5    1.60    0.88
   1  -6  -5    2.07    0.51
   1  -6  -5    1.20    0.49
  -1   6   5    1.84    0.51
   0   6   5    7.42    1.39
   0  -6  -5    9.58    0.98
   0  -6  -5    6.89    0.84
   0   6   5    8.27    0.87
   0  -6   5    8.51    0.71
   0   6   5    7.19    0.81
   0   6   5   12.92    0.90
   0  -6   5   10.91    0.99
   0  -6  -5    9.05    1.55
   0   6   5    8.07    0.94
   1  -6   5    4.61    0.54
   1   6   5    3.59    0.62
   1   6   5    5.21    0.74
   1   6   5    4.40    0.55
   1  -6   5    4.71    0.74
   1   6   5    5.13    1.21
  -1  -6  -5    3.62    0.65
  -1  -6  -5    4.92    1.20
   2   6   5    5.14    0.70
   2  -6   5    4.53    0.52
   2   6   5    4.78    0.74
   2  -6   5    4.74    0.51
   3   6   5   34.71    1.85
   3  -6   5   35.30    1.58
   3   6   5   36.63    2.05
   3  -6   5   35.14    1.60
   4   6   5  167.58    5.84
   4   6   5  172.33    6.16
   4  -6   5  164.07    6.17
   4  -6   5  168.59    5.51
   5   6   5  647.50   20.11
   5   6   5  664.70   19.71
   5  -6   5  653.48   20.16
   5  -6   5  659.03   19.37
   5   6   5  662.83   19.93
   6   6   5  191.83    6.94
   6   6   5  179.54    6.39
   6  -6   5  187.90    6.95
   6   6   5  183.60    6.65
   6  -6   5  195.10    6.21
   7   6   5   74.29    3.65
   7  -6   5   77.87    3.70
   7  -6   5   78.64    3.08
   7   6   5   79.46    3.49
   8   6   5   76.91    3.77
   8  -6   5   82.86    3.85
   8   6   5   81.35    3.55
   9   6   5    6.73    1.03
   9   6   5    5.42    0.80
   9  -6   5    3.45    0.86
  10  -6   5   10.78    0.54
  10   6   5   11.01    1.26
  10  -6   5    8.57    0.70
 -10  -6  -5   10.85    0.77
 -10  -6  -5   10.16    0.75
  10  -6   5    8.99    1.17
 -10  -6  -5    9.52    0.67
  10  -6   5    9.86    0.78
  10  -6   5    9.43    0.59
  10   6   5   10.62    0.70
  11   6   5    0.32    0.52
  11  -6   5   -0.07    0.35
 -11  -6  -5   -0.14    0.35
  11  -6   5   -0.02    0.22
 -11  -6  -5    0.07    0.33
  11  -6   5   -0.31    0.57
 -11  -6  -5    0.05    0.27
  11   6   5   -0.03    0.29
  11  -6   5    0.03    0.33
  12  -6   5    2.35    0.41
 -12  -6  -5    3.14    0.43
  12  -6   5    3.10    0.31
 -12  -6  -5    3.16    0.42
  12   6   5    3.45    0.43
  12  -6   5    3.24    0.42
  12   6   5    2.88    0.33
 -13  -6  -5    0.28    0.25
  13   6   5    0.23    0.28
  13  -6   5    0.35    0.28
  13  -6   5    0.24    0.25
  14   6   5   -0.02    0.21
  14  -6   5    0.27    0.16
  14  -6   5    0.30    0.18
 -14   7   5   18.14    0.63
 -14  -7   5   21.71    0.75
 -14  -7   5   16.47    0.68
 -14   7   5   17.25    0.64
 -14  -7   5   20.93    0.76
 -13  -7   5    6.62    0.42
 -13   7   5    6.79    0.30
 -13   7   5    0.05    0.08
 -13   7   5    6.30    0.33
 -13  -7   5    7.26    0.45
 -13   7   5    7.00    0.30
 -13  -7   5    7.13    0.46
 -13   7   5   -0.03    0.08
 -12   7   5    0.46    0.21
 -12  -7   5    0.76    0.27
 -12  -7   5    0.35    0.32
 -12   7   5    0.12    0.18
 -12  -7   5    0.19    0.31
  12  -7  -5    0.28    0.22
 -12  -7   5    0.43    0.34
 -12   7   5    0.13    0.18
 -12   7   5    0.47    0.18
 -11   7   5    0.83    0.24
 -11   7   5    1.52    0.39
 -11   7   5    1.11    0.25
 -11   7   5    1.28    0.24
 -11   7   5    0.91    0.22
 -11  -7   5    1.99    0.42
  11  -7  -5    1.24    0.26
 -11  -7   5    1.06    0.37
  11  -7  -5    1.02    0.32
 -11  -7   5    1.34    0.31
 -10   7   5    5.64    0.39
 -10   7   5    5.39    0.41
 -10   7   5    5.26    0.40
  10  -7  -5    6.05    0.46
  10  -7  -5    5.47    0.62
 -10  -7   5    5.53    0.53
 -10   7   5    5.74    0.40
  10   7  -5    6.68    0.79
 -10  -7   5    5.76    0.62
  10  -7  -5    5.15    0.43
  10  -7  -5    6.03    0.60
 -10   7   5    4.85    0.59
 -10  -7   5    5.81    0.58
  10  -7  -5    5.42    0.54
   9   7  -5  193.81    6.80
  -9   7   5  205.05    5.97
   9  -7  -5  201.69    6.48
  -9   7   5  194.76    5.95
  -9   7   5  199.55    6.53
   9  -7  -5  215.25    6.44
  -9  -7   5  197.13    6.00
   9  -7  -5  205.54    6.37
  -8   7   5  317.48    9.91
   8  -7  -5  314.40    9.82
   8  -7  -5  323.62    9.72
   7  -7  -5    0.49    0.36
  -7  -7   5    0.11    0.38
   7  -7  -5    0.06    0.35
  -7   7   5    0.58    0.36
  -6  -7   5   44.88    1.99
  -6   7   5   44.27    2.05
   6  -7  -5   45.54    2.05
  -6   7   5   41.30    1.93
  -5  -7   5    9.95    0.83
  -5   7   5    8.57    0.83
  -5   7   5    8.24    0.80
  -5   7   5    8.62    0.80
   5  -7  -5    8.55    0.86
  -4  -7   5   10.77    0.95
  -4   7   5   13.55    1.03
  -4   7   5   12.48    0.97
  -4   7   5   10.24    0.92
  -4   7   5   13.34    1.00
  -4  -7   5   12.35    0.92
  -3  -7   5  120.20    4.43
  -3   7   5  120.39    4.45
   3  -7  -5  119.77    4.40
  -3   7   5  116.50    4.33
  -3  -7   5  129.00    4.27
  -3   7   5  123.05    4.34
  -2  -7   5    0.70    0.40
  -2  -7   5    0.75    0.36
  -2   7   5    1.46    0.48
   2  -7  -5    1.21    0.49
  -2   7   5    1.82    0.50
   2  -7  -5    0.49    0.48
   2  -7  -5    1.25    0.53
  -2   7   5    1.51    0.52
  -1  -7   5   31.48    1.88
  -1   7   5   37.73    2.01
   1  -7  -5   38.78    2.00
  -1  -7   5   36.02    1.70
  -1   7   5   36.36    1.80
   1  -7  -5   35.91    1.99
  -1   7   5   37.24    1.96
   1  -7  -5   39.57    2.08
   0  -7  -5    0.09    0.43
   0  -7  -5   -0.09    0.46
   0   7   5   -0.16    0.40
   0  -7   5    0.09    0.43
   0  -7   5    0.15    0.29
   0   7   5    0.90    0.42
   0   7   5   -0.09    0.45
   1  -7   5   59.96    2.79
   1   7   5   53.06    2.54
   1   7   5   52.59    2.73
  -1  -7  -5   56.64    2.80
  -1  -7  -5   58.73    2.81
   1   7   5   56.03    2.68
   1   7   5   59.30    2.49
   1  -7   5   60.49    2.34
  -2  -7  -5    1.72    0.64
   2  -7   5    1.38    0.58
   2   7   5    1.05    0.43
   2   7   5    1.29    0.50
   2  -7   5    0.78    0.35
   3  -7   5   16.63    1.03
   3   7   5   16.42    1.31
   3  -7   5   17.46    1.46
   4  -7   5   32.00    1.62
   4   7   5   36.91    1.99
   4  -7   5   33.30    2.13
   5  -7   5  449.77   13.20
   5   7   5  418.18   13.53
   6   7   5  348.16   11.43
   6  -7   5  346.06   10.83
   6   7   5  356.64   11.20
   6  -7   5  361.02   11.74
   7   7   5   76.16    3.48
   7  -7   5   76.84    3.03
   7  -7   5   73.62    3.64
   8  -7   5   11.35    0.96
   8   7   5   12.77    1.23
   8  -7   5   11.17    1.30
   9  -7   5    1.34    0.41
   9  -7   5    0.99    0.40
  -9  -7  -5    1.44    0.44
   9  -7   5    1.31    0.67
   9   7   5    2.12    0.39
  -9  -7  -5    1.05    0.35
  -9  -7  -5    1.80    0.44
   9  -7   5    1.79    0.29
   9   7   5    1.49    0.33
   9  -7   5    1.60    0.28
  -9  -7  -5    3.30    0.49
   9  -7   5    1.46    0.31
  10  -7   5    6.53    0.60
  10  -7   5    5.85    0.91
  10  -7   5    5.71    0.45
 -10  -7  -5    4.92    0.55
  10   7   5    6.84    0.55
 -10  -7  -5    5.25    0.48
 -10  -7  -5    7.19    0.63
  10  -7   5    5.98    0.41
 -10  -7  -5    6.34    0.62
  10  -7   5    7.03    0.60
  11  -7   5    1.23    0.22
  11   7   5    0.55    0.29
  11  -7   5    1.26    0.34
  11  -7   5    1.40    0.27
  11  -7   5    1.35    0.37
 -11  -7  -5    1.04    0.38
  12   7   5    1.14    0.25
  12  -7   5    1.50    0.33
  12  -7   5    1.20    0.31
 -12  -7  -5    1.58    0.33
 -12  -7  -5    1.94    0.34
  12  -7   5    0.86    0.21
  12   7   5    1.37    0.32
  13  -7   5    3.27    0.30
 -13  -7  -5    3.50    0.33
  14   7   5   34.38    1.14
 -14  -7  -5   35.15    1.13
 -14  -8   5    2.10    0.17
 -14   8   5    2.22    0.15
 -13   8   5   66.35    0.65
 -13   8   5   72.29    0.83
 -13  -8   5   73.28    1.05
 -13  -8   5   75.85    1.05
 -13   8   5   71.73    0.72
 -13  -8   5   66.52    0.81
 -13  -8   5   68.27    0.96
 -13   8   5   64.62    0.75
 -12   8   5    0.13    0.15
 -12  -8   5   -0.09    0.28
 -12   8   5    0.05    0.16
 -12   8   5    0.19    0.16
 -12  -8   5   -0.04    0.28
 -12  -8   5    0.15    0.26
 -12   8   5    0.04    0.17
 -11   8   5   36.71    1.32
 -11   8   5   37.94    1.33
 -11   8   5   40.19    1.32
 -11  -8   5   40.31    1.54
 -11  -8   5   43.01    1.55
 -11   8   5   38.85    1.29
 -11  -8   5   39.06    1.52
  10  -8  -5   -0.20    0.40
  10  -8  -5    0.06    0.24
 -10   8   5   -0.10    0.29
 -10   8   5    0.16    0.22
 -10  -8   5   -0.17    0.35
 -10   8   5    0.38    0.20
 -10  -8   5    0.04    0.35
  10  -8  -5   -0.08    0.22
 -10  -8   5   -0.27    0.31
 -10   8   5    0.07    0.22
 -10   8   5    0.05    0.20
  10  -8  -5    0.13    0.27
  -9  -8   5    0.87    0.41
   9  -8  -5    1.14    0.30
  -9  -8   5    1.21    0.37
  -9   8   5    1.45    0.24
  -9   8   5    1.30    0.26
  -9   8   5    1.27    0.29
   9  -8  -5    1.50    0.47
  -9   8   5    1.41    0.27
  -9   8   5    2.12    0.30
  -9   8   5    1.11    0.42
  -9  -8   5    1.06    0.39
   9  -8  -5    1.38    0.37
  -9  -8   5    0.70    0.43
   9  -8  -5    1.01    0.34
   9  -8  -5    1.07    0.31
   8  -8  -5  126.63    4.36
  -8   8   5  129.97    3.88
  -8  -8   5  121.89    4.15
  -8  -8   5  126.27    3.85
  -8  -8   5  125.08    4.06
  -8   8   5  126.17    3.86
   8  -8  -5  132.54    4.24
  -8  -8   5  126.34    4.18
  -8  -8   5  128.97    4.16
   8  -8  -5  114.70    3.89
   8  -8  -5  123.22    3.95
   8  -8  -5  133.25    4.30
  -8   8   5  129.29    3.89
  -8   8   5  135.07    4.48
   7  -8  -5  582.40   17.08
  -7   8   5  578.74   17.30
  -6   8   5   65.82    2.63
  -6  -8   5   66.24    2.69
  -5   8   5   73.25    2.98
  -5  -8   5   82.07    3.04
  -5   8   5   75.27    3.07
  -4   8   5    1.19    0.45
  -4  -8   5    1.43    0.45
  -4   8   5    1.66    0.54
  -3   8   5   16.20    1.19
  -3   8   5   15.61    1.16
  -3   8   5   16.17    1.19
  -3   8   5   17.39    1.22
  -3  -8   5   17.94    1.25
   3  -8  -5   18.32    1.28
   2  -8  -5   30.45    1.76
  -2  -8   5   30.73    1.56
  -2   8   5   27.56    1.60
   2  -8  -5   28.14    1.75
  -2   8   5   29.31    1.73
  -2  -8   5   29.74    1.71
  -2   8   5   26.00    1.63
   1  -8  -5   30.94    1.83
  -1   8   5   32.01    1.70
  -1  -8   5   27.70    1.52
   1  -8  -5   30.61    1.85
  -1   8   5   29.72    1.78
  -1  -8   5   29.53    1.78
  -1   8   5   28.47    1.75
   0  -8  -5  113.26    4.49
   0  -8   5  122.64    4.08
   0   8   5  114.11    4.23
   0  -8  -5  116.29    4.55
   0   8   5  110.06    4.41
   0   8   5  110.80    4.44
   0  -8   5  110.23    4.43
   1  -8   5    1.94    0.44
   1   8   5    1.96    0.54
   1  -8   5    1.46    0.55
  -1  -8  -5    1.22    0.59
  -1  -8  -5    1.44    0.60
   1   8   5    2.51    0.65
   1   8   5    2.36    0.65
   2   8   5   -0.09    0.45
   2  -8   5   -0.20    0.34
   2   8   5   -0.15    0.40
   2  -8   5    1.34    0.63
   2   8   5    0.52    0.52
  -2  -8  -5    0.75    0.54
   2   8   5    0.29    0.53
  -2  -8  -5    0.22    0.50
   3  -8   5   34.50    2.17
   3   8   5   36.88    2.09
   3   8   5   38.99    1.94
  -3  -8  -5   36.94    2.25
  -3  -8  -5   36.15    2.25
   4  -8   5  301.58    9.55
   4   8   5  301.08   10.06
   4  -8   5  312.41   10.40
   5  -8   5  210.61    6.94
   5   8   5  214.45    7.39
   5  -8   5  227.07    7.83
   6  -8   5  134.93    4.70
   6   8   5  136.51    5.06
   6  -8   5  131.85    5.42
   7   8   5   20.75    1.48
   7  -8   5   22.84    1.35
   8   8   5    0.35    0.35
  -8  -8  -5    0.38    0.38
   8  -8   5    0.46    0.25
   8  -8   5    0.89    0.39
  -8  -8  -5    0.93    0.34
   8  -8   5    0.93    0.28
   8   8   5    0.63    0.33
   8  -8   5    0.52    0.24
  -8  -8  -5    0.26    0.36
   8  -8   5    0.79    0.29
   9  -8   5    9.48    0.55
   9   8   5    9.40    0.59
   9  -8   5    9.08    0.56
  -9  -8  -5    8.98    0.68
   9  -8   5    8.86    0.50
   9  -8   5    9.72    0.52
   9  -8   5    9.03    0.65
  -9  -8  -5    8.69    0.58
   9  -8   5    8.83    1.07
   9   8   5    8.89    0.64
  -9  -8  -5    7.82    0.68
   9  -8   5    8.71    0.67
 -10  -8  -5    2.96    0.34
  10  -8   5    2.62    0.28
  10  -8   5    2.67    0.32
 -10  -8  -5    3.06    0.43
 -10  -8  -5    2.74    0.43
  10  -8   5    2.82    0.43
  10   8   5    2.74    0.33
  10  -8   5    2.96    0.39
  10   8   5    3.29    0.41
  11   8   5    0.06    0.25
  11  -8   5    0.28    0.29
 -11  -8  -5    0.38    0.30
  11  -8   5    0.29    0.18
 -11  -8  -5    0.15    0.28
  11  -8   5    0.10    0.20
  11   8   5    0.07    0.27
  11  -8   5   -0.08    0.13
  11   8   5   -0.05    0.11
  12  -8   5   22.16    0.80
  12   8   5   20.93    0.89
  12   8   5   23.80    0.85
 -12  -8  -5   22.41    0.91
  12  -8   5   21.25    0.90
  13   8   5    0.27    0.15
  13   8   5    0.21    0.17
  13  -8   5    0.21    0.09
 -13  -9   5    7.63    0.35
 -13   9   5    8.37    0.33
 -12   9   5   45.87    1.42
 -12  -9   5   46.18    1.50
 -12   9   5   43.83    1.39
 -12   9   5   45.85    1.40
 -12   9   5   46.17    1.38
 -12  -9   5   44.95    1.44
 -12  -9   5   47.88    1.52
 -12   9   5   42.58    1.39
 -12   9   5   42.88    1.35
 -11  -9   5    0.24    0.26
 -11   9   5    0.04    0.14
 -11   9   5    0.25    0.16
 -11   9   5    0.09    0.16
 -11  -9   5    0.04    0.29
 -11  -9   5   -0.11    0.26
 -11   9   5    0.15    0.16
 -11  -9   5   -0.07    0.29
  11  -9  -5    0.47    0.20
 -10   9   5    2.29    0.23
 -10   9   5    2.49    0.27
 -10   9   5    2.25    0.25
 -10   9   5    2.42    0.27
  10  -9  -5    3.53    0.32
  10  -9  -5    2.57    0.44
 -10  -9   5    2.80    0.40
 -10  -9   5    2.39    0.39
  10  -9  -5    2.27    0.28
  -9   9   5   24.44    0.90
  -9   9   5   23.44    0.92
   9  -9  -5   24.45    1.16
  -9   9   5   24.23    0.93
   9  -9  -5   25.26    0.99
  -9  -9   5   25.69    1.17
  -9  -9   5   25.60    1.15
   9  -9  -5   23.01    0.95
  -9   9   5   23.80    0.94
  -9  -9   5   24.98    1.15
   8  -9  -5   11.57    0.65
   8  -9  -5   13.41    0.92
  -8  -9   5   13.55    0.87
  -8   9   5   13.61    0.66
  -8   9   5   14.19    0.67
  -8   9   5   13.67    0.63
  -8   9   5   15.31    1.01
  -8   9   5   14.77    0.66
  -8  -9   5   12.69    0.85
   8  -9  -5   12.66    0.68
   8  -9  -5   13.97    0.90
  -8  -9   5   13.81    0.85
   8  -9  -5   12.73    0.84
   8  -9  -5   13.92    0.89
   7  -9  -5   36.38    1.68
  -7   9   5   35.25    1.22
   7  -9  -5   31.57    1.30
  -7   9   5   32.30    1.25
   7  -9  -5   37.14    1.60
  -7  -9   5   33.33    1.50
  -7  -9   5   36.96    1.53
   7  -9  -5   37.29    1.62
  -7   9   5   33.03    1.68
   7  -9  -5   31.87    1.51
  -7   9   5   31.25    1.22
  -7   9   5   33.65    1.25
  -7  -9   5   35.68    1.51
  -6   9   5   53.49    1.79
   6  -9  -5   51.37    1.91
  -6  -9   5   57.25    2.10
   6  -9  -5   56.82    2.23
   6  -9  -5   52.28    1.80
   6  -9  -5   53.16    2.29
  -5   9   5   -0.36    0.36
  -5   9   5   -0.34    0.44
   5  -9  -5   -0.06    0.39
  -4   9   5   29.89    1.66
   4  -9  -5   33.44    1.72
  -4   9   5   30.87    1.72
  -4  -9   5   34.98    1.71
  -3   9   5    1.77    0.50
   3  -9  -5    1.12    0.47
  -3   9   5    2.02    0.56
  -3  -9   5    0.93    0.42
  -2  -9   5    0.49    0.41
  -2   9   5    0.52    0.41
  -2   9   5    0.24    0.45
   2  -9  -5    0.94    0.51
  -2   9   5    0.44    0.42
  -2  -9   5    0.08    0.40
   1  -9  -5    1.13    0.53
   1  -9  -5    1.38    0.57
  -1   9   5    2.84    0.63
  -1   9   5    1.05    0.44
   1  -9  -5    3.02    0.68
  -1  -9   5    1.86    0.51
  -1  -9   5    1.23    0.46
   0  -9   5    0.36    0.43
   0   9   5    1.06    0.48
   0  -9  -5    0.39    0.44
   0  -9   5    0.53    0.40
   0  -9  -5    0.10    0.48
   0  -9  -5    0.58    0.48
   0   9   5    1.36    0.55
   1  -9   5   -0.29    0.47
   1   9   5    0.23    0.40
  -1  -9  -5   -0.10    0.51
   1   9   5    0.09    0.49
   1  -9   5    0.17    0.35
  -1  -9  -5    0.52    0.52
  -1  -9  -5   -0.41    0.52
   1   9   5    0.19    0.51
   2  -9   5    8.92    1.02
   2   9   5    5.88    0.87
   2   9   5    5.77    0.76
  -2  -9  -5    5.63    0.90
  -2  -9  -5    5.12    0.85
   2   9   5    6.76    0.92
  -3  -9  -5   40.50    2.34
   3   9   5   37.95    2.23
   3   9   5   35.99    2.12
   3  -9   5   38.45    2.26
   3   9   5   39.72    2.02
   3   9   5   38.97    2.24
   4  -9   5   26.46    1.42
   4   9   5   26.02    1.76
  -4  -9  -5   29.99    1.98
   4   9   5   29.74    1.93
   4  -9   5   27.20    1.88
   5  -9   5   12.49    0.93
  -5  -9  -5   12.29    1.29
  -5  -9  -5   13.81    1.37
   5   9   5   13.44    1.22
   5  -9   5   14.11    1.37
  -6  -9  -5    1.61    0.63
   6  -9   5    1.81    0.33
   6   9   5    1.82    0.41
   6  -9   5    1.89    0.30
   6   9   5    1.39    0.38
   6   9   5    2.17    0.60
   6  -9   5    2.13    0.50
   6  -9   5    1.76    0.43
  -6  -9  -5    1.54    0.43
   6  -9   5    1.69    0.30
   6  -9   5    2.15    0.68
   6  -9   5    1.80    0.34
  -6  -9  -5    1.85    0.41
   7   9   5   38.85    1.53
   7   9   5   38.52    2.04
   7  -9   5   41.02    1.39
  -7  -9  -5   36.75    1.51
  -7  -9  -5   39.12    1.64
   7  -9   5   42.38    1.65
   7  -9   5   37.56    2.27
  -7  -9  -5   45.09    2.44
  -7  -9  -5   39.34    1.58
   7  -9   5   39.30    1.40
   7  -9   5   37.59    1.46
   7  -9   5   38.16    1.46
   8  -9   5    4.17    0.34
   8  -9   5    4.04    0.39
  -8  -9  -5    4.10    0.79
   8  -9   5    4.34    0.81
   8   9   5    4.71    0.45
  -8  -9  -5    4.96    0.53
   8  -9   5    3.95    0.49
   8   9   5    5.20    0.52
   8  -9   5    3.57    0.38
  -8  -9  -5    4.59    0.49
  -8  -9  -5    3.37    0.40
   8  -9   5    4.36    0.37
   9  -9   5    0.50    0.24
  -9  -9  -5    0.20    0.30
   9  -9   5    0.05    0.21
   9   9   5    0.20    0.25
  -9  -9  -5    0.34    0.30
   9  -9   5    0.26    0.21
   9  -9   5   -0.13    0.22
   9   9   5    0.02    0.26
   9   9   5    0.02    0.26
   9   9   5    0.31    0.28
  10  -9   5    0.70    0.23
  10  -9   5    0.48    0.20
 -10  -9  -5    0.70    0.29
  10  -9   5    0.91    0.20
  10   9   5    0.82    0.29
  10   9   5    0.42    0.23
  10   9   5    0.63    0.24
  10   9   5    0.57    0.23
  11  -9   5   14.62    0.37
  11   9   5   -0.01    0.09
  11  -9   5   13.36    0.53
  11   9   5   14.06    0.49
  11   9   5   11.59    0.45
  11  -9   5   13.68    0.43
  11   9   5    0.05    0.09
  12   9   5    0.33    0.18
  12  -9   5    0.21    0.12
  12   9   5    0.13    0.13
 -12 -10   5   23.85    0.80
 -12  10   5   24.24    0.76
 -11  10   5   -0.11    0.14
 -11  10   5   -0.04    0.12
 -11  10   5   -0.05    0.09
 -11  10   5   -0.05    0.13
 -11 -10   5   -0.03    0.21
 -11 -10   5    0.01    0.18
 -10 -10   5    3.66    0.36
[truncated: 329,917 more chars]
