# Supplementary material for: Tropane and related alkaloid skeletons via a radical [3+3]-annulation process
Source: Commun Chem. 2022 Apr 28;5:57. doi: 10.1038/s42004-022-00671-x (PMC9814087; doi:10.1038/s42004-022-00671-x)
Supplement: Supplementary file 5 — Supplementary Data 3 [file 42004_2022_671_MOESM5_ESM.cif]

#\#CIF_1.1

#------------------ SECTION 1. GLOBAL INFORMATION ---------------------------#

data_global

#------------------ AUDIT DETAILS -------------------------------------------#

_audit_creation_date            2021-08-23

#==============================================================================
#
# SUBMISSION DETAILS
# Name and address of author for correspondence

_publ_contact_author_name       ' ,  '
_publ_contact_author_address
;

;
_publ_contact_author_email       ' '
_publ_contact_author_fax         ' '
_publ_contact_author_phone       ' '


_publ_contact_letter
;
 Submission dated :2021-08-23

Please consider this CIF for submission to the Cambridge Crystallographic
Data Centre. I certify that all authors have seen and approved of this
submission, that all have made significant scientific contributions to the
work reported, and that all share responsibility and accountability for
the results.

This CIF  is submitted as a personal communication

This CIF is submitted as part of a journal submission
<Insert Journal details here>

<Insert NAME here>
;


#==============================================================================
#
# TITLE AND AUTHOR LIST

_publ_section_title
; ?
;
_publ_section_title_footnote
; ?
;

# The loop structure below should contain the names and addresses of all
# authors, in the required order of publication. Repeat as necessary.

loop_
 _publ_author_name
 _publ_author_footnote
 _publ_author_address
?
?
;?
;

#------------------  SECTION 2. COMPOUND(S) DETAILS -------------------------#

data_21PR005_ECO-4-134

_audit_creation_date                    2021-08-23T17:59:00-00:00

#----------------------------------------------------------------------------#
#                   CHEMICAL INFORMATION                                     #
#----------------------------------------------------------------------------#

_chemical_formula_moiety                'C20 H27 N O4'
_chemical_formula_sum                   'C20 H27 N O4'
_chemical_formula_weight                345.42

#----------------------------------------------------------------------------#
#                   UNIT CELL INFORMATION                                    #
#----------------------------------------------------------------------------#

_symmetry_cell_setting                  monoclinic
_symmetry_space_group_name_H-M          'P 1 21/c 1'
_symmetry_space_group_name_Hall         '-P 2ybc'
_symmetry_Int_Tables_number             14
loop_
    _symmetry_equiv_pos_as_xyz
'x, y, z'
'-x, y+1/2, -z+1/2'
'-x, -y, -z'
'x, -y-1/2, z-1/2'

_cell_length_a                          13.60870(15)
_cell_length_b                          15.69168(14)
_cell_length_c                          9.18655(10)
_cell_angle_alpha                       90
_cell_angle_beta                        109.4288(12)
_cell_angle_gamma                       90
_cell_volume                            1850.02(3)
_cell_formula_units_Z                   4
_cell_measurement_temperature           173.01(10)
_cell_measurement_reflns_used           19594
_cell_measurement_theta_min             3.432
_cell_measurement_theta_max             79.364

#----------------------------------------------------------------------------#
#                   CRYSTAL INFORMATION                                      #
#----------------------------------------------------------------------------#

_exptl_crystal_description              plate
_exptl_crystal_colour                   colourless
_exptl_crystal_size_max                 0.184
_exptl_crystal_size_mid                 0.08
_exptl_crystal_size_min                 0.036
_exptl_crystal_density_diffrn           1.24
_exptl_crystal_F_000                    744
loop_
    _exptl_crystal_face_index_h
    _exptl_crystal_face_index_k
    _exptl_crystal_face_index_l
    _exptl_crystal_face_perp_dist
-1 -1 1 0.0883
1 1 -1 0.0925
0 -1 0 0.0426
0 1 0 0.037
0 1 1 0.0799
0 -1 -1 0.0584
0 0 1 0.0871
0 0 -1 0.074
-4 0 -4 0.0612
8 0 0 0.0208
-8 0 0 0.0157
6 -8 0 0.0313

loop_
    _exptl_oxdiff_crystal_face_indexfrac_h
    _exptl_oxdiff_crystal_face_indexfrac_k
    _exptl_oxdiff_crystal_face_indexfrac_l
    _exptl_oxdiff_crystal_face_x
    _exptl_oxdiff_crystal_face_y
    _exptl_oxdiff_crystal_face_z
-1.002 -0.9992 0.9999 -0.1727 0.0586 -0.0908
1.002 0.9992 -0.9999 0.1727 -0.0586 0.0908
-0.0005 -1 0.0001 -0.0067 -0.0065 -0.0978
0.0005 1 -0.0001 0.0067 0.0065 0.0978
-0.0009 1 1.0005 -0.1619 -0.0481 0.1129
0.0009 -1 -1.0005 0.1619 0.0481 -0.1129
-0.0013 0 1.0006 -0.1686 -0.0546 0.0151
0.0013 0 -1.0006 0.1686 0.0546 -0.0151
-3.9955 0.003 -4.0048 0.6845 0.6975 -0.0928
8.0017 -0.006 0.0053 -0.0202 -0.9578 0.0649
-8.0017 0.006 -0.0053 0.0202 0.9578 -0.0649
5.9975 -8.0045 0.0044 -0.0685 -0.7706 -0.7336


#----------------------------------------------------------------------------#
#                   ABSORPTION CORRECTION                                    #
#----------------------------------------------------------------------------#

_exptl_absorpt_coefficient_mu           0.693
_exptl_absorpt_correction_type          multi-scan
_exptl_absorpt_process_details
;
        CrysAlisPro 1.171.41.112a (Rigaku Oxford Diffraction, 2021)
        Empirical absorption correction using spherical harmonics,
        implemented in SCALE3 ABSPACK scaling algorithm.
;
_exptl_absorpt_correction_T_min         0.70027
_exptl_absorpt_correction_T_max         1
_shelx_estimated_absorpt_T_min          0.883
_shelx_estimated_absorpt_T_max          0.975
_oxdiff_exptl_absorpt_empirical_details
;
        Empirical correction (ABSPACK) includes:
        - Absorption correction using spherical harmonics
        - Frame scaling
;
_oxdiff_exptl_absorpt_empirical_full_max
                                        1.7
_oxdiff_exptl_absorpt_empirical_full_min
                                        0.575

#----------------------------------------------------------------------------#
#                   DATA COLLECTION                                          #
#----------------------------------------------------------------------------#

_diffrn_source                          'micro-focus sealed X-ray tube'
_diffrn_source_type                     'PhotonJet (Cu) X-ray Source'
_diffrn_ambient_temperature             173.01(10)
_diffrn_ambient_environment             N~2~
_diffrn_radiation_wavelength            1.54184
_diffrn_radiation_type                  'Cu K\a'
_diffrn_radiation_monochromator         mirror
_diffrn_radiation_probe                 x-ray
_diffrn_detector                        'Hybrid Pixel Array Detector'
_diffrn_detector_type                   HyPix
_diffrn_detector_area_resol_mean        10
_diffrn_orient_matrix_type
                                'CrysAlisPro convention (1999,Acta A55,543-557)'
_diffrn_orient_matrix_ub_11             -0.0024146
_diffrn_orient_matrix_ub_12             0.0066615
_diffrn_orient_matrix_ub_13             -0.1684947
_diffrn_orient_matrix_ub_21             -0.1196578
_diffrn_orient_matrix_ub_22             0.0065795
_diffrn_orient_matrix_ub_23             -0.0547772
_diffrn_orient_matrix_ub_31             0.0081763
_diffrn_orient_matrix_ub_32             0.0977796
_diffrn_orient_matrix_ub_33             0.0150897
_diffrn_measurement_device              'four-circle diffractometer'
_diffrn_measurement_device_type         'XtaLAB Synergy, Dualflex, HyPix'
_diffrn_measurement_method              '\w scans'
_diffrn_reflns_av_R_equivalents         0.0367
_diffrn_reflns_av_unetI/netI            0.0525
_diffrn_reflns_number                   37362
_diffrn_reflns_limit_h_min              -16
_diffrn_reflns_limit_h_max              16
_diffrn_reflns_limit_k_min              -14
_diffrn_reflns_limit_k_max              19
_diffrn_reflns_limit_l_min              -11
_diffrn_reflns_limit_l_max              11
_diffrn_reflns_theta_min                3.444
_diffrn_reflns_theta_max                73.485
_diffrn_reflns_theta_full               67.684
_diffrn_measured_fraction_theta_full
                                        1
_diffrn_measured_fraction_theta_max
                                        0.999
_diffrn_reflns_Laue_measured_fraction_full
                                        1
_diffrn_reflns_Laue_measured_fraction_max
                                        0.999
_diffrn_reflns_point_group_measured_fraction_full
                                        1
_diffrn_reflns_point_group_measured_fraction_max
                                        0.999
_reflns_Friedel_coverage                0
_reflns_number_total                    3724
_reflns_number_gt                       3331
_reflns_threshold_expression            'I > 2\s(I)'
_diffrn_measurement_details
;
        List of Runs (angles in degrees, time in seconds):
  # Type    Start    End  Width  t~exp~   \w     \q     \k     \f   Frames
--------------------------------------------------------------------------
  1  \w    -71.00 -13.00   0.50    2.00    --  -23.00 126.00 127.00  116
  2  \w    -82.00 -23.00   0.50    2.00    --  -23.00 145.00 -65.00  118
  3  \w    -95.00   0.00   0.50    2.00    --  -23.00 -77.00 -60.00  190
  4  \w    -70.00 -12.00   0.50    2.00    --  -23.00 125.00  30.00  116
  5  \w    -36.00  50.00   0.50    2.00    --  -23.00  38.00 -30.00  172
  6  \w    -25.00  40.00   0.50    2.00    --   47.95 -38.00 -90.00  130
  7  \w     -1.00  81.00   0.50    2.00    --   47.95 -99.00 -30.00  164
  8  \w     25.00 120.00   0.50    2.00    --   47.95  77.00 120.00  190
  9  \w    -26.00  23.00   0.50    2.00    --   47.95 -19.00 -30.00   98
 10  \w    -25.00  40.00   0.50    2.00    --   47.95 -38.00  60.00  130
 11  \w    -26.00  23.00   0.50    2.00    --   47.95 -19.00  60.00   98
 12  \w     42.00 106.00   0.50   10.00    --  113.25 -94.00 -60.00  128
 13  \w    100.00 177.00   0.50   10.00    --  113.25  15.00 -90.00  154
 14  \w     42.00  68.00   0.50   10.00    --  113.25 -61.00 120.00   52
 15  \w    101.00 177.00   0.50   10.00    --  113.25  45.00-120.00  152
 16  \w     42.00 108.00   0.50   10.00    --  113.25-112.00  89.03  132
 17  \w     42.00  68.00   0.50   10.00    --  113.25 -61.00-120.00   52
 18  \w    101.00 177.00   0.50   10.00    --  113.25  28.00  29.61  152
 19  \w     42.00 107.00   0.50   10.00    --  113.25-104.00-123.05  130
 20  \w     42.00  68.00   0.50   10.00    --  113.25 -61.00 -30.00   52
 21  \w    101.00 177.00   0.50   10.00    --  113.25  30.00 -60.00  152
 22  \w    101.00 177.00   0.50   10.00    --  113.25  45.00   0.00  152
 23  \w     42.00 106.00   0.50   10.00    --  113.25 -94.00   0.00  128
 24  \w     42.00 106.00   0.50   10.00    --  113.25 -94.00 -90.00  128
 25  \w     42.00  68.00   0.50   10.00    --  113.25 -61.00 150.00   52
 26  \w     42.00 106.00   0.50   10.00    --  113.25-100.00  83.61  128
 27  \w     42.00 106.00   0.50   10.00    --  113.25 -94.00  90.00  128
 28  \w     42.00 106.00   0.50   10.00    --  113.25 -94.00 -30.00  128
 29  \w     99.00 177.00   0.50   10.00    --  113.25  53.00 -18.31  156
 30  \w     42.00  68.00   0.50   10.00    --  113.25 -61.00  90.00   52
 31  \w    101.00 177.00   0.50   10.00    --  113.25  25.00 -77.26  152
 32  \w     42.00 102.00   0.50   10.00    --  113.25 -77.00   0.00  120
 33  \w    101.00 177.00   0.50   10.00    --  113.25  30.00 120.00  152
 34  \w     42.00 106.00   0.50   10.00    --  113.25 -94.00 150.00  128
 35  \w     42.00 106.00   0.50   10.00    --  113.25 -94.00-120.00  128
 36  \w     97.00 177.00   0.50   10.00    --  113.25  61.00-180.00  160
 37  \w    101.00 177.00   0.50   10.00    --  113.25  30.00  60.00  152
 38  \w     42.00 102.00   0.50   10.00    --  113.25 -77.00  90.00  120
 39  \w    101.00 177.00   0.50   10.00    --  113.25  45.00 -30.00  152
 40  \w     42.00 102.00   0.50   10.00    --  113.25 -77.00-180.00  120
 41  \w     42.00 102.00   0.50   10.00    --  113.25 -77.00 -90.00  120
 42  \w     42.00 102.00   0.50   10.00    --  113.25 -77.00 120.00  120
 43  \w     42.00  68.00   0.50   10.00    --  113.25 -61.00  60.00   52
 44  \w     42.00 108.00   0.50   10.00    --  113.25-106.00-133.06  132
 45  \w    101.00 177.00   0.50   10.00    --  113.25  42.00-159.31  152
 46  \w     25.00 120.00   0.50    2.00    --   47.95  77.00-150.00  190
 47  \w     25.00 120.00   0.50    2.00    --   47.95  77.00 -60.00  190
 48  \w     25.00 120.00   0.50    2.00    --   47.95  77.00  60.00  190
 49  \w     33.00 119.00   0.50    2.00    --   47.95  57.00  30.00  172
;

#----------------------------------------------------------------------------#
#                   COMPUTER PROGRAMS USED                                   #
#----------------------------------------------------------------------------#

_computing_data_collection
                                   'CrysAlisPro 1.171.41.112a (Rigaku OD, 2021)'
_computing_cell_refinement
                                   'CrysAlisPro 1.171.41.112a (Rigaku OD, 2021)'
_computing_data_reduction
                                   'CrysAlisPro 1.171.41.112a (Rigaku OD, 2021)'
_computing_structure_solution           'SHELXT 2018/2 (Sheldrick, 2018)'
_computing_structure_refinement         'SHELXL 2018/3 (Sheldrick, 2015)'
_computing_molecular_graphics           'Olex2 1.3 (Dolomanov et al., 2009)'
_computing_publication_material         'Olex2 1.3 (Dolomanov et al., 2009)'

#----------------------------------------------------------------------------#
#                   STRUCTURE SOLUTION                                       #
#----------------------------------------------------------------------------#

_atom_sites_solution_primary            dual
_atom_sites_solution_hydrogens          difmap

#----------------------------------------------------------------------------#
#                   REFINEMENT INFORMATION                                   #
#----------------------------------------------------------------------------#

_shelx_SHELXL_version_number            2018/3
_refine_ls_structure_factor_coef        Fsqd
_refine_ls_matrix_type                  full
_refine_ls_weighting_scheme             calc
_refine_ls_weighting_details
              'w=1/[\s^2^(Fo^2^)+(0.0600P)^2^+0.2896P] where P=(Fo^2^+2Fc^2^)/3'
_refine_ls_hydrogen_treatment           refall
_refine_ls_extinction_method            none
_refine_ls_number_reflns                3724
_refine_ls_number_parameters            354
_refine_ls_number_restraints            0
_refine_ls_R_factor_all                 0.0425
_refine_ls_R_factor_gt                  0.0386
_refine_ls_wR_factor_ref                0.1082
_refine_ls_wR_factor_gt                 0.1043
_refine_ls_goodness_of_fit_ref          1.044
_refine_ls_restrained_S_all             1.044
_refine_ls_shift/su_max                 0
_refine_ls_shift/su_mean                0
_refine_diff_density_max                0.165
_refine_diff_density_min                -0.177
_refine_diff_density_rms                0.038
_olex2_refinement_description
;
        1. Others
 Sof(O2A)=1-FVAR(1)
 Sof(O2)=FVAR(1)
 Sof(O4)=1-FVAR(2)
 Sof(O4A)=FVAR(2)
;

#----------------------------------------------------------------------------#
#                   ATOMIC TYPES, COORDINATES AND THERMAL PARAMETERS         #
#----------------------------------------------------------------------------#

loop_
    _atom_type_symbol
    _atom_type_description
    _atom_type_scat_dispersion_real
    _atom_type_scat_dispersion_imag
    _atom_type_scat_source
C C 0.0181 0.0091 'International Tables Vol C Tables 4.2.6.8 and 6.1.1.4'
H H 0 0 'International Tables Vol C Tables 4.2.6.8 and 6.1.1.4'
N N 0.0311 0.018 'International Tables Vol C Tables 4.2.6.8 and 6.1.1.4'
O O 0.0492 0.0322 'International Tables Vol C Tables 4.2.6.8 and 6.1.1.4'

loop_
    _atom_site_label
    _atom_site_type_symbol
    _atom_site_fract_x
    _atom_site_fract_y
    _atom_site_fract_z
    _atom_site_U_iso_or_equiv
    _atom_site_adp_type
    _atom_site_occupancy
    _atom_site_site_symmetry_order
    _atom_site_calc_flag
    _atom_site_refinement_flags_posn
    _atom_site_refinement_flags_adp
    _atom_site_refinement_flags_occupancy
    _atom_site_disorder_assembly
    _atom_site_disorder_group
O1 O 0.72837(7) 0.60004(6) 0.78313(10) 0.0526(2) Uani 1 1 d . . . . .
O3 O 0.09267(7) 0.59951(7) 0.19654(10) 0.0561(3) Uani 1 1 d . . . . .
O4 O 0.265(2) 0.6327(19) 0.314(3) 0.055(3) Uani 0.28(10) 1 d . . P A 2
N1 N 0.47525(7) 0.62921(6) 0.06331(10) 0.0396(2) Uani 1 1 d . . . . .
O2 O 0.8427(12) 0.6772(9) 0.7183(15) 0.055(3) Uani 0.34(7) 1 d . . P B 1
C6 C 0.54268(8) 0.63354(6) 0.21327(12) 0.0356(2) Uani 1 1 d . . . . .
C9 C 0.36671(8) 0.60088(7) 0.02917(12) 0.0363(2) Uani 1 1 d . . . . .
C5 C 0.51636(9) 0.59985(7) 0.33851(13) 0.0384(2) Uani 1 1 d . . . . .
C3 C 0.68727(9) 0.63162(7) 0.51968(13) 0.0410(3) Uani 1 1 d . . . . .
C4 C 0.58712(9) 0.59829(7) 0.48608(13) 0.0394(2) Uani 1 1 d . . . . .
C10 C 0.32908(9) 0.55476(7) -0.12651(13) 0.0412(3) Uani 1 1 d . . . . .
C7 C 0.64390(9) 0.66824(8) 0.24969(14) 0.0428(3) Uani 1 1 d . . . . .
C14 C 0.29652(9) 0.67610(7) 0.04146(14) 0.0410(3) Uani 1 1 d . . . . .
C15 C 0.19036(9) 0.64916(7) 0.04257(13) 0.0416(3) Uani 1 1 d . . . . .
C8 C 0.71337(9) 0.66649(8) 0.39765(14) 0.0451(3) Uani 1 1 d . . . . .
C18 C 0.18791(9) 0.62143(9) 0.19654(14) 0.0461(3) Uani 1 1 d . . . . .
C2 C 0.76379(10) 0.63410(9) 0.67618(15) 0.0494(3) Uani 1 1 d . . . . .
C12 C 0.46122(10) 0.63003(9) -0.21134(14) 0.0485(3) Uani 1 1 d . . . . .
C16 C 0.10261(10) 0.65061(9) -0.07890(14) 0.0482(3) Uani 1 1 d . . . . .
C13 C 0.49325(10) 0.67911(9) -0.06089(14) 0.0464(3) Uani 1 1 d . . . . .
C11 C 0.34800(10) 0.60383(9) -0.25789(14) 0.0466(3) Uani 1 1 d . . . . .
C17 C 0.09082(11) 0.67762(11) -0.23974(16) 0.0572(3) Uani 1 1 d . . . . .
C1 C 0.79994(13) 0.60119(11) 0.93868(16) 0.0597(4) Uani 1 1 d . . . . .
C19 C 0.08350(12) 0.58123(14) 0.34631(16) 0.0665(4) Uani 1 1 d . . . . .
C20 C -0.02912(13) 0.58308(15) 0.32742(19) 0.0706(5) Uani 1 1 d . . . . .
O2A O 0.8535(10) 0.657(2) 0.7042(15) 0.082(3) Uani 0.66(7) 1 d . . P B 2
O4A O 0.2624(8) 0.616(2) 0.3108(11) 0.0622(19) Uani 0.72(10) 1 d . . P A 1
H9 H 0.3643(9) 0.5603(8) 0.1062(15) 0.035(3) Uiso 1 1 d . . . . .
H4 H 0.5661(10) 0.5746(8) 0.5671(16) 0.041(3) Uiso 1 1 d . . . . .
H14A H 0.3336(10) 0.7036(9) 0.1385(16) 0.045(3) Uiso 1 1 d . . . . .
H5 H 0.4475(11) 0.5787(9) 0.3221(16) 0.047(3) Uiso 1 1 d . . . . .
H14B H 0.2892(10) 0.7169(8) -0.0434(16) 0.042(3) Uiso 1 1 d . . . . .
H10A H 0.3671(10) 0.5003(9) -0.1147(15) 0.046(3) Uiso 1 1 d . . . . .
H11A H 0.3027(11) 0.6560(9) -0.2854(17) 0.048(4) Uiso 1 1 d . . . . .
H12A H 0.4751(11) 0.6658(9) -0.2904(18) 0.052(4) Uiso 1 1 d . . . . .
H10B H 0.2521(11) 0.5414(9) -0.1526(16) 0.047(3) Uiso 1 1 d . . . . .
H7 H 0.6661(11) 0.6925(9) 0.1729(17) 0.051(4) Uiso 1 1 d . . . . .
H13A H 0.5659(12) 0.6906(9) -0.0329(17) 0.051(4) Uiso 1 1 d . . . . .
H8 H 0.7831(12) 0.6900(9) 0.4222(17) 0.054(4) Uiso 1 1 d . . . . .
H12B H 0.5052(12) 0.5781(10) -0.1985(18) 0.056(4) Uiso 1 1 d . . . . .
H11B H 0.3298(12) 0.5686(10) -0.3506(19) 0.058(4) Uiso 1 1 d . . . . .
H13B H 0.4531(11) 0.7350(10) -0.0735(17) 0.054(4) Uiso 1 1 d . . . . .
H1A H 0.8558(16) 0.5619(13) 0.947(2) 0.084(6) Uiso 1 1 d . . . . .
H16 H 0.0333(11) 0.6325(9) -0.0703(16) 0.049(4) Uiso 1 1 d . . . . .
H17A H 0.1556(13) 0.7021(11) -0.2495(19) 0.067(4) Uiso 1 1 d . . . . .
H1B H 0.8270(14) 0.6567(12) 0.969(2) 0.075(5) Uiso 1 1 d . . . . .
H1C H 0.7591(16) 0.5811(13) 1.004(2) 0.087(6) Uiso 1 1 d . . . . .
H19A H 0.1191(16) 0.6290(14) 0.422(3) 0.091(6) Uiso 1 1 d . . . . .
H20A H -0.0576(17) 0.6414(14) 0.293(3) 0.096(7) Uiso 1 1 d . . . . .
H20B H -0.0362(15) 0.5707(12) 0.428(2) 0.084(6) Uiso 1 1 d . . . . .
H19B H 0.1144(15) 0.5267(13) 0.376(2) 0.081(6) Uiso 1 1 d . . . . .
H17B H 0.0762(18) 0.6267(16) -0.309(3) 0.109(8) Uiso 1 1 d . . . . .
H17C H 0.0316(15) 0.7171(12) -0.280(2) 0.081(5) Uiso 1 1 d . . . . .
H20C H -0.0674(17) 0.5406(14) 0.250(3) 0.100(7) Uiso 1 1 d . . . . .

loop_
    _atom_site_aniso_label
    _atom_site_aniso_U_11
    _atom_site_aniso_U_22
    _atom_site_aniso_U_33
    _atom_site_aniso_U_23
    _atom_site_aniso_U_13
    _atom_site_aniso_U_12
O1 0.0495(5) 0.0639(6) 0.0400(4) 0.0071(4) 0.0089(4) -0.0075(4)
O3 0.0476(5) 0.0862(7) 0.0365(4) 0.0039(4) 0.0169(4) -0.0063(4)
O4 0.052(5) 0.069(8) 0.040(5) -0.016(7) 0.011(4) -0.002(3)
N1 0.0396(5) 0.0458(5) 0.0353(5) 0.0036(4) 0.0152(4) -0.0046(4)
O2 0.049(4) 0.071(8) 0.047(2) 0.000(2) 0.019(3) -0.013(2)
C6 0.0384(5) 0.0344(5) 0.0366(5) -0.0011(4) 0.0160(4) 0.0007(4)
C9 0.0380(5) 0.0379(5) 0.0346(5) 0.0009(4) 0.0140(4) -0.0021(4)
C5 0.0369(5) 0.0419(6) 0.0390(6) 0.0001(4) 0.0163(4) -0.0030(4)
C3 0.0385(6) 0.0442(6) 0.0404(6) 0.0002(5) 0.0135(5) 0.0018(4)
C4 0.0413(6) 0.0421(6) 0.0381(5) 0.0023(4) 0.0180(5) 0.0005(4)
C10 0.0464(6) 0.0386(6) 0.0398(6) -0.0038(4) 0.0160(5) -0.0002(5)
C7 0.0435(6) 0.0478(6) 0.0416(6) 0.0012(5) 0.0204(5) -0.0058(5)
C14 0.0435(6) 0.0402(6) 0.0412(6) -0.0053(5) 0.0168(5) -0.0019(5)
C15 0.0430(6) 0.0459(6) 0.0387(6) -0.0040(4) 0.0172(5) 0.0030(5)
C8 0.0379(6) 0.0525(7) 0.0461(6) 0.0001(5) 0.0156(5) -0.0061(5)
C18 0.0423(6) 0.0598(7) 0.0379(6) -0.0034(5) 0.0157(5) 0.0042(5)
C2 0.0414(6) 0.0595(7) 0.0454(6) 0.0044(5) 0.0121(5) -0.0018(5)
C12 0.0536(7) 0.0585(7) 0.0401(6) 0.0052(5) 0.0247(5) 0.0044(6)
C16 0.0442(6) 0.0605(7) 0.0419(6) 0.0007(5) 0.0170(5) 0.0006(5)
C13 0.0462(6) 0.0565(7) 0.0388(6) 0.0069(5) 0.0171(5) -0.0083(5)
C11 0.0535(7) 0.0531(7) 0.0353(6) -0.0028(5) 0.0176(5) 0.0012(5)
C17 0.0473(7) 0.0784(10) 0.0453(7) 0.0098(7) 0.0147(6) -0.0001(7)
C1 0.0616(8) 0.0665(9) 0.0424(7) 0.0087(6) 0.0058(6) -0.0071(7)
C19 0.0563(8) 0.1071(13) 0.0400(7) 0.0146(8) 0.0212(6) 0.0032(9)
C20 0.0581(9) 0.1106(14) 0.0472(8) 0.0131(9) 0.0230(7) -0.0073(9)
O2A 0.039(2) 0.146(7) 0.051(2) 0.010(3) 0.0033(14) -0.021(3)
O4A 0.0430(17) 0.106(6) 0.040(2) 0.008(2) 0.0162(16) 0.006(2)


#----------------------------------------------------------------------------#
#                   MOLECULAR GEOMETRY                                       #
#----------------------------------------------------------------------------#

_geom_special_details
;
 All esds (except the esd in the dihedral angle between two l.s. planes)
 are estimated using the full covariance matrix.  The cell esds are taken
 into account individually in the estimation of esds in distances, angles
 and torsion angles; correlations between esds in cell parameters are only
 used when they are defined by crystal symmetry.  An approximate (isotropic)
 treatment of cell esds is used for estimating esds involving l.s. planes.
;
loop_
    _geom_bond_atom_site_label_1
    _geom_bond_atom_site_label_2
    _geom_bond_distance
    _geom_bond_site_symmetry_2
    _geom_bond_publ_flag
O1 C2 1.3411(16) . ?
O1 C1 1.4370(16) . ?
O3 C18 1.3410(15) . ?
O3 C19 1.4509(15) . ?
O4 C18 1.24(3) . ?
N1 C6 1.3796(14) . ?
N1 C9 1.4730(14) . ?
N1 C13 1.4699(14) . ?
O2 C2 1.218(13) . ?
C6 C5 1.4162(15) . ?
C6 C7 1.4139(16) . ?
C9 C10 1.5310(15) . ?
C9 C14 1.5461(15) . ?
C9 H9 0.961(13) . ?
C5 C4 1.3774(16) . ?
C5 H5 0.958(14) . ?
C3 C4 1.3952(16) . ?
C3 C8 1.3954(17) . ?
C3 C2 1.4687(17) . ?
C4 H4 0.957(14) . ?
C10 C11 1.5239(16) . ?
C10 H10A 0.987(14) . ?
C10 H10B 1.015(14) . ?
C7 C8 1.3737(17) . ?
C7 H7 0.936(15) . ?
C14 C15 1.5086(16) . ?
C14 H14A 0.968(14) . ?
C14 H14B 0.987(14) . ?
C15 C18 1.4909(16) . ?
C15 C16 1.3360(17) . ?
C8 H8 0.973(15) . ?
C18 O4A 1.194(10) . ?
C2 O2A 1.214(8) . ?
C12 C13 1.5140(18) . ?
C12 C11 1.5125(19) . ?
C12 H12A 0.984(15) . ?
C12 H12B 0.994(16) . ?
C16 C17 1.4936(18) . ?
C16 H16 1.014(15) . ?
C13 H13A 0.952(15) . ?
C13 H13B 1.019(16) . ?
C11 H11A 1.005(14) . ?
C11 H11B 0.976(17) . ?
C17 H17A 0.993(17) . ?
C17 H17B 1.00(3) . ?
C17 H17C 0.99(2) . ?
C1 H1A 0.96(2) . ?
C1 H1B 0.950(19) . ?
C1 H1C 1.00(2) . ?
C19 C20 1.484(2) . ?
C19 H19A 1.03(2) . ?
C19 H19B 0.95(2) . ?
C20 H20A 1.00(2) . ?
C20 H20B 0.98(2) . ?
C20 H20C 0.99(2) . ?

loop_
    _geom_angle_atom_site_label_1
    _geom_angle_atom_site_label_2
    _geom_angle_atom_site_label_3
    _geom_angle
    _geom_angle_site_symmetry_1
    _geom_angle_site_symmetry_3
    _geom_angle_publ_flag
C2 O1 C1 115.70(10) . . ?
C18 O3 C19 116.02(10) . . ?
C6 N1 C9 120.95(9) . . ?
C6 N1 C13 121.44(9) . . ?
C13 N1 C9 114.19(9) . . ?
N1 C6 C5 121.93(10) . . ?
N1 C6 C7 121.82(10) . . ?
C7 C6 C5 116.18(10) . . ?
N1 C9 C10 109.98(9) . . ?
N1 C9 C14 110.74(9) . . ?
N1 C9 H9 108.7(7) . . ?
C10 C9 C14 113.97(9) . . ?
C10 C9 H9 107.0(7) . . ?
C14 C9 H9 106.2(7) . . ?
C6 C5 H5 120.0(8) . . ?
C4 C5 C6 121.56(10) . . ?
C4 C5 H5 118.4(8) . . ?
C4 C3 C8 117.40(11) . . ?
C4 C3 C2 123.29(11) . . ?
C8 C3 C2 119.28(11) . . ?
C5 C4 C3 121.51(10) . . ?
C5 C4 H4 118.7(8) . . ?
C3 C4 H4 119.8(8) . . ?
C9 C10 H10A 107.9(8) . . ?
C9 C10 H10B 108.4(8) . . ?
C11 C10 C9 114.14(10) . . ?
C11 C10 H10A 107.7(8) . . ?
C11 C10 H10B 110.5(8) . . ?
H10A C10 H10B 108.0(11) . . ?
C6 C7 H7 120.8(9) . . ?
C8 C7 C6 121.47(10) . . ?
C8 C7 H7 117.7(9) . . ?
C9 C14 H14A 105.2(8) . . ?
C9 C14 H14B 109.9(7) . . ?
C15 C14 C9 113.76(9) . . ?
C15 C14 H14A 109.0(8) . . ?
C15 C14 H14B 109.9(7) . . ?
H14A C14 H14B 108.9(11) . . ?
C18 C15 C14 114.32(10) . . ?
C16 C15 C14 125.55(11) . . ?
C16 C15 C18 120.11(11) . . ?
C3 C8 H8 116.9(9) . . ?
C7 C8 C3 121.83(11) . . ?
C7 C8 H8 121.3(9) . . ?
O3 C18 C15 113.67(10) . . ?
O4 C18 O3 125.0(12) . . ?
O4 C18 C15 120.2(13) . . ?
O4A C18 O3 121.4(7) . . ?
O4A C18 C15 124.9(6) . . ?
O1 C2 C3 113.33(10) . . ?
O2 C2 O1 118.8(6) . . ?
O2 C2 C3 126.1(6) . . ?
O2A C2 O1 122.9(4) . . ?
O2A C2 C3 123.4(5) . . ?
C13 C12 H12A 108.4(9) . . ?
C13 C12 H12B 109.2(9) . . ?
C11 C12 C13 110.69(10) . . ?
C11 C12 H12A 111.9(9) . . ?
C11 C12 H12B 109.1(9) . . ?
H12A C12 H12B 107.5(12) . . ?
C15 C16 C17 127.10(12) . . ?
C15 C16 H16 121.8(8) . . ?
C17 C16 H16 111.1(8) . . ?
N1 C13 C12 111.47(10) . . ?
N1 C13 H13A 108.5(9) . . ?
N1 C13 H13B 109.0(8) . . ?
C12 C13 H13A 107.5(9) . . ?
C12 C13 H13B 110.7(8) . . ?
H13A C13 H13B 109.7(12) . . ?
C10 C11 H11A 111.0(8) . . ?
C10 C11 H11B 110.1(9) . . ?
C12 C11 C10 109.76(10) . . ?
C12 C11 H11A 109.4(8) . . ?
C12 C11 H11B 109.9(9) . . ?
H11A C11 H11B 106.6(12) . . ?
C16 C17 H17A 113.1(10) . . ?
C16 C17 H17B 109.7(14) . . ?
C16 C17 H17C 110.5(11) . . ?
H17A C17 H17B 104.2(16) . . ?
H17A C17 H17C 111.4(14) . . ?
H17B C17 H17C 107.5(18) . . ?
O1 C1 H1A 109.1(12) . . ?
O1 C1 H1B 111.8(11) . . ?
O1 C1 H1C 105.5(12) . . ?
H1A C1 H1B 110.2(16) . . ?
H1A C1 H1C 109.5(17) . . ?
H1B C1 H1C 110.6(16) . . ?
O3 C19 C20 107.24(12) . . ?
O3 C19 H19A 109.3(12) . . ?
O3 C19 H19B 106.3(12) . . ?
C20 C19 H19A 107.4(12) . . ?
C20 C19 H19B 113.0(12) . . ?
H19A C19 H19B 113.4(17) . . ?
C19 C20 H20A 109.3(13) . . ?
C19 C20 H20B 108.0(11) . . ?
C19 C20 H20C 110.4(13) . . ?
H20A C20 H20B 109.2(17) . . ?
H20A C20 H20C 109.5(19) . . ?
H20B C20 H20C 110.5(17) . . ?

loop_
    _geom_torsion_atom_site_label_1
    _geom_torsion_atom_site_label_2
    _geom_torsion_atom_site_label_3
    _geom_torsion_atom_site_label_4
    _geom_torsion
    _geom_torsion_site_symmetry_1
    _geom_torsion_site_symmetry_2
    _geom_torsion_site_symmetry_3
    _geom_torsion_site_symmetry_4
    _geom_torsion_publ_flag
N1 C6 C5 C4 174.73(10) . . . . ?
N1 C6 C7 C8 -175.00(11) . . . . ?
N1 C9 C10 C11 -50.53(13) . . . . ?
N1 C9 C14 C15 -167.38(9) . . . . ?
C6 N1 C9 C10 -148.20(10) . . . . ?
C6 N1 C9 C14 84.94(12) . . . . ?
C6 N1 C13 C12 143.65(11) . . . . ?
C6 C5 C4 C3 1.49(17) . . . . ?
C6 C7 C8 C3 -0.95(19) . . . . ?
C9 N1 C6 C5 9.27(15) . . . . ?
C9 N1 C6 C7 -173.80(10) . . . . ?
C9 N1 C13 C12 -57.06(14) . . . . ?
C9 C10 C11 C12 52.44(14) . . . . ?
C9 C14 C15 C18 82.41(12) . . . . ?
C9 C14 C15 C16 -99.27(14) . . . . ?
C5 C6 C7 C8 2.09(17) . . . . ?
C4 C3 C8 C7 -0.06(18) . . . . ?
C4 C3 C2 O1 0.92(18) . . . . ?
C4 C3 C2 O2 -163.6(10) . . . . ?
C4 C3 C2 O2A 174(2) . . . . ?
C10 C9 C14 C15 68.00(12) . . . . ?
C7 C6 C5 C4 -2.37(16) . . . . ?
C14 C9 C10 C11 74.50(12) . . . . ?
C14 C15 C18 O3 178.57(10) . . . . ?
C14 C15 C18 O4 10.0(15) . . . . ?
C14 C15 C18 O4A -3.2(17) . . . . ?
C14 C15 C16 C17 0.8(2) . . . . ?
C8 C3 C4 C5 -0.21(17) . . . . ?
C8 C3 C2 O1 178.78(11) . . . . ?
C8 C3 C2 O2 14.3(10) . . . . ?
C8 C3 C2 O2A -8(2) . . . . ?
C18 O3 C19 C20 164.10(15) . . . . ?
C18 C15 C16 C17 179.07(13) . . . . ?
C2 C3 C4 C5 177.69(11) . . . . ?
C2 C3 C8 C7 -178.05(12) . . . . ?
C16 C15 C18 O3 0.15(17) . . . . ?
C16 C15 C18 O4 -168.5(15) . . . . ?
C16 C15 C18 O4A 178.4(17) . . . . ?
C13 N1 C6 C5 167.17(11) . . . . ?
C13 N1 C6 C7 -15.90(16) . . . . ?
C13 N1 C9 C10 52.40(13) . . . . ?
C13 N1 C9 C14 -74.46(12) . . . . ?
C13 C12 C11 C10 -54.43(14) . . . . ?
C11 C12 C13 N1 57.19(14) . . . . ?
C1 O1 C2 O2 -13.9(9) . . . . ?
C1 O1 C2 C3 -179.68(12) . . . . ?
C1 O1 C2 O2A 7(2) . . . . ?
C19 O3 C18 O4 -5.3(16) . . . . ?
C19 O3 C18 C15 -173.31(13) . . . . ?
C19 O3 C18 O4A 8.4(17) . . . . ?

#----------------------------------------------------------------------------#
#	                     VALIDATION REPLY FORM                               #
#----------------------------------------------------------------------------#

_vrf_PLAT410_21PR005_ECO-4-134
;
PROBLEM: Short Intra H...H Contact  H5       ..H9       .       1.95 Ang.  
RESPONSE: Hydrogen atom positions were refined freely. The contacts are a 
consequence nearly planar geometry imposed in the crystal structure and 
are just below the standard default test limits of 2A. The structure was 
checked for possible miss of lattice translation. 
;

#----------------------------------------------------------------------------#
#                       SHELX RES FILE                                       #
#----------------------------------------------------------------------------#

_shelx_res_file
;
TITL 21pr005_eco-4-134_a.res in P2(1)/c
    21pr005_eco-4-134.res
    created by SHELXL-2018/3 at 17:54:11 on 23-Aug-2021
REM Old TITL 21PR005_ECO-4-134 in P2(1)/c
REM SHELXT solution in P2(1)/c: R1 0.183, Rweak 0.009, Alpha 0.025
REM <I/s> 0.407 for 154 systematic absences, Orientation as input
REM Formula found by SHELXT: C20 N2 O3
CELL 1.54184 13.6087 15.69168 9.186553 90 109.4288 90
ZERR 4 0.00015 0.000136 0.000097 0 0.0012 0
LATT 1
SYMM -X,0.5+Y,0.5-Z
SFAC C H N O
UNIT 80 108 4 16

L.S. 10
PLAN  30
SIZE 0.036 0.08 0.184
TEMP -100
CONF
BOND
list 4
MORE -1
BOND $H
fmap 2 53
acta
SHEL 999.99 0.804
REM <olex2.extras>
REM <HklSrc "%.\\21PR005_ECO-4-134.hkl">
REM </olex2.extras>

WGHT    0.060000    0.289600
FVAR       0.31879   0.34355   0.72106
O1    4    0.728365    0.600036    0.783131    11.00000    0.04950    0.06386 =
         0.03995    0.00707    0.00886   -0.00745
O3    4    0.092666    0.599513    0.196540    11.00000    0.04759    0.08625 =
         0.03653    0.00394    0.01687   -0.00628
PART 2
O4    4    0.264782    0.632702    0.313698   -31.00000    0.05184    0.06859 =
         0.04010   -0.01643    0.01077   -0.00221
PART 0
N1    3    0.475249    0.629213    0.063308    11.00000    0.03965    0.04584 =
         0.03528    0.00362    0.01515   -0.00455
PART 1
O2    4    0.842660    0.677224    0.718283    21.00000    0.04918    0.07110 =
         0.04680   -0.00036    0.01867   -0.01278
PART 0
C6    1    0.542676    0.633542    0.213266    11.00000    0.03839    0.03443 =
         0.03658   -0.00111    0.01596    0.00069
C9    1    0.366712    0.600877    0.029173    11.00000    0.03800    0.03793 =
         0.03457    0.00085    0.01400   -0.00207
C5    1    0.516365    0.599852    0.338510    11.00000    0.03687    0.04195 =
         0.03904    0.00009    0.01631   -0.00297
C3    1    0.687272    0.631622    0.519676    11.00000    0.03854    0.04420 =
         0.04041    0.00023    0.01351    0.00179
C4    1    0.587117    0.598293    0.486084    11.00000    0.04135    0.04211 =
         0.03815    0.00228    0.01795    0.00052
C10   1    0.329084    0.554763   -0.126513    11.00000    0.04639    0.03864 =
         0.03979   -0.00377    0.01602   -0.00024
C7    1    0.643897    0.668241    0.249688    11.00000    0.04346    0.04784 =
         0.04164    0.00123    0.02041   -0.00579
C14   1    0.296519    0.676102    0.041465    11.00000    0.04355    0.04017 =
         0.04123   -0.00532    0.01676   -0.00194
C15   1    0.190356    0.649162    0.042567    11.00000    0.04300    0.04595 =
         0.03870   -0.00399    0.01721    0.00301
C8    1    0.713368    0.666487    0.397645    11.00000    0.03794    0.05247 =
         0.04609    0.00012    0.01557   -0.00611
C18   1    0.187910    0.621430    0.196544    11.00000    0.04230    0.05981 =
         0.03793   -0.00340    0.01571    0.00415
C2    1    0.763792    0.634096    0.676180    11.00000    0.04145    0.05953 =
         0.04541    0.00445    0.01214   -0.00183
C12   1    0.461224    0.630034   -0.211337    11.00000    0.05362    0.05851 =
         0.04011    0.00520    0.02475    0.00435
C16   1    0.102615    0.650610   -0.078902    11.00000    0.04421    0.06046 =
         0.04194    0.00072    0.01703    0.00058
C13   1    0.493250    0.679108   -0.060891    11.00000    0.04624    0.05648 =
         0.03876    0.00692    0.01708   -0.00832
C11   1    0.348003    0.603827   -0.257891    11.00000    0.05349    0.05308 =
         0.03526   -0.00283    0.01758    0.00115
C17   1    0.090823    0.677618   -0.239739    11.00000    0.04731    0.07836 =
         0.04531    0.00985    0.01475   -0.00013
C1    1    0.799936    0.601188    0.938685    11.00000    0.06157    0.06652 =
         0.04244    0.00866    0.00584   -0.00711
C19   1    0.083502    0.581229    0.346312    11.00000    0.05628    0.10710 =
         0.03996    0.01456    0.02116    0.00317
C20   1   -0.029117    0.583083    0.327423    11.00000    0.05809    0.11062 =
         0.04724    0.01305    0.02301   -0.00727
PART 2
O2A   4    0.853538    0.656718    0.704191   -21.00000    0.03892    0.14615 =
         0.05136    0.01042    0.00335   -0.02055
PART 1
O4A   4    0.262352    0.616402    0.310754    31.00000    0.04304    0.10577 =
         0.03958    0.00831    0.01617    0.00629
PART 0
H9    2    0.364345    0.560260    0.106226    11.00000    0.03519
H4    2    0.566077    0.574642    0.567072    11.00000    0.04080
H14A  2    0.333562    0.703634    0.138527    11.00000    0.04487
H5    2    0.447459    0.578669    0.322055    11.00000    0.04674
H14B  2    0.289160    0.716851   -0.043409    11.00000    0.04249
H10A  2    0.367131    0.500264   -0.114724    11.00000    0.04553
H11A  2    0.302694    0.655963   -0.285351    11.00000    0.04801
H12A  2    0.475059    0.665804   -0.290362    11.00000    0.05157
H10B  2    0.252143    0.541415   -0.152554    11.00000    0.04670
H7    2    0.666126    0.692515    0.172950    11.00000    0.05108
H13A  2    0.565855    0.690599   -0.032939    11.00000    0.05136
H8    2    0.783149    0.689982    0.422169    11.00000    0.05393
H12B  2    0.505185    0.578127   -0.198452    11.00000    0.05559
H11B  2    0.329789    0.568565   -0.350593    11.00000    0.05849
H13B  2    0.453083    0.734956   -0.073543    11.00000    0.05410
H1A   2    0.855831    0.561908    0.946891    11.00000    0.08444
H16   2    0.033256    0.632480   -0.070295    11.00000    0.04868
H17A  2    0.155638    0.702147   -0.249452    11.00000    0.06710
H1B   2    0.826966    0.656673    0.969090    11.00000    0.07541
H1C   2    0.759143    0.581067    1.004239    11.00000    0.08693
H19A  2    0.119133    0.628978    0.422481    11.00000    0.09109
H20A  2   -0.057575    0.641391    0.293067    11.00000    0.09557
H20B  2   -0.036235    0.570721    0.427514    11.00000    0.08426
H19B  2    0.114359    0.526651    0.375970    11.00000    0.08073
H17B  2    0.076243    0.626722   -0.309184    11.00000    0.10937
H17C  2    0.031563    0.717067   -0.279554    11.00000    0.08118
H20C  2   -0.067447    0.540638    0.250136    11.00000    0.09999
HKLF 4


REM  21pr005_eco-4-134_a.res in P2(1)/c
REM wR2 = 0.1082, GooF = S = 1.044, Restrained GooF = 1.044 for all data
REM R1 = 0.0386 for 3331 Fo > 4sig(Fo) and 0.0425 for all 3724 data
REM 354 parameters refined using 0 restraints

END

WGHT      0.0599      0.2895

REM Highest difference peak  0.165,  deepest hole -0.177,  1-sigma level  0.038
Q1    1   0.3461  0.5813 -0.0588  11.00000  0.05    0.17
Q2    1   0.1382  0.5614  0.4244  11.00000  0.05    0.15
Q3    1   0.2453  0.6591  0.0523  11.00000  0.05    0.14
Q4    1   0.5604  0.7221 -0.0070  11.00000  0.05    0.13
Q5    1   0.1524  0.6808  0.0001  11.00000  0.05    0.13
Q6    1   0.6425  0.6223  0.5086  11.00000  0.05    0.13
Q7    1   0.5311  0.5986  0.2686  11.00000  0.05    0.13
Q8    1   0.0743  0.5118  0.3144  11.00000  0.05    0.13
Q9    1   0.0845  0.5550  0.1345  11.00000  0.05    0.12
Q10   1   0.7020  0.6358  0.4632  11.00000  0.05    0.12
Q11   1   0.5166  0.6115  0.1282  11.00000  0.05    0.12
Q12   1   0.8014  0.5358  0.9898  11.00000  0.05    0.12
Q13   1   0.3395  0.5789 -0.1898  11.00000  0.05    0.11
Q14   1   0.1894  0.6431  0.1117  11.00000  0.05    0.11
Q15   1   0.0219  0.6817 -0.0931  11.00000  0.05    0.11
Q16   1   0.7227  0.6259  0.5803  11.00000  0.05    0.11
Q17   1   0.6022  0.6368  0.2368  11.00000  0.05    0.10
Q18   1   0.4838  0.6458  0.0025  11.00000  0.05    0.10
Q19   1   0.3385  0.6386  0.0363  11.00000  0.05    0.10
Q20   1   0.6357  0.7250  0.1648  11.00000  0.05    0.10
Q21   1   0.4635  0.6571 -0.1454  11.00000  0.05    0.10
Q22   1  -0.0231  0.5002  0.2615  11.00000  0.05    0.10
Q23   1   0.0671  0.7634 -0.2461  11.00000  0.05    0.09
Q24   1   0.1667  0.6251 -0.0293  11.00000  0.05    0.09
Q25   1   0.1597  0.7465 -0.2044  11.00000  0.05    0.09
Q26   1   0.4040  0.6196 -0.2388  11.00000  0.05    0.09
Q27   1   0.5667  0.5811  0.3907  11.00000  0.05    0.08
Q28   1  -0.0439  0.5196  0.4110  11.00000  0.05    0.08
Q29   1   0.0566  0.7728 -0.4200  11.00000  0.05    0.08
Q30   1   0.8677  0.6394  0.9580  11.00000  0.05    0.08
;
_shelx_res_checksum                71739


#----------------------------------------------------------------------------#
#                       SHELX HKL FILE                                       #
#----------------------------------------------------------------------------#

_shelx_hkl_file
;
   0   0   1    0.06    0.08
   0   0  -1   -0.03    0.07
   0   0  -1    0.03    0.08
   0   0  -2  699.95   32.17
   0   0  -2  704.11   32.21
   0   0   2  703.94   32.20
   0   0   2  672.64   32.23
   0   0  -2  695.61   32.21
   0   0  -2  685.49   32.21
   0   0   2  714.55   32.23
   0   0  -3    0.05    0.17
   0   0   3    0.06    0.20
   0   0  -3   -0.15    0.19
   0   0  -3   -0.14    0.17
   0   0   3    0.03    0.07
   0   0   3    0.07    0.14
   0   0   4  430.31   20.72
   0   0   4  436.13   20.66
   0   0  -4  427.77   20.67
   0   0  -4  462.88   20.68
   0   0   4  457.82   20.61
   0   0   5   -0.03    0.18
   0   0   5   -0.14    0.29
   0   0  -5    0.11    0.21
   0   0  -5    0.10    0.25
   0   0   6    0.59    0.34
   0   0  -6    0.07    0.27
   0   0  -6   -0.24    0.24
   0   0  -7    0.05    0.14
   0   0   7    0.27    0.37
   0   0   7   -0.09    0.15
   0   0  -7    0.11    0.29
   0   0  -7    0.59    0.27
   0   0   7    0.02    0.18
   0   0   7   -0.04    0.14
   0   0  -8   53.03    2.57
   0   0  -8   49.91    2.39
   0   0   8   51.33    2.40
   0   0   8   49.57    2.71
   0   0   8   50.05    2.41
   0   0   8   50.47    2.40
   0   0   9   -0.14    0.15
   0   0   9   -0.11    0.18
   0   0  -9    0.27    0.14
   0   0   9    0.03    0.14
   0   0  10    0.35    0.12
   0   0  10    0.18    0.14
   0   0  10    0.27    0.11
   0   0 -10    0.16    0.11
   0   0 -11   -0.03    0.06
   0   0 -11    0.05    0.06
   0  -1  -1  218.62    9.89
   0   1   1  202.89    9.87
   0   1  -1  214.49    9.89
   0   1  -1  214.28    9.89
   0   1   1  224.38    9.88
   0   1   1  213.35    9.89
   0   1  -1  221.06    9.89
   0  -1   1  214.83    9.89
   0  -1  -2   95.34    4.43
   0  -1  -2   91.57    4.43
   0  -1   2   98.01    4.44
   0   1   2   96.74    4.45
   0   1   2   94.52    4.41
   0   1  -2   96.09    4.41
   0   1   2   94.25    4.40
   0   1  -2   97.04    4.43
   0  -1  -3  102.09    4.93
   0   1  -3  108.48    4.94
   0  -1  -3  105.85    4.93
   0   1  -3  109.90    4.90
   0   1   3   99.82    4.91
   0  -1   3  109.46    4.95
   0   1   3  103.39    4.96
   0   1   3  103.57    4.88
   0   1  -3  103.89    4.94
   0  -1  -3  107.12    4.95
   0  -1   3  109.46    4.96
   0   1  -4   13.03    0.64
   0  -1  -4   12.49    0.69
   0   1  -4   13.18    0.71
   0  -1  -4   11.73    0.69
   0   1   4   12.40    0.60
   0   1  -4   11.16    0.71
   0  -1  -4   13.06    0.74
   0   1   4   11.69    0.75
   0  -1   4   12.50    0.76
   0  -1   4   12.99    0.71
   0   1   4   11.86    0.65
   0  -1  -5    4.86    0.43
   0   1  -5    4.61    0.41
   0   1  -5    4.82    0.41
   0  -1  -5    4.90    0.40
   0  -1   5    4.69    0.41
   0   1   5    4.79    0.48
   0  -1   5    5.15    0.50
   0   1  -6   51.85    2.64
   0  -1  -6   48.12    2.65
   0  -1   6   52.53    2.77
   0   1   6   56.05    2.76
   0   1  -6   55.00    2.65
   0  -1  -6   55.69    2.63
   0   1  -7  101.78    4.75
   0  -1  -7  102.37    4.75
   0  -1   7   97.72    4.76
   0  -1   7   97.95    4.77
   0   1   7   98.05    4.76
   0   1   7  102.81    4.76
   0  -1   7  100.19    4.76
   0  -1   7  107.61    5.11
   0   1   7  106.52    5.07
   0   1  -7  103.35    4.75
   0   1  -7  101.17    4.92
   0  -1  -7  100.08    4.94
   0  -1  -7  112.05    4.92
   0   1  -7  108.31    4.93
   0   1   7  106.06    4.76
   0  -1   7  103.31    4.76
   0   1   8    3.41    0.25
   0  -1   8    3.36    0.25
   0  -1  -8    3.35    0.24
   0   1  -8    3.14    0.24
   0  -1   8    3.06    0.25
   0   1   8    3.45    0.26
   0   1   8    3.53    0.28
   0  -1   8    3.39    0.28
   0  -1   8    3.47    0.54
   0   1   8    2.51    0.47
   0  -1   8    2.86    0.27
   0  -1  -8    2.60    0.38
   0  -1  -8    3.08    0.25
   0   1  -8    3.56    0.25
   0   1  -8    3.40    0.41
   0  -1  -8    3.37    0.39
   0   1   9    1.48    0.21
   0  -1   9    1.54    0.22
   0  -1   9    1.54    0.18
   0   1   9    1.47    0.19
   0   1  -9    1.51    0.18
   0  -1  -9    1.64    0.18
   0  -1   9    1.93    0.17
   0   1   9    1.69    0.18
   0  -1   9    1.59    0.20
   0  -1  -9    1.40    0.17
   0   1  -9    1.36    0.16
   0  -1 -10    3.82    0.21
   0   1 -10    3.78    0.21
   0   1 -10    3.95    0.22
   0  -1  10    4.15    0.24
   0   1  10    4.10    0.23
   0  -1  10    4.26    0.24
   0  -1  10    4.06    0.22
   0   1  10    4.01    0.23
   0   1  10    4.11    0.22
   0  -1  10    4.08    0.21
   0  -1  11   10.02    0.46
   0   1  11    9.63    0.45
   0   1 -11    9.09    0.45
   0  -1 -11    9.49    0.45
   0   1  11    9.22    0.45
   0   2   0    2.19    0.17
   0  -2   0    2.39    0.13
   0   2   0    2.67    0.13
   0   2   0    2.54    0.14
   0   2   0    2.46    0.12
   0   2   0    2.57    0.16
   0   2   0    2.48    0.15
   0   2   0    2.28    0.14
   0   2   1   53.72    2.65
   0  -2  -1   58.63    2.65
   0   2  -1   56.65    2.66
   0  -2  -1   57.76    2.66
   0  -2   1   56.66    2.66
   0   2  -1   57.67    2.66
   0  -2   1   61.18    2.65
   0   2  -1   61.85    2.65
   0  -2  -1   53.12    2.63
   0   2  -1   53.72    2.65
   0   2   1   61.29    2.66
   0  -2   2   16.01    0.76
   0  -2  -2   13.73    0.74
   0  -2  -2   13.84    0.74
   0   2   2   15.30    0.71
   0   2   2   15.08    0.76
   0   2  -2   14.84    0.75
   0  -2  -2   15.15    0.74
   0   2  -2   14.94    0.75
   0   2  -2   15.44    0.75
   0  -2   3  110.43    4.95
   0   2   3  104.23    4.89
   0   2   3  103.35    4.96
   0   2  -3  105.72    4.94
   0  -2  -3  102.64    4.93
   0   2  -3  106.63    4.94
   0  -2  -3  106.75    4.93
   0   2  -3  108.66    4.92
   0  -2  -3  103.58    4.91
   0   2  -3  104.41    4.92
   0   2   4   59.47    3.01
   0  -2   4   64.83    3.00
   0   2  -4   60.32    2.97
   0  -2  -4   58.57    2.98
   0  -2  -4   60.25    2.95
   0   2  -4   63.13    2.98
   0  -2  -4   63.26    2.96
   0   2  -4   64.64    2.92
   0   2  -4   61.21    2.92
   0   2   5   56.97    2.91
   0  -2   5   57.35    2.87
   0  -2   5   58.79    2.95
   0  -2  -5   65.71    2.85
   0   2  -5   58.79    2.85
   0  -2  -5   57.36    2.87
   0   2  -5   54.50    2.84
   0   2   6   40.81    1.91
   0   2  -6   44.25    2.07
   0  -2  -6   46.79    2.05
   0  -2  -6   39.59    2.08
   0   2  -6   39.20    2.04
   0  -2   6   43.76    2.20
   0   2   6   40.21    2.14
   0  -2   6   38.46    1.91
   0   2   6   38.84    1.91
   0   2   6   40.13    1.91
   0   2  -7   76.29    3.99
   0  -2   7   83.11    4.19
   0   2   7   83.99    4.13
   0   2  -7   81.69    3.84
   0  -2  -7   80.63    4.04
   0  -2   7   79.29    3.85
   0   2   7   83.17    3.85
   0   2   7   82.29    3.85
   0   2   7   80.68    3.85
   0   2   7   86.88    3.84
   0   2  -7   90.33    4.04
   0  -2  -7   94.78    4.02
   0   2   7   80.42    3.85
   0  -2   7   79.80    3.85
   0  -2   7   81.05    3.85
   0  -2  -8    0.56    0.16
   0  -2   8    0.72    0.15
   0   2   8    0.45    0.16
   0   2  -8    0.95    0.28
   0   2   8    0.56    0.17
   0  -2   8    0.66    0.17
   0  -2   8    0.36    0.42
   0  -2  -8    0.85    0.31
   0   2   8    0.87    0.19
   0   2   8    0.60    0.18
   0  -2   8    0.70    0.19
   0  -2  -8    0.76    0.17
   0   2  -8    0.82    0.16
   0  -2   9    0.22    0.12
   0   2   9    0.19    0.15
   0   2   9    0.12    0.15
   0  -2   9    0.06    0.13
   0  -2   9    0.19    0.16
   0   2   9    0.23    0.16
   0   2   9    0.13    0.16
   0   2  -9    0.01    0.14
   0  -2  -9    0.08    0.15
   0  -2  -9    0.01    0.14
   0  -2  10    0.36    0.09
   0   2  10    0.31    0.12
   0   2  10    0.47    0.13
   0  -2  10    0.39    0.11
   0   2 -10    0.26    0.11
   0  -2 -10    0.37    0.13
   0  -2 -10    0.43    0.11
   0   2  10    0.26    0.11
   0  -2  10    0.39    0.15
   0   2  10    0.36    0.13
   0  -2  10    0.28    0.14
   0  -2 -11    1.16    0.08
   0  -2  11    1.05    0.08
   0   3   0   -0.05    0.08
   0   3   0    0.02    0.05
   0   3   0    0.05    0.15
   0  -3   0    0.00    0.04
   0   3   0   -0.02    0.05
   0   3   0    0.22    0.12
   0   3   0   -0.01    0.12
   0   3  -1  250.85   11.36
   0   3   1  236.76   11.34
   0  -3   1  257.17   11.34
   0   3  -1  240.45   11.33
   0  -3  -1  249.04   11.33
   0   3  -1  248.61   11.36
   0  -3   1  241.27   11.36
   0  -3  -1  249.04   11.36
   0   3  -1  236.88   11.33
   0   3   2  179.26    8.55
   0   3  -2  189.85    8.59
   0  -3  -2  189.75    8.58
   0   3  -2  183.94    8.59
   0   3  -2  194.74    8.58
   0  -3   2  193.99    8.58
   0   3  -2  183.52    8.58
   0  -3  -2  181.84    8.56
   0  -3  -2  184.40    8.57
   0   3   2  192.82    8.59
   0  -3   2  195.90    8.62
   0  -3  -2  180.80    8.53
   0   3  -3  195.54    9.05
   0   3  -3  201.55    9.06
   0  -3  -3  190.67    9.04
   0   3  -3  194.26    9.05
   0  -3   3  191.14    9.05
   0  -3  -3  190.13    9.04
   0  -3  -3  199.23    9.04
   0  -3   3  202.30    9.12
   0   3   3  190.08    9.08
   0   3   3  196.35    9.09
   0   3  -4   69.73    3.33
   0  -3  -4   67.14    3.36
   0   3  -4   71.10    3.31
   0  -3   4   75.54    3.40
   0   3   4   65.97    3.37
   0   3  -4   69.00    3.30
   0  -3   4   72.14    3.34
   0  -3  -4   73.17    3.32
   0  -3  -4   66.42    3.31
   0   3   5    0.03    0.26
   0   3   5    0.53    0.30
   0  -3  -5    0.05    0.28
   0   3  -5    0.02    0.21
   0  -3   5   -0.02    0.28
   0   3  -5    0.15    0.23
   0  -3  -5    0.09    0.18
   0  -3   6   21.89    1.34
   0   3   6   21.58    1.26
   0  -3   6   22.44    1.24
   0   3   6   23.78    1.26
   0   3   6   20.81    1.03
   0  -3   6   21.43    1.04
   0   3   6   20.40    1.03
   0  -3  -6   21.45    1.22
   0   3  -6   21.89    1.03
   0  -3   6   19.74    1.03
   0   3  -6   21.49    1.02
   0   3  -6   20.93    1.16
   0   3  -6   22.10    1.19
   0  -3  -6   21.81    1.15
   0   3   7   70.30    3.44
   0  -3   7   71.69    3.56
   0  -3   7   68.22    3.18
   0   3   7   70.46    3.20
   0   3  -7   66.88    3.18
   0   3  -7   73.56    3.37
   0  -3  -7   74.41    3.33
   0   3   7   62.99    3.18
   0   3   7   69.48    3.18
   0  -3  -7   64.98    3.39
   0   3  -7   69.36    3.18
   0   3   7   64.90    3.19
   0  -3   7   66.58    3.19
   0  -3  -8    0.95    0.34
   0   3   8    1.43    0.17
   0   3  -8    1.27    0.18
   0  -3   8    1.22    0.16
   0   3   8    1.57    0.19
   0   3   8    1.24    0.19
   0  -3   8    1.39    0.21
   0   3  -8    1.09    0.29
   0  -3   8    1.73    0.18
   0   3   8    1.48    0.19
   0   3   8    1.17    0.19
   0  -3   8    1.51    0.24
   0  -3  -8    1.50    0.18
   0   3  -8    1.63    0.17
   0  -3   8    0.74    0.44
   0  -3  -9    7.08    0.40
   0   3  -9    6.59    0.39
   0   3   9    7.22    0.41
   0  -3   9    6.99    0.40
   0  -3  -9    7.46    0.40
   0   3   9    7.21    0.40
   0   3   9    7.86    0.38
   0   3   9    6.63    0.41
   0  -3   9    7.12    0.39
   0  -3   9    7.23    0.41
   0   3   9    7.17    0.41
   0   3  10    0.68    0.13
   0  -3  10    0.86    0.14
   0  -3 -10    0.63    0.13
   0   3 -10    0.55    0.11
   0   3  10    0.74    0.13
   0  -3 -10    0.68    0.12
   0  -3  10    0.55    0.11
   0   3  10    0.69    0.13
   0  -4   0 9601.91  427.80
   0   4   0 9999.00  427.86
   0   4   0 8961.52  427.79
   0   4   0 9857.23  427.81
   0   4   0 8540.00  427.83
   0   4   0 8836.08  427.82
   0   4  -1  101.35    4.72
   0  -4  -1  104.59    4.68
   0  -4  -1  103.19    4.72
   0   4  -1   98.54    4.66
   0  -4   1  102.62    4.73
   0  -4   1   96.24    4.70
   0  -4  -1   95.54    4.71
   0   4   1  100.68    4.71
   0   4  -1  101.76    4.72
   0   4  -1  102.66    4.66
   0   4  -1   99.82    4.68
   0  -4  -2  225.90   10.60
   0   4  -2  234.03   10.63
   0  -4  -2  231.68   10.63
   0   4  -2  230.22   10.66
   0   4   2  223.04   10.62
   0   4  -2  230.25   10.65
   0  -4  -2  231.81   10.65
   0  -4  -2  224.29   10.59
   0  -4   2  237.16   10.63
   0   4  -2  236.45   10.64
   0  -4   2  235.23   10.68
   0   4   3   32.98    1.57
   0   4  -3   31.92    1.55
   0   4  -3   30.84    1.54
   0  -4  -3   30.54    1.52
   0  -4  -3   32.91    1.50
   0   4  -3   31.15    1.55
   0   4  -3   31.18    1.53
   0  -4  -3   31.56    1.56
   0  -4   3   31.03    1.60
   0   4   3   29.66    1.54
   0   4  -3   30.01    1.52
   0  -4   3   29.88    1.51
   0   4  -4  277.53   12.93
   0  -4  -4  295.59   12.89
   0  -4  -4  256.60   12.88
   0   4  -4  286.33   12.92
   0   4  -4  274.75   12.92
   0  -4   4  272.15   12.90
   0   4  -4  283.96   12.94
   0   4   4  292.71   12.97
   0   4   4  275.65   12.95
   0  -4   4  280.58   13.02
   0   4  -4  274.66   12.90
   0  -4  -5   10.58    0.74
   0  -4   5   12.67    0.79
   0   4   5   11.03    0.75
   0   4  -5   11.28    0.69
   0  -4  -5   12.22    0.66
   0   4  -5   11.97    0.73
   0   4   5   10.79    0.74
   0   4   6    4.65    0.32
   0  -4   6    4.49    0.59
   0  -4   6    6.14    0.56
   0   4   6    5.10    0.49
   0   4  -6    5.37    0.47
   0   4   6    5.15    0.49
   0   4   6    5.27    0.31
   0  -4   6    5.32    0.32
   0  -4   6    5.06    0.30
   0  -4  -6    6.30    0.42
   0  -4  -6    4.64    0.53
   0   4  -6    5.10    0.30
   0   4   6    4.93    0.31
   0   4  -6    4.95    0.30
   0   4  -6    4.93    0.42
   0   4   7   36.69    1.65
   0  -4   7   39.83    2.06
   0   4  -7   34.72    1.65
   0  -4   7   34.23    1.66
   0   4   7   33.66    1.66
   0   4  -7   35.49    1.65
   0  -4  -7   34.71    1.88
   0   4  -7   35.15    1.83
   0  -4   7   33.54    1.65
   0   4   7   34.62    1.66
   0   4   7   32.48    1.65
   0  -4   7   34.68    1.65
   0   4   8   45.73    2.18
   0  -4   8   45.99    2.57
   0  -4   8   45.34    2.20
   0   4   8   46.68    2.19
   0  -4   8   46.85    2.18
   0   4   8   47.57    2.20
   0   4  -8   49.19    2.38
   0  -4   8   46.67    2.19
   0   4   8   44.52    2.19
   0  -4   8   47.25    2.21
   0   4  -8   44.39    2.18
   0  -4  -8   45.97    2.18
   0   4  -8   47.28    2.18
   0  -4  -9    4.62    0.25
   0   4  -9    4.17    0.23
   0  -4   9    4.54    0.28
   0   4  -9    4.05    0.23
   0  -4  -9    4.08    0.23
   0  -4   9    4.38    0.23
   0  -4   9    4.29    0.21
   0   4   9    4.62    0.22
   0   4   9    3.91    0.25
   0  -4   9    4.05    0.26
   0   4   9    3.82    0.24
   0   4   9    3.67    0.22
   0  -4  10    1.04    0.16
   0   4 -10    0.80    0.11
   0  -4 -10    0.77    0.13
   0   4 -10    0.78    0.11
   0  -4 -10    0.64    0.11
   0   4  10    0.77    0.12
   0  -4  10    0.81    0.13
   0  -4  10    0.67    0.10
   0  -5   0    0.10    0.05
   0   5   0    0.07    0.10
   0   5   0    0.04    0.17
   0   5   0    0.03    0.19
   0   5   0    0.05    0.14
   0   5  -1   24.36    1.22
   0   5  -1   26.33    1.21
   0   5  -1   25.73    1.20
   0   5  -1   25.13    1.29
   0  -5  -1   26.74    1.22
   0   5  -1   25.18    1.29
   0   5   1   23.64    1.26
   0  -5  -2  116.77    5.39
   0   5   2  112.89    5.39
   0   5  -2  116.86    5.43
   0   5  -2  114.90    5.42
   0   5  -2  116.68    5.37
   0  -5   2  118.41    5.45
   0  -5  -2  111.95    5.35
   0  -5  -2  114.44    5.33
   0   5  -2  119.54    5.38
   0  -5   2  117.59    5.39
   0   5  -3    2.08    0.27
   0   5  -3    1.93    0.25
   0  -5   3    3.08    0.36
   0   5  -3    2.85    0.28
   0   5   3    2.60    0.29
   0  -5  -3    2.35    0.25
   0  -5  -3    2.83    0.19
   0   5  -3    2.58    0.26
   0   5  -3    2.29    0.25
   0  -5   3    2.09    0.22
   0   5  -4   21.66    1.13
   0  -5   4   19.30    1.20
   0   5  -4   22.18    1.13
   0  -5  -4   22.78    1.07
   0   5  -4   19.89    1.11
   0   5  -4   20.43    1.10
   0   5   4   21.00    1.17
   0   5  -4   22.03    1.14
   0  -5   5    2.03    0.41
   0  -5   5    1.93    0.39
   0   5  -5    1.98    0.30
   0   5   5    1.63    0.33
   0   5  -5    1.54    0.25
   0  -5  -5    1.59    0.21
   0   5  -5    1.45    0.27
   0   5   6   30.46    1.49
   0   5  -6   30.69    1.48
   0  -5   6   29.25    1.48
   0   5   6   28.73    1.50
   0   5  -6   33.40    1.67
   0   5   6   33.17    1.71
   0   5   6   30.77    1.49
   0  -5   6   30.79    1.49
   0   5   6   31.27    1.49
   0  -5   6   32.06    1.75
   0   5  -6   33.76    1.65
   0   5  -6   30.75    1.48
   0  -5  -6   30.72    1.71
   0   5   7   83.14    3.82
   0   5   7   84.64    3.82
   0   5   7   76.31    3.83
   0   5   7   82.28    3.82
   0  -5   7   78.86    3.82
   0   5   7   77.21    3.81
   0   5  -7   82.70    3.81
   0  -5   7   83.28    4.20
   0   5  -7   82.92    3.80
   0  -5  -7   76.29    4.03
   0   5  -7   82.93    3.81
   0   5   7   86.91    3.82
   0  -5   7   79.39    3.81
   0   5   8   12.61    0.64
   0  -5   8   12.92    0.65
   0   5   8   13.15    0.65
   0  -5   8   12.56    0.63
   0   5   8   11.75    0.63
   0  -5   8   13.57    0.68
   0   5  -8   11.92    0.63
   0  -5  -8   12.31    0.64
   0   5  -8   11.60    0.63
   0   5   8   12.65    0.64
   0  -5  -9   10.98    0.55
   0   5  -9   10.85    0.55
   0   5   9    9.43    0.54
   0   5   9   10.70    0.56
   0  -5   9   10.72    0.54
   0   5   9   11.30    0.54
   0   5  -9   10.01    0.54
   0  -5  -9   11.44    0.56
   0  -5   9   11.04    0.56
   0   5   9   11.01    0.55
   0  -5   9   11.17    0.58
   0   5 -10    3.23    0.19
   0  -5 -10    3.37    0.19
   0  -5 -10    3.15    0.20
   0  -5  10    3.40    0.20
   0   5  10    2.80    0.19
   0   5  10    3.15    0.20
   0  -5  10    3.54    0.23
   0  -6   0    0.66    0.08
   0   6   0    0.52    0.21
   0   6   0    0.19    0.16
   0   6  -1   61.79    2.81
   0   6  -1   66.47    2.80
   0   6   1   64.49    2.88
   0   6  -1   62.10    2.90
   0   6  -1   53.12    2.77
   0  -6  -1   64.41    2.81
   0   6  -1   63.74    2.77
   0   6  -1   64.82    2.89
   0  -6   2   24.77    1.28
   0   6  -2   23.55    1.26
   0   6  -2   24.57    1.16
   0   6  -2   24.92    1.20
   0   6  -2   25.38    1.17
   0   6  -2   25.95    1.28
   0   6   2   22.98    1.22
   0  -6  -2   23.54    1.22
   0  -6   2   23.74    1.21
   0  -6  -2   23.59    1.18
   0   6  -3   14.22    0.82
   0   6  -3   14.70    0.76
   0   6  -3   14.58    0.85
   0   6  -3   16.20    0.83
   0   6   3   14.34    0.84
   0  -6   3   15.81    0.89
   0  -6  -3   13.52    0.78
   0   6  -3   15.11    0.79
   0   6  -4    9.30    0.58
   0   6   4    8.07    0.60
   0  -6  -4    9.26    0.63
   0  -6   4    7.88    0.66
   0   6  -4    8.46    0.58
   0   6  -4    8.85    0.55
   0   6  -4    8.93    0.56
   0   6  -5    0.22    0.24
   0   6   5    0.25    0.27
   0  -6   5    0.39    0.34
   0  -6   5    0.39    0.35
   0   6  -5    0.10    0.22
   0   6   6   82.02    3.82
   0   6  -6   89.52    3.99
   0  -6   6   83.85    4.16
   0  -6   6   83.79    4.10
   0   6  -6   88.28    3.82
   0   6   6   78.34    3.85
   0  -6   6   81.32    3.82
   0   6   6   81.00    3.82
   0   6   6   75.91    3.84
   0   6  -6   81.88    3.81
   0   6   6   80.83    3.83
   0  -6  -6   81.30    4.05
   0   6  -6   80.74    3.81
   0   6   7   10.68    0.54
   0   6   7    9.94    0.54
   0   6   7    9.38    0.56
   0  -6   7    9.61    0.53
   0   6   7    9.53    0.53
   0   6  -7   10.36    0.52
   0   6  -7    9.83    0.52
   0  -6  -7    9.11    0.78
   0   6  -7   10.01    0.52
   0  -6   7    9.93    0.52
   0   6   7    9.90    0.53
   0   6  -7    9.97    0.69
   0   6   8    0.10    0.16
   0   6  -8    0.09    0.11
   0  -6   8    0.36    0.21
   0   6   8   -0.01    0.15
   0  -6   8    0.10    0.12
   0  -6  -8    0.24    0.14
   0   6  -8    0.15    0.13
   0  -6   8    0.01    0.16
   0   6   8    0.06    0.14
   0   6  -8    0.16    0.13
   0   6   8    0.10    0.14
   0   6   9    0.22    0.13
   0  -6  -9    0.18    0.12
   0   6  -9    0.26    0.12
   0   6   9    0.18    0.13
   0  -6   9    0.21    0.10
   0  -6   9    0.32    0.18
   0   6   9    0.24    0.12
   0  -6   9    0.19    0.14
   0  -6  -9    0.29    0.14
   0   6  -9    0.25    0.11
   0   6   9    0.21    0.12
   0   6  10    0.25    0.10
   0   6 -10    0.14    0.08
   0  -6 -10    0.18    0.08
   0  -6 -10    0.34    0.09
   0   6  10    0.41    0.11
   0  -6  10    0.29    0.09
   0   6  10    0.39    0.11
   0  -6  10    0.29    0.13
   0   7   0   -0.09    0.22
   0   7   0    0.06    0.17
   0   7   0    0.25    0.22
   0  -7  -1   12.30    0.63
   0   7  -1   10.86    0.55
   0   7  -1   11.28    0.68
   0  -7  -1   10.15    0.55
   0   7  -1   11.43    0.69
   0   7   1   10.87    0.66
   0   7  -2    1.82    0.11
   0   7  -2    1.98    0.29
   0  -7   2    1.10    0.17
   0  -7  -2    1.85    0.19
   0   7  -2    1.71    0.14
   0   7  -2    1.60    0.18
   0  -7   2    1.76    0.28
   0  -7  -2    1.73    0.21
   0   7  -2    1.83    0.30
   0   7   2    1.68    0.24
   0   7  -3    3.28    0.37
   0   7   3    3.02    0.35
   0   7  -3    3.50    0.32
   0   7  -3    2.97    0.21
   0   7  -3    3.38    0.35
   0  -7   3    3.43    0.41
   0   7  -3    3.41    0.22
   0   7  -3    3.34    0.29
   0  -7  -3    3.04    0.29
   0   7  -4   30.57    1.63
   0  -7  -4   33.96    1.72
   0  -7   4   33.63    1.78
   0   7  -4   33.05    1.70
   0   7  -4   30.63    1.65
   0   7   4   32.29    1.69
   0   7  -4   33.89    1.67
   0  -7   5    1.37    0.40
   0   7   5    0.86    0.17
   0   7   5    1.21    0.33
   0   7  -5    1.51    0.30
   0   7   5    1.25    0.14
   0  -7  -5    0.60    0.37
   0   7   5    0.97    0.23
   0  -7   5    1.18    0.39
   0   7  -5    1.16    0.13
   0   7   5    1.12    0.15
   0   7   5    0.96    0.13
   0   7   5    1.26    0.19
   0   7  -5    1.26    0.20
   0   7  -5    1.10    0.26
   0   7   6    2.05    0.19
   0   7   6    1.47    0.30
   0  -7   6    1.50    0.48
   0   7   6    1.68    0.23
   0   7  -6    1.92    0.18
   0  -7   6    2.02    0.20
   0   7   6    1.87    0.18
   0   7  -6    2.00    0.17
   0   7  -6    2.32    0.32
   0   7  -6    2.23    0.17
   0   7   6    2.22    0.21
   0   7  -6    2.30    0.19
   0  -7   6    1.53    0.47
   0   7   6    2.01    0.19
   0   7   7    9.10    0.49
   0  -7   7   10.12    0.87
   0   7   7    9.01    0.50
   0   7  -7    8.57    0.48
   0   7   7    9.15    0.54
   0   7   7    8.23    0.48
   0  -7   7    8.94    0.49
   0  -7   7    9.44    0.52
   0   7  -7    9.21    0.65
   0   7  -7    8.64    0.47
   0  -7  -7    9.49    0.75
   0   7   7    9.87    0.50
   0   7  -7    9.34    0.48
   0   7  -8    3.61    0.25
   0  -7  -8    4.13    0.25
   0  -7   8    4.05    0.26
   0   7   8    3.51    0.24
   0   7   8    3.35    0.26
   0   7   8    3.51    0.27
   0   7  -8    3.50    0.24
   0   7  -8    3.59    0.23
   0  -7  -8    3.91    0.26
   0   7   8    4.05    0.27
   0  -7   8    3.77    0.29
   0   7   9    3.04    0.20
   0  -7   9    2.87    0.20
   0  -7   9    2.95    0.23
   0  -7  -9    2.85    0.20
   0   7   9    2.41    0.20
   0   7   9    2.46    0.20
   0  -7  -9    2.91    0.19
   0   7  -9    2.81    0.19
   0   7 -10    0.14    0.06
   0  -7  10   -0.02    0.11
   0   7  10    0.00    0.09
   0  -7 -10    0.06    0.06
   0   7  10   -0.05    0.10
   0   8   0  111.60    5.29
   0   8   0  110.48    5.29
   0   8  -1   18.15    1.04
   0   8   1   20.45    1.03
   0  -8  -1   20.40    0.97
   0   8  -1   16.69    0.87
   0   8  -1   19.47    1.02
   0   8  -2   11.03    0.71
   0   8   2   10.51    0.64
   0  -8  -2   10.30    0.61
   0  -8   2   11.34    0.70
   0  -8  -2    9.89    0.56
   0   8  -2   10.63    0.67
   0  -8   2    9.53    0.58
   0   8  -3    3.15    0.32
   0   8  -3    2.71    0.34
   0   8   3    2.38    0.34
   0   8  -3    3.01    0.27
   0  -8   3    3.69    0.40
   0   8  -3    2.53    0.37
   0  -8  -4   30.23    1.58
   0   8  -4   28.84    1.51
   0   8  -4   29.94    1.56
   0   8  -4   27.02    1.46
   0  -8   4   28.16    1.60
   0   8   4   27.20    1.53
   0   8  -4   29.22    1.51
   0   8   5   64.15    2.93
   0   8  -5   64.19    2.92
   0   8   5   62.57    2.92
   0   8  -5   62.03    2.97
   0   8   5   62.26    2.96
   0   8   5   53.99    2.96
   0   8   5   60.19    2.95
   0  -8  -5   68.98    3.18
   0  -8   5   71.17    3.27
   0  -8   5   65.61    3.24
   0   8  -5   66.24    3.07
   0   8   5   62.77    2.92
   0   8  -5   60.06    2.93
   0   8   5   57.39    2.97
   0   8  -5   64.27    2.92
   0   8  -5   62.19    2.91
   0   8   6   11.11    0.63
   0   8  -6   10.67    0.56
   0   8   6   11.40    0.59
   0   8  -6   11.02    0.56
   0  -8   6   11.55    0.90
   0  -8   6   11.50    0.91
   0   8   6    9.70    0.65
   0  -8   6   11.00    0.57
   0   8   6   10.41    0.55
   0   8  -6   11.24    0.72
   0   8   6   11.23    0.58
   0   8   6   10.86    0.57
   0   8   6   10.89    0.57
   0   8  -6   11.16    0.57
   0   8   7   27.94    1.31
   0   8   7   27.07    1.31
   0  -8   7   25.02    1.64
   0  -8  -7   25.67    1.56
   0   8  -7   25.05    1.29
   0   8   7   28.63    1.32
   0   8  -7   27.74    1.30
   0   8   7   25.09    1.35
   0  -8   7   28.62    1.33
   0  -8   7   27.62    1.31
   0   8   7   25.91    1.29
   0   8  -7   28.25    1.30
   0  -8   8   19.08    0.47
   0  -8  -8   18.62    0.46
   0  -8   8   19.20    0.50
   0  -8  -8   19.17    0.45
   0   8  -8   18.35    0.45
   0   8  -8   18.35    0.45
   0   8   8   17.49    0.47
   0   8  -8   16.86    0.45
   0   8   8   17.20    0.48
   0   8   8   16.94    0.48
   0   8   8   19.85    0.48
   0  -8   9    0.54    0.10
   0  -8  -9    0.48    0.10
   0   8  -9    0.51    0.10
   0   8   9    0.49    0.13
   0  -8  -9    0.63    0.11
   0  -8   9    0.39    0.15
   0   8   9    0.39    0.14
   0   8   9    0.71    0.13
   0   8  -9    0.43    0.08
   0   8   9    0.40    0.11
   0   8  10    4.91    0.25
   0   8  10    4.70    0.25
   0  -8  10    5.22    0.27
   0   9   0    0.03    0.28
   0   9   1    7.75    0.56
   0   9  -1    7.31    0.58
   0  -9   1    6.16    0.46
   0  -9  -1    8.44    0.51
   0  -9   1    8.15    0.55
   0   9  -1    7.70    0.57
   0   9   2   55.06    2.69
   0   9  -2   54.05    2.74
   0  -9  -2   51.06    2.65
   0  -9   2   58.30    2.74
   0   9  -2   54.82    2.71
   0   9   3   16.61    0.95
   0   9  -3   16.04    0.91
   0   9  -3   14.69    0.94
   0   9  -3   15.93    1.00
   0  -9   3   15.96    1.01
   0   9  -4    0.90    0.30
   0   9  -4    0.68    0.13
   0   9  -4    0.56    0.14
   0   9   4    0.90    0.16
   0   9   4    0.61    0.14
   0   9  -4    0.54    0.17
   0   9   4    0.47    0.21
   0   9   4    0.59    0.21
   0   9   4    0.64    0.15
   0   9   4    0.56    0.18
   0   9  -4    0.53    0.18
   0  -9  -4    0.83    0.35
   0   9  -4    0.37    0.14
   0  -9   4    0.32    0.35
   0   9  -4    0.30    0.24
   0   9   4    0.96    0.29
   0   9  -4    0.62    0.25
   0   9   5    6.90    0.37
   0   9   5    6.09    0.46
   0   9  -5    6.59    0.38
   0   9   5    6.05    0.47
   0  -9   5    7.54    0.70
   0  -9   5    7.55    0.74
   0   9   5    7.04    0.40
   0   9  -5    6.68    0.38
   0   9  -5    7.19    0.38
   0   9  -5    6.60    0.44
   0   9   5    7.16    0.44
   0   9  -5    6.07    0.39
   0   9   5    6.12    0.37
   0   9  -5    6.66    0.37
   0   9   6   13.28    0.70
   0  -9   6   13.37    1.02
   0  -9   6   13.61    1.04
   0   9   6   13.43    0.75
   0   9   6   13.49    0.69
   0   9   6   14.76    0.71
   0   9  -6   13.33    0.68
   0   9   6   11.46    0.77
   0  -9   6   14.76    0.71
   0   9  -6   14.62    0.70
   0   9   6   12.97    0.68
   0  -9  -6   13.52    0.97
   0   9  -6   12.71    0.68
   0  -9   7   26.13    1.26
   0   9   7   26.52    1.27
   0   9   7   29.08    1.27
   0   9  -7   25.72    1.25
   0   9   7   25.00    1.31
   0   9   7   22.88    1.26
   0   9  -7   26.70    1.26
   0   9   7   26.41    1.28
   0   9  -7   25.44    1.25
   0   9   7   26.48    1.26
   0  -9   7   28.09    1.28
   0   9   8    3.05    0.23
   0   9   8    3.58    0.26
   0   9  -8    3.48    0.23
   0  -9  -8    3.91    0.23
   0   9  -8    3.31    0.23
   0   9   8    4.03    0.26
   0  -9  -8    3.81    0.23
   0  -9   8    3.95    0.23
   0   9   8    4.49    0.26
   0   9  -8    3.24    0.23
   0  -9   8    3.81    0.26
   0   9   8    3.66    0.26
   0   9   9    2.60    0.19
   0   9  -9    2.34    0.15
   0   9   9    2.99    0.19
   0  -9   9    3.38    0.19
   0   9   9    2.84    0.19
   0  -9  -9    2.37    0.16
   0  10   0   24.42    1.45
   0 -10   0   27.10    1.37
   0 -10   0   26.74    1.41
   0 -10   1    1.83    0.22
   0  10   1    2.22    0.35
   0 -10  -1    1.78    0.27
   0 -10   1    1.87    0.31
   0  10   2    9.02    0.66
   0  10  -2    9.49    0.62
   0  10  -2    8.95    0.66
   0 -10   2    9.06    0.67
   0 -10  -2    9.01    0.59
   0  10  -2    8.84    0.70
   0  10   3    1.88    0.17
   0  10   3    1.76    0.23
   0  10   3    2.19    0.35
   0  10  -3    1.78    0.30
   0  10   3    1.72    0.19
   0 -10   3    2.05    0.38
   0  10   3    1.72    0.18
   0  10  -3    1.91    0.18
   0  10   3    1.62    0.24
   0 -10  -3    2.11    0.39
   0  10  -3    1.79    0.36
   0  10  -3    1.77    0.18
   0  10   3    1.53    0.17
   0  10  -3    1.56    0.17
   0  10  -3    1.39    0.18
   0  10   3    1.68    0.17
   0  10  -3    1.41    0.21
   0  10   3    1.62    0.16
   0  10  -3    2.07    0.17
   0  10   3    1.57    0.20
   0  10  -3    1.77    0.21
   0  10   4   22.14    1.21
   0  10  -4   22.24    1.14
   0  10   4   22.93    1.16
   0  10   4   26.22    1.16
   0  10  -4   28.24    1.17
   0  10  -4   21.62    1.16
   0  10  -4   21.95    1.36
   0  10   4   22.34    1.21
   0  10  -4   22.49    1.16
   0  10   4   20.80    1.20
   0  10   4   21.69    1.17
   0  10   4   24.83    1.15
   0  10   4   24.23    1.15
   0  10   4   23.00    1.15
   0  10  -4   24.26    1.15
   0 -10  -4   27.21    1.43
   0  10   4   26.23    1.15
   0 -10   4   24.37    1.45
   0  10   5    2.55    0.25
   0  10  -5    3.12    0.23
   0  10  -5    2.68    0.23
   0  10   5    2.51    0.20
   0  10   5    2.75    0.29
   0  10  -5    2.84    0.22
   0  10   5    1.99    0.32
   0  10   5    2.83    0.27
   0 -10   5    3.22    0.51
   0 -10   5    3.52    0.60
   0  10  -5    2.65    0.22
   0  10   5    2.75    0.23
   0  10  -5    2.62    0.20
   0 -10  -5    3.42    0.50
   0  10   5    3.27    0.23
   0  10  -5    2.97    0.23
   0  10  -6    9.81    0.47
   0  10   6    7.47    0.45
   0  10   6    7.14    0.52
   0  10   6    8.09    0.48
   0  10  -6    7.96    0.45
   0 -10   6    9.49    0.47
   0  10  -6    7.74    0.45
   0 -10  -6    8.95    0.77
   0 -10   6    8.20    0.81
   0 -10   6    8.31    0.81
   0  10   6    9.81    0.48
   0  10   6    9.08    0.47
   0  10  -6    8.51    0.47
   0  10   7    0.05    0.12
   0  10   7    0.36    0.18
   0  10   7    0.29    0.17
   0  10   7    0.02    0.14
   0  10   7    0.36    0.17
   0  10  -7    0.15    0.14
   0  10   7    0.10    0.15
   0 -10   7   -0.11    0.16
   0  10  -7    0.03    0.12
   0  10   7    0.27    0.24
   0  10  -7    0.06    0.14
   0  10  -7   -0.05    0.11
   0  10  -7    0.12    0.11
   0  10   8   -0.10    0.12
   0  10   8   -0.08    0.15
   0  10   8   -0.06    0.15
   0  10  -8   -0.15    0.11
   0 -10   8    0.06    0.14
   0  10   8    0.02    0.14
   0  10  -8   -0.07    0.11
   0  10  -8   -0.07    0.08
   0  10   9    4.76    0.22
   0  10   9    4.40    0.22
   0  10   9    4.46    0.22
   0 -11   0    0.03    0.16
   0  11   0   -0.21    0.31
   0  11   1    0.50    0.18
   0  11  -1    0.75    0.16
   0  11  -1    0.39    0.14
   0  11  -1    0.80    0.16
   0  11   1    0.65    0.18
   0  11   1    0.76    0.18
   0  11   1    0.66    0.30
   0  11   1    0.62    0.14
   0  11  -1    0.73    0.15
   0  11  -1    0.67    0.14
   0 -11   1    0.87    0.30
   0 -11   1    0.65    0.26
   0  11   2    6.19    0.35
   0  11   2    6.37    0.41
   0  11  -2    6.43    0.38
   0  11   2    6.75    0.36
   0  11   2    6.26    0.38
   0  11  -2    6.53    0.36
   0  11  -2    6.47    0.61
   0  11  -2    7.48    0.38
   0  11  -2    6.76    0.38
   0  11  -2    6.06    0.39
   0  11   2    6.22    0.41
   0  11   2    6.67    0.42
   0  11  -2    7.58    0.39
   0  11   2    6.04    0.36
   0  11  -2    5.93    0.36
   0 -11   2    6.39    0.57
   0  11  -2    6.28    0.36
   0  11  -2    6.00    0.37
   0  11   2    6.17    0.36
   0  11   2    6.46    0.39
   0  11  -2    6.18    0.39
   0  11  -2    6.28    0.38
   0  11  -2    6.93    0.52
   0  11   3   16.50    0.78
   0  11   3   14.43    0.83
   0  11   3   16.86    0.78
   0  11   3   15.23    0.79
   0  11  -3   16.74    0.79
   0  11  -3   15.72    1.04
   0  11  -3   16.06    0.78
   0  11   3   14.40    0.77
   0  11   3   12.71    0.82
   0  11  -3   17.35    0.79
   0  11   3   14.65    0.83
   0  11  -3   15.23    0.80
   0  11   3   14.32    0.79
   0  11  -3   17.09    0.80
   0 -11   3   17.20    1.05
   0  11   3   15.84    0.78
   0  11  -3   15.55    0.82
   0  11   3   15.88    0.82
   0  11  -3   16.04    0.78
   0  11   3   15.12    0.78
   0 -11  -3   18.26    1.05
   0  11  -3   14.06    0.79
   0  11   4    1.09    0.16
   0  11   4    0.51    0.24
   0  11   4    1.04    0.17
   0  11   4    1.10    0.21
   0  11   4    0.88    0.16
   0  11  -4    0.71    0.34
   0  11  -4    1.01    0.17
   0  11   4    0.97    0.16
   0  11  -4    1.04    0.18
   0  11   4    0.52    0.27
   0  11  -4    1.20    0.17
   0  11   4    0.87    0.26
   0  11   4    0.92    0.19
   0  11  -4    0.86    0.16
   0  11  -4    0.86    0.18
   0 -11  -4    1.06    0.39
   0  11   4    1.06    0.17
   0  11  -4    1.01    0.17
   0 -11   4    0.54    0.39
   0  11   5    5.26    0.35
   0  11   5    5.40    0.32
   0  11  -5    5.50    0.33
   0 -11  -5    4.57    0.60
   0  11  -5    5.46    0.33
   0  11   5    5.05    0.32
   0  11   5    5.28    0.40
   0  11  -5    4.84    0.33
   0  11  -5    5.61    0.32
   0  11  -5    4.80    0.34
   0  11   5    5.19    0.33
   0 -11   5    4.99    0.69
   0  11  -5    4.78    0.30
   0 -11   5    5.28    0.65
   0  11  -5    4.90    0.32
   0  11   5    5.41    0.32
   0  11  -5    4.91    0.32
   0  11   5    4.70    0.33
   0  11  -6    1.88    0.17
   0  11   6    2.51    0.21
   0  11  -6    2.27    0.21
   0  11  -6    2.06    0.19
   0  11  -6    2.66    0.21
   0  11  -6    2.16    0.20
   0  11   6    1.99    0.22
   0  11  -6    2.13    0.19
   0  11   6    1.98    0.29
   0  11   6    2.15    0.20
   0  11   6    2.31    0.23
   0  11  -7    0.20    0.14
   0  11  -7    0.60    0.15
   0  11   7    0.55    0.16
   0  11   7    0.56    0.24
   0  11  -7    0.30    0.11
   0  11   7    0.47    0.14
   0  11   7    0.41    0.17
   0  11  -7   -0.02    0.08
   0  11   7    0.28    0.16
   0  11   8    0.87    0.15
   0  11  -8    0.55    0.11
   0  11   8    0.60    0.13
   0  11   9    0.78    0.11
   0  11   9    0.98    0.09
   0  12   0    4.56    0.23
   0  12   0    3.72    0.47
   0  12   0    3.19    0.27
   0  12   0    2.30    0.21
   0  12   0    2.50    0.22
   0  12   0    2.94    0.24
   0  12   0    2.76    0.22
   0  12   0    2.53    0.23
   0  12   0    2.86    0.23
   0  12   0    2.93    0.22
   0  12   0    3.07    0.23
   0  12   0    2.83    0.26
   0  12   0    3.01    0.25
   0  12   0    2.57    0.22
   0 -12   0    3.40    0.36
   0  12   1    0.30    0.12
   0  12  -1    0.45    0.15
   0  12   1    0.44    0.14
   0  12   1    0.34    0.14
   0  12   1    0.52    0.15
   0  12  -1    0.52    0.16
   0  12  -1    0.32    0.13
   0  12  -1    0.11    0.16
   0  12   1    0.33    0.20
   0  12   1    0.46    0.13
   0  12  -1    0.23    0.14
   0  12   1    0.33    0.17
   0  12   1    0.47    0.14
   0  12  -1    0.50    0.15
   0  12  -1    0.36    0.16
   0  12   1    0.41    0.15
   0  12   1    0.40    0.14
   0  12  -1    0.30    0.14
   0  12  -1    0.50    0.16
   0  12   1    0.51    0.19
   0  12   1    0.25    0.20
   0  12  -1    0.50    0.17
   0  12   1    0.27    0.14
   0  12  -1    0.30    0.14
   0  12  -1    0.43    0.11
   0  12   1    0.56    0.15
   0  12  -1    0.15    0.16
   0  12   2    1.42    0.16
   0  12   2    1.09    0.21
   0  12   2    1.11    0.17
   0  12   2    1.04    0.17
   0  12   2    1.23    0.18
   0  12  -2    1.52    0.19
   0  12  -2    1.30    0.17
   0  12  -2    1.19    0.38
   0  12  -2    1.27    0.19
   0  12   2    1.13    0.15
   0  12  -2    1.40    0.19
   0  12   2    1.21    0.15
   0  12   2    0.97    0.15
   0  12   2    1.05    0.17
   0  12  -2    1.22    0.21
   0  12   2    1.19    0.16
   0  12  -2    1.59    0.19
   0  12   2    0.86    0.23
   0  12  -2    1.14    0.17
   0  12   2    0.81    0.24
   0  12   2    1.46    0.21
   0  12  -2    1.29    0.20
   0  12   2    1.20    0.16
   0  12  -2    1.12    0.19
   0  12  -2    1.15    0.15
   0  12  -2    1.08    0.17
   0  12   3   11.54    0.59
   0 -12   3   14.68    1.02
   0 -12   3   11.88    0.86
   0  12  -3   11.92    0.60
   0  12   3   10.06    0.66
   0  12  -3   11.32    0.87
   0  12  -3   12.36    0.60
   0  12   3   10.04    0.65
   0  12   3   10.47    0.58
   0  12  -3   11.00    0.60
   0  12   3   10.32    0.64
   0  12  -3   11.21    0.61
   0  12  -3   11.05    0.63
   0  12   3   10.89    0.63
   0  12   3   11.51    0.59
   0  12  -3   12.28    0.59
   0  12  -3   10.45    0.61
   0  12   3   11.07    0.59
   0  12  -3   11.34    0.59
   0  12   3   11.52    0.58
   0 -12  -3   12.45    0.85
   0  12   3   10.89    0.65
   0  12   4    0.19    0.15
   0  12   4    0.24    0.25
   0  12   4    0.34    0.15
   0  12   4    0.32    0.15
   0  12   4    0.25    0.19
   0 -12   4    0.61    0.47
   0  12   4    0.13    0.15
   0  12  -4    0.12    0.16
   0  12  -4    0.37    0.16
   0  12   4    0.38    0.15
   0  12  -4    0.10    0.15
   0  12  -4    0.22    0.16
   0 -12  -4    0.89    0.40
   0  12  -4    0.09    0.20
   0  12   4    0.07    0.22
   0  12  -4    0.14    0.15
   0 -12   4    0.09    0.38
   0  12  -4    0.17    0.15
   0  12   5   17.89    0.91
   0  12  -5   19.12    0.90
   0  12  -5   18.07    0.89
   0  12   5   17.18    0.89
   0  12  -5   19.11    0.90
   0  12  -5   15.14    0.90
   0  12  -5   17.29    0.90
   0  12  -5   18.39    0.89
   0  12   5   18.44    0.89
   0  12   5   18.16    0.95
   0  12   5   18.89    0.89
   0  12   5   15.17    0.96
   0 -12   5   19.43    1.29
   0 -12  -5   16.51    1.16
   0  12   5   18.55    0.89
   0  12   5   17.98    0.89
   0  12  -6    4.37    0.22
   0  12   6    4.51    0.27
   0  12  -6    4.62    0.24
   0  12   6    4.60    0.22
   0  12   6    4.46    0.25
   0  12  -6    4.64    0.22
   0  12  -6    4.69    0.24
   0  12   6    5.10    0.24
   0  12   6    4.86    0.25
   0  12   6    4.18    0.34
   0  12  -6    4.47    0.22
   0  12  -7    6.40    0.22
   0  12   7    5.90    0.27
   0  12  -7    5.91    0.24
   0  12   7    7.06    0.25
   0  12   7    6.60    0.35
   0  12  -7    6.93    0.25
   0  12  -8    1.96    0.16
   0  12   8    2.28    0.16
   0  12   8    2.11    0.17
   0  13   0    0.19    0.16
   0  13   0   -0.04    0.15
   0  13   0   -0.01    0.15
   0  13   0   -0.12    0.15
   0  13   0   -0.07    0.19
   0  13   0    0.09    0.18
   0  13   0    0.03    0.20
   0  13   0   -0.07    0.17
   0  13   0    0.04    0.12
   0  13   0    0.03    0.15
   0  13   0   -0.03    0.15
   0  13   0   -0.06    0.15
   0  13   0   -0.03    0.14
   0  13   1    0.79    0.19
   0  13   1    0.85    0.17
   0  13   1    1.03    0.19
   0  13  -1    0.98    0.18
   0  13   1    0.92    0.17
   0  13  -1    0.75    0.15
   0  13  -1    1.01    0.20
   0  13   1    0.96    0.18
   0  13   1    0.84    0.23
   0  13  -1    0.90    0.20
   0  13  -1    1.10    0.19
   0  13   1    0.89    0.17
   0  13   1    0.82    0.17
   0  13  -1    0.74    0.17
   0  13  -1    1.08    0.21
   0  13   1    0.85    0.22
   0  13  -1    0.99    0.19
   0  13   1    1.16    0.24
   0  13  -1    0.92    0.18
   0  13   1    0.81    0.17
   0  13   1    0.72    0.14
   0  13  -1    1.02    0.18
   0  13  -1    0.85    0.18
   0  13   1    1.06    0.16
   0  13  -1    0.90    0.18
   0  13   1    0.77    0.17
   0  13   2   12.85    0.74
   0  13  -2   13.36    0.72
   0  13   2   14.36    0.71
   0  13   2   13.41    0.72
   0  13  -2   14.54    0.71
   0  13  -2   13.52    0.74
   0  13   2   12.15    0.70
   0  13   2   14.77    0.72
   0  13   2   13.80    0.70
   0  13  -2   13.78    0.71
   0  13  -2   15.01    0.73
   0  13  -2   14.12    0.73
   0  13   2   12.55    0.70
   0  13   2   13.37    0.76
   0  13  -2   16.06    0.73
   0  13   2   13.99    0.77
   0  13  -2   13.44    0.71
   0  13  -2   14.31    1.02
   0 -13  -2   15.56    0.95
   0  13  -2   12.73    0.70
   0  13  -2   13.17    0.69
   0  13   2   13.73    0.70
   0  13   2   14.40    0.70
   0  13   2   13.33    0.69
   0 -13   2   17.70    1.12
   0  13   2   13.90    0.73
   0  13  -2   14.31    0.74
   0  13  -3    4.45    0.30
   0  13   3    4.00    0.38
   0  13  -3    4.39    0.29
   0  13  -3    4.43    0.31
   0  13   3    3.66    0.37
   0  13   3    4.24    0.28
   0  13   3    4.20    0.37
   0  13  -3    4.39    0.31
   0 -13  -3    4.33    0.52
   0 -13   3    4.03    0.66
   0  13   3    3.69    0.27
   0  13  -3    4.38    0.30
   0  13   3    4.17    0.29
   0  13  -3    4.18    0.28
   0  13  -3    4.04    0.31
   0  13   3    4.38    0.29
   0  13   3    4.48    0.29
   0  13   3    3.58    0.35
   0  13   3    4.43    0.34
   0  13  -3    3.64    0.32
   0  13   4    0.23    0.26
   0  13   4    0.01    0.16
   0  13   4    0.16    0.20
   0  13   4    0.01    0.14
   0  13   4    0.34    0.23
   0  13  -4    0.08    0.21
   0  13  -4    0.39    0.16
   0  13  -4    0.15    0.16
   0  13  -4    0.06    0.17
   0 -13   4   -0.06    0.51
   0  13  -4    0.22    0.17
   0  13  -4    0.19    0.15
   0 -13  -4    0.28    0.38
   0  13   4    0.23    0.15
   0  13  -4    0.23    0.15
   0  13   4    0.14    0.16
   0  13   4    0.39    0.15
   0  13  -5    1.29    0.18
   0  13   5    1.60    0.29
   0  13   5    1.51    0.18
   0  13   5    1.58    0.18
   0  13   5    1.61    0.18
   0  13  -5    1.42    0.20
   0  13  -5    1.40    0.17
   0  13   5    1.69    0.17
   0  13   5    1.20    0.22
   0  13   5    1.46    0.19
   0  13  -5    1.12    0.17
   0  13  -6    1.94    0.18
   0  13   6    2.11    0.20
   0  13   6    2.43    0.20
   0  13   6    2.15    0.17
   0  13   6    1.82    0.23
   0  13  -6    2.26    0.19
   0  13   6    2.26    0.28
   0  13   6    2.52    0.19
   0  13  -6    1.92    0.18
   0  13  -6    1.88    0.17
   0  13   6    2.36    0.20
   0  13  -7    1.02    0.14
   0  13  -7    0.80    0.11
   0  13   7    0.84    0.15
   0  13   7    0.99    0.14
   0  13   7    0.71    0.16
   0  13   7    0.60    0.23
   0  13  -8    0.12    0.08
   0  13   8   -0.09    0.11
   0  13   8    0.00    0.07
   0  14   0   25.43    1.27
   0  14   0   26.63    1.26
   0  14   0   26.33    1.28
   0  14   0   27.40    1.29
   0  14   0   26.98    1.30
   0  14   0   25.36    1.27
   0  14   0   25.02    1.25
   0  14   0   26.28    1.27
   0  14   0   26.74    1.26
   0  14   0   25.68    1.26
   0  14   0   24.00    1.25
   0  14   0   26.70    1.30
   0  14   0   24.82    1.26
   0  14  -1    0.87    0.19
   0  14   1    0.69    0.18
   0  14   1    0.92    0.18
   0  14  -1    1.06    0.17
   0  14  -1    1.69    0.21
   0  14   1    1.13    0.19
   0  14  -1    1.25    0.23
   0  14   1    1.43    0.27
   0  14  -1    0.95    0.18
   0  14   1    0.70    0.17
   0  14   1    1.08    0.17
   0  14  -1    1.04    0.20
   0 -14   1    0.86    0.43
   0  14  -1    1.15    0.21
   0  14   1    0.89    0.19
   0  14   1    0.98    0.20
   0  14  -1    1.19    0.19
   0  14  -1    0.98    0.21
   0  14   1    1.27    0.24
   0  14  -1    1.19    0.20
   0  14   1    1.04    0.26
   0  14   1    1.20    0.19
   0  14   1    1.26    0.18
   0  14  -1    1.06    0.18
   0  14  -1    1.17    0.19
   0  14   1    1.14    0.17
   0  14   2    0.48    0.20
   0  14   2    0.49    0.16
   0  14  -2    0.41    0.16
   0  14   2    0.52    0.20
   0  14  -2    0.41    0.20
   0  14  -2    0.59    0.20
   0  14   2    0.40    0.16
   0  14   2    0.51    0.14
   0 -14   2    0.80    0.46
   0  14  -2    0.53    0.21
   0  14   2    0.54    0.16
   0  14   2    0.59    0.22
   0  14   2    0.64    0.15
   0  14   2    0.55    0.17
   0  14  -2    0.57    0.19
   0  14   2    0.76    0.25
   0  14   2    0.87    0.27
   0  14  -2    0.55    0.17
   0  14   2    0.39    0.17
   0  14   2    0.25    0.12
   0  14  -3    2.97    0.24
   0  14   3    2.09    0.28
   0  14  -3    2.81    0.27
   0  14  -3    3.23    0.27
   0  14   3    2.31    0.33
   0  14   3    3.09    0.24
   0  14  -3    3.27    0.26
   0 -14   3    2.93    0.58
   0  14  -3    2.77    0.25
   0  14  -3    2.38    0.27
   0  14  -3    2.83    0.26
   0  14   3    2.44    0.30
   0  14   3    2.77    0.23
   0  14   3    2.73    0.23
   0  14  -3    2.76    0.24
   0  14   3    2.68    0.33
   0  14   3    2.03    0.33
   0  14  -3    2.82    0.22
   0  14   3    2.89    0.24
   0  14  -4   10.16    0.53
   0  14   4    9.63    0.52
   0  14  -4    9.20    0.53
   0  14   4    9.48    0.57
   0  14   4   10.35    0.53
   0  14   4    9.87    0.52
   0  14  -4   10.32    0.54
   0  14   4   10.05    0.55
   0  14   4    8.66    0.59
   0  14  -4    9.02    0.51
   0  14  -4    9.73    0.53
   0  14  -4    9.21    0.54
   0  14   4   10.33    0.52
   0  14  -4    9.12    0.52
   0  14  -5    2.06    0.20
   0  14  -5    2.04    0.19
   0  14  -5    1.84    0.19
   0  14   5    2.31    0.25
   0  14  -5    2.17    0.21
   0  14   5    2.14    0.18
   0  14   5    1.83    0.20
   0  14   5    2.11    0.20
   0  14   5    2.22    0.20
   0  14   6    1.39    0.17
   0  14  -6    1.17    0.17
   0  14   6    1.30    0.21
   0  14   6    1.02    0.25
   0  14  -6    1.24    0.15
   0  14  -6    1.11    0.14
   0  14   6    1.27    0.17
   0  14   6    1.35    0.16
   0  14   7    0.44    0.11
   0  14  -7    0.36    0.08
   0  14   7    0.48    0.14
   0  14  -7    0.56    0.12
   0  14   7    0.58    0.13
   0  14   7    0.56    0.12
   0  15   0    0.08    0.17
   0  15   0   -0.16    0.16
   0  15   0   -0.01    0.18
   0  15   0    0.04    0.16
   0  15   0   -0.14    0.16
   0  15   0    0.17    0.15
   0  15   0    0.02    0.13
   0  15   0   -0.18    0.17
   0  15   0    0.04    0.17
   0  15   0    0.11    0.16
   0  15   0   -0.09    0.21
   0  15   0    0.04    0.20
   0  15   0   -0.22    0.24
   0  15  -1    0.12    0.15
   0  15  -1    0.28    0.17
   0  15   1    0.04    0.17
   0  15  -1    0.30    0.21
   0  15   1    0.25    0.25
   0  15   1    0.18    0.15
   0  15  -1   -0.01    0.17
   0  15   1    0.16    0.17
   0  15  -1   -0.11    0.19
   0  15   1   -0.15    0.15
   0  15  -1   -0.11    0.18
   0  15  -1    0.01    0.16
   0  15   1    0.17    0.16
   0  15   1   -0.07    0.16
   0  15  -1    0.22    0.17
   0  15   1    0.24    0.18
   0  15   1   -0.02    0.14
   0  15  -1    0.17    0.17
   0  15  -1    0.19    0.18
   0  15   1    0.22    0.17
   0  15   1    0.01    0.17
   0  15  -1    0.30    0.17
   0  15   1    0.27    0.23
   0  15   1   -0.17    0.25
   0  15  -1    0.14    0.20
   0  15  -2    0.10    0.20
   0  15   2   -0.08    0.13
   0  15   2   -0.11    0.16
   0  15   2    0.04    0.12
   0  15  -2   -0.18    0.20
   0  15   2   -0.16    0.16
   0  15   2    0.06    0.14
   0  15   2   -0.01    0.19
   0  15   2   -0.11    0.16
   0  15   2   -0.20    0.19
   0  15  -2   -0.01    0.18
   0  15   2    0.10    0.26
   0  15   2    0.08    0.24
   0  15  -2    0.02    0.15
   0  15  -2    0.10    0.18
   0  15   2   -0.05    0.15
   0  15   2   -0.05    0.20
   0  15  -2    0.20    0.16
   0  15   2    0.08    0.11
   0  15  -3    5.65    0.36
   0  15   3    5.62    0.33
   0  15   3    4.76    0.41
   0  15  -3    5.56    0.37
   0  15   3    5.54    0.38
   0  15   3    5.56    0.34
   0  15   3    5.73    0.33
   0  15  -3    5.22    0.35
   0  15  -3    4.86    0.36
   0  15   3    5.28    0.37
   0  15   3    5.58    0.34
   0  15  -3    5.35    0.34
   0  15   3    5.16    0.43
   0  15  -3    5.75    0.35
   0  15   3    5.05    0.40
   0  15  -4   -0.04    0.16
   0  15   4   -0.07    0.14
   0  15   4   -0.04    0.21
   0  15  -4    0.01    0.15
   0  15   4   -0.19    0.24
   0  15  -4   -0.01    0.16
   0  15  -4    0.12    0.16
   0  15  -4    0.09    0.17
   0  15   4   -0.11    0.15
   0  15   4   -0.15    0.20
   0  15   4    0.04    0.12
   0  15   4   -0.04    0.15
   0  15   5    0.60    0.15
   0  15   5    1.01    0.22
   0  15   5    0.78    0.25
   0  15   5    0.79    0.15
   0  15   5    0.69    0.15
   0  15  -5    0.79    0.15
   0  15  -5    0.81    0.15
   0  15  -6    0.22    0.13
   0  15   6    0.33    0.13
   0  15  -6    0.26    0.11
   0  15   6    0.37    0.12
   0  15   6    0.21    0.13
   0  15   6    0.21    0.17
   0  15  -7   -0.05    0.09
   0  15   7    0.06    0.09
   0  15   7    0.02    0.09
   0  16   0   -0.11    0.17
   0  16   0   -0.02    0.16
   0  16   0   -0.11    0.17
   0  16   0    0.05    0.16
   0  16   0    0.05    0.16
   0  16   0    0.08    0.15
   0  16   0    0.18    0.16
   0  16   0    0.08    0.12
   0  16   0   -0.23    0.17
   0  16   0    0.35    0.24
   0  16   0   -0.15    0.20
   0  16   0   -0.26    0.22
   0  16  -1   -0.13    0.18
   0  16   1    0.26    0.15
   0  16   1    0.09    0.16
   0  16  -1    0.24    0.18
   0  16  -1    0.04    0.15
   0  16  -1    0.31    0.14
   0  16   1   -0.02    0.15
   0  16   1    0.24    0.19
   0  16  -1    0.35    0.17
   0  16   1    0.24    0.14
   0  16   1    0.25    0.16
   0  16   1    0.36    0.17
   0  16  -1    0.37    0.20
   0  16   1    0.14    0.22
   0  16   1    0.41    0.25
   0  16  -1    0.10    0.17
   0  16   1    0.08    0.24
   0  16  -1    0.42    0.22
   0  16   1    0.01    0.16
   0  16  -1    0.21    0.16
   0  16  -2    0.78    0.21
   0  16   2    0.87    0.18
   0  16  -2    0.82    0.19
   0  16   2    0.94    0.25
   0  16   2    1.23    0.26
   0  16  -2    0.97    0.19
   0  16   2    0.78    0.19
   0  16  -2    0.65    0.16
   0  16   2    0.93    0.19
   0  16  -2    0.93    0.19
   0  16   2    0.82    0.16
   0  16   2    0.74    0.21
   0  16   2    1.14    0.17
   0  16  -3    0.38    0.18
   0  16   3    0.27    0.11
   0  16   3    0.41    0.16
   0  16  -3    0.46    0.18
   0  16  -3    0.01    0.11
   0  16   3    0.28    0.25
   0  16   3    0.05    0.20
   0  16  -3    0.43    0.16
   0  16   3    0.20    0.20
   0  16   3    0.04    0.10
   0  16   3    0.39    0.20
   0  16  -3    0.41    0.17
   0  16   3    0.39    0.16
   0  16  -3    0.58    0.18
   0  16  -4    0.05    0.15
   0  16   4    0.22    0.14
   0  16  -4    0.33    0.14
   0  16   4    0.04    0.20
   0  16  -4    0.15    0.16
   0  16   4    0.19    0.14
   0  16  -4    0.17    0.15
   0  16   4    0.44    0.13
   0  16  -5    0.16    0.13
   0  16   5    0.01    0.19
   0  16  -5    0.12    0.13
   0  16   5   -0.04    0.12
   0  16   5   -0.02    0.20
   0  16  -5   -0.01    0.12
   0  16   5    0.10    0.12
   0  16   5    0.12    0.12
   0  16  -6   -0.11    0.09
   0  16   6   -0.02    0.10
   0  16   6   -0.10    0.14
   0  16   6   -0.07    0.10
   0  17   0   -0.09    0.15
   0  17   0    0.10    0.17
   0  17   0   -0.19    0.21
   0  17   0    0.16    0.14
   0  17   0   -0.07    0.16
   0  17   0   -0.11    0.23
   0  17   0    0.04    0.16
   0  17   0   -0.08    0.15
   0  17   1    1.12    0.24
   0  17  -1    1.38    0.20
   0  17   1    1.38    0.22
   0  17   1   -0.11    0.10
   0  17  -1    1.36    0.18
   0  17  -1    0.81    0.12
   0  17   1    1.48    0.17
   0  17   1    1.51    0.17
   0  17   1   -0.06    0.11
   0  17   1    1.03    0.16
   0  17  -1    1.26    0.22
   0  17   1    1.32    0.25
   0  17   1    1.15    0.18
   0  17   1    0.01    0.11
   0  17  -1    1.54    0.18
   0  17   1    1.24    0.16
   0  17  -1    1.49    0.19
   0  17   2    6.30    0.29
   0  17  -2    6.16    0.31
   0  17   2    5.87    0.32
   0  17  -2    5.53    0.32
   0  17   2    5.89    0.29
   0  17  -2    5.69    0.28
   0  17  -2    6.14    0.32
   0  17   2    5.71    0.35
   0  17   2    5.83    0.36
   0  17  -3    0.37    0.13
   0  17   3    0.22    0.13
   0  17  -3    0.23    0.16
   0  17  -3    0.11    0.16
   0  17   3    0.25    0.16
   0  17   3    0.27    0.19
   0  17   3    0.20    0.14
   0  17  -4    0.17    0.14
   0  17  -4    0.08    0.12
   0  17  -4   -0.05    0.13
   0  17   4    0.04    0.11
   0  17   4    0.08    0.12
   0  17   4    0.25    0.17
   0  17  -5    0.16    0.11
   0  17   5    0.21    0.16
   0  17  -5    0.11    0.11
   0  17   5    0.16    0.10
   0  18   0    1.44    0.22
   0  18   0    1.31    0.17
   0  18   0    1.28    0.16
   0  18   0    1.29    0.20
   0  18  -1    0.04    0.15
   0  18  -1   -0.02    0.14
   0  18   1    0.13    0.19
   0  18   1   -0.17    0.15
   0  18  -1    0.26    0.18
   0  18  -2    0.11    0.15
   0  18   2    0.01    0.13
   0  18   2    0.28    0.12
   0  18   2    0.25    0.16
   0  18  -2    0.15    0.16
   0  18  -2   -0.06    0.14
   0  18  -3    0.22    0.11
   0  18   3   -0.04    0.11
   0  18   3    0.42    0.16
   0  18  -3    0.14    0.14
   0  18  -4    0.14    0.09
   0  18   4    0.05    0.14
   0  18   4    0.06    0.09
   0  18  -4    0.02    0.11
   0  19  -1    0.34    0.11
   0  19  -2    0.06    0.11
  -1   0  11    0.07    0.08
   1   0 -11    0.00    0.08
  -1   0  11    0.12    0.06
   1   0 -11    0.06    0.08
   1   0 -10    8.43    0.45
  -1   0  10    8.99    0.45
  -1   0  10    8.98    0.46
  -1   0  10    8.76    0.46
   1   0 -10    8.24    0.45
  -1   0   9    0.08    0.16
   1   0  -9    0.02    0.14
  -1   0   9    0.03    0.14
   1   0  -9    0.09    0.15
  -1   0   9    0.02    0.17
  -1   0   8    6.06    0.66
  -1   0   8    7.51    0.40
   1   0  -8    5.98    0.53
  -1   0   8    6.53    0.41
  -1   0   8    6.40    0.39
   1   0  -7   -0.31    0.27
  -1   0   7    0.08    0.15
  -1   0   7   -0.29    0.35
   1   0  -7    0.16    0.28
  -1   0   7    0.16    0.14
  -1   0   6  109.53    5.32
   1   0  -6  109.03    5.23
   1   0  -6  110.04    5.23
  -1   0   5    0.07    0.14
  -1   0   5    0.10    0.28
  -1   0   5    0.02    0.06
   1   0  -5   -0.02    0.24
   1   0  -5   -0.09    0.24
  -1   0   4   46.73    2.11
  -1   0   4   43.55    2.02
  -1   0   4   44.33    2.10
  -1   0   4   38.82    1.99
   1   0  -4   43.53    2.05
   1   0  -4   43.52    2.06
   1   0  -4   40.21    2.07
  -1   0   3   -0.01    0.21
   1   0  -3    0.09    0.19
   1   0  -3   -0.01    0.07
  -1   0   3   -0.18    0.17
   1   0  -3    0.03    0.15
   1   0  -2  244.73   11.05
   1   0  -2  247.63   11.04
  -1   0   2  234.30   11.04
  -1   0   2  245.92   11.06
   1   0  -2  244.78   11.02
  -1   0   2  226.73   11.01
   1   0  -1   -0.01    0.06
   1   0  -1   -0.02    0.05
   1   0   0  429.34   20.30
  -1   0   0  425.37   20.30
  -1   0   0  460.01   20.30
   1   0   0  454.63   20.31
   1   0   1    0.08    0.14
   1   0   1    0.04    0.07
  -1   0  -1   -0.02    0.09
   1   0   2  291.19   13.16
  -1   0  -2  283.53   13.17
   1   0   2  274.88   13.18
   1   0   3    0.02    0.23
   1   0   3    0.08    0.10
  -1   0  -3   -0.17    0.23
  -1   0  -3    0.09    0.16
   1   0   3    0.10    0.21
   1   0   4  394.28   18.96
   1   0   4  411.17   19.03
  -1   0  -4  399.25   18.97
  -1   0  -4  428.96   18.95
   1   0   5    0.16    0.30
   1   0   5   -0.04    0.19
  -1   0  -5    0.09    0.26
  -1   0  -5    0.09    0.21
  -1   0  -6   19.41    0.95
   1   0   6   19.29    0.96
   1   0   6   21.06    1.26
   1   0   6   19.59    0.96
   1   0   6   18.83    0.96
  -1   0  -6   18.69    1.13
   1   0   6   19.50    0.97
  -1   0  -7    0.01    0.14
   1   0   7   -0.10    0.17
   1   0   7    0.44    0.39
   1   0   7   -0.07    0.15
  -1   0  -7    0.16    0.29
   1   0   7   -0.08    0.13
   1   0   7    0.28    0.19
  -1   0  -7    0.26    0.26
   1   0   8    3.96    0.28
   1   0   8    3.71    0.57
   1   0   8    4.28    0.28
   1   0   8    3.91    0.30
   1   0   8    4.34    0.32
  -1   0  -8    4.21    0.28
   1   0   9    0.04    0.14
   1   0   9    0.01    0.13
   1   0   9    0.25    0.18
  -1   0  -9   -0.03    0.13
   1   0   9   -0.07    0.17
   1   0  10    0.15    0.10
  -1   0 -10    0.18    0.10
   1   0  10    0.17    0.13
   1   0  10    0.06    0.12
  -1   1  11   10.82    0.51
   1   1 -11    9.66    0.50
  -1   1  11   11.53    0.51
  -1  -1  11   10.50    0.50
   1  -1 -11   10.82    0.51
  -1  -1  11   10.00    0.51
  -1   1  10    2.05    0.20
  -1  -1  10    2.11    0.20
  -1  -1  10    2.38    0.18
  -1   1  10    2.68    0.19
   1   1 -10    2.53    0.19
  -1  -1  10    2.48    0.19
  -1   1  10    2.54    0.20
   1  -1 -10    2.59    0.18
  -1   1  10    2.52    0.20
  -1  -1  10    2.18    0.21
  -1   1   9    4.55    0.31
  -1  -1   9    4.63    0.31
  -1   1   9    4.18    0.30
  -1  -1   9    4.30    0.29
  -1  -1   9    4.65    0.29
  -1   1   9    4.75    0.30
   1   1  -9    4.46    0.29
  -1   1   9    4.46    0.31
  -1  -1   9    4.58    0.32
   1  -1  -9    4.94    0.29
  -1   1   8    3.62    0.29
  -1  -1   8    3.90    0.28
  -1  -1   8    3.41    0.29
  -1   1   8    3.78    0.29
   1  -1  -8    3.31    0.39
   1   1  -8    3.72    0.42
  -1  -1   8    4.85    0.59
   1  -1  -8    4.13    0.27
  -1  -1   8    4.28    0.31
  -1   1   8    3.83    0.30
  -1   1   8    3.65    0.28
  -1  -1   8    4.27    0.28
   1   1  -8    4.34    0.27
   1  -1  -8    3.51    0.41
  -1  -1   7  154.82    7.23
  -1   1   7  155.19    7.23
   1  -1  -7  155.77    7.39
   1   1  -7  147.13    7.35
  -1   1   7  153.52    7.23
  -1  -1   7  152.56    7.23
  -1  -1   7  151.71    7.22
  -1   1   7  155.60    7.23
  -1   1   7  159.33    7.49
  -1  -1   7  166.28    7.54
   1  -1  -7  177.31    7.41
   1   1  -7  174.01    7.41
  -1   1   6    0.93    0.34
  -1  -1   6    1.37    0.39
   1  -1  -6    1.88    0.36
   1   1  -6    0.72    0.26
   1  -1  -6    0.66    0.26
   1   1  -6    0.71    0.27
  -1  -1   5   22.21    1.12
  -1  -1   5   22.82    1.23
  -1   1   5   21.94    1.20
  -1  -1   5   19.98    1.06
   1   1  -5   21.96    1.13
   1  -1  -5   20.87    1.15
   1  -1  -5   21.78    1.15
   1   1  -5   21.19    1.15
   1  -1  -5   22.40    1.15
   1   1  -4   60.60    2.40
   1  -1  -4   63.49    2.42
   1   1  -4   64.90    2.34
   1   1  -4   62.20    2.45
   1   1  -4   62.54    2.42
   1  -1  -4   60.78    2.43
   1  -1  -4   62.21    2.42
  -1  -1   4   69.40    2.41
  -1   1   4   64.85    2.46
  -1   1   4   57.95    2.33
  -1  -1   4   66.73    2.48
  -1   1   4   40.86    2.29
  -1   1   4   44.13    2.29
  -1  -1   4   69.19    2.48
   1  -1  -3   41.42    1.87
   1   1  -3   40.38    1.86
   1   1  -3   39.79    1.84
   1  -1  -3   33.42    1.80
   1  -1  -3   39.17    1.88
   1   1  -3   39.31    1.90
   1  -1  -3   38.22    1.80
   1   1  -3   39.29    1.81
  -1   1   3   41.76    1.82
  -1   1   3   41.62    1.89
  -1  -1   3   39.76    1.90
  -1   1   3   40.86    1.80
  -1   1   3   37.72    1.80
  -1  -1   3   42.52    1.91
  -1   1   3   43.62    1.93
   1   1  -2    7.31    0.34
   1   1  -2    6.17    0.38
   1   1  -2    5.66    0.34
   1   1  -2    5.93    0.40
   1  -1  -2    5.97    0.39
   1   1  -2    6.07    0.32
   1  -1  -2    6.31    0.31
  -1   1   2    6.73    0.36
  -1   1   2    6.27    0.30
  -1  -1   2    7.13    0.40
   1   1  -1  102.64    4.64
  -1  -1   1  107.84    4.66
   1  -1  -1  100.22    4.65
  -1  -1   1   97.51    4.63
  -1   1   1   97.50    4.63
   1  -1  -1   97.44    4.63
  -1   1   1  102.12    4.62
   1  -1  -1   99.85    4.62
   1  -1  -1  102.38    4.63
  -1   1   1   98.36    4.62
   1  -1   0   30.67    1.39
   1  -1   0   30.06    1.38
   1   1   0   30.08    1.37
   1  -1   0   28.36    1.37
  -1   1   0   28.05    1.37
  -1  -1   0   29.16    1.37
  -1  -1   0   29.96    1.38
  -1   1   0   28.16    1.37
   1  -1   0   29.40    1.37
   1   1   0   29.78    1.38
   1   1   0   29.57    1.37
  -1  -1   0   32.49    1.38
  -1  -1  -1  389.32   18.35
  -1  -1  -1  399.12   18.35
   1   1   1  399.39   18.35
   1   1   1  412.39   18.37
   1  -1   1  393.92   18.38
   1  -1   2    5.37    0.30
   1   1   2    5.56    0.29
  -1  -1  -2    5.32    0.30
  -1   1  -2    5.36    0.32
  -1   1  -2    4.30    0.36
   1   1   2    4.41    0.36
   1   1   2    4.52    0.33
   1  -1   2    5.00    0.35
   1   1   3   47.38    2.26
   1  -1   3   46.34    2.28
  -1  -1  -3   49.35    2.29
  -1   1  -3   49.65    2.30
  -1   1  -3   48.09    2.32
   1   1   3   47.82    2.36
   1   1   3   49.41    2.31
   1  -1   3   47.39    2.33
   1   1   4   78.32    3.93
  -1  -1  -4   87.36    3.99
  -1   1  -4   87.29    4.00
  -1   1  -4   86.57    4.02
  -1  -1  -4   82.80    4.03
   1  -1   4   86.10    4.09
   1   1   4   85.33    3.99
   1   1   4   87.02    4.07
   1  -1   4   89.30    4.04
   1  -1   5    3.59    0.41
  -1   1  -5    3.96    0.40
  -1  -1  -5    3.85    0.43
  -1  -1  -5    4.88    0.37
   1   1   5    3.42    0.46
   1  -1   5    4.03    0.49
   1  -1   6    4.52    0.29
   1   1   6    4.43    0.29
   1  -1   6    5.39    0.60
   1   1   6    3.85    0.54
   1   1   6    5.20    0.31
   1  -1   6    4.86    0.31
  -1  -1  -6    4.98    0.29
  -1   1  -6    4.53    0.28
  -1  -1  -6    4.85    0.50
  -1   1  -6    4.39    0.45
   1   1   6    4.89    0.30
  -1  -1  -6    5.74    0.44
  -1   1  -6    5.68    0.45
   1  -1   6    4.97    0.29
   1   1   7   64.71    3.08
   1  -1   7   63.85    3.07
  -1   1  -7   65.77    3.07
  -1  -1  -7   65.68    3.07
  -1   1  -7   71.59    3.26
  -1  -1  -7   72.30    3.24
   1   1   7   62.74    3.08
   1  -1   7   71.54    3.45
   1   1   7   63.58    3.39
   1  -1   7   65.64    3.08
  -1   1  -7   62.82    3.25
  -1  -1  -7   66.82    3.07
  -1  -1  -7   60.99    3.26
   1   1   7   65.87    3.08
   1  -1   7   64.69    3.07
   1  -1   8    7.33    0.74
   1  -1   8    5.99    0.38
   1   1   8    6.45    0.37
   1  -1   8    6.54    0.37
   1   1   8    5.89    0.39
   1  -1   8    6.03    0.40
  -1  -1  -8    5.85    0.36
  -1   1  -8    6.43    0.36
  -1  -1  -8    5.80    0.37
   1   1   8    6.29    0.38
   1  -1   8    6.83    0.37
   1  -1   9    8.11    0.41
   1   1   9    8.21    0.40
   1  -1   9    8.35    0.38
  -1   1  -9    8.12    0.38
  -1  -1  -9    7.62    0.38
   1   1   9    8.31    0.41
   1  -1   9    8.07    0.41
   1   1   9    8.49    0.40
   1  -1   9    8.25    0.39
  -1  -1  -9    8.11    0.39
  -1   1 -10    2.05    0.15
  -1  -1 -10    1.95    0.15
   1  -1  10    1.65    0.16
   1  -1  10    1.84    0.17
   1   1  10    1.62    0.16
  -1   1 -10    1.77    0.15
  -1  -1 -10    1.85    0.16
   1  -1  10    1.84    0.15
   1   1  10    1.79    0.15
  -1  -2  11    0.16    0.06
  -1   2  11    0.22    0.08
  -1  -2  11    0.16    0.08
  -1  -2  11    0.21    0.09
  -1   2  11    0.11    0.07
   1   2 -11    0.12    0.06
   1  -2 -11    0.14    0.08
   1   2 -11    0.11    0.07
   1  -2 -10    0.33    0.14
   1   2 -10    0.38    0.12
  -1  -2  10    0.35    0.12
  -1   2  10    0.22    0.14
  -1  -2  10    0.32    0.16
  -1   2  10    0.29    0.13
  -1  -2  10    0.44    0.15
  -1   2  10    0.35    0.14
   1   2 -10    0.22    0.11
   1  -2 -10    0.30    0.12
  -1   2  10    0.40    0.13
  -1  -2  10    0.41    0.10
   1   2  -9    0.95    0.15
   1  -2  -9    1.20    0.17
  -1  -2   9    1.38    0.20
  -1   2   9    1.30    0.19
  -1   2   9    1.01    0.18
  -1  -2   9    1.18    0.17
  -1  -2   9    1.31    0.22
  -1   2   9    1.06    0.18
   1  -2  -9    1.20    0.16
   1   2  -9    0.93    0.15
  -1   2   9    0.99    0.17
  -1  -2   9    1.14    0.15
  -1   2   8   18.54    0.87
  -1  -2   8   16.84    0.88
   1   2  -8   16.77    0.87
   1  -2  -8   17.20    0.87
  -1   2   8   17.68    0.89
  -1  -2   8   17.85    0.89
  -1  -2   8   19.26    1.23
  -1   2   8   16.96    0.88
   1  -2  -8   21.97    1.06
   1   2  -8   19.47    1.07
  -1  -2   8   17.93    0.88
  -1   2   8   16.79    0.89
  -1   2   8   17.62    0.89
   1  -2  -8   15.91    1.05
   1   2  -8   17.70    0.87
  -1  -2   7    0.59    0.40
  -1   2   7    0.04    0.31
  -1  -2   7    0.12    0.17
  -1   2   7    0.11    0.16
   1   2  -7   -0.03    0.29
   1  -2  -7   -0.02    0.26
  -1  -2   7    0.02    0.15
   1  -2  -7    0.29    0.34
   1   2  -7    0.04    0.14
  -1  -2   7    0.10    0.13
  -1   2   7    0.14    0.14
  -1   2   7    0.29    0.17
   1  -2  -6   34.29    1.64
   1   2  -6   32.38    1.65
   1  -2  -6   30.51    1.65
   1   2  -6   29.47    1.60
  -1  -2   6   31.29    1.74
  -1   2   6   31.37    1.70
  -1   2   5   89.86    4.53
  -1  -2   5   97.57    4.51
  -1  -2   5   93.74    4.59
   1   2  -5   89.83    4.48
   1  -2  -5   89.71    4.51
  -1  -2   5   97.44    4.54
   1   2  -5   97.11    4.51
   1  -2  -5   94.26    4.50
   1  -2  -5  102.72    4.51
   1   2  -4   43.10    2.07
   1  -2  -4   43.82    2.10
   1  -2  -4   42.96    2.09
   1  -2  -4   44.58    2.09
   1   2  -4   45.01    2.10
  -1  -2   4   46.48    2.16
  -1   2   4   43.24    2.11
  -1  -2   4   45.52    2.13
   1   2  -4   44.75    2.04
   1  -2  -4   39.46    2.00
   1   2  -4   43.04    2.01
   1  -2  -3  195.80    9.08
   1   2  -3  200.45    9.06
   1   2  -3  196.36    9.11
   1  -2  -3  190.07    9.09
  -1   2   3  195.21    9.08
  -1  -2   3  200.68    9.10
   1   2  -3  190.73    9.06
   1  -2  -3  193.50    9.03
   1   2  -3  196.12    9.03
   1   2  -2    5.83    0.29
   1   2  -2    4.84    0.31
   1  -2  -2    4.45    0.34
  -1   2   2    5.61    0.30
  -1  -2   2    6.06    0.35
   1  -2  -2    4.72    0.29
   1   2  -2    4.89    0.29
  -1   2   1  876.03   39.53
   1   2  -1  863.96   39.52
   1  -2  -1  855.94   39.50
   1  -2  -1  848.67   39.52
  -1  -2   1  861.61   39.52
   1  -2  -1  820.72   39.49
  -1   2   1  861.24   39.52
   1   2  -1  880.40   39.52
   1   2  -1  898.12   39.52
   1  -2  -1  877.82   39.51
   1   2  -1  862.01   39.53
   1  -2  -1  868.09   39.53
  -1  -2   1  895.59   39.53
   1  -2   0    6.15    0.34
  -1  -2   0    6.75    0.34
   1   2   0    6.57    0.33
   1  -2   0    6.30    0.33
  -1  -2   0    6.59    0.35
  -1   2   0    6.95    0.34
   1   2   0    6.72    0.34
  -1  -2   0    6.70    0.33
  -1   2   0    6.86    0.37
  -1  -2  -1  867.58   38.56
   1   2   1  821.08   38.54
  -1   2  -1  842.18   38.56
  -1  -2  -1  807.89   38.52
  -1  -2  -1  838.71   38.53
  -1  -2  -1  879.46   38.55
   1  -2   1  832.51   38.57
   1   2   1  869.77   38.57
   1   2   1  857.87   38.58
   1   2   1  806.23   38.54
   1   2   1  861.72   38.55
  -1   2  -1  826.80   38.55
  -1  -2  -1  850.23   38.54
  -1   2  -1  835.28   38.56
  -1  -2  -2   28.46    1.34
  -1  -2  -2   26.83    1.32
   1  -2   2   29.31    1.40
   1   2   2   28.04    1.40
   1   2   2   29.84    1.36
   1  -2   2   30.25    1.40
  -1  -2  -2   29.78    1.32
   1   2   2   29.05    1.32
  -1  -2  -2   29.37    1.38
  -1   2  -2   29.12    1.37
   1   2   2   25.93    1.30
  -1   2  -2   29.14    1.36
   1   2   3    0.15    0.13
   1  -2   3    0.31    0.25
   1   2   3    0.03    0.06
  -1  -2  -3   -0.14    0.15
  -1   2  -3    0.26    0.16
   1   2   3   -0.03    0.22
   1  -2   3   -0.15    0.23
  -1   2  -3    0.17    0.19
   1   2   4    5.21    0.31
  -1  -2  -4    6.52    0.41
  -1   2  -4    7.37    0.46
   1  -2   4    6.94    0.51
   1   2   4    7.65    0.40
   1   2   4    7.41    0.52
  -1   2  -4    7.13    0.47
  -1  -2  -4    6.82    0.51
  -1   2  -4    7.09    0.41
   1   2   5   22.56    1.42
   1  -2   5   25.26    1.38
   1  -2   5   26.93    1.47
  -1   2  -5   23.99    1.34
  -1  -2  -5   24.19    1.37
  -1  -2  -5   26.63    1.32
  -1   2  -5   27.15    1.34
   1   2   6   14.44    0.88
   1  -2   6   12.76    0.66
   1   2   6   12.90    0.67
   1   2   6   12.21    0.67
   1  -2   6   13.06    0.67
   1   2   6   12.29    0.67
  -1   2  -6   13.85    0.66
  -1   2  -6   13.10    0.83
  -1   2  -6   13.82    0.66
  -1  -2  -6   13.25    0.87
   1   2   6   13.74    0.94
   1  -2   6   12.74    0.97
   1  -2   6   13.34    0.66
  -1   2  -6   14.01    0.82
  -1  -2  -6   14.75    0.80
   1   2   6   12.85    0.67
   1   2   7    5.06    0.36
   1  -2   7    5.61    0.35
   1   2   7    5.90    0.38
   1   2   7    6.55    0.37
   1  -2   7    6.02    0.35
  -1   2  -7    6.06    0.35
  -1  -2  -7    6.01    0.35
   1   2   7    6.11    0.37
   1  -2   7    6.00    0.37
   1   2   7    4.90    0.62
   1  -2   7    6.16    0.70
  -1   2  -7    7.65    0.56
  -1  -2  -7    7.77    0.53
  -1   2  -7    5.90    0.35
  -1  -2  -7    5.62    0.57
  -1   2  -7    4.19    0.49
  -1  -2  -8    0.26    0.15
  -1   2  -8    0.34    0.15
   1   2   8    0.57    0.17
   1  -2   8    0.26    0.14
   1   2   8    0.53    0.18
   1  -2   8    0.42    0.18
   1   2   8    0.31    0.18
  -1   2  -8    0.21    0.15
  -1  -2  -8    0.25    0.16
   1  -2   8    0.33    0.13
   1   2   8    0.42    0.15
  -1  -2  -9    0.77    0.14
  -1   2  -9    0.93    0.15
   1   2   9    0.66    0.15
   1  -2   9    0.60    0.14
   1  -2   9    0.91    0.16
   1   2   9    0.75    0.17
   1   2   9    0.73    0.17
  -1   2  -9    0.61    0.15
  -1  -2  -9    0.71    0.16
   1   2   9    0.55    0.15
   1  -2   9    0.79    0.12
   1   2  10    0.02    0.11
   1  -2  10   -0.01    0.08
  -1   2 -10   -0.09    0.11
  -1  -2 -10   -0.16    0.12
   1   2  10    0.12    0.09
   1  -2  10    0.09    0.13
  -1   2 -10    0.03    0.10
  -1  -2 -10    0.08    0.10
   1  -2  10    0.00    0.13
   1   2  10    0.15    0.11
   1  -2  10    0.00    0.12
   1  -3 -11   12.92    0.60
   1   3 -11   11.74    0.59
  -1  -3  11   13.46    0.60
  -1  -3  11   12.64    0.60
   1  -3 -11   12.72    0.60
  -1   3  11   12.51    0.60
  -1  -3  10    0.61    0.10
  -1   3  10    0.78    0.14
  -1  -3  10    0.54    0.12
  -1  -3  10    0.76    0.15
  -1   3  10    0.57    0.14
   1   3 -10    0.69    0.12
   1  -3 -10    0.85    0.14
   1   3 -10    0.77    0.12
   1  -3 -10    0.78    0.13
   1  -3  -9   -0.15    0.15
   1   3  -9    0.01    0.13
  -1  -3   9    0.02    0.17
  -1   3   9    0.14    0.15
   1  -3  -9   -0.14    0.14
   1   3  -9    0.13    0.14
  -1  -3   9    0.16    0.14
  -1   3   9   -0.14    0.12
  -1  -3   9    0.15    0.12
  -1   3   9   -0.03    0.15
  -1   3   9    0.10    0.15
   1  -3  -8    0.66    0.32
  -1   3   8    0.72    0.15
   1   3  -8    0.65    0.15
   1   3  -8    0.59    0.15
   1  -3  -8    0.50    0.16
  -1  -3   8    0.68    0.18
  -1   3   8    0.39    0.17
  -1  -3   8    0.36    0.42
  -1   3   8    0.53    0.17
  -1  -3   8    0.62    0.14
  -1  -3   8    0.53    0.16
  -1   3   8    0.49    0.17
   1   3  -8    0.93    0.29
  -1   3   7  228.00   10.48
  -1  -3   7  219.31   10.48
  -1   3   7  221.17   10.48
   1   3  -7  243.70   10.66
   1  -3  -7  265.59   10.64
  -1   3   7  225.99   10.49
  -1  -3   7  224.41   10.48
   1   3  -7  226.46   10.47
  -1   3   7  225.11   10.48
  -1  -3   7  223.98   10.49
  -1  -3   7  237.64   10.82
   1   3  -7  227.55   10.47
   1  -3  -7  214.74   10.66
  -1  -3   6    2.31    0.33
   1   3  -6    1.82    0.25
   1  -3  -6    2.02    0.37
  -1  -3   6    1.67    0.41
  -1   3   6    1.31    0.32
  -1   3   6    3.03    0.41
   1   3  -6    2.36    0.33
   1  -3  -6    2.78    0.31
  -1  -3   5   13.76    0.79
  -1   3   5   12.51    0.79
  -1  -3   5   12.10    0.86
  -1  -3   5   14.70    0.82
   1   3  -5   12.92    0.73
   1  -3  -5   12.73    0.80
   1  -3  -5   14.57    0.77
   1  -3  -5   12.71    0.76
   1  -3  -4   44.61    2.26
   1  -3  -4   47.80    2.25
   1   3  -4   44.43    2.20
   1   3  -4   46.22    2.24
  -1   3   4   46.99    2.27
   1   3  -4   47.71    2.24
   1  -3  -4   47.85    2.28
  -1  -3   4   48.96    2.29
   1  -3  -3   15.53    0.81
   1   3  -3   16.13    0.82
   1   3  -3   16.76    0.84
  -1   3   3   16.19    0.84
  -1  -3   3   18.59    0.88
   1   3  -3   17.69    0.82
   1  -3  -3   15.32    0.86
   1   3  -3   14.95    0.85
   1   3  -2   39.89    2.08
   1  -3  -2   43.66    2.10
   1   3  -2   42.30    2.10
   1   3  -2   42.44    2.08
  -1  -3   2   43.41    2.09
   1  -3  -2   42.86    2.08
  -1   3   2   46.45    2.07
  -1   3   2   42.78    2.11
   1   3  -2   46.11    2.06
  -1  -3   2   47.55    2.11
   1   3  -1   50.51    2.46
  -1   3   1   51.13    2.47
  -1   3   1   53.89    2.47
   1   3  -1   55.21    2.46
  -1   3   1   51.71    2.46
  -1  -3   1   52.45    2.47
   1  -3  -1   51.73    2.47
   1   3  -1   50.69    2.44
   1   3  -1   52.84    2.47
  -1  -3   1   56.69    2.47
  -1   3   1   49.51    2.46
  -1   3   0   60.47    2.81
   1   3   0   59.18    2.81
  -1   3   0   61.67    2.85
   1   3   0   61.46    2.81
  -1  -3   0   58.72    2.81
   1  -3   0   62.11    2.82
  -1  -3   0   60.15    2.83
   1  -3   0   58.47    2.82
  -1   3   0   60.60    2.83
   1   3   0   59.37    2.82
  -1  -3   0   57.57    2.82
  -1   3   0   63.15    2.80
  -1   3  -1  147.38    6.79
  -1  -3  -1  146.95    6.79
  -1  -3  -1  153.59    6.76
  -1   3  -1  141.83    6.76
   1  -3   1  143.05    6.79
   1   3   1  147.67    6.77
  -1  -3  -1  150.03    6.76
  -1   3  -1  148.93    6.76
  -1  -3  -1  142.98    6.75
   1   3   1  140.84    6.76
  -1   3  -1  144.19    6.79
   1  -3   1  142.19    6.73
  -1   3  -1  155.76    6.78
  -1  -3  -2  178.07    7.98
  -1   3  -2  171.63    7.98
  -1  -3  -2  168.92    7.93
  -1  -3  -2  158.43    7.92
   1   3   2  175.99    8.00
   1  -3   2  176.23    8.01
   1   3   2  176.88    7.98
  -1   3  -2  176.71    7.97
  -1  -3  -2  176.19    7.93
   1   3   2  164.06    7.93
  -1   3  -2  176.98    7.98
  -1   3  -2  178.84    7.98
   1  -3   2  175.45    7.92
  -1   3  -3   10.32    0.57
  -1  -3  -3   10.09    0.59
  -1  -3  -3    8.55    0.48
  -1  -3  -3    9.75    0.52
  -1   3  -3    9.51    0.56
   1  -3   3    9.84    0.64
   1  -3   3   10.94    0.64
   1   3   3    9.83    0.52
   1   3   3   10.00    0.61
   1   3   3    9.69    0.59
  -1   3  -3    9.87    0.55
  -1   3  -4  298.28   14.13
  -1  -3  -4  313.04   14.11
  -1   3  -4  293.19   14.12
  -1   3  -4  303.39   14.15
   1  -3   4  309.85   14.20
   1  -3   4  311.55   14.24
   1   3   4  297.44   14.19
   1   3   4  309.42   14.17
  -1  -3  -5    5.26    0.37
  -1   3  -5    4.99    0.41
   1   3   5    4.55    0.48
   1   3   5    5.23    0.45
   1  -3   5    4.13    0.47
  -1  -3  -5    3.97    0.45
  -1   3  -5    3.49    0.39
   1  -3   6    1.38    0.41
   1   3   6    1.52    0.17
   1  -3   6    1.70    0.17
  -1   3  -6    1.98    0.31
   1   3   6    2.23    0.35
   1  -3   6    1.85    0.16
   1   3   6    1.45    0.17
  -1   3  -6    1.73    0.17
   1   3   6    2.08    0.42
   1  -3   6    1.49    0.44
   1   3   6    1.80    0.17
  -1   3  -6    1.68    0.33
  -1  -3  -6    1.37    0.44
   1   3   6    1.48    0.18
  -1   3  -6    1.83    0.31
  -1  -3  -6    1.83    0.26
   1   3   6    1.62    0.18
   1  -3   6    1.93    0.19
   1  -3   7   34.37    1.93
   1   3   7   31.64    1.80
   1   3   7   29.86    1.52
   1  -3   7   32.70    1.54
   1  -3   7   32.81    1.51
   1   3   7   31.49    1.53
  -1   3  -7   34.16    1.70
  -1  -3  -7   32.31    1.51
   1  -3   7   30.79    1.52
   1   3   7   31.54    1.52
   1  -3   7   32.12    1.53
   1   3   7   32.09    1.53
  -1   3  -7   31.20    1.52
  -1  -3  -7   30.02    1.74
   1   3   7   30.74    1.51
  -1   3  -7   30.44    1.69
  -1  -3  -8    2.46    0.20
   1   3   8    2.23    0.23
   1  -3   8    2.08    0.22
   1  -3   8    2.21    0.26
   1   3   8    2.16    0.22
   1   3   8    2.40    0.23
   1  -3   8    2.15    0.20
   1  -3   8    2.63    0.19
   1   3   8    2.48    0.22
  -1  -3  -8    2.30    0.22
  -1   3  -8    2.61    0.21
   1   3   8    1.96    0.19
   1  -3   9    1.10    0.17
   1   3   9    1.02    0.17
   1   3   9    0.84    0.17
   1  -3   9    1.01    0.14
  -1  -3  -9    1.10    0.15
   1  -3   9    1.21    0.12
   1   3   9    1.14    0.16
  -1   3  -9    1.17    0.16
  -1  -3  -9    0.95    0.16
   1   3   9    0.83    0.15
   1  -3   9    1.06    0.20
   1   3  10    0.47    0.11
   1  -3  10    0.41    0.12
   1  -3  10    0.25    0.07
   1   3  10    0.41    0.11
  -1  -3 -10    0.45    0.11
  -1   3 -10    0.39    0.11
  -1  -3 -10    0.32    0.10
   1  -3  10    0.28    0.13
  -1   4  11    1.41    0.09
   1  -4 -11    1.34    0.10
   1  -4 -10    6.91    0.36
   1   4 -10    7.36    0.36
  -1   4  10    6.38    0.36
  -1  -4  10    7.14    0.38
  -1  -4  10    7.54    0.39
  -1   4  10    6.52    0.35
  -1   4  10    7.47    0.38
   1   4 -10    6.53    0.35
   1  -4 -10    6.85    0.37
  -1  -4  10    6.85    0.36
  -1   4   9    0.53    0.16
  -1  -4   9    0.49    0.12
   1   4  -9    0.60    0.13
   1  -4  -9    0.55    0.15
   1   4  -9    0.23    0.13
   1  -4  -9    0.41    0.14
  -1   4   9    0.28    0.13
  -1  -4   9    0.23    0.14
  -1   4   9    0.39    0.16
  -1   4   9    0.60    0.15
  -1  -4   9    0.35    0.17
  -1   4   9    0.02    0.10
  -1  -4   9    0.35    0.20
  -1  -4   8    7.08    0.71
  -1   4   8    5.93    0.35
   1  -4  -8    6.00    0.57
   1   4  -8    5.96    0.34
  -1   4   8    4.99    0.34
   1   4  -8    5.74    0.49
  -1   4   8    5.66    0.36
  -1  -4   8    5.84    0.36
  -1   4   8    5.16    0.35
  -1  -4   8    5.85    0.34
   1   4  -8    5.69    0.34
  -1  -4   8    6.24    0.35
  -1  -4   7   62.43    3.01
   1   4  -7   65.64    3.00
   1  -4  -7   62.49    3.22
  -1   4   7   65.77    3.01
  -1  -4   7   70.65    3.39
  -1   4   7   61.35    3.01
  -1  -4   7   63.56    3.02
  -1   4   7   64.57    3.01
   1   4  -7   64.65    3.00
  -1   4   6   23.56    1.19
   1  -4  -6   28.61    1.30
   1   4  -6   24.65    1.17
  -1   4   6   23.40    1.18
  -1   4   6   27.38    1.41
  -1  -4   6   23.89    1.28
   1   4  -6   25.47    1.35
  -1   4   6   23.13    1.17
  -1   4   6   23.29    1.33
  -1  -4   6   26.78    1.38
  -1  -4   6   27.18    1.47
   1  -4  -6   23.53    1.36
  -1  -4   5   -0.13    0.29
  -1  -4   5    0.10    0.18
   1  -4  -5   -0.09    0.18
   1  -4  -5    0.02    0.26
   1   4  -5    0.10    0.16
  -1   4   5    0.02    0.21
  -1   4   5    0.21    0.28
   1  -4  -5   -0.12    0.21
   1   4  -4    5.29    0.38
   1  -4  -4    5.20    0.42
   1   4  -4    5.83    0.35
   1   4  -4    5.80    0.41
   1  -4  -4    5.65    0.37
   1  -4  -4    5.71    0.40
  -1  -4   4    4.96    0.40
   1   4  -4    4.60    0.34
  -1   4   4    5.62    0.38
   1   4  -3  133.99    6.17
  -1   4   3  130.70    6.15
  -1  -4   3  133.92    6.22
   1  -4  -3  130.82    6.15
   1   4  -3  130.42    6.15
  -1  -4   3  130.15    6.18
   1   4  -3  134.64    6.14
   1   4  -3  128.47    6.16
   1  -4  -3  132.54    6.17
   1  -4  -2   11.65    0.61
   1   4  -2   11.27    0.61
   1   4  -2   10.91    0.59
  -1  -4   2   10.14    0.59
   1   4  -2   11.22    0.58
   1  -4  -2   11.06    0.59
   1  -4  -2   10.84    0.53
   1  -4  -2   11.24    0.53
  -1   4   2   11.04    0.61
   1   4  -2   11.20    0.60
   1  -4  -2    9.90    0.53
   1   4  -2   10.80    0.58
  -1  -4   2   11.15    0.60
  -1   4   1 1226.46   58.20
   1   4  -1 1294.46   58.18
  -1   4   1 1270.36   58.22
   1  -4  -1 1261.24   58.17
   1   4  -1 1252.41   58.22
  -1  -4   1 1295.63   58.23
   1  -4  -1 1291.96   58.23
  -1  -4   1 1253.89   58.21
  -1   4   1 1286.51   58.21
   1  -4  -1 1282.22   58.20
   1   4  -1 1271.31   58.20
   1   4  -1 1234.09   58.18
   1   4  -1 1251.08   58.15
  -1   4   1 1249.52   58.22
   1   4  -1 1262.08   58.21
   1   4  -1 1296.40   58.23
  -1   4   0  191.55    8.65
  -1   4   0  196.34    8.67
   1  -4   0  197.98    8.68
   1   4   0  180.22    8.67
  -1  -4   0  184.64    8.66
  -1   4   0  188.86    8.71
   1   4   0  192.90    8.66
   1  -4   0  175.69    8.68
   1  -4   0  184.65    8.68
  -1   4   0  188.34    8.69
  -1  -4   0  181.86    8.68
  -1  -4   0  179.49    8.68
   1   4   0  186.72    8.68
  -1  -4   0  184.30    8.69
  -1   4  -1   90.57    4.23
  -1   4  -1   93.45    4.28
  -1   4  -1   84.25    4.20
   1   4   1   92.44    4.21
  -1  -4  -1   97.85    4.23
  -1   4  -1   90.94    4.19
   1  -4   1   88.84    4.26
   1   4   1   92.52    4.25
   1  -4   1   90.24    4.25
  -1  -4  -1   94.65    4.23
  -1   4  -1   96.04    4.24
  -1  -4  -1   95.41    4.24
  -1  -4  -1   89.45    4.26
   1   4   1   91.60    4.25
  -1   4  -1   95.55    4.28
   1  -4   1   87.47    4.21
  -1  -4  -2   31.79    1.56
  -1  -4  -2   30.97    1.49
  -1  -4  -2   32.45    1.48
  -1   4  -2   32.41    1.53
  -1   4  -2   31.74    1.56
   1  -4   2   31.67    1.58
  -1  -4  -2   31.96    1.49
  -1   4  -2   33.67    1.54
   1   4   2   33.64    1.55
  -1   4  -2   31.44    1.56
   1   4   2   31.62    1.50
   1  -4   2   28.90    1.47
  -1   4  -2   32.99    1.55
  -1  -4  -3  105.87    5.21
   1  -4   3  105.08    5.24
   1  -4   3  110.13    5.24
   1   4   3  103.65    5.22
  -1   4  -3  114.58    5.19
   1   4   3  112.36    5.20
  -1   4  -3  107.58    5.19
  -1   4  -3  114.27    5.18
  -1  -4  -3  114.81    5.13
  -1   4  -3  108.54    5.19
  -1   4  -3  105.96    5.19
  -1   4  -4  219.97   10.72
  -1   4  -4  220.24   10.70
   1   4   4  227.60   10.77
   1  -4   4  235.05   10.82
   1  -4   4  235.69   10.80
  -1  -4  -4  238.64   10.67
  -1   4  -4  230.03   10.72
   1   4   4  230.53   10.74
   1  -4   5    5.32    0.53
   1   4   5    5.17    0.49
   1  -4   5    5.63    0.57
  -1  -4  -5    4.79    0.36
  -1   4  -5    5.11    0.43
   1   4   5    5.19    0.46
  -1   4  -5    4.40    0.42
  -1   4  -6    4.99    0.47
   1  -4   6    5.56    0.59
   1  -4   6    5.24    0.31
   1   4   6    5.80    0.50
  -1   4  -6    5.06    0.45
   1   4   6    5.26    0.35
  -1   4  -6    5.08    0.30
   1  -4   6    5.38    0.32
   1   4   6    4.94    0.32
   1   4   6    5.52    0.32
   1   4   6    4.84    0.32
  -1  -4  -6    5.10    0.55
  -1   4  -6    5.21    0.31
  -1   4  -6    5.65    0.47
   1   4   6    4.72    0.53
   1   4   7    2.61    0.23
  -1   4  -7    2.86    0.22
  -1  -4  -7    2.75    0.48
   1  -4   7    2.81    0.25
   1   4   7    3.03    0.25
  -1  -4  -7    3.07    0.23
  -1   4  -7    2.72    0.22
   1  -4   7    2.49    0.55
   1  -4   7    2.69    0.22
  -1   4  -7    3.76    0.39
   1   4   7    2.97    0.24
   1  -4   7    2.94    0.28
   1   4   7    2.86    0.23
   1  -4   8    0.87    0.22
   1   4   8    0.48    0.16
   1   4   8    0.63    0.15
   1  -4   8    0.65    0.14
   1   4   8    0.60    0.17
  -1  -4  -8    0.77    0.15
  -1   4  -8    0.67    0.15
  -1  -4  -8    0.60    0.16
   1  -4   8    0.61    0.18
   1   4   8    0.54    0.17
   1   4   9   -0.01    0.14
   1  -4   9   -0.05    0.14
  -1   4  -9   -0.02    0.12
  -1  -4  -9   -0.01    0.14
   1  -4   9    0.07    0.10
   1   4   9    0.08    0.14
  -1  -4  -9    0.12    0.12
   1   4   9    0.14    0.10
   1  -4   9    0.03    0.18
   1   4   9    0.11    0.14
  -1  -4 -10    1.61    0.14
   1   4  10    1.32    0.13
   1  -4  10    1.39    0.13
   1   4  10    1.56    0.13
  -1   4 -10    1.15    0.12
  -1  -4 -10    1.39    0.12
   1  -4  10    1.57    0.17
   1  -4  10    1.47    0.16
   1   4  10    1.51    0.14
  -1   5  10    0.26    0.09
  -1  -5  10    0.32    0.12
   1  -5 -10    0.36    0.12
  -1   5  10    0.25    0.11
  -1  -5  10    0.10    0.08
   1   5 -10    0.10    0.09
   1  -5 -10    0.34    0.10
  -1  -5  10    0.21    0.15
  -1   5  10    0.18    0.09
   1  -5  -9    8.33    0.45
   1   5  -9    8.25    0.45
  -1  -5   9    9.35    0.49
  -1   5   9    8.32    0.45
  -1  -5   9    9.13    0.47
  -1  -5   9    8.44    0.45
  -1   5   9    9.12    0.47
  -1   5   9    8.51    0.46
   1  -5  -9    8.79    0.46
   1   5  -9    8.10    0.44
  -1   5   8   21.99    1.08
  -1  -5   8   22.83    1.06
   1   5  -8   22.01    1.06
  -1  -5   8   21.87    1.10
  -1   5   8   22.32    1.08
  -1   5   8   22.58    1.07
   1  -5  -8   19.43    1.27
   1   5  -8   20.99    1.06
  -1  -5   8   21.82    1.07
  -1  -5   8   23.91    1.45
  -1  -5   8   22.52    1.08
  -1   5   8   21.22    1.07
   1   5  -8   21.20    1.05
  -1  -5   7   12.77    0.68
  -1   5   7   12.97    0.71
   1  -5  -7   14.97    0.94
   1   5  -7   13.42    0.68
  -1   5   7   13.97    0.70
  -1   5   7   13.62    0.69
  -1  -5   7   12.79    0.70
   1   5  -7   13.65    0.68
  -1   5   7   14.12    0.69
  -1  -5   7   16.29    1.08
   1   5  -6    3.24    0.36
  -1   5   6    3.06    0.22
  -1  -5   6    2.75    0.21
  -1   5   6    2.89    0.21
  -1   5   6    2.57    0.28
  -1   5   6    2.86    0.22
  -1   5   6    2.94    0.24
  -1   5   6    3.05    0.24
  -1  -5   6    3.31    0.44
   1  -5  -6    2.53    0.42
   1   5  -6    3.20    0.20
   1   5  -6    3.04    0.21
  -1   5   6    3.84    0.44
   1   5  -6    2.85    0.37
  -1  -5   6    2.55    0.33
   1   5  -5   17.24    0.91
   1   5  -5   15.96    0.94
  -1   5   5   16.75    0.98
   1  -5  -5   16.52    0.87
   1   5  -5   15.50    0.91
   1   5  -5   15.26    0.85
   1  -5  -5   16.24    0.96
   1  -5  -4  122.26    5.82
   1   5  -4  122.85    5.82
   1  -5  -4  129.22    5.78
  -1  -5   4  128.63    5.91
   1   5  -4  125.10    5.83
  -1  -5   4  123.87    5.82
   1   5  -4  116.60    5.78
   1   5  -4  123.03    5.79
  -1  -5   3    0.13    0.19
   1  -5  -3    0.13    0.13
   1   5  -3   -0.01    0.18
  -1  -5   3    0.12    0.24
   1   5  -3    0.10    0.17
   1   5  -3    0.12    0.15
   1   5  -3    0.12    0.19
   1  -5  -3    0.01    0.21
   1   5  -2   36.91    1.82
   1  -5  -2   36.68    1.77
   1   5  -2   37.96    1.78
   1   5  -2   36.78    1.79
   1   5  -2   38.31    1.82
  -1   5   2   39.98    1.84
  -1  -5   2   36.49    1.82
   1  -5  -2   35.97    1.82
   1   5  -2   36.99    1.83
  -1   5   1  656.77   32.02
   1   5  -1  681.73   31.99
  -1   5   1  702.61   32.04
   1   5  -1  710.42   32.03
   1   5  -1  701.75   32.06
   1   5  -1  682.99   32.03
  -1   5   1  683.67   32.05
   1   5  -1  703.39   31.99
   1  -5  -1  705.54   31.98
  -1   5   1  695.16   32.05
   1   5  -1  695.53   32.05
  -1   5   0   37.61    1.76
   1   5   0   36.95    1.77
   1   5   0   39.52    1.83
  -1   5   0   36.07    1.83
   1   5   0   37.47    1.76
  -1  -5   0   36.22    1.77
  -1   5   0   36.82    1.81
  -1  -5   0   38.20    1.81
   1   5   0   37.00    1.79
  -1   5   0   38.60    1.78
   1  -5   1  188.13    9.14
   1   5   1  193.75    9.14
  -1  -5  -1  204.38    9.16
  -1   5  -1  196.50    9.21
  -1   5  -1  199.87    9.15
  -1   5  -1  199.21    9.22
   1   5   1  194.29    9.19
   1   5   1  200.82    9.19
  -1  -5  -1  197.26    9.17
  -1   5  -1  204.51    9.18
   1  -5   1  206.24    9.20
   1  -5   2   18.72    1.05
  -1   5  -2   24.42    1.11
  -1  -5  -2   21.86    1.08
  -1   5  -2   23.06    1.16
   1   5   2   23.17    1.06
  -1   5  -2   23.53    1.16
   1   5   2   22.65    1.10
  -1  -5  -2   24.07    1.08
   1   5   2   24.33    1.15
  -1   5  -2   24.70    1.13
   1  -5   2   23.64    1.18
  -1   5  -3    6.54    0.47
  -1   5  -3    6.51    0.44
  -1  -5  -3    6.57    0.37
  -1   5  -3    6.69    0.46
  -1   5  -3    6.15    0.47
  -1   5  -3    6.76    0.46
   1   5   3    6.43    0.48
   1  -5   3    6.60    0.54
  -1  -5  -4    3.90    0.43
  -1   5  -4    3.70    0.35
  -1  -5  -4    4.50    0.28
   1  -5   4    3.96    0.48
   1  -5   4    3.46    0.45
  -1   5  -4    3.30    0.35
  -1   5  -4    3.90    0.34
   1   5   4    4.05    0.39
  -1   5  -4    4.01    0.36
   1  -5   5    0.39    0.35
  -1   5  -5    0.67    0.24
  -1   5  -5    0.44    0.23
   1  -5   5    0.24    0.38
  -1   5  -5    0.25    0.23
   1   5   5    0.86    0.28
   1  -5   6    0.61    0.41
   1   5   6    0.98    0.16
  -1   5  -6    1.17    0.14
   1  -5   6    0.87    0.41
  -1  -5  -6    0.51    0.40
  -1   5  -6    1.02    0.28
   1   5   6    0.73    0.15
   1  -5   6    0.83    0.16
  -1   5  -6    0.78    0.14
   1   5   6    0.97    0.15
   1   5   6    0.81    0.16
   1   5   6    0.97    0.21
  -1   5  -6    1.11    0.15
   1   5   7    5.66    0.43
   1   5   7    6.75    0.39
   1  -5   7    7.19    0.43
   1  -5   7    6.73    0.40
   1   5   7    6.77    0.40
   1   5   7    7.24    0.40
   1  -5   7    6.87    0.38
  -1   5  -7    6.80    0.39
  -1  -5  -7    7.27    0.67
   1   5   7    7.71    0.40
  -1   5  -7    6.74    0.38
  -1   5  -7    7.03    0.39
  -1  -5  -7    7.03    0.39
   1  -5   8    7.09    0.44
   1   5   8    6.74    0.39
   1  -5   8    7.09    0.41
   1   5   8    6.73    0.41
   1   5   8    7.15    0.40
  -1  -5  -8    7.24    0.40
  -1   5  -8    7.25    0.40
  -1   5  -8    7.04    0.40
  -1  -5  -8    7.83    0.41
   1   5   8    6.85    0.42
   1   5   8    7.92    0.40
   1  -5   8    7.19    0.39
   1   5   9    2.74    0.19
   1  -5   9    2.71    0.18
   1  -5   9    3.06    0.24
  -1   5  -9    2.66    0.20
  -1  -5  -9    3.22    0.21
  -1  -5  -9    3.01    0.20
  -1   5  -9    2.98    0.21
   1   5   9    2.74    0.21
   1  -5   9    2.86    0.22
   1  -5  10    1.42    0.12
   1   5  10    1.35    0.11
  -1   5 -10    1.34    0.13
  -1  -5 -10    1.50    0.11
   1  -5  10    1.87    0.17
   1  -5  10    1.72    0.16
  -1  -5 -10    1.75    0.13
   1   5  10    1.81    0.13
   1  -6 -10    0.23    0.11
  -1  -6  10    0.03    0.14
  -1  -6  10   -0.01    0.11
  -1   6  10    0.09    0.10
   1   6 -10    0.07    0.08
   1  -6 -10    0.08    0.09
  -1   6  10    0.08    0.09
   1  -6  -9    2.27    0.18
  -1  -6   9    2.46    0.22
  -1   6   9    1.77    0.18
  -1   6   9    1.66    0.17
  -1  -6   9    1.79    0.15
  -1   6   9    1.85    0.17
  -1   6   9    1.58    0.15
  -1  -6   9    2.35    0.19
   1  -6  -9    1.68    0.16
   1   6  -9    1.99    0.15
   1   6  -8   28.76    1.47
   1   6  -8   31.30    1.48
  -1   6   8   30.24    1.48
  -1  -6   8   31.76    1.50
  -1  -6   8   32.95    1.52
  -1   6   8   32.54    1.49
  -1   6   8   31.03    1.49
  -1  -6   8   31.10    1.48
   1   6  -8   30.96    1.48
  -1   6   8   30.77    1.50
  -1  -6   7   10.19    0.54
   1   6  -7   10.65    0.53
  -1  -6   7    9.87    0.55
  -1   6   7    9.68    0.54
  -1   6   7   10.95    0.55
   1   6  -7   12.23    0.73
  -1   6   7    9.56    0.58
  -1   6   7   10.51    0.55
   1  -6  -7    9.79    0.79
   1   6  -7    9.94    0.53
  -1  -6   6   36.67    1.89
  -1   6   6   34.54    1.64
  -1   6   6   34.77    1.62
  -1  -6   6   31.83    1.61
  -1   6   6   34.23    1.61
  -1   6   6   30.21    1.67
  -1   6   6   33.80    1.62
  -1  -6   6   33.43    1.78
  -1   6   6   34.31    1.65
   1  -6  -6   36.62    1.86
   1   6  -6   34.14    1.61
   1   6  -6   36.81    1.78
   1   6  -6   34.96    1.61
  -1  -6   5   23.88    1.36
   1   6  -5   22.70    1.22
   1   6  -5   23.15    1.25
  -1   6   5   22.71    1.28
   1   6  -5   21.22    1.21
   1   6  -5   22.67    1.21
   1   6  -4  120.08    5.61
   1  -6  -4  113.55    5.57
   1   6  -4  120.18    5.58
   1   6  -4  117.46    5.57
   1   6  -4  121.10    5.57
  -1  -6   4  115.59    5.68
  -1  -6   3  336.57   15.26
   1   6  -3  332.57   15.16
   1  -6  -3  321.07   15.11
   1  -6  -3  315.65   15.18
   1   6  -3  334.77   15.22
   1   6  -3  333.86   15.19
   1   6  -3  329.61   15.15
  -1  -6   3  324.07   15.18
   1   6  -2    0.66    0.14
   1   6  -2    0.71    0.07
   1   6  -2    0.51    0.23
   1  -6  -2    0.60    0.18
   1  -6  -2    0.65    0.13
   1   6  -2    0.81    0.20
  -1   6   2    0.71    0.22
   1   6  -2    0.62    0.22
   1   6  -2    0.70    0.11
  -1  -6   2    0.68    0.20
   1   6  -1   23.42    1.20
  -1   6   1   25.51    1.23
  -1   6   1   23.14    1.23
   1   6  -1   23.81    1.23
   1   6  -1   24.36    1.14
   1  -6  -1   24.49    1.14
  -1   6   1   23.71    1.23
   1   6  -1   23.63    1.24
   1   6  -1   23.42    1.14
  -1   6   0    0.07    0.12
   1   6   0    0.20    0.21
   1  -6   0    0.12    0.10
  -1   6   0    0.09    0.21
  -1  -6   0    0.12    0.10
   1   6   0   -0.01    0.11
   1   6   0    0.16    0.07
   1   6   0    0.24    0.15
  -1  -6   0    0.07    0.13
  -1   6   0    0.10    0.07
  -1   6  -1   11.14    0.56
  -1   6  -1   10.50    0.65
   1   6   1   10.62    0.62
   1   6   1   10.28    0.53
   1  -6   1    9.80    0.62
  -1   6  -1    9.86    0.64
  -1   6  -1   11.07    0.60
  -1  -6  -1   10.47    0.58
   1   6   1   11.16    0.63
  -1   6  -1   11.79    0.54
  -1   6  -2   25.30    0.96
  -1   6  -2   24.44    0.98
   1  -6   2   23.58    1.07
  -1  -6  -2   22.58    0.96
  -1   6  -2   25.36    1.08
   1   6   2   23.20    0.99
   1   6   2   24.83    1.03
  -1   6  -2   24.29    1.01
  -1  -6  -2   23.34    0.95
  -1   6  -2   24.64    1.06
  -1   6  -2   22.98    0.90
  -1   6  -2   20.52    0.90
  -1   6  -3   31.55    1.55
   1   6   3   31.40    1.57
  -1   6  -3   29.10    1.52
   1  -6   3   30.16    1.62
  -1  -6  -3   33.01    1.60
  -1   6  -3   30.35    1.59
  -1   6  -3   29.41    1.56
  -1   6  -4   13.54    0.84
   1   6   4   14.17    0.87
  -1   6  -4   14.08    0.84
   1  -6   4   15.26    0.97
   1  -6   4   16.57    0.98
  -1  -6  -4   15.96    0.92
  -1   6  -4   15.32    0.84
   1  -6   5    3.09    0.49
   1   6   5    2.09    0.22
   1   6   5    2.72    0.20
   1  -6   5    4.00    0.50
   1   6   5    2.80    0.25
   1   6   5    2.74    0.38
  -1   6  -5    2.57    0.32
   1   6   5    3.07    0.21
  -1   6  -5    2.21    0.31
  -1   6  -5    2.44    0.19
  -1   6  -5    2.59    0.33
  -1  -6  -5    2.65    0.43
   1   6   5    2.73    0.30
  -1   6  -5    2.75    0.19
   1   6   5    2.53    0.20
   1   6   6   27.04    1.29
   1  -6   6   26.00    1.29
   1   6   6   25.98    1.29
   1   6   6   24.92    1.32
   1  -6   6   25.98    1.30
   1  -6   6   29.18    1.62
   1  -6   6   24.58    1.61
   1   6   6   28.02    1.29
   1   6   6   27.91    1.30
  -1   6  -6   27.54    1.28
  -1   6  -6   26.40    1.28
  -1   6  -6   26.15    1.45
  -1   6  -6   26.28    1.28
   1   6   7    0.11    0.22
   1   6   7    0.12    0.17
   1   6   7    0.19    0.15
  -1   6  -7    0.11    0.14
  -1   6  -7    0.11    0.12
   1  -6   7    0.10    0.16
   1   6   7    0.21    0.15
  -1  -6  -7    0.19    0.14
  -1   6  -7    0.04    0.14
   1   6   7    0.38    0.16
   1  -6   7    0.10    0.20
  -1  -6  -7    0.49    0.38
   1   6   8    0.09    0.15
   1  -6   8    0.05    0.19
   1  -6   8   -0.10    0.15
   1   6   8    0.01    0.14
  -1  -6  -8   -0.01    0.13
  -1   6  -8    0.18    0.13
   1   6   8    0.03    0.15
   1   6   8    0.06    0.14
  -1  -6  -8    0.09    0.14
  -1   6  -8   -0.01    0.13
   1  -6   9    0.82    0.17
   1  -6   9    0.73    0.13
   1   6   9    0.74    0.13
  -1  -6  -9    0.77    0.12
  -1   6  -9    0.81    0.13
  -1   6  -9    0.59    0.12
  -1  -6  -9    0.64    0.13
   1   6   9    0.67    0.12
   1   6   9    0.54    0.14
   1   6  10    0.05    0.08
  -1  -6 -10    0.15    0.07
   1   6  10    0.07    0.07
   1  -6  10    0.04    0.10
  -1   6 -10    0.03    0.07
  -1  -7  10    2.07    0.14
  -1  -7  10    2.34    0.17
  -1   7  10    2.32    0.16
  -1   7  10    2.30    0.15
  -1   7  10    2.06    0.14
   1  -7 -10    1.99    0.14
  -1   7  10    2.02    0.14
   1  -7 -10    2.03    0.14
   1   7  -9    0.41    0.09
   1   7  -9    0.50    0.10
  -1  -7   9    0.39    0.17
   1  -7  -9    0.56    0.14
  -1   7   9    0.38    0.14
  -1   7   9    0.29    0.14
  -1   7   9    0.12    0.13
   1   7  -9    0.56    0.12
   1  -7  -9    0.18    0.12
  -1   7   9    0.45    0.13
  -1  -7   9    0.35    0.14
  -1  -7   8    0.41    0.12
  -1   7   8    0.25    0.14
  -1   7   8    0.30    0.15
  -1   7   8    0.26    0.17
   1   7  -8    0.31    0.13
  -1  -7   8    0.11    0.16
  -1   7   8    0.06    0.12
  -1   7   8    0.12    0.19
   1   7  -8    0.22    0.11
   1   7  -8    0.08    0.12
  -1  -7   8   -0.10    0.20
  -1   7   7   71.01    3.29
  -1  -7   7   67.58    3.29
   1   7  -7   70.25    3.28
  -1   7   7   66.50    3.32
   1   7  -7   78.58    3.48
  -1   7   7   67.96    3.28
  -1  -7   7   69.91    3.30
  -1   7   7   78.71    3.31
   1   7  -7   69.30    3.28
   1   7  -7   71.76    3.29
  -1  -7   7   72.62    3.58
   1   7  -7   68.05    3.28
   1  -7  -7   69.33    3.54
  -1   7   7   72.27    3.30
  -1  -7   6    1.33    0.42
  -1  -7   6    1.24    0.45
  -1   7   6    1.09    0.20
   1   7  -6    0.95    0.13
  -1   7   6    0.80    0.15
  -1   7   6    0.73    0.25
  -1   7   6    0.69    0.14
  -1   7   6    0.77    0.14
   1   7  -6    0.98    0.27
  -1   7   6    0.89    0.20
  -1   7   5   18.02    0.99
  -1   7   5   19.52    0.97
   1   7  -5   20.02    0.99
  -1   7   5   16.33    0.98
  -1  -7   5   20.99    1.24
  -1   7   5   19.73    0.97
   1   7  -5   21.22    1.11
  -1   7   5   19.79    1.15
   1   7  -5   21.77    1.12
   1   7  -5   20.32    1.08
  -1  -7   4   86.39    4.08
   1   7  -4   82.33    3.94
   1   7  -4   80.47    3.99
   1  -7  -4   90.56    4.03
   1   7  -4   83.31    3.95
   1   7  -4   78.19    3.90
  -1  -7   3   11.47    0.65
   1   7  -3   10.41    0.70
  -1  -7   3   11.97    0.75
   1   7  -3   10.79    0.67
   1   7  -3   10.84    0.57
   1   7  -3   10.73    0.54
   1  -7  -3   10.58    0.66
   1   7  -3   10.85    0.61
  -1  -7   2  103.63    5.00
   1   7  -2  104.31    5.03
   1   7  -2  108.70    4.93
   1   7  -2  106.19    5.05
   1  -7  -2  102.23    5.01
   1   7  -2  105.13    4.95
   1  -7  -2  105.41    4.96
   1   7  -2  107.16    5.00
  -1   7   2  106.23    5.02
   1   7  -1   27.28    1.22
   1  -7  -1   23.01    1.22
  -1   7   1   25.47    1.34
  -1   7   1   29.80    1.33
   1   7  -1   27.89    1.30
  -1   7   1   26.23    1.34
   1   7  -1   26.37    1.35
   1   7   0    1.20    0.27
  -1   7   0    0.81    0.25
  -1  -7   0    1.00    0.13
   1  -7   0    0.75    0.14
  -1  -7   0    1.12    0.17
   1   7   0    0.70    0.19
  -1   7   0    0.79    0.16
   1  -7   1    4.18    0.35
   1   7   1    4.27    0.35
  -1   7  -1    4.01    0.39
  -1   7  -1    3.86    0.37
  -1   7  -1    3.77    0.22
   1   7   1    4.43    0.36
  -1   7  -1    4.36    0.32
  -1  -7  -1    3.89    0.29
  -1   7  -1    4.04    0.26
  -1   7  -2  118.03    5.32
  -1   7  -2  111.82    5.41
   1   7   2  114.11    5.40
  -1   7  -2  115.27    5.37
  -1  -7  -2  117.35    5.33
  -1  -7  -2  108.83    5.34
   1   7   2  110.85    5.37
  -1   7  -2  110.55    5.43
   1  -7   2  114.73    5.43
  -1  -7  -3    0.02    0.27
  -1   7  -3    0.11    0.17
  -1   7  -3    0.32    0.13
  -1   7  -3    0.04    0.23
   1   7   3    0.14    0.23
  -1   7  -3   -0.03    0.20
  -1   7  -3    0.10    0.23
   1  -7   3    0.08    0.26
   1  -7   4   60.34    3.08
   1  -7   4   62.70    3.10
  -1   7  -4   61.83    2.94
  -1   7  -4   60.71    2.96
   1   7   4   58.27    2.98
  -1  -7  -4   65.91    3.03
  -1   7  -4   55.72    2.96
  -1   7  -5    3.16    0.22
   1   7   5    2.98    0.23
  -1  -7  -5    3.49    0.49
  -1   7  -5    3.29    0.22
   1   7   5    3.41    0.23
   1   7   5    3.03    0.29
   1  -7   5    3.57    0.53
   1   7   5    3.00    0.40
  -1   7  -5    3.50    0.37
   1   7   5    3.08    0.22
  -1   7  -5    3.73    0.36
   1   7   5    3.49    0.23
   1   7   5    2.80    0.32
  -1   7  -5    3.74    0.23
   1   7   5    3.64    0.25
   1  -7   5    3.13    0.53
   1   7   6    0.13    0.13
   1   7   6    0.21    0.22
   1   7   6    0.04    0.17
   1  -7   6    0.14    0.14
   1   7   6    0.14    0.13
  -1   7  -6    0.02    0.13
  -1   7  -6    0.08    0.13
   1   7   6    0.01    0.13
   1  -7   6   -0.01    0.17
   1  -7   6    0.05    0.42
   1  -7   6   -0.10    0.43
  -1   7  -6    0.01    0.13
   1  -7   7    1.67    0.22
   1   7   7    1.47    0.19
   1   7   7    1.50    0.26
  -1  -7  -7    1.43    0.43
   1   7   7    1.53    0.19
  -1   7  -7    1.36    0.16
  -1  -7  -7    1.45    0.16
  -1   7  -7    1.65    0.18
  -1   7  -7    1.60    0.17
   1   7   7    1.54    0.18
   1  -7   7    1.90    0.19
   1  -7   7    2.42    0.51
   1   7   7    1.48    0.20
   1  -7   8    0.93    0.15
   1   7   8    0.77    0.14
   1  -7   8    0.60    0.18
   1   7   8    0.68    0.16
  -1   7  -8    0.92    0.12
   1   7   8    0.52    0.15
  -1  -7  -8    1.08    0.14
  -1   7  -8    0.84    0.15
  -1   7  -8    0.78    0.14
  -1  -7  -8    1.11    0.16
   1   7   8    0.86    0.16
   1   7   8    0.94    0.16
   1   7   9    2.82    0.20
   1   7   9    3.11    0.20
  -1   7  -9    2.52    0.19
  -1  -7  -9    2.68    0.18
   1  -7   9    2.99    0.22
   1   7   9    2.79    0.19
  -1  -7  -9    3.00    0.19
   1  -7   9    2.99    0.19
   1   7  10    0.84    0.08
  -1   8  10    0.54    0.08
  -1   8  10    0.67    0.09
  -1  -8  10    0.57    0.10
   1  -8  -9    3.22    0.21
  -1  -8   9    3.45    0.24
  -1   8   9    3.68    0.22
   1   8  -9    2.51    0.18
  -1   8   9    3.26    0.22
   1   8  -9    3.09    0.19
   1  -8  -9    2.92    0.20
  -1  -8   9    3.31    0.21
  -1   8   9    2.79    0.20
   1   8  -9    3.11    0.19
  -1   8   9    2.76    0.22
  -1   8   8    1.97    0.19
   1   8  -8    2.10    0.17
  -1   8   8    1.86    0.21
  -1   8   8    1.88    0.18
  -1   8   8    1.54    0.25
  -1  -8   8    2.20    0.20
   1   8  -8    1.66    0.18
  -1  -8   8    2.43    0.24
  -1   8   7   35.05    1.68
   1   8  -7   34.53    1.67
   1  -8  -7   34.55    1.94
  -1   8   7   32.86    1.72
  -1   8   7   36.46    1.69
  -1  -8   7   33.88    1.97
  -1  -8   7   35.01    2.04
   1   8  -7   35.87    1.84
   1   8  -7   33.89    1.67
  -1   8   7   38.24    1.70
  -1  -8   7   35.39    1.68
   1   8  -7   35.66    1.68
  -1   8   6    0.54    0.16
  -1  -8   6    0.25    0.40
  -1   8   6    0.24    0.18
  -1   8   6    0.38    0.12
  -1   8   6    0.03    0.20
   1   8  -6    0.58    0.24
  -1   8   6    0.21    0.13
   1   8  -6    0.30    0.12
  -1   8   6    0.81    0.27
   1   8  -6    0.39    0.13
  -1  -8   6    0.47    0.15
  -1  -8   6    0.05    0.38
  -1   8   5    0.07    0.13
   1   8  -5    0.17    0.24
  -1  -8   5    0.13    0.35
  -1   8   5    0.19    0.21
  -1   8   5    0.96    0.31
   1   8  -5    0.19    0.22
  -1  -8   5    0.03    0.25
   1   8  -5    0.16    0.10
  -1   8   5   -0.11    0.16
  -1   8   5    0.19    0.10
  -1   8   5    0.14    0.17
   1   8  -5    0.23    0.18
   1   8  -5    0.17    0.20
  -1   8   5    0.02    0.10
   1   8  -5    0.27    0.12
  -1   8   5   -0.01    0.20
   1  -8  -5   -0.13    0.33
   1   8  -5    0.12    0.12
  -1  -8   4   29.24    1.72
   1  -8  -4   33.22    1.70
  -1   8   4   31.82    1.67
   1   8  -4   32.20    1.64
   1   8  -4   30.46    1.66
   1   8  -4   30.95    1.58
   1   8  -3   83.60    3.91
   1  -8  -3   79.31    3.96
   1   8  -3   83.14    4.02
  -1  -8   3   84.60    4.05
  -1  -8   2    9.04    0.59
   1   8  -2    9.79    0.48
   1  -8  -2    9.40    0.60
   1   8  -2   10.25    0.68
   1   8  -2    9.39    0.52
   1   8  -2   10.42    0.61
  -1   8   2    9.73    0.63
   1  -8  -2    9.79    0.55
  -1   8   1  276.64   13.14
  -1   8   1  291.43   13.13
   1   8  -1  281.69   13.10
  -1   8   1  275.31   13.14
   1  -8   0   49.03    2.39
  -1   8   0   48.27    2.36
   1   8   0   50.00    2.46
  -1  -8   0   52.38    2.43
  -1   8   0   48.97    2.46
  -1   8  -1    0.04    0.11
   1  -8   1    0.27    0.14
  -1   8  -1   -0.02    0.26
   1   8   1   -0.02    0.21
   1  -8   1    0.02    0.22
   1   8   1   -0.11    0.22
  -1   8  -1    0.21    0.19
  -1  -8  -1    0.14    0.13
  -1   8  -1    0.18    0.26
  -1   8  -2   32.90    1.56
  -1  -8  -2   30.99    1.60
  -1   8  -2   31.76    1.70
   1   8   2   31.08    1.64
  -1   8  -2   32.72    1.68
   1   8   2   32.76    1.67
  -1  -8  -2   34.12    1.58
  -1   8  -2   31.84    1.63
   1  -8   2   31.18    1.68
   1  -8   3    4.56    0.50
  -1   8  -3    4.04    0.46
  -1   8  -3    4.60    0.44
  -1  -8  -3    5.34    0.48
  -1   8  -3    5.51    0.34
  -1   8  -3    6.07    0.43
   1   8   3    5.16    0.44
   1   8   4    9.78    0.55
   1   8   4    9.16    0.59
   1  -8   4   11.40    0.81
   1  -8   4   10.20    0.83
   1   8   4   11.03    0.72
  -1   8  -4   10.73    0.67
  -1   8  -4    9.71    0.57
   1   8   4   10.06    0.57
  -1   8  -4   10.60    0.69
  -1   8  -4   10.52    0.58
  -1  -8  -4   12.00    0.78
  -1   8  -4   11.06    0.53
   1   8   5    4.58    0.27
   1   8   5    4.10    0.27
  -1   8  -5    4.76    0.26
  -1  -8  -5    5.23    0.55
   1  -8   5    4.47    0.60
  -1   8  -5    3.92    0.26
   1   8   5    4.32    0.28
  -1   8  -5    4.49    0.28
   1   8   5    4.31    0.34
   1   8   5    3.54    0.35
   1  -8   5    4.74    0.59
   1   8   5    4.53    0.29
  -1   8  -5    3.88    0.26
   1   8   5    3.62    0.25
   1   8   6   -0.06    0.13
  -1   8  -6    0.04    0.13
  -1   8  -6   -0.01    0.14
   1   8   6    0.05    0.14
  -1  -8  -6    0.36    0.40
   1  -8   6   -0.70    0.48
   1   8   6    0.07    0.22
   1   8   6    0.15    0.18
   1   8   6   -0.06    0.16
  -1   8  -6    0.06    0.12
   1  -8   6   -0.05    0.42
   1  -8   6    0.24    0.17
   1   8   6    0.10    0.12
   1   8   7    0.54    0.16
   1  -8   7    0.86    0.19
   1   8   7    0.47    0.15
   1   8   7    0.67    0.16
   1   8   7    0.70    0.14
   1  -8   7    0.61    0.14
   1   8   7    0.41    0.24
   1   8   7    0.74    0.18
  -1   8  -7    0.55    0.14
  -1   8  -7    0.59    0.13
  -1  -8  -7    0.65    0.15
  -1  -8  -7    0.64    0.13
  -1   8  -7    0.70    0.14
  -1   8  -7    0.48    0.14
   1   8   8    1.44    0.17
  -1  -8  -8    1.17    0.14
   1   8   8    1.32    0.17
   1   8   8    0.58    0.17
   1  -8   8    1.08    0.18
  -1   8  -8    0.99    0.12
   1   8   8    0.44    0.11
   1  -8   8    1.07    0.14
  -1  -8  -8    1.11    0.13
  -1   8  -8    1.06    0.14
   1   8   8    0.95    0.15
   1   8   9    1.66    0.15
   1   8   9    2.20    0.17
   1  -8   9    2.03    0.17
  -1  -8  -9    2.07    0.14
   1   8   9    2.15    0.16
  -1   8  -9    2.09    0.15
  -1  -9  10   -0.06    0.10
  -1   9   9    2.44    0.18
   1  -9  -9    2.69    0.15
   1   9  -9    2.40    0.15
  -1   9   9    2.90    0.17
   1  -9  -9    2.50    0.15
  -1  -9   9    2.76    0.15
  -1  -9   9    3.20    0.19
  -1   9   9    2.90    0.18
  -1   9   8    4.85    0.32
  -1   9   8    3.74    0.34
   1   9  -8    4.49    0.28
  -1   9   8    5.57    0.31
   1   9  -8    4.75    0.29
  -1  -9   8    5.40    0.30
   1   9  -8    5.68    0.30
  -1   9   8    5.69    0.32
  -1   9   8    4.21    0.29
  -1  -9   8    5.05    0.32
  -1   9   7    0.46    0.13
   1   9  -7    0.20    0.14
  -1  -9   7    0.49    0.15
   1   9  -7    0.23    0.12
  -1   9   7    0.51    0.24
  -1   9   7    0.41    0.14
   1   9  -7    0.44    0.12
  -1   9   7    0.40    0.18
  -1   9   7    0.57    0.16
  -1  -9   7    0.59    0.19
  -1   9   6    0.24    0.12
  -1   9   6    0.15    0.26
   1   9  -6    0.30    0.12
  -1   9   6    0.39    0.17
   1   9  -6    0.33    0.13
  -1  -9   6    0.46    0.40
  -1   9   6    0.24    0.19
   1   9  -6    0.32    0.14
  -1   9   6    0.44    0.22
   1   9  -6    0.33    0.13
  -1  -9   6    0.05    0.41
   1   9  -6    0.09    0.21
  -1   9   6    0.29    0.12
  -1  -9   6    0.39    0.15
   1   9  -6    0.43    0.14
  -1   9   5    1.22    0.25
   1   9  -5    1.36    0.14
  -1   9   5    1.29    0.18
  -1  -9   5    2.05    0.47
   1   9  -5    1.69    0.33
   1   9  -5    1.48    0.16
  -1   9   5    1.20    0.14
   1  -9  -5    1.07    0.38
  -1   9   5    1.34    0.26
   1   9  -5    1.73    0.17
   1   9  -5    1.67    0.26
   1   9  -5    1.29    0.17
   1   9  -5    1.73    0.23
  -1   9   5    1.75    0.23
  -1   9   5    1.10    0.14
  -1  -9   5    1.69    0.44
  -1   9   4    4.34    0.37
   1   9  -4    5.48    0.47
  -1   9   4    5.62    0.51
   1  -9  -4    5.82    0.55
   1   9  -4    5.27    0.32
  -1   9   4    5.43    0.38
  -1   9   4    4.74    0.38
   1   9  -4    6.27    0.36
  -1   9   4    5.72    0.36
   1   9  -4    5.84    0.41
  -1   9   4    5.91    0.34
   1   9  -4    5.10    0.32
   1   9  -4    6.08    0.53
   1   9  -4    5.46    0.35
  -1  -9   4    5.83    0.60
  -1   9   4    5.37    0.33
   1   9  -3    8.72    0.68
  -1  -9   3    9.18    0.70
   1   9  -3    9.41    0.53
   1  -9  -3    8.98    0.62
  -1  -9   2    5.21    0.49
   1  -9  -2    5.37    0.43
   1   9  -2    5.34    0.49
   1   9  -2    5.49    0.43
  -1   9   2    6.62    0.49
  -1  -9   2    5.05    0.41
  -1   9   1  141.96    7.02
  -1  -9   1  158.15    7.03
  -1   9   1  150.64    7.00
   1   9  -1  147.97    6.97
  -1  -9   1  142.79    6.98
  -1   9   0    1.59    0.35
   1   9   0    1.91    0.35
   1  -9   0    1.79    0.20
  -1  -9   0    2.54    0.26
  -1   9   0    2.36    0.36
  -1   9  -1   69.62    3.35
  -1   9  -1   62.86    3.20
   1   9   1   69.51    3.33
  -1   9  -1   66.90    3.37
  -1  -9  -1   75.60    3.29
  -1   9  -1   66.09    3.28
   1  -9   1   72.56    3.31
  -1   9  -2    5.17    0.47
   1   9   2    4.76    0.44
  -1   9  -2    5.62    0.43
  -1   9  -2    4.10    0.49
   1   9   2    5.39    0.43
   1  -9   2    5.59    0.48
  -1  -9  -3    8.99    0.63
  -1   9  -3    7.73    0.59
  -1   9  -3    7.93    0.55
   1   9   3    8.13    0.59
   1  -9   3    7.66    0.72
   1  -9   3    6.24    0.62
  -1   9  -3    7.13    0.61
   1   9   4   11.60    0.65
   1   9   4   12.62    0.65
  -1   9  -4   12.99    0.64
   1   9   4   13.45    0.63
  -1   9  -4   12.99    0.79
   1   9   4   13.27    0.85
  -1   9  -4   12.02    0.65
   1   9   4   11.34    0.70
   1   9   4   11.55    0.66
  -1  -9  -4   16.47    0.93
  -1   9  -4   12.08    0.66
   1   9   4   12.83    0.69
  -1   9  -4   12.92    0.63
  -1   9  -4   12.89    0.82
   1  -9   4   12.87    0.94
   1  -9   4   14.21    0.99
   1   9   4   11.61    0.70
  -1   9  -4   13.54    0.65
   1   9   5    9.84    0.57
   1   9   5    9.14    0.52
  -1  -9  -5   10.21    0.79
   1   9   5    8.78    0.51
   1   9   5   10.46    0.52
  -1   9  -5    9.88    0.51
  -1   9  -5    9.56    0.50
   1   9   5    9.17    0.51
  -1   9  -5    9.90    0.50
   1  -9   5    9.56    0.86
   1  -9   5   10.20    0.85
   1   9   6   16.24    0.79
   1   9   6   15.30    0.77
  -1   9  -6   16.68    0.79
   1   9   6   13.39    0.84
   1   9   6   14.77    0.80
  -1  -9  -6   16.82    1.10
   1   9   6   17.57    0.80
  -1   9  -6   15.69    0.79
  -1   9  -6   15.44    0.78
  -1   9  -6   15.13    0.78
   1   9   6   15.78    0.81
   1  -9   6   16.61    0.81
   1  -9   6   16.94    1.19
   1  -9   6   16.70    1.16
   1   9   7    2.21    0.20
   1   9   7    2.77    0.21
  -1  -9  -7    2.51    0.19
  -1   9  -7    2.50    0.20
  -1  -9  -7    2.58    0.18
  -1   9  -7    2.48    0.19
   1   9   7    2.86    0.22
   1  -9   7    2.62    0.23
  -1   9  -7    2.64    0.20
   1   9   7    2.13    0.30
   1   9   7    2.61    0.23
  -1   9  -8    0.29    0.11
   1  -9   8    0.27    0.15
   1   9   8    0.04    0.15
   1   9   8    0.21    0.14
   1   9   8    0.14    0.12
   1   9   8    0.12    0.15
   1   9   8    0.21    0.14
  -1  -9  -8    0.19    0.10
  -1   9  -8    0.17    0.11
   1   9   9    0.62    0.11
  -1   9  -9    0.56    0.08
   1   9   9    0.74    0.10
   1   9   9    0.67    0.12
   1  -9   9    0.56    0.10
   1   9   9    0.74    0.12
  -1  10   9    2.32    0.17
  -1  10   9    2.31    0.16
  -1 -10   9    2.49    0.15
  -1  10   8    1.33    0.18
  -1  10   8    1.34    0.22
   1  10  -8    1.70    0.15
   1 -10  -8    1.66    0.14
  -1  10   8    1.52    0.18
   1 -10  -8    1.64    0.14
   1  10  -8    1.13    0.14
  -1  10   8    1.56    0.16
  -1 -10   8    1.90    0.17
   1  10  -7   11.26    0.62
  -1  10   7   14.28    0.66
  -1  10   7   11.17    0.63
  -1  10   7   13.18    0.65
  -1  10   7   10.96    0.69
  -1  10   7   12.00    0.65
  -1  10   7   13.57    0.64
  -1 -10   7   13.81    0.66
   1  10  -7   12.07    0.63
  -1  10   7   12.95    0.66
   1  10  -7   12.65    0.65
  -1  10   7   14.27    0.65
  -1  10   6    3.59    0.27
  -1  10   6    4.37    0.40
   1  10  -6    4.45    0.26
  -1  10   6    4.56    0.31
   1  10  -6    4.77    0.28
  -1  10   6    3.75    0.27
   1  10  -6    4.14    0.28
  -1 -10   6    4.58    0.61
  -1 -10   6    3.97    0.59
   1 -10  -6    4.39    0.56
  -1  10   6    5.08    0.30
   1  10  -6    4.79    0.29
   1  10  -6    4.64    0.29
  -1  10   6    5.27    0.31
  -1  10   6    4.67    0.36
   1  10  -6    5.30    0.29
  -1  10   5    0.10    0.21
   1  10  -5    0.14    0.19
  -1  10   5    0.25    0.10
  -1  10   5    0.14    0.24
  -1  10   5    0.05    0.14
  -1  10   5    0.09    0.17
  -1  10   5    0.35    0.14
   1  10  -5    0.50    0.29
  -1 -10   5    0.67    0.41
  -1  10   5    0.12    0.24
  -1  10   5    0.27    0.18
   1  10  -5    0.08    0.14
   1  10  -5    0.21    0.14
  -1  10   5    0.16    0.15
  -1  10   5    0.18    0.16
   1 -10  -5    0.20    0.36
   1  10  -5    0.14    0.14
  -1 -10   5    0.25    0.43
   1  10  -5    0.11    0.14
   1  10  -5    0.24    0.14
   1  10  -4   19.80    1.19
  -1 -10   4   21.86    1.27
  -1  10   4   16.97    1.01
  -1  10   4   19.68    0.98
  -1  10   4   16.44    1.00
   1  10  -4   21.17    0.97
  -1  10   4   18.23    1.01
   1  10  -4   19.29    0.97
   1  10  -4   18.52    1.00
   1  10  -4   18.45    0.99
   1  10  -4   19.93    0.96
  -1  10   4   20.37    0.96
   1 -10  -4   22.76    1.24
  -1  10   4   20.47    0.96
  -1  10   4   21.11    0.96
  -1  10   4   19.89    0.97
   1  10  -4   18.39    0.97
   1  10  -3   33.36    1.69
  -1  10   3   35.24    1.68
   1  10  -3   38.08    1.93
  -1 -10   3   40.22    1.96
  -1  10   3   34.72    1.72
  -1  10   3   35.11    1.72
  -1  10   3   31.01    1.70
   1  10  -3   35.95    1.69
  -1  10   3   36.35    1.72
  -1  10   3   34.83    1.69
   1  10  -3   34.42    1.69
   1  10  -3   36.22    1.71
  -1  10   3   37.69    1.71
  -1  10   3   37.76    1.67
  -1 -10   3   40.14    1.92
   1  10  -3   32.05    1.68
   1  10  -3   36.91    1.68
   1  10  -3   34.61    1.70
  -1 -10   2    0.45    0.27
   1 -10  -2    0.26    0.22
   1  10  -2   -0.16    0.32
   1  10  -2    0.49    0.24
  -1  10   2    0.30    0.27
  -1 -10   2    0.06    0.26
  -1 -10   1    1.62    0.23
   1 -10  -1    1.49    0.26
  -1 -10   1    2.14    0.34
   1  10  -1    1.59    0.27
  -1  10   1    1.59    0.34
  -1 -10   0    6.80    0.47
  -1  10   0    5.35    0.54
   1  10   0    6.05    0.55
  -1  10  -1    0.51    0.28
  -1 -10  -1    0.49    0.15
  -1  10  -1    0.69    0.24
   1  10   1    0.64    0.27
  -1  10  -1    0.68    0.32
   1 -10   1    0.59    0.25
   1  10   2  101.09    5.20
  -1  10  -2  107.51    5.29
   1  10   2  111.30    5.23
  -1  10  -2  106.76    5.19
   1 -10   2  107.53    5.24
  -1  10  -2  108.12    5.26
  -1 -10  -2  120.92    5.25
   1  10   3   18.42    0.93
  -1  10  -3   17.54    0.93
   1  10   3   18.32    0.89
   1  10   3   16.36    0.94
  -1  10  -3   17.97    0.89
   1  10   3   18.16    0.91
   1  10   3   20.41    0.90
  -1  10  -3   19.31    0.90
  -1  10  -3   17.12    1.13
  -1  10  -3   22.59    0.92
  -1  10  -3   16.89    0.91
   1  10   3   16.98    0.94
   1  10   3   16.60    0.91
   1  10   3   16.51    0.94
   1  10   3   18.94    0.89
  -1  10  -3   18.42    0.90
  -1  10  -3   17.29    1.09
   1  10   3   17.24    0.89
  -1  10  -3   18.21    0.90
  -1  10  -3   16.32    0.91
   1 -10   3   21.20    1.27
   1 -10   3   18.66    1.15
  -1 -10  -3   21.44    1.14
  -1  10  -3   20.58    1.06
   1  10   3   19.62    1.10
  -1  10  -4    0.42    0.15
   1  10   4    0.03    0.23
  -1  10  -4    0.45    0.14
  -1  10  -4    0.26    0.14
   1  10   4    0.40    0.11
   1  10   4    0.35    0.17
  -1 -10  -4    0.85    0.40
  -1  10  -4    0.32    0.15
   1 -10   4    0.26    0.37
  -1  10  -4    0.44    0.16
   1  10   4    0.58    0.15
   1  10   4    0.32    0.14
  -1  10  -4    0.32    0.13
  -1  10  -5    6.81    0.37
   1  10   5    6.49    0.37
  -1  10  -5    5.78    0.36
  -1  10  -5    6.12    0.35
   1  10   5    5.63    0.37
   1  10   5    6.48    0.37
  -1  10  -5    5.93    0.36
   1  10   5    5.83    0.38
   1  10   5    5.99    0.37
   1  10   5    5.51    0.42
   1 -10   5    6.73    0.74
  -1 -10  -5    6.21    0.66
  -1  10  -5    5.74    0.35
   1  10   5    5.69    0.35
   1  10   6   16.36    0.77
   1  10   6   13.68    0.82
  -1  10  -6   14.40    0.75
  -1  10  -6   15.66    0.76
   1  10   6   15.99    0.77
   1  10   6   14.08    0.77
   1  10   6   15.37    0.75
   1  10   6   15.78    0.77
  -1  10  -6   14.71    0.76
  -1  10  -6   14.52    0.75
   1  10   7    0.56    0.13
  -1  10  -7    0.62    0.13
   1  10   7    0.64    0.17
   1  10   7    0.79    0.18
   1 -10   7    0.96    0.16
   1  10   7    0.76    0.17
  -1  10  -7    0.69    0.14
  -1  10  -7    0.79    0.15
   1  10   7    0.70    0.16
   1  10   7    0.71    0.17
   1  10   7    0.98    0.25
  -1  10  -7    0.76    0.15
   1  10   7    0.80    0.18
   1  10   8    0.19    0.13
   1 -10   8   -0.04    0.11
  -1  10  -8    0.14    0.10
   1  10   8   -0.06    0.14
   1  10   8    0.08    0.12
   1  10   8   -0.07    0.14
  -1  10  -8    0.06    0.10
   1  10   9    0.31    0.09
   1  10   9    0.30    0.10
   1  10   9    0.40    0.10
   1 -10   9    0.38    0.12
   1  11  -9    1.39    0.11
  -1  11   9    1.73    0.13
  -1  11   9    1.38    0.10
  -1  11   9    1.70    0.14
  -1  11   8    0.24    0.15
   1  11  -8    0.17    0.11
  -1  11   8    0.33    0.13
   1 -11  -8    0.19    0.09
   1  11  -8    0.27    0.12
  -1  11   8    0.25    0.13
  -1  11   8    0.39    0.21
  -1  11   8    0.38    0.15
   1  11  -7    3.21    0.21
  -1  11   7    3.31    0.21
   1  11  -7    3.29    0.20
  -1  11   7    3.62    0.22
  -1  11   7    3.03    0.30
   1  11  -7    3.42    0.22
  -1  11   7    2.88    0.23
  -1  11   6    0.32    0.14
  -1  11   6    0.39    0.19
   1  11  -6    0.66    0.14
   1  11  -6    0.33    0.14
  -1  11   6    0.52    0.18
  -1  11   6   -0.01    0.25
   1  11  -6    0.73    0.17
  -1  11   6    0.64    0.18
  -1  11   6    0.51    0.17
  -1  11   6    0.49    0.28
  -1  11   6    0.43    0.15
   1  11  -6    0.68    0.14
  -1  11   5    8.49    0.46
  -1  11   5    8.09    0.49
   1  11  -5    8.67    0.69
  -1 -11   5   10.17    0.81
  -1 -11   5    9.24    0.83
  -1  11   5    7.83    0.50
   1  11  -5    8.40    0.46
   1  11  -5    8.80    0.47
  -1  11   5    7.73    0.55
  -1  11   5    8.41    0.46
   1 -11  -5   10.42    0.78
   1  11  -5    7.93    0.48
   1  11  -5    7.77    0.52
  -1  11   5    8.95    0.53
  -1  11   5    9.41    0.47
   1  11  -5    8.69    0.47
  -1  11   5    8.27    0.47
  -1  11   5    8.87    0.47
  -1  11   4   19.16    0.94
  -1  11   4   18.77    0.96
   1  11  -4   19.19    1.20
  -1 -11   4   20.46    1.25
  -1  11   4   17.61    1.00
  -1  11   4   17.79    0.96
  -1  11   4   15.15    0.98
   1  11  -4   19.39    0.94
   1  11  -4   18.05    0.95
  -1  11   4   17.45    1.00
   1  11  -4   17.58    0.95
   1 -11  -4   22.48    1.24
  -1  11   4   19.03    0.94
   1  11  -4   18.42    0.98
   1  11  -4   20.14    0.95
   1  11  -4   19.96    0.94
  -1  11   4   19.87    0.94
  -1  11   4   18.19    1.00
  -1  11   4   22.48    0.94
  -1  11   4   19.77    0.94
  -1  11   3    8.68    0.44
   1  11  -3    7.75    0.47
   1  11  -3    8.03    0.48
  -1  11   3    7.83    0.43
   1  11  -3    8.58    0.45
  -1  11   3    7.48    0.44
   1  11  -3    9.08    0.71
  -1 -11   3    8.68    0.70
   1  11  -3    8.65    0.45
  -1  11   3    6.90    0.49
   1  11  -3    8.32    0.46
  -1  11   3    7.85    0.51
   1  11  -3    9.35    0.45
  -1  11   3    7.70    0.46
   1  11  -3    8.36    0.49
  -1  11   3    8.65    0.48
  -1  11   3    8.40    0.44
   1  11  -3    7.05    0.46
  -1  11   3    8.60    0.44
  -1  11   3    7.95    0.44
   1  11  -3    8.36    0.44
  -1  11   3    7.91    0.50
   1  11  -2   36.08    1.80
  -1  11   2   37.28    1.80
   1  11  -2   40.24    1.79
   1  11  -2   41.10    1.80
  -1  11   2   36.62    1.82
   1  11  -2   37.69    1.80
  -1 -11   2   39.07    2.01
   1  11  -2   35.59    1.79
  -1  11   2   38.02    1.78
  -1  11   2   39.13    1.83
   1  11  -2   36.73    1.81
  -1  11   2   37.52    1.82
  -1  11   2   35.34    1.79
   1  11  -2   39.49    1.79
   1  11  -2   40.88    2.07
   1 -11  -2   38.05    1.97
  -1  11   2   37.74    1.78
   1  11  -2   34.35    1.79
   1  11  -2   38.48    1.78
  -1 -11   2   41.73    2.04
   1  11  -2   39.33    1.95
  -1  11   2   38.05    1.81
   1  11  -2   38.03    1.82
   1  11  -1    0.49    0.15
   1  11  -1    0.64    0.14
  -1 -11   1    0.57    0.27
  -1  11   1    0.77    0.17
  -1  11   1    0.57    0.17
   1 -11  -1    0.84    0.21
  -1 -11   1    0.73    0.21
  -1 -11   1    0.59    0.29
   1  11  -1    0.66    0.13
   1  11  -1    0.43    0.14
   1  11  -1    0.69    0.16
   1  11  -1    0.59    0.15
   1  11  -1    0.63    0.14
  -1  11   0    0.44    0.17
  -1  11   0    0.54    0.16
   1  11   0    0.60    0.14
  -1 -11   0    1.04    0.22
  -1  11   0    0.67    0.14
  -1  11   0    0.60    0.34
   1  11   0    0.78    0.33
  -1  11   0    0.76    0.15
   1  11   0    1.25    0.15
  -1  11  -1    0.56    0.16
   1  11   1    0.61    0.19
   1  11   1    1.34    0.34
  -1  11  -1    0.75    0.36
  -1  11  -1    0.75    0.17
  -1  11  -1    0.84    0.17
   1  11   1    0.30    0.17
   1  11   1    0.33    0.19
   1  11   1    0.67    0.14
   1  11   1    0.55    0.15
  -1  11  -1    0.24    0.28
   1  11   1    0.91    0.14
  -1  11  -1    0.46    0.14
   1  11   1    0.67    0.14
  -1  11  -1    0.55    0.13
   1  11   2   15.42    0.78
  -1  11  -2   14.29    0.77
   1  11   2   14.89    0.74
   1  11   2   13.26    0.78
   1  11   2   15.23    0.75
  -1  11  -2   14.06    0.75
   1  11   2   14.15    0.76
  -1  11  -2   15.56    0.75
  -1  11  -2   15.51    1.02
   1  11   2   13.36    0.91
  -1  11  -2   15.35    0.76
   1 -11   2   19.14    1.13
   1 -11   2   14.53    0.94
  -1  11  -2   13.63    0.74
  -1  11  -2   14.65    0.74
   1  11   2   14.14    0.74
   1  11   2   14.40    0.79
   1  11   2   14.53    0.79
  -1  11  -2   18.43    0.77
  -1  11  -2   18.46    0.77
   1  11   2   14.33    0.74
  -1  11  -2   13.73    0.74
  -1  11  -2   13.71    0.89
  -1 -11  -2   16.54    0.96
  -1  11  -2   14.30    0.76
  -1  11  -2   14.37    0.77
   1  11   2   13.88    0.73
  -1  11  -2   14.95    0.75
   1  11   2   16.24    0.76
  -1  11  -2   16.32    0.76
   1  11   2   14.14    0.79
  -1  11  -2   15.85    0.98
   1  11   3   21.50    1.12
  -1  11  -3   20.38    1.12
  -1  11  -3   20.94    1.14
   1  11   3   21.76    1.14
  -1  11  -3   25.90    1.12
   1  11   3   20.45    1.15
  -1  11  -3   22.27    1.12
   1  11   3   20.92    1.10
  -1  11  -3   22.75    1.11
   1  11   3   23.61    1.12
   1  11   3   19.74    1.15
  -1  11  -3   28.00    1.13
  -1  11  -3   28.03    1.13
   1  11   3   20.82    1.15
   1  11   3   22.63    1.10
   1 -11   3   22.85    1.36
   1 -11   3   25.08    1.48
  -1 -11  -3   26.09    1.37
  -1  11  -3   21.53    1.10
   1  11   3   22.67    1.10
  -1  11  -3   21.67    1.09
   1  11   3   23.63    1.11
  -1  11  -4    4.20    0.28
  -1  11  -4    3.29    0.29
  -1  11  -4    5.34    0.30
  -1 -11  -4    3.77    0.54
   1  11   4    3.67    0.28
  -1  11  -4    4.29    0.27
  -1  11  -4    3.34    0.28
  -1  11  -4    3.84    0.26
   1  11   4    3.78    0.36
   1  11   4    3.84    0.31
   1  11   4    4.47    0.29
   1 -11   4    3.80    0.54
   1  11   4    4.20    0.28
   1  11   4    4.29    0.28
  -1  11  -5    2.17    0.23
  -1 -11  -5    3.13    0.50
  -1  11  -5    3.43    0.24
  -1  11  -5    2.56    0.22
   1  11   5    2.56    0.31
  -1  11  -5    2.29    0.21
  -1  11  -5    3.05    0.22
   1  11   5    2.56    0.24
   1  11   5    2.53    0.34
   1  11   5    3.10    0.24
   1  11   5    2.59    0.26
   1 -11   5    2.81    0.59
   1 -11   5    2.79    0.50
   1  11   5    2.71    0.23
  -1  11  -5    2.53    0.23
  -1  11  -6    0.31    0.13
   1  11   6   -0.02    0.26
   1  11   6    0.35    0.17
   1  11   6    0.24    0.18
  -1  11  -6    0.33    0.15
  -1  11  -6    0.28    0.14
   1  11   6    0.25    0.16
   1  11   6    0.01    0.16
   1  11   6    0.37    0.20
  -1  11  -6    0.16    0.15
  -1  11  -6    0.21    0.15
  -1  11  -6    0.21    0.13
   1  11   7    0.95    0.17
   1  11   7    0.88    0.17
  -1  11  -7    0.71    0.12
   1  11   7    0.78    0.17
   1  11   7    1.20    0.15
   1  11   7    1.08    0.16
   1  11   7    1.07    0.17
  -1  11  -7    1.11    0.15
   1  11   7    0.79    0.25
   1  11   8    0.01    0.12
   1  11   8   -0.17    0.13
   1  11   8    0.17    0.13
   1  11   8    0.03    0.09
  -1  11  -8    0.05    0.09
   1  11   9    1.66    0.11
  -1  12   9    4.19    0.21
  -1  12   9    3.89    0.21
  -1  12   8    0.04    0.10
  -1  12   8    0.05    0.13
  -1  12   8    0.04    0.12
   1  12  -8   -0.10    0.11
   1  12  -7    7.48    0.39
  -1  12   7    7.20    0.41
   1  12  -7    7.32    0.40
  -1  12   7    6.75    0.41
  -1  12   7    6.93    0.46
  -1  12   7    7.93    0.40
   1  12  -7    6.82    0.40
  -1  12   7    7.34    0.39
  -1  12   6    1.15    0.14
  -1  12   6    0.85    0.20
   1  12  -6    0.51    0.16
   1  12  -6    0.06    0.10
  -1  12   6    0.91    0.17
   1  12  -6    0.95    0.15
  -1  12   6    0.66    0.29
   1  12  -6    0.44    0.16
   1  12  -6    0.96    0.16
  -1  12   6    0.98    0.17
  -1  12   6    0.80    0.17
  -1  12   6    0.85    0.16
  -1  12   6    0.97    0.24
  -1  12   5   -0.18    0.17
   1 -12  -5    0.04    0.39
  -1  12   5   -0.09    0.15
  -1  12   5    0.05    0.18
  -1  12   5   -0.04    0.13
   1  12  -5    0.09    0.14
   1  12  -5    0.11    0.15
  -1 -12   5   -0.88    0.51
  -1  12   5    0.07    0.28
  -1 -12   5   -0.54    0.39
   1  12  -5    0.04    0.16
  -1  12   5   -0.06    0.15
   1  12  -5    0.12    0.21
  -1  12   5   -0.23    0.24
   1  12  -5   -0.19    0.16
  -1  12   5   -0.07    0.16
  -1  12   4    1.56    0.24
  -1  12   4    1.48    0.18
  -1  12   4    2.02    0.28
  -1  12   4    1.14    0.18
  -1  12   4    1.28    0.22
  -1  12   4    1.14    0.17
   1  12  -4    1.55    0.19
   1  12  -4    1.64    0.41
  -1 -12   4    2.16    0.56
  -1  12   4    1.30    0.28
   1  12  -4    1.47    0.19
   1  12  -4    1.49    0.19
  -1  12   4    1.93    0.30
  -1  12   4    1.56    0.29
  -1  12   4    1.25    0.20
   1 -12  -4    1.79    0.43
  -1  12   4    1.75    0.19
   1  12  -4    1.43    0.20
   1  12  -4    1.28    0.18
  -1 -12   4    1.70    0.43
   1  12  -4    1.61    0.24
   1  12  -4    1.81    0.19
  -1  12   4    1.84    0.18
   1  12  -3    8.83    0.53
  -1  12   3   10.08    0.50
  -1 -12   3   10.45    0.80
   1  12  -3    9.75    0.52
  -1  12   3    8.53    0.51
   1  12  -3   10.34    0.51
   1  12  -3    9.62    0.79
   1  12  -3    9.17    0.52
  -1  12   3    8.56    0.57
   1  12  -3    9.96    0.53
  -1  12   3    9.69    0.50
   1  12  -3   10.16    0.52
  -1  12   3    8.56    0.50
  -1  12   3    8.46    0.49
   1  12  -3    8.45    0.53
   1  12  -3    9.75    0.50
  -1  12   3    9.41    0.50
  -1  12   3   10.21    0.55
   1  12  -3    9.78    0.56
  -1  12   3   10.44    0.51
  -1  12   3    9.96    0.57
  -1  12   2    4.67    0.29
   1  12  -2    4.58    0.32
  -1  12   2    4.44    0.31
   1  12  -2    5.26    0.30
   1  12  -2    5.13    0.57
  -1  12   2    4.84    0.29
   1  12  -2    4.92    0.32
  -1  12   2    4.98    0.36
  -1  12   2    4.16    0.30
  -1  12   2    4.43    0.37
   1  12  -2    5.46    0.32
  -1  12   2    5.39    0.37
  -1  12   2    4.42    0.29
   1  12  -2    4.58    0.32
  -1  12   2    5.17    0.30
   1  12  -2    4.55    0.32
  -1  12   2    5.17    0.30
   1  12  -2    4.82    0.29
  -1  12   2    4.77    0.35
  -1  12   2    4.99    0.33
   1  12  -2    5.43    0.35
  -1 -12   2    5.05    0.50
   1  12  -2    5.04    0.34
  -1  12   2    4.27    0.30
   1  12  -2    5.14    0.31
   1  12  -1    5.91    0.36
  -1  12   1    6.11    0.37
   1  12  -1    6.40    0.35
  -1  12   1    6.30    0.36
   1  12  -1    6.24    0.62
   1  12  -1    6.41    0.40
   1  12  -1    6.39    0.38
  -1  12   1    6.17    0.37
   1  12  -1    6.41    0.38
  -1  12   1    6.41    0.36
   1  12  -1    6.52    0.40
  -1  12   1    6.35    0.38
  -1  12   1    5.75    0.37
   1  12  -1    6.40    0.37
  -1  12   1    6.12    0.36
   1  12  -1    6.66    0.37
   1  12  -1    6.23    0.37
  -1  12   1    6.18    0.36
  -1  12   1    6.72    0.40
   1  12  -1    6.19    0.39
  -1  12   1    6.56    0.38
   1  12  -1    6.44    0.39
  -1  12   1    6.58    0.37
  -1  12   1    6.95    0.41
   1  12  -1    6.25    0.39
  -1  12   1    6.31    0.41
   1  12  -1    6.89    0.39
  -1  12   0   12.01    0.63
   1  12   0   11.88    0.63
  -1  12   0   12.12    0.62
   1  12   0   11.73    0.62
  -1  12   0   11.60    0.61
   1  12   0   12.48    0.61
  -1  12   0   12.21    0.62
   1  12   0   13.65    0.90
  -1  12   0   13.08    0.65
   1  12   0   12.12    0.65
  -1  12   0   11.73    0.63
   1  12   0   12.16    0.63
   1  12   0   11.57    0.62
   1  12   0   12.67    0.65
  -1  12   0   12.11    0.64
  -1  12   0   11.73    0.63
   1  12   0   12.36    0.65
   1  12   0   11.83    0.65
  -1  12   0   13.04    0.65
  -1  12   0   13.20    0.66
  -1  12   0   11.25    0.61
   1  12   0   11.25    0.62
   1  12   0   12.34    0.63
  -1  12   0   12.00    0.64
  -1  12   0   11.82    0.62
   1  12   0   12.51    0.63
   1  12   0   12.13    0.64
  -1  12   0   12.09    0.64
   1  12   0   11.63    0.60
   1 -12   0   11.62    0.85
  -1 -12   0   14.43    0.82
   1 -12   0   14.91    0.84
   1  12   1    2.33    0.19
   1  12   1    2.46    0.23
   1  12   1    2.49    0.21
  -1  12  -1    2.44    0.21
   1  12   1    2.49    0.23
  -1  12  -1    2.51    0.21
   1  12   1    2.82    0.42
   1  12   1    2.12    0.27
  -1  12  -1    2.34    0.23
   1  12   1    1.93    0.19
   1  12   1    2.10    0.22
  -1  12  -1    2.38    0.23
  -1 -12  -1    3.18    0.36
  -1  12  -1    2.21    0.22
   1  12   1    2.67    0.21
   1  12   1    2.50    0.20
  -1  12  -1    2.35    0.20
   1 -12   1    2.73    0.48
  -1  12  -1    1.75    0.23
   1  12   1    2.28    0.22
   1  12   1    2.18    0.19
  -1  12  -1    2.55    0.24
  -1  12  -1    2.83    0.23
   1  12   1    2.16    0.26
   1  12   1    2.38    0.26
  -1  12  -1    2.14    0.20
   1  12   1    2.53    0.21
  -1  12  -1    1.98    0.18
   1  12   2   32.13    1.45
  -1  12  -2   27.99    1.45
   1  12   2   29.62    1.46
  -1  12  -2   31.90    1.45
   1  12   2   27.38    1.49
  -1  12  -2   34.67    1.47
   1  12   2   29.40    1.47
  -1  12  -2   29.53    1.48
   1  12   2   27.87    1.49
  -1  12  -2   30.55    1.47
  -1 -12  -2   34.13    1.68
  -1  12  -2   33.77    1.47
   1  12   2   29.62    1.50
  -1  12  -2   35.51    1.48
  -1  12  -2   28.54    1.48
   1  12   2   32.44    1.47
  -1  12  -2   31.74    1.46
   1  12   2   25.93    1.43
   1  12   2   29.36    1.45
   1  12   2   30.11    1.45
   1  12   2   28.95    1.44
  -1  12  -2   28.83    1.44
   1  12   2   27.25    1.48
   1 -12   2   35.26    1.85
   1  12   2   30.44    1.44
   1 -12   3    0.76    0.47
   1  12   3    0.81    0.17
   1  12   3    0.83    0.24
  -1  12  -3    0.54    0.13
   1  12   3    0.46    0.19
   1  12   3    0.78    0.17
   1  12   3    0.65    0.17
  -1  12  -3    0.79    0.19
  -1  12  -3    0.73    0.18
  -1  12  -3    0.56    0.20
   1  12   3    0.66    0.21
  -1 -12  -3    0.73    0.37
  -1  12  -3    0.34    0.16
  -1  12  -3    0.80    0.17
   1  12   3    0.69    0.25
  -1  12  -3    0.90    0.17
  -1  12  -3    1.07    0.18
   1  12   3    0.57    0.25
  -1  12  -3    0.68    0.16
   1  12   3    0.71    0.16
   1  12   3    0.87    0.16
   1  12   3    0.96    0.16
   1  12   4    0.69    0.18
   1  12   4    1.11    0.27
  -1  12  -4    0.81    0.14
   1  12   4    0.77    0.17
   1  12   4    0.97    0.22
  -1  12  -4    0.98    0.18
  -1  12  -4    0.87    0.17
  -1  12  -4    0.97    0.19
  -1  12  -4    0.77    0.19
  -1  12  -4    1.04    0.18
  -1  12  -4    0.89    0.17
  -1 -12  -4    0.48    0.41
   1 -12   4    0.52    0.51
  -1  12  -4    0.94    0.16
   1  12   4    1.20    0.26
   1  12   4    0.81    0.18
   1  12   4    0.81    0.17
   1 -12   4    1.35    0.41
  -1  12  -5    4.63    0.30
   1  12   5    4.34    0.31
   1  12   5    4.57    0.39
  -1  12  -5    5.47    0.31
  -1  12  -5    4.85    0.31
   1  12   5    4.83    0.31
   1  12   5    4.76    0.31
  -1  12  -5    3.93    0.28
   1  12   5    4.28    0.33
  -1  12  -5    4.98    0.31
  -1  12  -5    4.14    0.30
  -1  12  -5    5.06    0.32
   1  12   6    1.09    0.19
  -1  12  -6    1.10    0.17
  -1  12  -6    1.55    0.17
  -1  12  -6    0.91    0.13
   1  12   6    1.30    0.18
  -1  12  -6    1.26    0.17
  -1  12  -6    1.34    0.15
   1  12   6    1.54    0.17
   1  12   6    1.57    0.22
   1  12   6    1.06    0.27
   1  12   7    0.07    0.15
   1  12   7    0.02    0.15
   1  12   7    0.01    0.12
  -1  12  -7    0.02    0.12
   1  12   7    0.20    0.14
   1  12   7    0.00    0.14
   1  12   8    2.16    0.17
  -1  12  -8    1.67    0.13
   1  12   8    2.37    0.16
   1  12   8    2.20    0.16
   1 -12   8    2.21    0.15
   1  13  -8    0.05    0.10
  -1  13   8    0.13    0.10
  -1  13   7    3.81    0.24
  -1  13   7    3.53    0.26
   1  13  -7    3.97    0.24
   1  13  -7    3.30    0.22
  -1  13   7    3.24    0.25
  -1  13   7    3.95    0.24
  -1  13   7    3.24    0.31
  -1  13   7    3.81    0.23
   1  13  -7    3.29    0.23
  -1  13   6   -0.07    0.15
  -1  13   6   -0.07    0.15
   1  13  -6    0.17    0.13
  -1  13   6    0.08    0.15
  -1  13   6    0.29    0.24
   1  13  -6    0.07    0.15
  -1  13   6    0.05    0.18
  -1  13   6    0.16    0.14
   1  13  -6   -0.08    0.13
   1  13  -5    2.50    0.21
  -1  13   5    2.11    0.32
   1  13  -5    2.57    0.23
   1  13  -5    2.65    0.22
  -1  13   5    2.47    0.22
  -1  13   5    2.22    0.21
  -1  13   5    2.81    0.22
   1  13  -5    2.41    0.22
   1  13  -5    2.26    0.23
  -1  13   5    2.83    0.26
  -1  13   5    2.60    0.22
  -1  13   5    2.02    0.34
  -1  13   5    2.33    0.20
  -1  13   4    3.87    0.27
  -1  13   4    3.61    0.36
  -1  13   4    3.97    0.25
  -1  13   4    3.78    0.30
   1  13  -4    4.25    0.28
   1  13  -4    4.13    0.28
   1  13  -4    3.92    0.29
  -1  13   4    3.88    0.27
   1  13  -4    3.21    0.29
  -1  13   4    3.62    0.33
   1  13  -4    3.78    0.33
  -1 -13   4    4.22    0.64
   1  13  -4    3.82    0.27
  -1  13   4    4.08    0.27
  -1  13   4    3.21    0.26
   1  13  -4    3.80    0.28
  -1  13   4    3.36    0.38
  -1  13   3    4.35    0.36
  -1  13   3    4.08    0.28
  -1  13   3    3.81    0.31
   1  13  -3    4.65    0.29
   1  13  -3    3.76    0.52
  -1  13   3    4.69    0.29
   1  13  -3    4.68    0.31
  -1  13   3    4.63    0.39
   1  13  -3    4.86    0.32
   1 -13  -3    4.45    0.53
   1  13  -3    4.29    0.31
  -1  13   3    4.27    0.28
   1  13  -3    4.45    0.30
  -1  13   3    4.22    0.29
   1  13  -3    3.74    0.33
  -1  13   3    4.62    0.34
  -1  13   3    3.83    0.29
  -1  13   3    3.85    0.27
  -1  13   3    4.26    0.29
   1  13  -3    4.66    0.28
  -1  13   2    0.44    0.14
  -1  13   2    0.55    0.14
   1  13  -2    0.34    0.17
  -1  13   2    0.20    0.17
   1  13  -2    0.48    0.14
  -1  13   2    0.20    0.12
  -1  13   2    0.34    0.13
   1  13  -2    0.41    0.18
  -1  13   2    0.09    0.23
  -1  13   2    0.28    0.14
   1  13  -2    0.50    0.35
   1  13  -2    0.39    0.19
  -1  13   2    0.32    0.15
   1  13  -2    0.43    0.19
  -1  13   2    0.26    0.18
   1  13  -2    0.11    0.11
   1  13  -2    0.45    0.18
   1  13  -2    0.27    0.17
  -1  13   2    0.26    0.24
  -1  13   2    0.71    0.23
  -1  13   2    0.17    0.20
  -1  13   2    0.24    0.15
   1  13  -2    0.04    0.16
  -1  13   2    0.18    0.14
   1  13  -2    0.32    0.19
   1  13  -1    0.04    0.13
  -1  13   1    0.14    0.14
   1  13  -1   -0.05    0.16
  -1  13   1    0.05    0.14
  -1  13   1   -0.04    0.18
   1  13  -1   -0.19    0.20
   1  13  -1   -0.08    0.17
  -1  13   1    0.12    0.15
   1 -13  -1   -0.22    0.28
   1  13  -1    0.22    0.37
   1  13  -1   -0.03    0.15
  -1  13   1    0.04    0.14
   1  13  -1    0.11    0.16
  -1  13   1    0.10    0.20
  -1  13   1    0.07    0.21
   1  13  -1    0.27    0.18
   1  13  -1   -0.19    0.17
  -1  13   1    0.01    0.15
   1  13  -1    0.01    0.16
  -1  13   1    0.24    0.15
  -1  13   1   -0.04    0.15
   1  13  -1    0.13    0.18
   1  13  -1    0.03    0.17
  -1  13   1   -0.14    0.16
   1  13  -1   -0.06    0.15
  -1  13   1    0.01    0.14
   1  13  -1    0.42    0.15
  -1  13   1    0.02    0.14
   1  13   0    4.43    0.32
  -1  13   0    4.25    0.30
  -1  13   0    4.66    0.30
   1  13   0    4.55    0.31
   1  13   0    4.41    0.28
  -1  13   0    4.62    0.30
   1 -13   0    4.97    0.53
  -1  13   0    5.67    0.36
   1  13   0    4.98    0.36
  -1  13   0    4.89    0.33
   1  13   0    4.78    0.32
   1  13   0    4.53    0.31
  -1  13   0    4.65    0.30
   1  13   0    4.87    0.56
  -1  13   0    4.96    0.32
   1  13   0    4.79    0.32
   1  13   0    4.42    0.31
  -1  13   0    4.75    0.30
  -1  13   0    4.51    0.32
  -1  13   0    5.19    0.35
  -1  13   0    5.57    0.36
   1  13   0    5.41    0.35
   1  13   0    4.88    0.35
  -1  13   0    5.29    0.34
   1  13   0    5.32    0.34
  -1  13   0    4.34    0.32
   1  13   0    4.73    0.31
   1  13   0    5.41    0.33
  -1  13   0    4.61    0.32
   1  13   1   10.83    0.61
  -1  13  -1   11.50    0.60
  -1  13  -1   11.25    0.63
   1  13   1   10.06    0.59
   1  13   1   12.74    0.62
  -1  13  -1   11.67    0.59
   1  13   1   11.20    0.60
   1  13   1   10.58    0.62
   1  13   1   11.27    0.65
  -1  13  -1   12.40    0.63
  -1  13  -1   11.18    0.62
   1  13   1   11.48    0.60
  -1  13  -1   12.83    0.64
   1  13   1   11.58    0.64
   1  13   1   11.26    0.65
  -1  13  -1   12.64    0.63
   1  13   1   11.47    0.85
  -1  13  -1   10.65    0.59
   1  13   1   10.74    0.60
   1  13   1   11.48    0.63
   1 -13   1   12.30    0.94
  -1  13  -1   11.11    0.60
   1  13   1   12.72    0.61
   1  13   1   11.42    0.59
  -1  13  -1   11.66    0.62
   1  13   1   11.94    0.61
  -1  13  -1   10.09    0.61
   1  13   2   17.48    0.84
   1  13   2   16.03    0.85
  -1  13  -2   16.86    0.84
  -1  13  -2   16.00    0.87
  -1  13  -2   17.41    0.85
   1  13   2   17.80    0.85
  -1  13  -2   15.93    0.87
  -1  13  -2   18.43    0.86
   1  13   2   14.11    0.88
  -1  13  -2   16.18    0.86
   1  13   2   15.23    0.88
  -1  13  -2   19.16    0.86
  -1  13  -2   18.65    0.85
   1  13   2   15.46    0.89
   1  13   2   16.98    0.83
   1  13   2   14.93    0.86
   1 -13   2   18.84    1.23
   1  13   2   15.28    0.87
   1  13   2   16.34    0.83
  -1 -13  -2   17.67    1.05
   1  13   2   15.89    0.83
   1  13   2   15.85    0.83
  -1  13  -2   15.86    0.82
  -1  13  -3    6.30    0.37
  -1  13  -3    6.28    0.35
   1  13   3    4.78    0.33
   1  13   3    5.48    0.43
  -1  13  -3    5.72    0.36
   1 -13   3    6.09    0.71
  -1  13  -3    6.62    0.37
  -1  13  -3    5.59    0.36
   1  13   3    5.44    0.35
  -1  13  -3    5.59    0.37
   1  13   3    5.38    0.43
   1  13   3    5.91    0.35
   1  13   3    4.82    0.40
  -1  13  -3    4.83    0.38
   1  13   3    5.30    0.35
   1  13   3    5.45    0.41
   1  13   3    5.41    0.35
  -1  13  -3    5.36    0.37
  -1 -13  -3    5.04    0.56
  -1  13  -3    5.50    0.34
   1  13   3    6.15    0.35
  -1  13  -4    5.31    0.35
  -1  13  -4    4.89    0.35
  -1  13  -4    5.75    0.35
  -1  13  -4    5.38    0.35
   1  13   4    5.12    0.37
   1  13   4    5.33    0.40
  -1  13  -4    5.47    0.34
   1  13   4    4.42    0.32
   1  13   4    4.46    0.41
  -1  13  -4    6.35    0.35
   1  13   4    5.84    0.34
   1  13   4    6.01    0.35
   1  13   4    5.66    0.34
  -1  13  -4    4.82    0.33
  -1  13  -5    1.52    0.18
  -1  13  -5    1.91    0.19
   1  13   5    1.62    0.20
  -1  13  -5    1.80    0.18
   1  13   5    1.35    0.18
   1  13   5    1.93    0.24
   1  13   5    2.05    0.18
  -1  13  -5    2.13    0.20
  -1  13  -5    1.90    0.18
   1  13   5    1.94    0.20
  -1  13  -6   10.15    0.52
  -1  13  -6   10.28    0.52
   1  13   6   10.82    0.52
   1  13   6   10.00    0.55
   1  13   6    9.87    0.60
  -1  13  -6    8.46    0.51
  -1  13  -6   10.32    0.53
   1  13   6   10.99    0.53
   1  13   7    0.20    0.12
   1  13   7    0.15    0.14
  -1  13  -7    0.08    0.11
   1  13   8    0.32    0.09
   1  13   8    0.27    0.07
   1  13   8    0.26    0.09
   1  14  -8   -0.09    0.07
  -1  14   8   -0.08    0.08
  -1  14   7   -0.03    0.16
   1  14  -7    0.18    0.12
  -1  14   7    0.07    0.12
  -1  14   7    0.09    0.11
   1  14  -7    0.15    0.10
  -1  14   7    0.05    0.19
  -1  14   6    2.93    0.22
  -1  14   6    2.80    0.22
   1  14  -6    3.08    0.22
  -1  14   6    3.66    0.23
  -1  14   6    3.33    0.26
   1  14  -6    3.26    0.23
  -1  14   6    3.40    0.31
  -1  14   6    3.38    0.23
   1  14  -5    0.06    0.10
   1  14  -5    0.22    0.15
  -1  14   5    0.34    0.15
   1  14  -5    0.40    0.16
  -1  14   5    0.11    0.15
   1  14  -5    0.45    0.16
  -1  14   5   -0.05    0.25
  -1  14   5    0.22    0.14
   1  14  -5    0.14    0.15
  -1  14   5    0.17    0.20
  -1  14   5    0.07    0.14
   1  14  -5    0.17    0.14
  -1  14   4    0.20    0.13
  -1  14   4    0.06    0.20
   1  14  -4    0.07    0.15
   1  14  -4    0.11    0.16
  -1  14   4    0.09    0.14
   1  14  -4   -0.10    0.16
   1  14  -4    0.10    0.17
  -1  14   4    0.26    0.15
   1  14  -4    0.37    0.21
  -1  14   4    0.07    0.22
   1  14  -4    0.23    0.14
  -1  14   4   -0.07    0.15
  -1  14   4   -0.33    0.29
  -1  14   4    0.25    0.13
  -1  14   4   -0.09    0.25
   1  14  -4   -0.06    0.17
  -1  14   3    2.33    0.21
  -1  14   3    2.49    0.26
   1  14  -3    2.83    0.23
  -1 -14   3    1.45    0.56
  -1  14   3    2.89    0.33
   1  14  -3    2.79    0.25
   1  14  -3    2.66    0.26
  -1  14   3    2.62    0.27
   1  14  -3    3.16    0.28
  -1  14   3    3.03    0.24
   1  14  -3    2.52    0.25
   1  14  -3    2.77    0.23
  -1  14   3    2.56    0.32
   1  14  -3    2.73    0.21
  -1  14   3    2.70    0.23
  -1  14   3    2.89    0.30
  -1  14   3    2.74    0.21
   1 -14  -3    2.96    0.46
  -1  14   2    0.16    0.21
  -1  14   2    0.23    0.16
  -1  14   2    0.21    0.15
   1  14  -2    0.21    0.18
  -1  14   2    0.15    0.17
   1  14  -2    0.07    0.14
  -1  14   2    0.10    0.13
   1  14  -2   -0.03    0.20
  -1  14   2    0.27    0.26
   1  14  -2    0.12    0.18
  -1  14   2    0.27    0.12
  -1  14   2    0.33    0.15
   1  14  -2    0.09    0.37
   1  14  -2    0.22    0.20
  -1  14   2    0.19    0.15
  -1  14   2    0.08    0.18
   1  14  -2   -0.01    0.18
   1  14  -2    0.26    0.16
  -1  14   2    0.07    0.17
  -1  14   2    0.15    0.12
  -1  14   2    0.05    0.24
  -1  14   2    0.25    0.23
   1  14  -2   -0.01    0.17
   1 -14  -2    0.43    0.31
   1  14  -2    0.01    0.17
   1  14  -2   -0.01    0.12
  -1  14   1   -0.01    0.16
  -1  14   1    0.09    0.15
   1  14  -1    0.14    0.18
   1  14  -1    0.33    0.16
   1  14  -1    0.14    0.13
  -1  14   1    0.22    0.14
  -1  14   1   -0.01    0.14
   1  14  -1    0.42    0.18
   1  14  -1    0.18    0.17
   1  14  -1    0.06    0.20
   1  14  -1    0.32    0.18
  -1  14   1    0.31    0.16
   1  14  -1    0.42    0.35
  -1  14   1    0.04    0.22
   1  14  -1    0.45    0.20
   1  14  -1    0.02    0.17
  -1  14   1    0.12    0.24
   1  14  -1    0.09    0.17
  -1  14   1    0.05    0.15
  -1  14   1    0.25    0.16
   1  14  -1    0.07    0.18
   1  14  -1    0.23    0.19
  -1  14   1    0.46    0.17
  -1  14   1    0.29    0.16
  -1  14   1    0.25    0.19
   1  14  -1    0.17    0.15
  -1  14   1    0.38    0.16
   1  14   0    6.28    0.43
  -1  14   0    6.36    0.42
  -1  14   0    6.16    0.38
   1  14   0    6.39    0.40
   1  14   0    6.22    0.37
  -1  14   0    6.36    0.40
   1  14   0    6.09    0.38
  -1  14   0    6.38    0.39
  -1  14   0    6.21    0.39
   1  14   0    6.51    0.39
  -1  14   0    5.60    0.38
   1  14   0    6.61    0.39
   1  14   0    6.13    0.38
  -1  14   0    5.90    0.37
  -1  14   0    5.73    0.36
   1  14   0    5.73    0.35
   1  14   0    6.68    0.39
  -1  14   0    5.74    0.37
  -1  14   0    6.04    0.36
   1  14   0    6.56    0.37
  -1  14   0    6.57    0.41
   1  14   0    6.23    0.40
  -1  14   0    7.00    0.43
   1  14   0    6.17    0.42
  -1  14   0    5.57    0.36
   1  14   0    6.05    0.38
  -1  14  -1    0.40    0.17
   1  14   1    0.02    0.18
   1  14   1    0.14    0.18
   1  14   1    0.28    0.18
   1  14   1    0.30    0.17
  -1  14  -1    0.20    0.16
   1  14   1    0.15    0.17
  -1  14  -1    0.43    0.19
   1  14   1    0.25    0.25
  -1  14  -1    0.34    0.21
  -1  14  -1    0.22    0.19
   1  14   1    0.07    0.14
   1 -14   1   -0.05    0.42
  -1  14  -1    0.34    0.16
   1  14   1    0.15    0.14
  -1  14  -1    0.37    0.18
   1  14   1    0.13    0.17
  -1  14  -1    0.13    0.18
   1  14   1    0.15    0.24
   1  14   1   -0.18    0.22
  -1  14  -1    0.26    0.21
  -1  14  -1    0.25    0.17
   1  14   1   -0.02    0.16
  -1  14  -1    0.07    0.16
   1  14   1    0.18    0.14
   1  14   2   32.07    1.61
  -1  14  -2   33.82    1.60
   1  14   2   30.57    1.62
   1  14   2   34.66    1.60
   1  14   2   31.31    1.63
   1  14   2   31.05    1.64
  -1  14  -2   35.80    1.62
  -1  14  -2   33.29    1.62
   1  14   2   31.58    1.64
   1  14   2   31.39    1.64
  -1  14  -2   37.11    1.62
  -1  14  -2   34.84    1.61
   1  14   2   32.49    1.59
   1  14   2   33.96    1.59
  -1  14  -2   31.52    1.62
   1  14   2   34.41    1.59
   1  14   2   34.80    1.60
   1  14   2   29.29    1.57
   1  14   2   35.32    1.61
  -1  14  -2   34.27    1.61
  -1  14  -2   31.80    1.62
   1 -14   2   35.06    1.99
  -1  14  -3    1.89    0.21
   1  14   3    2.51    0.21
   1  14   3    1.94    0.21
  -1  14  -3    1.86    0.23
   1  14   3    1.93    0.21
  -1  14  -3    1.62    0.24
   1  14   3    1.36    0.25
  -1  14  -3    1.97    0.21
   1  14   3    2.06    0.21
   1  14   3    1.53    0.26
  -1  14  -3    1.97    0.22
   1  14   3    1.56    0.29
   1  14   3    2.14    0.31
  -1  14  -3    1.76    0.19
  -1  14  -3    2.00    0.24
   1  14   3    2.00    0.19
  -1  14  -4    0.06    0.15
   1  14   4   -0.24    0.24
   1  14   4   -0.22    0.15
   1  14   4   -0.08    0.22
   1  14   4   -0.09    0.16
  -1  14  -4    0.03    0.17
   1  14   4   -0.08    0.17
  -1  14  -4    0.01    0.17
  -1  14  -4    0.01    0.16
   1  14   4    0.11    0.16
   1  14   5    0.37    0.15
   1  14   5    0.70    0.22
   1  14   5    0.14    0.16
  -1  14  -5    0.26    0.14
   1  14   5    0.34    0.16
  -1  14  -5    0.15    0.14
  -1  14  -5    0.13    0.15
  -1  14  -5    0.27    0.15
   1  14   6    7.65    0.39
  -1  14  -6    6.32    0.37
   1  14   6    6.58    0.45
   1  14   6    7.44    0.41
  -1  14  -6    6.98    0.38
   1  14   6    7.30    0.38
  -1  14  -7    0.05    0.10
   1  14   7   -0.15    0.10
  -1  15   7   -0.07    0.09
   1  15  -7    0.02    0.10
   1  15  -7   -0.03    0.07
  -1  15   7    0.10    0.10
  -1  15   7    0.01    0.11
   1  15  -6    0.68    0.12
  -1  15   6    0.76    0.13
   1  15  -6    0.58    0.13
  -1  15   6    0.67    0.18
  -1  15   6    0.58    0.13
  -1  15   5    3.68    0.33
  -1  15   5    3.98    0.26
   1  15  -5    4.05    0.27
   1  15  -5    3.62    0.27
  -1  15   5    3.58    0.30
  -1  15   5    4.02    0.25
   1  15  -5    3.95    0.27
  -1  15   5    4.10    0.25
  -1  15   5    3.40    0.34
   1  15  -4    0.14    0.17
  -1  15   4    0.23    0.15
   1  15  -4    0.17    0.17
   1  15  -4    0.06    0.16
  -1  15   4    0.13    0.23
  -1  15   4    0.32    0.21
  -1  15   4    0.16    0.14
   1  15  -4    0.04    0.15
  -1  15   4    0.14    0.14
   1  15  -4    0.08    0.13
   1  15  -4    0.05    0.15
   1  15  -3    3.37    0.26
  -1  15   3    3.77    0.33
  -1  15   3    4.20    0.28
  -1  15   3    3.83    0.23
   1  15  -3    3.62    0.26
  -1  15   3    3.57    0.26
   1  15  -3    3.60    0.27
  -1  15   3    4.45    0.23
   1  15  -3    4.11    0.23
  -1  15   3    3.77    0.20
  -1  15   3    3.79    0.31
   1  15  -3    3.89    0.25
  -1  15   3    3.62    0.33
   1  15  -2    7.59    0.45
  -1  15   2    7.19    0.50
  -1  15   2    7.25    0.42
  -1  15   2    8.23    0.50
  -1  15   2    6.32    0.41
  -1  15   2    7.56    0.42
  -1  15   2    7.10    0.44
  -1  15   2    7.22    0.41
   1  15  -2    7.50    0.44
  -1  15   2    7.80    0.41
  -1  15   2    7.33    0.46
   1  15  -2    7.90    0.46
   1  15  -2    7.00    0.42
  -1  15   2    7.58    0.44
   1  15  -2    8.24    0.44
   1  15  -2    8.08    0.47
  -1  15   2    7.02    0.42
  -1  15   2    7.11    0.50
   1  15  -2    6.93    0.44
   1  15  -1    1.00    0.16
  -1  15   1    1.15    0.16
   1  15  -1    1.37    0.21
   1  15  -1    0.86    0.23
   1  15  -1    1.21    0.22
  -1  15   1    1.39    0.19
  -1  15   1    1.16    0.19
   1  15  -1    1.20    0.21
   1  15  -1    1.32    0.20
  -1  15   1    1.31    0.17
   1  15  -1    1.37    0.20
  -1  15   1    1.07    0.18
  -1  15   1    1.14    0.18
   1  15  -1    1.03    0.19
  -1  15   1    1.16    0.18
   1  15  -1    0.95    0.20
  -1  15   1    1.33    0.18
   1  15  -1    1.02    0.20
  -1  15   1    1.13    0.17
  -1  15   1    1.12    0.19
  -1  15   1    1.19    0.25
   1  15  -1    1.53    0.23
  -1  15   1    1.83    0.28
   1  15  -1    0.93    0.19
  -1  15   1    1.29    0.21
  -1  15   0    2.66    0.29
   1  15   0    2.40    0.30
   1  15   0    2.93    0.27
   1  15   0    2.21    0.22
  -1  15   0    2.37    0.24
  -1  15   0    2.24    0.23
   1  15   0    2.73    0.23
  -1  15   0    2.24    0.24
  -1  15   0    2.44    0.22
   1  15   0    2.24    0.23
  -1  15   0    2.43    0.21
   1  15   0    2.48    0.23
  -1  15   0    2.33    0.23
   1  15   0    2.60    0.23
  -1  15   0    2.53    0.22
   1  15   0    3.05    0.23
   1  15   0    2.29    0.24
  -1  15   0    2.37    0.21
  -1  15   0    2.16    0.22
   1  15   0    2.33    0.26
  -1  15   0    2.28    0.26
  -1  15   0    2.36    0.29
   1  15   0    2.17    0.28
   1  15   0    2.47    0.24
   1  15   1    5.30    0.42
  -1  15  -1    5.88    0.40
   1  15   1    5.61    0.35
   1  15   1    5.28    0.40
  -1  15  -1    5.50    0.38
   1  15   1    5.64    0.34
  -1  15  -1    5.73    0.37
   1  15   1    5.76    0.34
   1  15   1    6.01    0.36
  -1  15  -1    5.59    0.36
   1  15   1    5.41    0.32
   1  15   1    5.60    0.37
  -1  15  -1    4.90    0.35
  -1  15  -1    5.69    0.38
   1  15   1    5.13    0.34
   1  15   1    6.23    0.37
  -1  15  -1    5.35    0.35
   1  15   1    5.12    0.35
   1  15   1    5.64    0.36
  -1  15  -1    6.48    0.39
  -1  15  -1    6.05    0.38
   1  15   1    5.30    0.41
   1  15   2   -0.04    0.25
  -1  15  -2   -0.15    0.20
   1  15   2    0.01    0.14
  -1  15  -2   -0.05    0.19
   1  15   2    0.16    0.17
   1  15   2   -0.02    0.17
   1  15   2    0.10    0.10
  -1  15  -2   -0.21    0.17
   1  15   2   -0.16    0.20
   1  15   2    0.01    0.19
   1  15   2   -0.09    0.21
   1  15   2   -0.05    0.16
  -1  15  -2   -0.08    0.19
  -1  15  -2    0.14    0.16
   1  15   2   -0.07    0.24
   1  15   2   -0.01    0.25
   1  15   2    0.02    0.15
  -1  15  -3    8.93    0.39
   1  15   3    7.83    0.44
   1  15   3    9.34    0.36
   1  15   3    8.44    0.41
   1  15   3   10.01    0.36
  -1  15  -3    7.97    0.38
   1  15   3    9.78    0.35
  -1  15  -3    8.76    0.37
  -1  15  -3    9.28    0.39
   1  15   3    9.22    0.36
  -1  15  -3    9.24    0.37
  -1  15  -3    9.49    0.37
   1  15   3    7.74    0.41
  -1  15  -4    0.10    0.16
   1  15   4    0.19    0.16
   1  15   4   -0.12    0.24
   1  15   4    0.31    0.16
   1  15   4    0.45    0.15
   1  15   4    0.30    0.21
  -1  15  -4    0.09    0.16
   1  15   4    0.39    0.16
  -1  15  -4    0.20    0.15
  -1  15  -4    0.30    0.13
   1  15   5    0.77    0.16
  -1  15  -5    0.74    0.15
   1  15   5    0.89    0.15
  -1  15  -5    0.71    0.15
   1  15   5   -0.05    0.10
   1  15   5    0.53    0.21
   1  15   5    0.51    0.23
  -1  15  -5    0.56    0.14
   1  15   5    0.59    0.15
  -1  15  -5    0.61    0.15
   1  15   6   -0.06    0.12
  -1  15  -6    0.15    0.09
   1  15   6    0.07    0.15
   1  15   6    0.09    0.13
  -1  15  -6    0.02    0.12
  -1  15  -7    1.93    0.12
   1  15   7    1.77    0.13
  -1  16   6    0.03    0.09
  -1  16   6    0.16    0.10
   1  16  -6    0.04    0.10
  -1  16   6    0.00    0.15
  -1  16   5    0.66    0.21
   1  16  -5    0.67    0.14
  -1  16   5    0.50    0.11
  -1  16   5    0.47    0.13
   1  16  -5    0.58    0.14
   1  16  -5    0.69    0.14
  -1  16   5    0.66    0.19
   1  16  -4    0.36    0.16
  -1  16   4    0.10    0.20
  -1  16   4    0.40    0.14
  -1  16   4    0.40    0.13
  -1  16   4    0.35    0.22
   1  16  -4    0.45    0.14
   1  16  -4    0.49    0.16
   1  16  -4    0.38    0.16
   1  16  -3    0.25    0.17
  -1  16   3    0.02    0.24
  -1  16   3   -0.07    0.27
  -1  16   3   -0.01    0.14
  -1  16   3    0.06    0.14
   1  16  -3    0.01    0.17
  -1  16   3   -0.01    0.18
   1  16  -3    0.05    0.14
  -1  16   3    0.04    0.18
   1  16  -3    0.16    0.17
  -1  16   3   -0.25    0.21
  -1  16   2    7.00    0.44
   1  16  -2    6.19    0.38
  -1  16   2    5.93    0.37
  -1  16   2    6.54    0.36
  -1  16   2    5.74    0.39
   1  16  -2    6.30    0.39
   1  16  -2    6.49    0.40
   1  16  -2    6.21    0.37
   1  16  -2    6.81    0.39
   1  16  -2    6.43    0.35
  -1  16   2    6.11    0.35
  -1  16   2    6.43    0.38
   1  16  -2    6.51    0.39
  -1  16   2    6.35    0.44
   1  16  -1    0.18    0.21
  -1  16   1    0.67    0.16
   1  16  -1    0.52    0.17
  -1  16   1    0.66    0.17
   1  16  -1    0.41    0.18
   1  16  -1    0.33    0.19
  -1  16   1    0.51    0.16
   1  16  -1    0.53    0.18
  -1  16   1    0.50    0.15
   1  16  -1    0.52    0.16
  -1  16   1    0.52    0.18
  -1  16   1    0.65    0.15
   1  16  -1    0.58    0.19
   1  16  -1    0.74    0.17
  -1  16   1   -0.01    0.10
   1  16  -1    0.45    0.13
  -1  16   1    0.45    0.17
  -1  16   1   -0.01    0.11
   1  16  -1    0.60    0.18
  -1  16   1   -0.22    0.15
  -1  16   1    0.60    0.22
   1  16  -1   -0.01    0.12
   1  16  -1    0.37    0.19
  -1  16   1    0.51    0.24
   1  16   0    2.76    0.22
  -1  16   0    2.48    0.23
   1  16   0    2.58    0.23
  -1  16   0    2.88    0.21
   1  16   0    3.30    0.23
  -1  16   0    2.64    0.22
   1  16   0    3.09    0.29
  -1  16   0    3.01    0.29
  -1  16   0    2.86    0.23
  -1  16   0    2.75    0.22
   1  16   0    2.32    0.20
   1  16   0    2.55    0.23
   1  16   0    2.64    0.22
  -1  16   0    2.49    0.20
   1  16   0    2.36    0.22
   1  16   0    2.51    0.22
  -1  16   0    2.55    0.25
  -1  16   0    2.61    0.27
   1  16   0    2.46    0.27
   1  16   0    2.28    0.24
  -1  16   0    2.38    0.20
   1  16   1    0.67    0.15
  -1  16  -1    0.56    0.18
   1  16   1    0.57    0.15
  -1  16  -1    0.51    0.19
   1  16   1    0.65    0.17
   1  16   1    0.44    0.18
  -1  16  -1    0.31    0.18
   1  16   1    0.60    0.16
   1  16   1    0.20    0.19
   1  16   1    0.58    0.17
  -1  16  -1    0.58    0.15
   1  16   1    0.72    0.17
  -1  16  -1    0.42    0.18
  -1  16  -1    0.61    0.21
   1  16   1    0.37    0.21
   1  16   1    0.52    0.23
   1  16   1    0.39    0.26
  -1  16  -1    0.62    0.22
   1  16   2    2.88    0.29
   1  16   2    2.94    0.23
   1  16   2    2.48    0.24
   1  16   2    2.58    0.21
  -1  16  -2    2.60    0.24
   1  16   2    2.93    0.19
   1  16   2    2.65    0.25
   1  16   2    2.85    0.22
  -1  16  -2    2.95    0.26
   1  16   2    2.47    0.29
  -1  16  -2    2.76    0.24
  -1  16  -2    2.90    0.22
   1  16   3    0.01    0.16
   1  16   3    0.05    0.20
  -1  16  -3    0.07    0.16
   1  16   3   -0.12    0.15
   1  16   3   -0.19    0.21
  -1  16  -3    0.11    0.15
   1  16   3    0.06    0.14
  -1  16  -3   -0.19    0.18
  -1  16  -3    0.12    0.17
   1  16   3   -0.35    0.16
  -1  16  -3   -0.01    0.15
   1  16   4    0.03    0.20
   1  16   4    0.30    0.22
  -1  16  -4    0.14    0.14
  -1  16  -4    0.14    0.15
  -1  16  -4    0.35    0.15
  -1  16  -4    0.08    0.15
   1  16   4    0.20    0.13
   1  16   4    0.06    0.15
   1  16   4    0.31    0.15
   1  16   5    0.38    0.12
   1  16   5    0.41    0.12
   1  16   5    0.19    0.13
  -1  16  -5    0.37    0.12
   1  16   5    0.49    0.19
   1  16   6    3.95    0.21
  -1  16  -6    3.95    0.21
   1  16   6    3.39    0.20
   1  16   6    3.67    0.21
   1  17  -5    0.18    0.11
   1  17  -5    0.35    0.10
  -1  17   5    0.12    0.15
  -1  17   5    0.31    0.15
   1  17  -5    0.28    0.11
  -1  17   5    0.28    0.09
   1  17  -4    1.37    0.16
   1  17  -4    1.42    0.15
  -1  17   4    1.56    0.20
  -1  17   4    1.08    0.14
   1  17  -4    1.43    0.17
  -1  17   4    1.23    0.20
  -1  17   3    0.55    0.17
   1  17  -3    0.56    0.17
   1  17  -3    0.55    0.16
  -1  17   3    0.36    0.18
  -1  17   3    0.36    0.17
  -1  17   3    0.77    0.24
  -1  17   3    0.49    0.13
   1  17  -3    0.38    0.13
   1  17  -2    0.23    0.16
  -1  17   2    0.66    0.14
  -1  17   2    0.52    0.13
   1  17  -2    0.40    0.19
   1  17  -2    0.15    0.10
  -1  17   2    0.60    0.23
  -1  17   2    0.59    0.22
   1  17  -2    0.48    0.16
  -1  17   2    0.53    0.17
   1  17  -2    0.60    0.16
  -1  17   1    6.88    0.34
  -1  17   1    7.16    0.33
   1  17  -1    7.28    0.39
  -1  17   1    7.69    0.35
   1  17  -1    7.79    0.38
  -1  17   1    6.78    0.35
   1  17  -1    7.23    0.35
  -1  17   1    7.37    0.41
  -1  17   1    7.57    0.40
   1  17  -1    7.19    0.37
   1  17  -1    7.69    0.37
  -1  17   0    0.20    0.17
   1  17   0    0.27    0.15
   1  17   0    0.03    0.19
  -1  17   0    0.04    0.18
  -1  17   0   -0.02    0.21
   1  17   0    0.08    0.17
   1  17   0    0.20    0.16
  -1  17   0    0.03    0.23
   1  17   0   -0.01    0.21
  -1  17   0   -0.12    0.09
   1  17   0    0.07    0.15
   1  17   0   -0.01    0.16
   1  17   0    0.15    0.14
   1  17   0    0.24    0.15
  -1  17   0    0.20    0.17
  -1  17  -1    0.92    0.19
  -1  17  -1   -0.05    0.13
   1  17   1    1.02    0.22
   1  17   1    0.44    0.20
  -1  17  -1    1.24    0.21
   1  17   1    1.33    0.18
   1  17   1    1.20    0.17
  -1  17  -1    1.22    0.19
  -1  17  -1    0.99    0.22
   1  17   1    1.06    0.24
   1  17   1    1.08    0.16
   1  17   1    1.18    0.20
  -1  17  -1    1.18    0.16
   1  17   1    1.37    0.16
   1  17   1    0.09    0.10
   1  17   2    4.89    0.31
   1  17   2    4.94    0.33
   1  17   2    5.02    0.31
   1  17   2    5.25    0.30
  -1  17  -2    4.33    0.31
  -1  17  -2    4.89    0.33
  -1  17  -2    4.70    0.30
  -1  17  -3    0.37    0.16
  -1  17  -3    0.38    0.14
   1  17   3    0.14    0.19
   1  17   3    0.37    0.14
   1  17   3    0.39    0.14
  -1  17  -3    0.12    0.15
  -1  17  -3    0.37    0.16
   1  17   4    0.09    0.12
   1  17   4   -0.12    0.13
  -1  17  -4    0.07    0.13
  -1  17  -4    0.18    0.12
   1  17   5    0.07    0.06
   1  17   5    0.11    0.08
   1  17   5    0.16    0.10
  -1  17  -5    0.16    0.09
   1  18  -5    0.53    0.08
  -1  18   4    0.26    0.14
   1  18  -4    0.42    0.12
   1  18  -4    0.22    0.07
  -1  18   3    2.30    0.20
   1  18  -3    2.52    0.19
   1  18  -2    0.35    0.14
   1  18  -2    0.10    0.12
  -1  18   2    0.17    0.14
  -1  18   2    0.06    0.19
   1  18  -2   -0.02    0.13
   1  18  -2    0.17    0.14
   1  18  -1   -0.01    0.17
  -1  18   1   -0.07    0.20
   1  18  -1    0.12    0.14
  -1  18   1   -0.03    0.20
  -1  18   1    0.01    0.17
   1  18  -1    0.03    0.13
   1  18  -1    0.05    0.13
   1  18   0    0.29    0.13
  -1  18   0    0.08    0.20
  -1  18   0    0.22    0.19
   1  18   0   -0.13    0.10
  -1  18   0    0.25    0.16
   1  18   0    0.23    0.12
  -1  18  -1    0.31    0.19
  -1  18  -1   -0.01    0.16
  -1  18  -1   -0.09    0.16
   1  18   1    0.12    0.14
  -1  18  -1   -0.15    0.15
   1  18   1   -0.05    0.15
   1  18   2    1.15    0.17
  -1  18  -2    0.90    0.13
   1  18   2    1.24    0.15
   1  18   2    0.98    0.15
  -1  18  -2    1.28    0.18
   1  18   3    0.17    0.12
   1  18   3    0.40    0.16
  -1  18  -3    0.29    0.13
   1  18   3    0.25    0.11
  -1  18  -3    0.10    0.13
  -1  18  -3    0.26    0.11
  -1  18  -4    0.27    0.10
  -1  18  -4    0.20    0.09
   1  18   4    0.28    0.10
   1  19  -3    1.16    0.11
   1  19  -2    0.07    0.10
   1  19  -1    0.39    0.09
  -1  19  -1    3.58    0.25
  -1  19  -1    3.75    0.23
  -1  19  -2   -0.14    0.10
  -1  19  -2    0.11    0.11
  -1  19  -3   -0.10    0.09
  -2   0  11   -0.01    0.08
  -2   0  11    0.11    0.08
  -2   0  11    0.08    0.09
   2   0 -11    0.00    0.08
  -2   0  11   -0.02    0.09
  -2   0  10    5.70    0.32
  -2   0  10    5.93    0.33
   2   0 -10    4.77    0.31
  -2   0  10    5.68    0.33
  -2   0  10    5.81    0.33
  -2   0   9    0.07    0.15
  -2   0   9    0.01    0.16
   2   0  -9    0.08    0.14
  -2   0   9    0.11    0.19
  -2   0   9   -0.03    0.18
  -2   0   8    5.29    0.34
   2   0  -8    4.90    0.47
  -2   0   8    4.92    0.33
  -2   0   8    4.83    0.33
  -2   0   8    5.37    0.58
  -2   0   7    0.04    0.34
   2   0  -7   -0.08    0.13
  -2   0   7    0.08    0.16
   2   0  -7    0.11    0.26
  -2   0   7    0.10    0.12
  -2   0   7    0.07    0.14
  -2   0   7   -0.05    0.14
   2   0  -7   -0.12    0.25
   2   0  -6   -0.06    0.24
  -2   0   6    0.18    0.31
   2   0  -6    0.16    0.25
  -2   0   5    0.11    0.26
  -2   0   5    0.10    0.12
   2   0  -5    0.02    0.23
  -2   0   5   -0.01    0.07
   2   0  -5   -0.16    0.24
  -2   0   5   -0.09    0.25
   2   0  -5    0.06    0.25
  -2   0   4  153.75    6.95
   2   0  -4  149.33    6.92
   2   0  -4  146.12    6.86
   2   0  -4  139.91    6.82
  -2   0   4  149.84    6.90
  -2   0   4  151.30    6.82
  -2   0   3   -0.11    0.17
  -2   0   3   -0.03    0.21
  -2   0   3   -0.03    0.09
   2   0  -3    0.10    0.16
   2   0  -3   -0.16    0.22
   2   0  -3    0.11    0.12
   2   0  -2   23.36    1.16
  -2   0   2   24.36    1.14
  -2   0   1    0.02    0.09
   2   0  -1   -0.03    0.14
  -2   0   1    0.09    0.10
   2   0  -1    0.05    0.09
   2   0  -1    0.08    0.12
   2   0  -1    0.02    0.08
  -2   0   0  128.59    5.94
  -2   0   0  125.74    5.94
  -2   0   0  132.76    5.94
   2   0   0  127.91    5.96
   2   0   0  125.26    5.93
   2   0   0  130.06    5.94
  -2   0  -1    0.09    0.14
   2   0   1    0.11    0.15
   2   0   1    0.10    0.23
  -2   0  -1   -0.02    0.09
  -2   0  -2    0.60    0.15
   2   0   2    0.18    0.13
   2   0   2    0.74    0.24
  -2   0  -3   -0.01    0.16
   2   0   3   -0.25    0.26
  -2   0  -4    4.70    0.44
   2   0   4    4.16    0.45
   2   0   4    5.51    0.49
  -2   0  -4    3.23    0.32
  -2   0  -5    0.18    0.28
  -2   0  -5   -0.02    0.21
   2   0   5    0.22    0.36
   2   0   5    0.12    0.24
   2   0   6    1.68    0.18
   2   0   6    1.78    0.20
  -2   0  -6    1.86    0.31
  -2   0  -6    1.88    0.18
   2   0   6    2.22    0.19
  -2   0  -6    1.83    0.17
   2   0   6    2.01    0.48
   2   0   6    1.84    0.21
   2   0   7    0.09    0.14
   2   0   7   -0.09    0.19
  -2   0  -7    0.03    0.29
   2   0   7   -0.13    0.18
   2   0   7   -0.06    0.14
  -2   0  -7    0.10    0.15
  -2   0  -7   -0.15    0.14
   2   0   7    0.21    0.38
   2   0   8    0.32    0.19
   2   0   8    0.30    0.15
   2   0   8    0.06    0.14
   2   0   8    0.47    0.18
  -2   0  -8    0.15    0.14
  -2   0  -8   -0.02    0.16
   2   0   9   -0.04    0.17
   2   0   9    0.01    0.12
   2   0   9    0.00    0.11
   2   0   9   -0.04    0.15
  -2   0  -9   -0.03    0.14
   2   0   9   -0.09    0.17
  -2   0  -9   -0.13    0.13
  -2   0 -10    0.81    0.12
   2   0  10    0.69    0.10
   2   0  10    0.51    0.11
  -2   0 -10    0.73    0.10
   2   0  10    0.58    0.11
  -2  -1  11    2.28    0.16
   2  -1 -11    2.49    0.16
   2   1 -11    2.39    0.15
  -2   1  11    2.27    0.16
  -2  -1  11    2.20    0.14
  -2   1  11    2.78    0.16
   2   1 -11    2.33    0.15
  -2  -1  11    2.52    0.16
  -2   1  11    2.74    0.16
  -2   1  10    0.98    0.15
  -2  -1  10    0.95    0.14
   2   1 -10    0.67    0.13
  -2   1  10    1.01    0.15
  -2  -1  10    1.07    0.16
  -2   1  10    0.92    0.16
  -2  -1  10    1.01    0.18
  -2   1  10    1.11    0.16
   2   1 -10    1.00    0.14
   2  -1 -10    0.93    0.15
  -2   1   9    0.92    0.17
  -2  -1   9    1.01    0.17
   2   1  -9    1.09    0.16
  -2   1   9    1.03    0.18
  -2  -1   9    0.99    0.18
  -2  -1   9    1.07    0.21
  -2   1   9    0.91    0.19
   2   1  -9    1.05    0.16
  -2   1   9    1.10    0.19
  -2  -1   8   43.77    2.42
   2   1  -8   45.08    2.12
  -2  -1   8   44.14    2.13
  -2   1   8   43.36    2.13
  -2  -1   8   45.35    2.13
  -2   1   8   45.13    2.14
  -2   1   8   45.11    2.14
  -2   1   8   43.70    2.14
   2  -1  -8   50.35    2.33
   2   1  -8   47.35    2.32
  -2  -1   7   28.23    1.38
  -2   1   7   29.05    1.61
  -2  -1   7   29.95    1.65
   2   1  -7   25.75    1.48
   2  -1  -7   26.34    1.52
   2   1  -7   28.56    1.37
  -2   1   7   29.57    1.38
  -2  -1   7   29.42    1.38
  -2   1   7   26.91    1.38
   2  -1  -7   29.80    1.37
   2   1  -7   29.08    1.37
  -2  -1   7   27.57    1.38
  -2   1   7   28.64    1.39
   2   1  -7   31.68    1.57
   2  -1  -7   29.70    1.55
   2   1  -6    3.23    0.38
   2  -1  -6    3.74    0.39
   2   1  -6    2.96    0.32
   2  -1  -6    2.94    0.36
  -2   1   6    3.86    0.42
  -2  -1   6    3.91    0.46
   2  -1  -6    3.64    0.38
  -2  -1   5    8.66    0.62
  -2  -1   5    9.50    0.49
   2  -1  -5    8.22    0.56
   2   1  -5    8.18    0.53
  -2  -1   5    8.61    0.62
  -2   1   5    8.98    0.60
  -2  -1   5    8.48    0.51
   2   1  -5    9.18    0.59
   2   1  -5    9.21    0.62
   2  -1  -5    8.36    0.57
   2  -1  -5    8.17    0.59
  -2  -1   4   23.55    1.14
  -2   1   4   24.48    1.16
   2  -1  -4   18.97    1.09
   2   1  -4   20.67    1.11
  -2   1   4   20.19    0.96
  -2  -1   4   21.18    1.02
   2  -1  -4   22.11    1.06
   2   1  -4   21.29    1.03
  -2   1   4   20.77    0.97
  -2   1   4   23.00    1.08
  -2  -1   4   22.73    1.11
   2  -1  -4   18.11    0.98
   2   1  -4   20.16    1.01
  -2   1   3   64.83    3.02
  -2  -1   3   66.07    3.01
   2   1  -3   61.60    3.00
   2  -1  -3   60.31    2.99
  -2   1   3   63.67    2.90
  -2  -1   3   59.54    2.94
   2   1  -3   63.97    2.93
   2   1  -3   59.71    2.94
   2  -1  -3   61.26    2.95
   2   1  -3   61.28    2.97
  -2   1   3   62.76    2.96
  -2  -1   3   66.02    2.99
  -2   1   2    3.88    0.21
   2   1  -2    3.00    0.25
   2  -1  -2    2.94    0.22
  -2  -1   2    3.21    0.22
  -2   1   2    3.08    0.19
   2  -1  -2    2.44    0.18
   2  -1  -2    3.09    0.28
   2   1  -2    3.70    0.18
  -2  -1   2    2.87    0.17
  -2   1   2    2.96    0.17
  -2  -1   2    4.08    0.31
   2  -1  -1  467.96   22.09
   2   1  -1  497.54   22.11
   2   1  -1  481.41   22.09
  -2  -1   1  481.83   22.07
  -2  -1   1  469.97   22.07
  -2   1   1  494.96   22.07
   2   1  -1  457.81   22.08
   2  -1  -1  478.85   22.07
  -2  -1   0  172.43    7.86
   2  -1   0  169.99    7.89
   2  -1   0  168.21    7.87
   2   1   0  173.11    7.86
  -2   1   0  174.48    7.84
   2   1   0  171.96    7.84
  -2  -1   0  170.15    7.84
   2  -1   0  170.16    7.84
  -2  -1   0  168.16    7.84
  -2  -1   0  172.70    7.87
  -2   1   0  170.98    7.87
   2  -1   0  162.46    7.84
  -2   1   0  174.80    7.87
  -2   1   0  175.35    7.86
   2   1   0  171.11    7.86
  -2   1   0  160.01    7.85
   2  -1   0  169.83    7.85
   2   1   1  745.76   36.39
  -2   1  -1  805.61   36.38
  -2  -1  -1  814.46   36.41
   2  -1   1  783.60   36.40
   2   1   1  791.65   36.39
  -2  -1  -1  791.97   36.39
   2   1   1  783.12   36.38
   2  -1   1  789.46   36.42
   2   1   1  807.64   36.43
  -2  -1  -2   65.97    3.02
   2  -1   2   62.47    3.00
   2   1   2   63.32    2.98
   2  -1   2   63.67    3.05
   2   1   2   62.82    3.03
   2  -1   2   64.06    3.05
  -2   1  -2   63.13    2.99
  -2  -1  -2   63.63    2.98
  -2   1  -3   46.08    2.25
   2   1   3   44.60    2.19
  -2   1  -3   49.51    2.22
  -2  -1  -3   47.10    2.20
   2   1   3   44.12    2.29
   2   1   3   44.86    2.25
   2  -1   3   44.81    2.28
  -2  -1  -4    4.78    0.56
  -2   1  -4    4.10    0.40
  -2   1  -4    4.17    0.34
  -2  -1  -4    3.79    0.32
   2   1   4    2.99    0.43
   2  -1   4    4.48    0.50
   2   1   4    4.61    0.40
  -2  -1  -5    8.86    0.64
  -2   1  -5    8.47    0.61
   2   1   5    8.30    0.71
   2  -1   5    9.65    0.74
   2  -1   5    7.76    0.64
  -2  -1  -5    8.20    0.55
  -2   1  -5    8.82    0.58
  -2   1  -6    6.94    0.54
  -2  -1  -6    8.66    0.55
   2   1   6    7.08    0.40
   2  -1   6    6.83    0.40
   2   1   6    7.19    0.42
   2   1   6    7.83    0.59
   2   1   6    7.15    0.41
   2  -1   6    7.20    0.40
  -2   1  -6    7.62    0.40
  -2  -1  -6    7.11    0.40
   2   1   6    7.81    0.73
   2  -1   6    7.74    0.72
   2   1   6    7.20    0.41
   2  -1   6    7.25    0.41
  -2  -1  -6    7.50    0.41
  -2  -1  -6    7.64    0.63
  -2   1  -6    7.09    0.59
   2  -1   7   10.84    0.57
   2   1   7   10.63    0.57
  -2  -1  -7   10.20    0.56
  -2   1  -7    9.69    0.74
  -2  -1  -7    9.93    0.77
   2  -1   7    8.38    0.86
   2   1   7   10.76    0.90
  -2   1  -7   10.52    0.55
  -2  -1  -7   10.70    0.55
   2  -1   7   10.48    0.55
   2   1   7   10.29    0.56
   2   1   7   10.48    0.57
   2  -1   7   10.72    0.56
   2   1   7   10.41    0.56
   2   1   8    7.46    0.47
  -2  -1  -8    7.90    0.45
   2  -1   8    8.39    0.44
   2   1   8    8.55    0.45
   2  -1   8    7.80    0.46
   2   1   8    8.54    0.47
  -2  -1  -8    7.95    0.44
  -2   1  -8    7.45    0.44
   2   1   8    8.40    0.45
   2  -1   8    7.95    0.44
   2   1   9    1.40    0.16
   2   1   9    1.72    0.19
   2  -1   9    1.56    0.20
   2  -1   9    1.45    0.16
   2   1   9    1.34    0.18
   2  -1   9    1.60    0.18
   2  -1   9    1.26    0.20
  -2   1  -9    1.61    0.16
  -2  -1  -9    1.41    0.16
   2   1   9    1.16    0.16
  -2  -1  -9    1.53    0.17
   2   1  10    0.37    0.10
   2  -1  10    0.38    0.12
   2   1  10    0.28    0.09
   2  -1  10    0.32    0.07
   2  -1  10    0.30    0.11
  -2  -1 -10    0.33    0.09
  -2   1 -10    0.41    0.10
  -2  -1 -10    0.32    0.10
  -2  -2  11    3.82    0.23
   2   2 -11    3.47    0.21
  -2  -2  11    4.29    0.22
  -2   2  11    4.18    0.23
   2  -2 -11    4.35    0.22
   2   2 -11    4.22    0.22
  -2  -2  11    4.24    0.23
  -2   2  11    3.88    0.22
  -2   2  11    4.10    0.23
  -2  -2  10    0.03    0.11
  -2   2  10    0.11    0.13
  -2  -2  10    0.01    0.13
   2   2 -10    0.13    0.11
   2  -2 -10    0.11    0.12
   2   2 -10   -0.02    0.11
  -2   2  10    0.09    0.14
  -2  -2  10    0.17    0.15
  -2  -2  10    0.25    0.16
  -2   2  10    0.01    0.13
  -2  -2   9   -0.11    0.14
  -2   2   9   -0.02    0.14
   2   2  -9   -0.16    0.14
  -2  -2   9    0.10    0.19
  -2   2   9   -0.11    0.17
  -2  -2   9    0.07    0.16
   2  -2  -9    0.04    0.14
   2   2  -9    0.11    0.13
  -2  -2   9   -0.16    0.18
  -2   2   9   -0.01    0.16
  -2  -2   8    7.80    0.45
  -2   2   8    8.12    0.45
   2  -2  -8    8.05    0.60
   2   2  -8    7.52    0.43
   2   2  -8    7.70    0.43
  -2   2   8    7.82    0.45
   2   2  -8    7.27    0.60
   2  -2  -8    8.28    0.59
  -2  -2   8    7.42    0.71
  -2   2   8    7.65    0.45
  -2  -2   8    8.12    0.44
  -2  -2   8    7.13    0.44
  -2   2   7  129.01    6.11
  -2  -2   7  128.34    6.11
   2   2  -7  146.59    6.30
   2  -2  -7  154.84    6.30
   2   2  -7  130.86    6.10
  -2   2   7  127.84    6.11
  -2  -2   7  128.53    6.11
  -2   2   7  133.64    6.12
   2   2  -7  130.18    6.10
  -2   2   7  128.95    6.11
  -2  -2   7  125.80    6.11
  -2  -2   7  142.72    6.43
  -2   2   7  131.97    6.32
  -2  -2   6   19.11    1.16
  -2   2   6   19.50    1.11
   2   2  -6   18.05    1.02
   2  -2  -6   19.60    1.09
   2  -2  -6   18.15    1.08
   2  -2  -6   21.53    1.10
   2   2  -6   20.83    1.11
  -2  -2   5  159.81    7.49
   2  -2  -5  158.94    7.55
   2   2  -5  156.58    7.54
   2  -2  -5  161.26    7.53
   2   2  -5  155.16    7.48
   2  -2  -5  156.66    7.53
  -2   2   5  167.02    7.55
  -2  -2   5  164.58    7.60
  -2  -2   5  171.39    7.60
  -2  -2   4    7.24    0.45
   2   2  -4    7.87    0.45
   2   2  -4    7.67    0.55
   2   2  -4    7.09    0.49
   2  -2  -4    7.63    0.54
   2   2  -4    8.42    0.46
   2  -2  -4    7.47    0.48
  -2   2   4    7.38    0.48
  -2  -2   4    7.86    0.54
  -2  -2   4    7.85    0.54
  -2   2   4    8.58    0.58
  -2  -2   3  333.82   15.65
   2   2  -3  339.35   15.67
   2   2  -3  336.44   15.65
   2  -2  -3  340.36   15.68
   2   2  -3  343.90   15.70
   2   2  -3  337.39   15.61
  -2   2   3  334.53   15.64
  -2   2   3  339.16   15.72
  -2  -2   3  345.32   15.70
  -2  -2   2   55.92    2.64
   2  -2  -2   51.99    2.60
  -2  -2   2   56.82    2.62
  -2   2   2   56.34    2.62
   2  -2  -2   56.61    2.62
   2   2  -2   55.69    2.65
   2  -2  -2   57.78    2.67
  -2   2   2   55.66    2.61
   2  -2  -2   54.93    2.61
  -2  -2   2   60.55    2.68
   2   2  -2   57.29    2.59
   2  -2  -1  891.75   40.38
  -2  -2   1  853.15   40.39
   2   2  -1  888.10   40.38
  -2   2   1  904.18   40.39
  -2  -2   1  872.63   40.40
  -2   2   1  900.88   40.39
   2  -2  -1  861.08   40.39
  -2  -2   1  862.04   40.37
  -2  -2   1  850.44   40.36
  -2  -2   1  921.74   40.41
  -2   2   1  873.72   40.40
   2   2  -1  878.34   40.40
  -2  -2   0   19.30    0.91
   2  -2   0   19.57    0.95
   2  -2   0   19.24    0.92
   2  -2   0   18.62    0.90
  -2  -2   0   19.26    0.92
  -2  -2   0   19.50    0.90
   2  -2   0   18.22    0.90
   2   2   0   18.06    0.90
  -2   2   0   18.93    0.90
  -2   2   0   19.05    0.90
   2  -2   0   19.97    0.92
  -2  -2   0   18.77    0.90
   2   2   0   19.03    0.90
  -2   2   0   17.44    0.90
   2   2   0   18.87    0.90
  -2  -2   0   18.97    0.91
  -2   2   0   18.15    0.89
   2  -2   0   19.62    0.89
   2   2   1    0.17    0.11
  -2  -2  -1    0.19    0.14
  -2   2  -1    0.10    0.10
   2   2   1    0.16    0.11
   2  -2   1    0.20    0.20
   2   2   1   -0.08    0.22
  -2   2  -1    0.04    0.07
   2   2   1    0.14    0.11
  -2   2  -2   29.20    1.44
  -2  -2  -2   31.80    1.45
   2   2   2   28.33    1.40
   2   2   2   28.97    1.42
  -2  -2  -2   29.09    1.39
   2   2   2   29.96    1.48
   2  -2   2   30.06    1.49
   2   2   2   30.86    1.46
   2  -2   2   29.48    1.48
  -2  -2  -2   28.94    1.40
  -2   2  -2   29.47    1.42
  -2   2  -2   29.26    1.39
   2   2   2   28.02    1.37
   2   2   3  508.88   24.49
  -2   2  -3  547.76   24.53
  -2  -2  -3  541.03   24.51
   2   2   3  535.14   24.55
   2  -2   3  530.61   24.59
   2  -2   3  551.95   24.61
   2   2   3  511.38   24.59
  -2   2  -3  533.18   24.55
  -2  -2  -3  527.75   24.56
   2   2   4    0.14    0.32
  -2   2  -4    0.02    0.20
  -2  -2  -4   -0.04    0.17
   2  -2   4   -0.17    0.32
   2   2   4    0.07    0.16
  -2   2  -4    0.16    0.25
  -2   2  -5   18.24    1.04
  -2  -2  -5   16.61    1.06
  -2  -2  -5   19.06    0.98
  -2   2  -5   17.34    1.00
   2   2   5   18.03    1.02
   2   2   5   17.30    1.12
   2  -2   5   18.58    1.11
   2   2   6    5.20    0.34
   2  -2   6    5.62    0.33
   2  -2   6    6.44    0.69
   2   2   6    5.96    0.63
   2   2   6    5.80    0.35
   2  -2   6    6.33    0.37
  -2   2  -6    6.06    0.53
  -2  -2  -6    5.87    0.57
  -2   2  -6    6.04    0.34
   2  -2   6    5.85    0.34
   2   2   6    6.04    0.34
  -2   2  -6    6.62    0.51
  -2  -2  -6    6.49    0.47
   2  -2   6    5.64    0.35
  -2   2  -6    5.44    0.47
   2   2   6    5.89    0.51
  -2  -2  -6    5.66    0.33
  -2   2  -6    5.54    0.33
   2  -2   7   35.66    1.64
   2   2   7   35.57    1.65
  -2  -2  -7   34.80    1.63
  -2   2  -7   33.77    1.64
   2  -2   7   34.64    1.65
   2  -2   7   34.02    1.66
   2   2   7   33.31    1.65
  -2  -2  -7   30.80    1.85
  -2  -2  -7   35.52    1.64
  -2   2  -7   34.14    1.64
  -2   2  -7   31.17    1.83
   2  -2   7   33.92    1.64
   2   2   7   33.61    1.65
   2  -2   7   35.47    2.04
   2   2   7   30.60    1.95
   2  -2   8    2.18    0.22
  -2   2  -8    2.05    0.21
  -2  -2  -8    1.95    0.21
   2  -2   8    2.02    0.19
   2   2   8    2.23    0.21
   2   2   8    1.88    0.20
   2  -2   8    2.31    0.18
   2   2   8    1.99    0.23
  -2   2  -8    2.43    0.20
   2   2   8    1.85    0.21
  -2  -2  -8    1.98    0.19
   2  -2   9    3.74    0.26
  -2  -2  -9    3.92    0.26
  -2   2  -9    4.02    0.26
   2  -2   9    3.76    0.24
   2   2   9    3.85    0.26
   2   2   9    3.73    0.26
  -2   2  -9    4.18    0.25
  -2  -2  -9    3.84    0.24
   2  -2  10    0.07    0.06
   2   2  10    0.05    0.09
  -2  -2 -10    0.12    0.10
  -2   2 -10    0.14    0.10
   2   2  10    0.05    0.07
  -2  -2 -10    0.10    0.07
  -2   2 -10    0.04    0.09
   2  -2  10    0.15    0.09
  -2  -2 -10    0.01    0.08
   2  -2  10    0.03    0.10
  -2  -3  11    3.41    0.19
   2  -3 -11    3.51    0.19
  -2  -3  11    3.45    0.19
   2   3 -11    3.25    0.17
   2  -3 -11    3.19    0.18
  -2  -3  11    3.17    0.17
  -2  -3  10    3.32    0.24
   2   3 -10    3.92    0.23
   2  -3 -10    4.19    0.24
  -2   3  10    3.43    0.24
  -2  -3  10    3.83    0.26
  -2  -3  10    4.05    0.23
  -2   3  10    3.77    0.25
   2  -3 -10    3.57    0.23
   2   3 -10    3.49    0.23
   2   3  -9    0.11    0.13
  -2   3   9    0.10    0.16
  -2  -3   9    0.05    0.17
   2  -3  -9   -0.08    0.14
   2   3  -9    0.09    0.13
  -2   3   9    0.19    0.13
  -2   3   9   -0.04    0.16
  -2  -3   9   -0.01    0.13
  -2  -3   9    0.04    0.15
  -2   3   9    0.08    0.15
  -2  -3   8    8.34    0.77
  -2  -3   8    8.05    0.45
   2   3  -8    7.67    0.43
   2  -3  -8    7.20    0.62
  -2   3   8    7.43    0.45
  -2  -3   8    7.55    0.46
  -2  -3   8    7.54    0.45
   2   3  -8    8.32    0.62
  -2   3   8    8.05    0.45
   2   3  -8    7.54    0.43
  -2   3   7   21.98    1.05
  -2  -3   7   20.97    1.05
  -2   3   7   21.27    1.06
   2   3  -7   21.07    1.04
  -2  -3   7   20.64    1.05
   2  -3  -7   19.99    1.22
  -2  -3   7   23.58    1.37
  -2  -3   7   21.87    1.06
  -2   3   7   20.96    1.05
   2   3  -7   22.85    1.23
   2  -3  -7   24.60    1.22
  -2  -3   6    1.57    0.28
  -2  -3   6    1.21    0.29
   2  -3  -6    1.32    0.31
  -2  -3   6    1.22    0.19
  -2   3   6    1.17    0.26
  -2  -3   6    1.59    0.38
   2  -3  -6    1.55    0.29
   2  -3  -6    1.56    0.29
   2   3  -6    1.61    0.30
  -2  -3   5    3.36    0.37
   2   3  -5    3.57    0.26
   2  -3  -5    3.21    0.35
  -2  -3   5    3.67    0.31
  -2   3   5    3.47    0.33
  -2  -3   5    3.21    0.42
   2   3  -5    3.73    0.29
   2  -3  -5    3.83    0.37
   2  -3  -5    3.89    0.35
  -2  -3   4   20.71    1.18
   2   3  -4   21.33    1.08
   2  -3  -4   23.19    1.18
  -2   3   4   21.52    1.11
  -2  -3   4   20.94    1.19
   2   3  -4   23.58    1.13
  -2  -3   4   23.23    1.14
  -2  -3   3  672.19   31.28
   2   3  -3  663.43   31.30
   2   3  -3  665.01   31.28
   2   3  -3  693.29   31.33
   2  -3  -3  687.26   31.31
  -2  -3   3  700.83   31.32
   2   3  -3  676.93   31.23
  -2   3   3  673.01   31.25
   2  -3  -2    0.32    0.23
   2   3  -2    0.09    0.17
  -2  -3   2    0.17    0.12
   2  -3  -2    0.06    0.08
  -2   3   2    0.09    0.12
   2   3  -2    0.17    0.16
   2  -3  -2    0.39    0.09
   2   3  -2    0.01    0.17
  -2   3   2    0.12    0.17
   2  -3  -2    0.47    0.12
  -2  -3   2    0.13    0.19
  -2  -3   1  766.45   34.53
  -2   3   1  753.52   34.52
   2   3  -1  755.02   34.53
  -2   3   1  752.73   34.50
   2  -3  -1  740.67   34.51
  -2  -3   1  738.68   34.51
   2   3  -1  740.82   34.51
  -2   3   1  732.10   34.52
   2   3  -1  737.52   34.50
  -2  -3   1  750.22   34.52
  -2  -3   1  741.29   34.47
  -2  -3   1  752.88   34.52
   2  -3  -1  737.98   34.49
   2   3  -1  752.26   34.50
   2  -3  -1  771.22   34.50
  -2   3   1  761.30   34.51
  -2   3   0    9.50    0.49
  -2   3   0    9.69    0.50
  -2  -3   0    9.43    0.49
   2   3   0    8.77    0.50
   2  -3   0    8.73    0.49
  -2   3   0    9.94    0.49
   2   3   0    9.63    0.49
  -2  -3   0    8.67    0.49
  -2  -3   0    8.79    0.51
   2  -3   0    9.18    0.49
   2   3   0    9.34    0.49
  -2  -3   0    9.65    0.50
   2  -3   0   10.02    0.45
  -2   3   0    9.07    0.55
   2   3   0    9.85    0.50
   2  -3   0    9.99    0.55
   2  -3   0   10.24    0.50
   2   3   0    9.74    0.53
  -2  -3   0   10.16    0.49
  -2  -3  -1    0.51    0.15
   2  -3   1    1.57    0.15
  -2  -3  -1    1.03    0.13
  -2   3  -1    1.47    0.14
   2   3   1    1.47    0.16
   2   3   1    0.74    0.13
  -2  -3  -1    0.64    0.13
  -2   3  -1    0.74    0.08
   2  -3   1    0.56    0.19
   2   3   1    0.80    0.23
   2   3   1    0.65    0.14
  -2  -3  -1    0.38    0.19
  -2  -3  -2    0.01    0.12
   2   3   2    0.03    0.09
  -2   3  -2    0.01    0.14
   2   3   2    0.08    0.16
  -2   3  -2    0.02    0.08
   2  -3   2    0.14    0.23
   2   3   2    0.19    0.18
   2   3   2    0.25    0.24
   2   3   2    0.12    0.08
  -2  -3  -2    0.12    0.21
  -2   3  -2    0.06    0.19
   2   3   3   11.21    0.62
  -2   3  -3   12.24    0.68
   2   3   3   12.64    0.70
   2  -3   3   12.95    0.79
   2   3   3   12.64    0.76
   2   3   3   12.33    0.69
   2  -3   3   13.03    0.78
  -2   3  -3   11.70    0.70
  -2  -3  -3   12.95    0.64
  -2  -3  -3   13.21    0.76
  -2   3  -3   11.91    0.71
  -2   3  -4   16.16    0.94
   2   3   4   17.46    0.97
   2  -3   4   19.15    1.07
   2   3   4   17.60    0.92
   2  -3   4   19.44    1.10
   2   3   4   17.20    1.05
  -2   3  -4   17.89    0.96
  -2  -3  -4   17.68    0.91
  -2   3  -4   18.28    1.00
  -2   3  -4   16.67    0.95
   2   3   5   -0.03    0.31
  -2   3  -5   -0.10    0.27
   2   3   5   -0.10    0.24
  -2   3  -5    0.30    0.21
  -2  -3  -5    0.38    0.19
  -2   3  -5   -0.02    0.22
   2  -3   5    0.44    0.39
   2   3   6   56.76    2.62
  -2   3  -6   55.58    2.60
  -2  -3  -6   55.52    2.60
  -2   3  -6   54.15    2.80
   2  -3   6   54.46    2.60
   2   3   6   53.97    2.61
   2   3   6   55.75    2.90
   2  -3   6   49.70    2.84
  -2   3  -6   56.48    2.61
  -2  -3  -6   55.04    2.83
   2   3   6   56.36    2.60
   2   3   6   54.42    2.61
   2  -3   6   55.94    2.61
   2   3   6   55.51    2.79
  -2   3  -6   54.88    2.75
   2   3   6   53.61    2.61
   2  -3   6   56.59    2.63
  -2   3  -6   59.82    2.78
   2   3   7   12.69    0.69
   2  -3   7   14.50    1.08
  -2  -3  -7   13.75    0.69
  -2   3  -7   13.62    0.69
  -2  -3  -7   14.45    0.70
  -2  -3  -7   12.24    0.92
  -2   3  -7   13.41    0.70
   2  -3   7   13.93    0.73
   2   3   7   13.74    0.71
   2   3   7   13.17    0.71
   2  -3   7   14.44    0.71
  -2   3  -7   11.90    0.87
   2   3   7   13.51    0.71
   2  -3   7   13.49    0.69
   2  -3   7   14.14    0.69
   2   3   7   14.00    0.71
   2  -3   8   27.83    1.33
   2   3   8   28.85    1.34
   2   3   8   26.82    1.33
   2  -3   8   28.12    1.31
   2   3   8   27.03    1.33
   2  -3   8   27.13    1.34
  -2  -3  -8   27.13    1.31
  -2   3  -8   26.90    1.32
   2   3   8   26.34    1.33
   2  -3   8   27.63    1.32
  -2  -3  -8   28.17    1.33
  -2   3  -8   26.91    1.32
  -2  -3  -9    4.47    0.27
  -2   3  -9    4.13    0.26
  -2   3  -9    4.26    0.26
  -2  -3  -9    4.39    0.25
   2  -3   9    4.43    0.30
   2   3   9    4.29    0.26
   2   3   9    4.20    0.28
   2  -3   9    4.23    0.27
   2  -3   9    3.87    0.25
   2   3   9    4.45    0.27
   2   3  10    6.55    0.32
  -2  -3 -10    6.28    0.31
  -2   3 -10    6.56    0.32
  -2  -3 -10    6.78    0.32
  -2   3 -10    5.72    0.32
   2   3  10    5.40    0.30
   2  -3  10    6.19    0.33
   2   3  10    6.44    0.32
   2  -3  10    6.52    0.32
   2  -4 -11    4.20    0.22
  -2   4  11    3.97    0.21
  -2   4  11    4.68    0.22
  -2   4  11    4.19    0.21
   2   4 -11    3.53    0.20
   2  -4 -11    4.06    0.21
  -2  -4  11    3.87    0.22
  -2  -4  10    1.75    0.18
  -2   4  10    1.44    0.15
   2   4 -10    1.59    0.13
   2  -4 -10    1.65    0.15
   2   4 -10    1.50    0.14
  -2   4  10    1.58    0.17
  -2  -4  10    1.47    0.13
  -2  -4  10    1.71    0.15
  -2   4  10    1.53    0.16
   2  -4 -10    1.65    0.17
  -2  -4   9    3.65    0.21
  -2  -4   9    3.33    0.24
  -2   4   9    3.35    0.22
   2   4  -9    3.30    0.20
   2  -4  -9    3.14    0.22
   2   4  -9    3.18    0.20
  -2  -4   9    3.82    0.23
  -2   4   9    3.19    0.23
  -2   4   9    3.80    0.21
  -2  -4   9    3.56    0.27
  -2  -4   8    0.71    0.43
  -2   4   8    0.32    0.15
  -2  -4   8   -0.02    0.13
  -2   4   8    0.17    0.15
  -2  -4   8    0.12    0.17
   2   4  -8    0.24    0.13
   2   4  -8    0.09    0.13
  -2  -4   8    0.11    0.15
  -2   4   8   -0.06    0.14
   2   4  -8    0.46    0.27
   2  -4  -8    0.28    0.32
  -2   4   7    7.99    0.44
  -2   4   7    8.22    0.45
  -2   4   7    8.39    0.44
   2  -4  -7    8.71    0.57
   2   4  -7    7.86    0.42
  -2  -4   7    8.03    0.75
  -2  -4   7    7.77    0.44
   2   4  -7    7.60    0.42
   2  -4  -7    7.39    0.64
  -2   4   7    7.95    0.44
  -2  -4   7    7.52    0.45
  -2   4   7    8.18    0.44
  -2  -4   7    7.28    0.43
   2   4  -6    2.81    0.21
  -2  -4   6    3.28    0.46
  -2   4   6    3.11    0.22
  -2   4   6    2.88    0.22
  -2  -4   6    1.98    0.36
  -2   4   6    3.19    0.42
  -2  -4   6    2.92    0.31
   2   4  -6    3.93    0.41
   2  -4  -6    3.69    0.41
   2  -4  -6    3.58    0.34
   2  -4  -5   12.47    0.72
   2   4  -5    9.98    0.68
   2  -4  -5   12.07    0.68
  -2   4   5   10.88    0.64
  -2  -4   5   10.91    0.78
   2   4  -5   11.31    0.65
  -2  -4   5   11.91    0.69
   2  -4  -5   10.80    0.70
  -2  -4   5   11.43    0.72
   2   4  -5   11.12    0.60
  -2  -4   4  174.61    8.37
  -2   4   4  191.35    8.42
   2   4  -4  177.15    8.36
   2  -4  -4  179.92    8.39
  -2   4   4  176.75    8.32
   2   4  -4  177.06    8.30
  -2  -4   4  181.37    8.40
   2   4  -4  180.06    8.36
   2  -4  -3   89.06    4.36
   2   4  -3   96.07    4.40
  -2  -4   3   90.83    4.37
   2   4  -3   87.33    4.38
   2  -4  -3   94.43    4.42
   2   4  -3   94.06    4.40
  -2   4   3  100.82    4.43
  -2  -4   3  100.80    4.44
   2   4  -3   92.74    4.40
  -2  -4   2    0.29    0.16
  -2   4   2    0.40    0.15
   2  -4  -2    0.25    0.16
   2   4  -2    0.35    0.14
   2  -4  -2    0.50    0.22
   2   4  -2    0.34    0.20
   2  -4  -2    0.22    0.09
  -2  -4   2    0.67    0.21
   2  -4  -2    0.35    0.07
  -2   4   2    0.19    0.18
   2   4  -2    0.47    0.17
  -2   4   1 1283.12   59.69
  -2   4   1 1309.72   59.70
   2   4  -1 1283.69   59.70
   2  -4  -1 1198.42   59.71
  -2  -4   1 1313.16   59.72
  -2  -4   1 1294.16   59.71
   2  -4  -1 1291.62   59.69
  -2   4   1 1310.45   59.71
   2  -4  -1 1311.33   59.70
   2  -4  -1 1310.85   59.71
   2   4  -1 1323.35   59.73
  -2   4   1 1302.62   59.72
  -2  -4   1 1287.40   59.71
   2   4  -1 1304.63   59.71
   2   4  -1 1302.26   59.69
  -2  -4   1 1296.86   59.73
  -2   4   0   46.91    2.17
  -2  -4   0   45.85    2.17
  -2  -4   0   46.20    2.19
  -2   4   0   43.48    2.18
   2  -4   0   43.85    2.18
   2   4   0   44.60    2.17
  -2   4   0   46.20    2.17
  -2  -4   0   44.88    2.18
   2  -4   0   44.91    2.17
  -2   4   0   48.55    2.16
   2   4   0   46.94    2.17
  -2   4   0   45.50    2.21
  -2  -4   0   45.72    2.17
   2   4   0   45.48    2.16
   2   4   0   46.45    2.20
   2  -4   0   49.51    2.22
   2  -4   0   45.81    2.17
   2  -4   1  110.37    5.05
   2  -4   1  116.07    5.09
   2   4   1  114.10    5.03
  -2   4  -1  113.34    5.07
  -2   4  -1  114.15    5.06
  -2  -4  -1  116.45    5.02
  -2   4  -1  119.84    5.02
   2   4   1  120.05    5.03
  -2   4  -1  118.65    5.07
  -2  -4  -1  117.38    5.04
  -2  -4  -2   14.75    0.75
  -2   4  -2   13.16    0.75
  -2   4  -2   14.04    0.66
  -2   4  -2   14.88    0.76
  -2   4  -2   13.24    0.71
   2   4   2   13.08    0.72
  -2   4  -2   13.59    0.70
  -2  -4  -2   11.59    0.67
   2   4   2   12.67    0.67
   2  -4   2   14.37    0.78
  -2   4  -3   54.94    2.61
   2   4   3   52.67    2.62
  -2   4  -3   56.75    2.65
  -2   4  -3   49.08    2.63
  -2  -4  -3   55.73    2.67
   2  -4   3   55.70    2.71
   2   4   3   53.78    2.69
   2  -4   3   57.97    2.72
   2  -4   4    3.91    0.46
   2   4   4    3.43    0.42
  -2   4  -4    2.92    0.31
   2   4   4    3.03    0.34
  -2  -4  -4    3.06    0.26
  -2   4  -4    3.46    0.33
  -2  -4  -4    3.44    0.41
  -2   4  -4    3.07    0.36
   2  -4   4    3.87    0.48
  -2   4  -5    8.39    0.62
  -2   4  -5    8.38    0.56
   2   4   5    8.49    0.59
  -2   4  -5    7.44    0.57
   2  -4   5    8.89    0.76
   2   4   5    8.09    0.67
   2  -4   5    8.75    0.72
   2  -4   6   14.84    0.73
   2   4   6   15.18    0.75
   2   4   6   14.98    0.75
   2  -4   6   15.78    1.08
  -2  -4  -6   16.98    1.01
  -2   4  -6   14.43    0.74
   2   4   6   13.21    0.78
  -2   4  -6   15.26    0.94
  -2  -4  -6   15.44    0.73
   2   4   6   13.76    0.75
   2  -4   6   14.72    0.75
   2  -4   6   15.52    0.77
   2   4   6   13.12    0.74
  -2   4  -6   16.40    0.92
   2   4   6   15.19    0.74
  -2  -4  -7    0.34    0.35
   2  -4   7   -0.06    0.43
   2   4   7    0.37    0.15
   2  -4   7    0.73    0.21
   2   4   7    0.23    0.16
  -2  -4  -7    0.40    0.13
   2  -4   7    0.43    0.13
   2   4   7    0.24    0.16
  -2   4  -7    0.36    0.15
  -2  -4  -7    0.29    0.16
   2   4   7    0.15    0.15
   2   4   7    0.48    0.17
   2  -4   7    0.36    0.18
  -2  -4  -8    1.68    0.17
   2   4   8    1.62    0.19
   2  -4   8    1.80    0.23
   2  -4   8    1.69    0.16
   2   4   8    1.60    0.20
   2   4   8    1.69    0.20
   2   4   8    1.83    0.16
  -2   4  -8    1.98    0.19
  -2  -4  -8    1.96    0.20
   2  -4   8    1.83    0.20
   2   4   8    1.51    0.20
   2  -4   9    0.40    0.09
   2   4   9    0.37    0.14
   2  -4   9    0.42    0.13
   2   4   9    0.40    0.14
  -2   4  -9    0.49    0.13
  -2  -4  -9    0.27    0.13
  -2  -4  -9    0.31    0.11
   2  -4   9    0.40    0.17
   2  -4  10    0.24    0.11
   2   4  10    0.17    0.09
  -2  -4 -10    0.21    0.08
   2   4  10    0.05    0.06
   2  -4  10    0.37    0.11
   2   4  10    0.16    0.08
   2  -4  10    0.09    0.07
  -2   4 -10    0.15    0.07
   2  -5 -11    0.00    0.05
   2  -5 -11    0.02    0.06
  -2  -5  11    0.07    0.08
  -2  -5  11    0.04    0.06
   2  -5 -10    1.58    0.15
   2   5 -10    1.62    0.13
  -2  -5  10    1.76    0.19
  -2  -5  10    1.58    0.14
  -2   5  10    1.66    0.16
  -2   5  10    1.67    0.14
  -2   5  10    1.40    0.13
   2  -5 -10    1.84    0.16
  -2  -5  10    1.98    0.17
  -2   5   9    0.17    0.14
  -2  -5   9   -0.02    0.13
   2   5  -9   -0.07    0.11
   2   5  -9    0.13    0.12
   2  -5  -9   -0.10    0.14
  -2   5   9    0.01    0.14
  -2  -5   9    0.04    0.17
  -2   5   9   -0.17    0.13
  -2   5   9   -0.14    0.15
  -2  -5   9   -0.09    0.11
  -2  -5   9    0.11    0.19
  -2   5   8   20.34    0.97
  -2  -5   8   19.42    0.96
  -2  -5   8   19.14    0.98
  -2   5   8   18.77    0.96
   2   5  -8   20.86    0.95
  -2   5   8   19.76    0.97
  -2  -5   8   19.84    1.30
   2   5  -8   19.29    0.95
  -2  -5   8   19.55    0.96
   2  -5  -8   16.27    1.14
   2   5  -8   18.95    0.95
  -2  -5   7   -0.09    0.14
  -2   5   7   -0.02    0.14
   2   5  -7    0.03    0.26
  -2   5   7    0.26    0.16
   2   5  -7    0.19    0.11
  -2  -5   7    0.14    0.13
  -2   5   7   -0.03    0.14
  -2  -5   7    0.34    0.39
  -2   5   7    0.19    0.13
   2  -5  -7   -0.03    0.34
   2   5  -7    0.07    0.12
  -2   5   6    1.19    0.35
   2   5  -6    1.06    0.30
  -2  -5   6    0.96    0.25
   2  -5  -6    1.03    0.32
  -2  -5   6    0.28    0.35
  -2  -5   6    0.94    0.15
  -2   5   6    1.29    0.15
  -2   5   6    1.04    0.16
   2   5  -6    0.93    0.12
  -2   5   6    1.07    0.15
  -2   5   6    0.99    0.21
  -2   5   6    0.97    0.14
  -2  -5   6    0.60    0.31
   2   5  -6    1.03    0.29
   2  -5  -6    1.32    0.24
   2   5  -6    0.70    0.28
  -2  -5   5    3.52    0.34
   2  -5  -5    2.85    0.29
   2   5  -5    2.53    0.33
   2  -5  -5    2.52    0.34
   2   5  -5    3.14    0.31
  -2  -5   5    3.40    0.35
   2  -5  -5    3.40    0.38
   2   5  -5    3.40    0.36
   2   5  -4    6.37    0.46
   2  -5  -4    6.39    0.50
  -2  -5   4    6.77    0.55
  -2  -5   4    7.69    0.50
   2   5  -4    7.14    0.48
   2   5  -4    6.37    0.47
  -2   5   4    7.45    0.54
  -2  -5   4    6.59    0.48
   2   5  -4    6.32    0.47
   2   5  -3   10.91    0.63
  -2  -5   3   11.25    0.66
   2   5  -3   10.41    0.60
   2   5  -3   10.29    0.62
  -2   5   3   10.40    0.64
   2  -5  -3   10.30    0.65
   2   5  -3   10.09    0.60
   2   5  -2   27.61    1.43
   2  -5  -2   29.54    1.42
   2   5  -2   28.95    1.47
   2  -5  -2   29.21    1.49
   2   5  -2   29.80    1.49
  -2  -5   2   29.48    1.49
   2   5  -2   29.75    1.43
  -2   5   2   30.06    1.47
   2   5  -2   31.45    1.47
   2  -5  -2   29.20    1.41
  -2   5   2   31.80    1.48
   2   5  -1   26.38    1.28
  -2   5   1   26.88    1.30
  -2  -5   1   27.63    1.32
   2  -5  -1   27.79    1.30
   2  -5  -1   25.12    1.23
  -2   5   1   24.81    1.29
  -2   5   1   25.72    1.27
  -2  -5   1   27.34    1.29
   2   5  -1   28.65    1.26
   2  -5  -1   26.48    1.23
  -2   5   1   26.23    1.32
   2   5  -1   24.97    1.25
   2   5  -1   26.30    1.32
   2   5  -1   26.17    1.29
  -2  -5   0  192.35    8.56
   2   5   0  177.11    8.53
  -2   5   0  184.52    8.53
  -2   5   0  190.35    8.53
   2  -5   0  183.69    8.53
  -2   5   0  192.14    8.52
   2   5   0  187.41    8.57
  -2   5   0  171.77    8.58
   2   5   0  186.96    8.53
  -2  -5   0  174.24    8.53
  -2   5   0  175.21    8.58
   2   5   0  182.50    8.52
  -2   5  -1  264.51   12.28
   2   5   1  270.18   12.28
  -2   5  -1  263.76   12.35
  -2  -5  -1  265.02   12.30
   2   5   1  267.65   12.31
  -2   5  -1  270.33   12.30
   2  -5   1  281.96   12.38
   2  -5   1  256.34   12.33
  -2   5  -1  255.59   12.35
   2   5   1  253.23   12.31
  -2  -5  -1  268.84   12.32
  -2   5  -2    2.37    0.23
  -2   5  -2    2.59    0.24
  -2  -5  -2    1.86    0.20
   2   5   2    2.19    0.26
  -2   5  -2    2.32    0.14
  -2   5  -2    2.38    0.29
   2  -5   2    2.29    0.32
   2   5   2    2.43    0.21
  -2   5  -2    2.20    0.29
  -2  -5  -2    1.85    0.29
  -2  -5  -3   35.50    1.89
   2   5   3   41.70    1.99
  -2   5  -3   45.07    1.98
   2  -5   3   46.05    2.11
   2  -5   3   44.10    2.08
  -2   5  -3   39.49    2.01
  -2   5  -3   41.71    1.97
  -2   5  -3   42.30    2.02
  -2  -5  -3   41.85    2.03
  -2   5  -4    4.64    0.37
   2   5   4    4.32    0.40
   2  -5   4    4.94    0.53
  -2   5  -4    4.17    0.37
  -2   5  -4    3.80    0.38
  -2  -5  -4    3.94    0.45
  -2   5  -4    4.39    0.42
   2  -5   4    4.23    0.51
  -2  -5  -5    1.91    0.43
  -2   5  -5    1.91    0.17
  -2   5  -5    1.66    0.34
   2   5   5    1.85    0.24
   2   5   5    2.08    0.34
  -2   5  -5    2.28    0.29
   2  -5   5    2.09    0.20
   2  -5   5    1.59    0.45
   2   5   5    1.85    0.18
  -2   5  -5    1.77    0.17
   2  -5   5    2.38    0.46
   2   5   5    2.00    0.18
   2   5   5    2.20    0.18
   2   5   6   26.63    1.28
  -2   5  -6   24.56    1.46
   2   5   6   23.37    1.31
  -2  -5  -6   27.00    1.27
   2   5   6   26.30    1.28
   2  -5   6   27.21    1.28
   2  -5   6   28.58    1.67
   2  -5   6   28.26    1.63
  -2   5  -6   26.97    1.28
  -2   5  -6   27.43    1.27
   2  -5   6   27.23    1.30
   2   5   6   24.85    1.27
  -2  -5  -7    0.49    0.15
  -2   5  -7    0.31    0.15
   2   5   7    0.54    0.17
   2  -5   7    0.48    0.17
   2  -5   7    0.67    0.20
   2   5   7    0.70    0.15
  -2  -5  -7    0.50    0.14
  -2  -5  -7    0.27    0.35
   2   5   7    0.41    0.15
   2   5   7    0.67    0.16
   2   5   7    0.37    0.16
   2  -5   8    0.18    0.15
   2   5   8    0.32    0.16
  -2   5  -8    0.37    0.14
  -2  -5  -8    0.48    0.15
   2   5   8    0.32    0.13
   2   5   8    0.36    0.16
   2  -5   8    0.09    0.19
   2   5   8    0.06    0.13
  -2  -5  -8    0.20    0.12
  -2   5  -9    0.59    0.12
  -2  -5  -9    0.49    0.13
   2  -5   9    0.67    0.17
   2  -5   9    0.69    0.13
   2   5   9    0.67    0.13
  -2  -5  -9    0.60    0.10
   2   5   9    0.65    0.14
   2   5  10    1.43    0.12
   2  -5  10    1.46    0.13
   2  -5  10    1.22    0.12
   2  -6 -10    3.86    0.23
   2   6 -10    3.70    0.21
  -2   6  10    4.11    0.24
  -2   6  10    4.26    0.23
  -2  -6  10    4.25    0.26
   2  -6 -10    3.86    0.23
  -2  -6  10    3.73    0.21
  -2   6  10    3.65    0.23
  -2   6  10    3.50    0.22
  -2  -6  10    3.97    0.24
  -2   6   9    0.39    0.11
  -2  -6   9    0.61    0.16
  -2  -6   9    0.54    0.19
   2  -6  -9    0.56    0.14
   2   6  -9    0.47    0.12
  -2   6   9    0.59    0.16
   2   6  -9    0.67    0.11
  -2   6   9    0.46    0.14
  -2  -6   9    0.36    0.12
  -2   6   9    0.52    0.15
   2   6  -8   15.82    0.79
  -2   6   8   15.28    0.79
  -2  -6   8   16.71    0.82
   2   6  -8   16.63    0.79
  -2  -6   8   16.77    0.80
   2   6  -8   15.14    0.78
  -2   6   8   16.73    0.81
  -2   6   8   15.60    0.81
  -2  -6   7   16.63    0.84
   2  -6  -7   17.00    1.07
   2   6  -7   16.57    0.82
   2   6  -7   19.22    1.02
  -2   6   7   17.11    0.86
  -2   6   7   16.37    0.83
  -2  -6   7   17.35    0.85
  -2   6   7   16.27    0.85
  -2   6   7   16.77    0.83
   2   6  -7   16.77    0.82
  -2  -6   7   18.84    1.21
  -2   6   7   16.19    0.86
  -2  -6   6   62.01    2.89
  -2  -6   6   67.48    2.99
  -2   6   6   60.51    2.74
  -2   6   6   57.11    2.71
  -2  -6   6   55.45    2.71
   2  -6  -6   58.97    2.92
   2   6  -6   57.68    2.70
   2   6  -6   61.54    2.89
  -2   6   6   54.64    2.71
  -2   6   6   59.50    2.74
   2   6  -6   58.79    2.74
   2   6  -6   63.15    2.88
  -2   6   6   52.79    2.75
   2   6  -5   33.11    1.67
   2  -6  -5   30.70    1.67
   2  -6  -5   32.69    1.72
   2   6  -5   32.61    1.67
  -2  -6   5   32.22    1.68
   2   6  -5   33.41    1.68
  -2  -6   5   31.22    1.78
   2   6  -4   37.64    1.98
   2  -6  -4   40.33    1.95
   2  -6  -4   38.07    2.02
  -2  -6   4   40.24    2.09
   2   6  -4   42.81    2.03
  -2  -6   4   40.75    2.03
  -2   6   4   41.86    2.06
   2   6  -4   40.86    1.99
   2   6  -4   40.66    2.03
  -2  -6   4   39.75    2.02
   2  -6  -3  247.17   11.76
   2   6  -3  246.89   11.71
   2   6  -3  247.50   11.76
   2   6  -3  259.42   11.74
  -2   6   3  260.73   11.76
   2   6  -3  254.62   11.70
  -2  -6   3  247.66   11.76
   2   6  -2   86.34    4.04
   2  -6  -2   84.29    4.04
   2   6  -2   84.39    4.08
   2   6  -2   86.29    4.11
   2  -6  -2   80.76    4.10
  -2   6   2   91.95    4.10
   2  -6  -2   83.45    4.02
  -2  -6   2   88.60    4.11
   2   6  -2   90.09    4.08
   2   6  -2   89.83    4.04
  -2   6   2   85.94    4.09
   2  -6  -2   84.88    4.02
  -2  -6   2   85.43    4.10
   2   6  -1   20.15    0.92
   2  -6  -1   20.29    0.91
   2  -6  -1   23.29    1.02
   2   6  -1   20.67    0.99
   2   6  -1   20.29    0.99
  -2  -6   1   21.39    1.02
  -2   6   1   20.77    1.01
  -2   6   1   21.06    0.99
  -2   6   1   20.16    1.02
   2  -6  -1   17.58    0.90
   2   6  -1   21.49    0.94
   2  -6  -1   17.06    0.90
  -2   6   0   52.42    2.45
   2  -6   0   50.94    2.45
   2   6   0   51.93    2.45
   2   6   0   51.26    2.50
  -2   6   0   49.36    2.51
  -2  -6   0   53.05    2.49
  -2   6   0   50.55    2.46
   2   6   0   50.63    2.46
   2   6   0   50.93    2.43
  -2   6   0   53.20    2.43
   2  -6   1   21.05    1.09
   2   6   1   20.48    1.02
  -2   6  -1   19.41    1.11
  -2   6  -1   21.45    1.04
  -2  -6  -1   21.14    1.05
  -2   6  -1   21.69    1.06
   2   6   1   20.10    1.07
  -2   6  -1   20.34    1.13
   2   6   1   20.14    1.08
  -2  -6  -1   21.98    1.08
   2  -6   2    9.03    0.62
   2  -6   2    9.18    0.68
   2   6   2    9.08    0.48
  -2   6  -2    9.21    0.60
  -2   6  -2    9.41    0.52
   2   6   2    9.45    0.56
  -2  -6  -2    9.41    0.51
  -2   6  -2    9.35    0.54
   2   6   2    8.35    0.52
  -2   6  -2    8.98    0.61
  -2  -6  -2    9.54    0.60
  -2   6  -3   49.22    2.59
  -2   6  -3   52.46    2.55
  -2   6  -3   53.45    2.55
   2   6   3   52.80    2.57
   2  -6   3   54.53    2.65
  -2  -6  -3   52.70    2.60
  -2   6  -4    2.50    0.32
  -2   6  -4    2.13    0.30
  -2   6  -4    2.54    0.34
  -2  -6  -4    2.40    0.40
   2  -6   4    2.51    0.48
   2   6   4    2.58    0.32
  -2   6  -4    2.34    0.28
   2  -6   4    2.82    0.46
   2  -6   5   19.69    0.98
   2   6   5   18.36    1.00
   2  -6   5   20.17    1.28
   2  -6   5   20.92    1.30
  -2   6  -5   21.72    1.11
   2   6   5   19.98    1.13
   2   6   5   20.28    0.97
  -2   6  -5   19.32    0.96
  -2   6  -5   19.04    1.14
   2   6   5   19.18    0.96
  -2   6  -5   20.67    0.96
  -2  -6  -5   21.78    1.23
   2   6   5   18.52    0.96
  -2   6  -5   18.89    0.96
   2   6   5   20.91    0.97
   2   6   6   16.71    0.84
   2   6   6   16.80    0.83
   2  -6   6   16.68    0.83
   2   6   6   16.69    0.84
  -2   6  -6   15.92    0.82
   2  -6   6   17.20    0.85
  -2   6  -6   16.11    0.83
   2   6   6   15.19    0.88
   2  -6   6   17.75    1.21
   2  -6   6   17.14    1.19
  -2  -6  -6   16.82    0.82
  -2   6  -6   16.87    0.83
   2   6   6   17.73    0.84
   2   6   7    0.92    0.18
   2   6   7    1.00    0.19
  -2   6  -7    1.05    0.14
   2   6   7    0.97    0.17
   2  -6   7    1.39    0.18
   2  -6   7    1.05    0.22
   2   6   7    0.97    0.14
  -2  -6  -7    1.03    0.15
  -2   6  -7    1.27    0.17
  -2   6  -7    1.18    0.17
  -2  -6  -7    1.56    0.17
  -2  -6  -7    0.70    0.37
   2   6   7    1.24    0.17
   2  -6   7    1.40    0.49
   2   6   8   10.54    0.56
  -2  -6  -8   11.33    0.56
  -2   6  -8   11.49    0.57
   2  -6   8   10.84    0.57
   2   6   8   10.78    0.57
  -2   6  -8   10.67    0.57
  -2  -6  -8   11.80    0.57
   2  -6   8   11.06    0.59
   2   6   9    1.06    0.13
  -2  -6  -9    1.13    0.13
   2  -6   9    1.25    0.12
   2   6   9    0.81    0.12
   2  -6   9    0.94    0.16
  -2   6  -9    0.99    0.12
  -2   6  -9    1.17    0.13
  -2  -6  -9    0.96    0.10
   2  -6  10    1.40    0.12
   2   6  10    1.68    0.10
   2  -7 -10   13.65    0.63
  -2   7  10   12.76    0.62
  -2   7  10   13.79    0.62
  -2  -7  10   13.64    0.63
   2  -7 -10   12.44    0.62
  -2   7  10   13.36    0.62
  -2  -7  10   13.10    0.64
   2   7  -9    0.06    0.10
  -2  -7   9    0.21    0.15
  -2   7   9    0.23    0.15
  -2  -7   9    0.06    0.11
  -2   7   9   -0.02    0.12
   2  -7  -9    0.13    0.13
   2   7  -9    0.23    0.10
  -2  -7   9    0.06    0.18
  -2   7   9    0.08    0.13
  -2   7   8    0.06    0.13
  -2  -7   8    0.22    0.13
  -2  -7   8    0.08    0.17
   2   7  -8   -0.05    0.11
  -2   7   8    0.12    0.10
  -2   7   8    0.29    0.17
  -2   7   8   -0.04    0.18
   2   7  -8   -0.22    0.13
   2   7  -8    0.03    0.12
  -2   7   8    0.06    0.15
  -2   7   7    2.94    0.22
   2   7  -7    2.69    0.20
  -2  -7   7    2.87    0.22
   2   7  -7    3.35    0.37
  -2  -7   7    2.73    0.46
  -2   7   7    2.53    0.27
  -2   7   7    1.77    0.30
  -2   7   7    3.25    0.27
  -2  -7   7    2.90    0.24
   2  -7  -7    2.62    0.46
  -2   7   7    2.80    0.22
  -2   7   6    2.70    0.21
  -2  -7   6    2.61    0.47
  -2   7   6    2.44    0.25
  -2   7   6    2.79    0.19
  -2  -7   6    2.63    0.20
  -2  -7   6    3.20    0.48
  -2   7   6    2.31    0.28
   2   7  -6    2.62    0.19
  -2   7   6    2.53    0.20
   2   7  -6    2.29    0.34
   2   7  -6    2.56    0.25
  -2   7   6    2.61    0.25
   2  -7  -6    2.53    0.43
   2   7  -5   38.56    1.90
   2   7  -5   38.75    1.86
  -2   7   5   31.92    1.76
   2  -7  -5   38.29    1.93
  -2  -7   5   35.06    1.98
  -2   7   5   37.72    1.75
  -2  -7   5   37.85    1.91
   2   7  -5   37.27    1.83
   2   7  -4   46.42    2.29
  -2  -7   4   43.76    2.34
   2   7  -4   49.31    2.38
  -2  -7   4   46.37    2.43
   2   7  -4   48.23    2.35
  -2  -7   4   46.94    2.37
  -2   7   4   48.17    2.38
   2   7  -4   49.97    2.32
   2  -7  -4   45.08    2.35
  -2  -7   3  261.58   12.54
   2   7  -3  271.30   12.56
   2   7  -3  278.80   12.52
  -2   7   3  281.20   12.55
   2  -7  -3  255.15   12.54
   2   7  -3  264.67   12.48
   2   7  -3  269.51   12.46
   2   7  -2    2.94    0.20
  -2  -7   2    2.45    0.30
   2  -7  -2    2.48    0.33
   2   7  -2    2.37    0.33
  -2   7   2    2.77    0.31
  -2   7   2    2.58    0.32
  -2  -7   2    3.28    0.33
   2   7  -2    2.69    0.29
   2   7  -2    2.43    0.21
   2  -7  -2    2.53    0.25
  -2   7   1  233.76   11.15
   2  -7  -1  248.47   11.18
   2   7  -1  231.13   11.15
   2   7  -1  244.30   11.10
  -2   7   1  233.44   11.19
   2   7  -1  237.18   11.07
  -2  -7   1  253.49   11.20
   2   7  -1  239.85   11.15
  -2   7   1  246.86   11.18
  -2   7   0    2.16    0.17
   2   7   0    1.84    0.19
   2   7   0    1.98    0.18
   2  -7   0    2.19    0.22
   2   7   0    2.63    0.29
  -2  -7   0    2.29    0.25
  -2   7   0    2.54    0.24
  -2   7  -1   86.71    3.96
  -2  -7  -1   90.37    4.04
   2  -7   1   86.18    4.05
  -2   7  -1   87.98    3.99
   2   7   1   85.16    4.04
   2   7   1   81.48    3.96
  -2   7  -1   78.91    4.08
  -2   7  -1   85.13    4.08
  -2  -7  -1   84.98    4.01
   2   7   1   81.17    4.04
  -2   7  -1   83.79    4.02
   2  -7   2    1.55    0.38
  -2  -7  -2    1.55    0.29
  -2   7  -2    1.14    0.19
   2  -7   2    1.49    0.29
   2   7   2    1.00    0.20
  -2   7  -2    1.30    0.30
  -2  -7  -2    1.06    0.16
  -2   7  -2    1.39    0.22
   2   7   2    1.03    0.25
  -2   7  -2    1.05    0.29
  -2   7  -3    2.46    0.25
   2  -7   3    2.04    0.39
  -2   7  -3    2.20    0.27
   2   7   3    1.97    0.30
  -2   7  -3    2.10    0.32
  -2  -7  -3    2.61    0.37
  -2   7  -4    0.85    0.27
   2  -7   4    1.24    0.38
  -2   7  -4    0.95    0.23
   2   7   4    0.70    0.25
  -2  -7  -4    0.33    0.35
   2  -7   4    1.61    0.44
   2   7   5    3.41    0.24
   2   7   5    3.44    0.24
   2  -7   5    3.49    0.54
   2   7   5    2.95    0.30
  -2   7  -5    3.66    0.24
  -2   7  -5    3.51    0.24
  -2  -7  -5    4.77    0.55
   2  -7   5    3.45    0.26
  -2   7  -5    3.54    0.24
   2   7   5    3.09    0.24
   2   7   5    3.04    0.25
   2  -7   5    4.02    0.61
   2   7   5    3.92    0.26
   2   7   6  149.99    6.86
   2   7   6  134.71    6.89
   2  -7   6  144.87    7.24
   2  -7   6  140.12    7.20
   2  -7   6  146.65    6.85
   2   7   6  144.48    6.85
   2  -7   6  150.51    6.87
   2   7   6  157.36    6.86
   2   7   6  152.31    6.87
  -2   7  -6  141.90    6.85
  -2   7  -6  146.16    6.85
  -2  -7  -6  148.31    7.13
  -2  -7  -6  147.60    6.84
  -2   7  -6  145.06    6.85
  -2   7  -6  156.30    6.85
   2   7   6  142.74    6.86
   2  -7   7    2.51    0.20
   2   7   7    2.41    0.21
   2   7   7    2.14    0.21
  -2  -7  -7    2.41    0.19
  -2   7  -7    2.44    0.21
   2  -7   7    2.87    0.25
   2   7   7    2.33    0.22
   2   7   7    2.71    0.21
  -2   7  -7    2.15    0.19
  -2   7  -7    2.48    0.19
   2   7   7    2.45    0.23
  -2   7  -7    2.26    0.20
  -2  -7  -7    2.42    0.20
  -2  -7  -8    8.48    0.42
  -2   7  -8    8.41    0.44
   2  -7   8    7.89    0.43
   2   7   8    7.90    0.44
  -2  -7  -8    8.38    0.44
  -2   7  -8    7.24    0.43
   2   7   8    9.20    0.45
   2   7   8    8.41    0.44
   2   7   8    8.02    0.45
   2  -7   8    8.78    0.46
   2   7   9    0.29    0.11
   2   7   9    0.70    0.13
   2  -7   9    0.44    0.13
  -2  -7  -9    0.47    0.09
   2   7   9    0.28    0.11
  -2   7  -9    0.44    0.11
   2  -8 -10    0.56    0.08
  -2   8  10    0.38    0.10
  -2  -8  10    0.39    0.08
  -2   8  10    0.59    0.08
  -2   8  10    0.38    0.10
   2  -8 -10    0.50    0.09
  -2  -8   9    0.13    0.16
  -2   8   9    0.33    0.13
  -2  -8   9    0.19    0.13
   2  -8  -9    0.11    0.12
  -2   8   9    0.32    0.15
   2  -8  -9    0.32    0.12
  -2   8   9    0.09    0.11
   2   8  -9    0.27    0.11
  -2   8   9    0.13    0.11
  -2   8   9    0.39    0.14
   2   8  -9    0.18    0.10
   2   8  -8    0.97    0.15
  -2  -8   8    0.73    0.13
  -2   8   8    1.01    0.14
  -2  -8   8    0.96    0.16
   2   8  -8    0.95    0.13
  -2   8   8    1.04    0.19
  -2   8   8    0.84    0.21
  -2   8   8    0.78    0.14
   2   8  -8    0.51    0.12
  -2   8   7    3.70    0.27
  -2   8   7    4.00    0.27
  -2   8   7    3.95    0.26
  -2  -8   7    4.22    0.26
  -2   8   7    3.39    0.32
  -2   8   7    3.71    0.31
   2  -8  -7    4.46    0.52
   2   8  -7    3.74    0.24
  -2  -8   7    2.78    0.56
  -2  -8   7    4.19    0.55
   2   8  -7    4.00    0.40
  -2  -8   7    4.12    0.28
   2   8  -7    4.19    0.26
  -2   8   7    3.30    0.36
  -2   8   6   -0.09    0.15
   2  -8  -6    0.69    0.38
  -2   8   6    0.02    0.11
  -2   8   6   -0.02    0.12
  -2   8   6    0.05    0.18
  -2  -8   6    0.05    0.36
  -2   8   6    0.16    0.19
   2   8  -6   -0.01    0.18
   2   8  -6   -0.07    0.10
   2   8  -6    0.14    0.23
  -2   8   6   -0.01    0.22
  -2  -8   6   -0.31    0.38
   2   8  -5   12.69    0.79
   2   8  -5   11.46    0.63
  -2  -8   5   12.53    0.80
   2   8  -5   13.16    0.73
  -2   8   5   10.98    0.65
   2   8  -5   11.74    0.60
  -2   8   5   10.05    0.65
  -2   8   5   11.73    0.66
  -2   8   5   11.53    0.59
  -2   8   5   12.21    0.63
  -2  -8   5   13.23    0.91
  -2   8   5   12.55    0.64
   2   8  -5   12.06    0.64
   2   8  -5   11.47    0.61
  -2   8   5   12.20    0.61
  -2  -8   4   31.13    1.64
  -2   8   4   29.48    1.56
  -2  -8   4   28.47    1.55
   2   8  -4   28.38    1.52
   2   8  -4   29.31    1.56
   2   8  -4   29.39    1.47
   2  -8  -4   26.62    1.52
   2   8  -3   77.60    3.56
   2  -8  -3   71.47    3.66
   2   8  -3   75.66    3.58
   2   8  -3   75.98    3.64
  -2   8   3   78.15    3.68
  -2  -8   3   73.51    3.66
   2   8  -3   73.14    3.69
  -2  -8   2   20.73    1.19
  -2   8   2   21.86    1.20
   2   8  -2   22.73    1.08
   2   8  -2   22.19    1.23
   2  -8  -2   21.11    1.21
   2  -8  -2   21.22    1.13
  -2  -8   2   23.17    1.22
   2   8  -2   21.13    1.16
  -2   8   2   23.04    1.20
   2   8  -2   22.51    1.08
  -2   8   1  276.18   13.81
   2  -8  -1  305.33   13.86
  -2  -8   1  326.25   13.88
  -2   8   1  302.57   13.85
   2   8  -1  301.59   13.83
   2   8  -1  293.54   13.76
  -2   8   1  295.68   13.88
  -2   8   0    0.91    0.20
   2   8   0    0.90    0.27
   2   8   0    0.71    0.14
  -2   8   0    0.92    0.11
   2  -8   0    0.78    0.17
  -2  -8   0    1.14    0.21
  -2   8  -1    8.71    0.50
  -2   8  -1    8.35    0.62
   2   8   1    8.52    0.58
  -2   8  -1    8.55    0.62
  -2  -8  -1    8.80    0.56
  -2   8  -1    8.11    0.45
   2  -8   1    8.80    0.67
   2  -8   1    9.07    0.57
   2   8   1    8.40    0.57
  -2  -8  -1    9.48    0.53
  -2   8  -1    9.18    0.55
  -2  -8  -2    0.11    0.12
  -2   8  -2    0.19    0.17
   2   8   2    0.08    0.23
  -2  -8  -2    0.17    0.25
  -2   8  -2    0.14    0.14
   2   8   2    0.09    0.18
  -2   8  -2    0.18    0.09
  -2   8  -2    0.20    0.26
   2  -8   2    0.03    0.34
   2  -8   2    0.25    0.28
   2  -8   3    5.92    0.58
  -2   8  -3    6.36    0.42
  -2  -8  -3    5.64    0.54
  -2   8  -3    7.10    0.47
   2   8   3    7.36    0.52
   2   8   4    4.05    0.36
  -2   8  -4    4.71    0.28
   2   8   4    4.86    0.31
   2  -8   4    5.63    0.58
   2   8   4    4.99    0.45
  -2   8  -4    5.30    0.42
   2   8   4    4.83    0.28
  -2  -8  -4    4.19    0.52
   2   8   4    5.01    0.28
   2   8   4    4.94    0.29
  -2   8  -4    4.89    0.28
  -2   8  -4    4.11    0.28
   2   8   4    4.37    0.35
  -2   8  -4    4.49    0.44
  -2   8  -4    5.12    0.37
   2  -8   4    4.87    0.63
  -2   8  -4    4.41    0.31
  -2   8  -5    4.33    0.28
  -2   8  -5    4.78    0.29
   2   8   5    4.14    0.35
   2   8   5    4.23    0.28
   2  -8   5    5.52    0.64
   2   8   5    4.40    0.27
   2  -8   5    4.74    0.66
  -2   8  -5    4.30    0.28
  -2  -8  -5    4.71    0.60
   2   8   5    4.09    0.30
  -2   8  -5    4.66    0.36
   2   8   5    4.32    0.30
   2  -8   5    4.55    0.30
  -2   8  -5    4.22    0.28
   2   8   5    4.62    0.29
   2   8   5    4.88    0.30
   2   8   6   40.74    2.10
   2   8   6   46.18    2.11
   2   8   6   41.40    2.15
  -2   8  -6   46.05    2.10
   2   8   6   43.22    2.11
  -2   8  -6   45.99    2.10
   2   8   6   47.83    2.11
   2  -8   6   42.90    2.47
   2  -8   6   42.11    2.47
  -2   8  -6   42.16    2.10
   2   8   6   43.55    2.10
   2  -8   6   46.31    2.12
  -2   8  -6   44.01    2.10
  -2  -8  -6   45.12    2.39
   2   8   7    0.29    0.17
  -2   8  -7    0.16    0.14
   2   8   7    0.28    0.15
  -2   8  -7    0.27    0.13
  -2   8  -7    0.25    0.12
   2   8   7    0.37    0.16
  -2  -8  -7    0.39    0.13
   2   8   7    0.34    0.13
   2   8   7    0.11    0.15
   2  -8   7    0.10    0.17
  -2  -8  -8    5.35    0.21
   2   8   8    5.07    0.24
   2   8   8    4.45    0.21
   2   8   8    6.16    0.24
   2   8   8    5.55    0.23
   2  -8   8    5.55    0.25
  -2   8  -8    5.39    0.23
  -2   8  -9    1.75    0.13
   2  -8   9    1.91    0.20
   2  -8   9    1.95    0.15
   2   8   9    2.05    0.15
   2   8   9    2.08    0.15
  -2   9  10    0.16    0.09
  -2   9  10    0.14    0.09
  -2   9   9    5.67    0.30
  -2  -9   9    5.67    0.31
  -2   9   9    5.87    0.31
   2   9  -9    4.56    0.28
  -2   9   9    5.29    0.29
   2  -9  -9    4.74    0.29
  -2   9   9    5.06    0.31
  -2  -9   9    5.54    0.29
   2  -9  -9    5.06    0.29
   2   9  -9    5.40    0.29
  -2   9   8    3.53    0.20
   2   9  -8    3.79    0.18
  -2   9   8    4.24    0.24
  -2  -9   8    3.96    0.21
   2   9  -8    3.22    0.20
  -2   9   8    3.84    0.21
  -2   9   8    4.18    0.22
  -2   9   8    3.56    0.27
  -2  -9   8    4.73    0.25
  -2   9   8    3.42    0.19
  -2   9   7    0.83    0.23
  -2   9   7    0.79    0.13
  -2   9   7    0.81    0.15
  -2   9   7    1.17    0.22
   2   9  -7    1.07    0.16
  -2   9   7    1.09    0.19
   2   9  -7    1.22    0.15
  -2  -9   7    1.19    0.17
   2   9  -7    1.00    0.13
   2  -9  -7    0.81    0.41
  -2  -9   7    0.73    0.43
  -2   9   7    0.99    0.18
  -2   9   7    0.85    0.28
  -2   9   6    0.72    0.12
   2   9  -6    0.78    0.14
  -2   9   6    0.60    0.17
  -2   9   6    1.08    0.21
  -2   9   6    0.56    0.13
   2   9  -6    0.68    0.21
  -2   9   6    0.65    0.22
   2   9  -6    0.73    0.23
  -2   9   6    0.62    0.26
  -2  -9   6    0.61    0.40
  -2   9   5    6.10    0.36
   2   9  -5    6.39    0.54
  -2   9   5    5.37    0.41
   2   9  -5    5.27    0.34
  -2   9   5    6.05    0.38
   2   9  -5    6.36    0.39
  -2   9   5    4.61    0.41
   2  -9  -5    7.32    0.61
  -2   9   5    6.15    0.42
   2   9  -5    5.21    0.37
   2   9  -5    6.73    0.46
   2   9  -5    5.68    0.35
  -2  -9   5    6.01    0.63
   2   9  -4    0.22    0.17
  -2   9   4    0.47    0.15
  -2   9   4    0.39    0.19
  -2   9   4    0.15    0.15
   2   9  -4    0.46    0.13
  -2   9   4    0.45    0.20
  -2   9   4    0.43    0.19
   2   9  -4    0.29    0.29
  -2   9   4    0.49    0.12
  -2  -9   4    0.88    0.39
  -2   9   4    0.32    0.14
   2   9  -4    0.38    0.13
  -2   9   4    0.41    0.16
   2   9  -4    0.54    0.16
  -2   9   4    0.36    0.19
   2   9  -4    0.25    0.24
  -2   9   4    0.60    0.28
  -2  -9   4    0.70    0.27
   2   9  -4    0.60    0.17
  -2  -9   3    0.39    0.31
   2   9  -3    0.18    0.23
  -2  -9   3    0.35    0.28
  -2   9   3    0.32    0.25
   2   9  -3    0.18    0.30
   2  -9  -3    0.13    0.27
  -2  -9   3    0.27    0.24
   2   9  -3    0.27    0.12
   2  -9  -2    9.22    0.66
   2   9  -2    9.50    0.68
  -2  -9   2   10.62    0.68
  -2   9   2   10.05    0.67
   2   9  -2   10.55    0.63
  -2  -9   2    8.52    0.64
  -2   9   1    0.26    0.26
   2   9  -1    0.36    0.21
  -2  -9   1    0.29    0.27
  -2  -9   1    0.16    0.22
   2  -9  -1    0.50    0.20
  -2  -9   0    4.40    0.38
  -2   9   0    3.73    0.32
   2   9   0    3.95    0.43
   2  -9   0    4.14    0.45
  -2   9  -1    1.17    0.24
  -2  -9  -1    1.13    0.18
   2  -9   1    1.16    0.39
   2  -9   1    1.59    0.26
  -2  -9  -1    1.47    0.26
  -2   9  -1    1.10    0.28
   2   9   1    1.62    0.29
  -2   9  -1    1.55    0.34
  -2   9  -1    1.28    0.19
  -2   9  -2   53.08    2.52
  -2  -9  -2   54.64    2.62
   2  -9   2   51.69    2.64
   2  -9   2   55.48    2.74
  -2   9  -2   50.08    2.64
   2   9   2   52.13    2.61
  -2   9  -2   53.62    2.58
   2   9   2   49.02    2.58
  -2   9  -3    6.22    0.40
   2   9   3    6.01    0.36
  -2   9  -3    6.56    0.34
  -2  -9  -3    7.59    0.58
   2   9   3    5.27    0.34
   2   9   3    5.33    0.39
  -2   9  -3    6.43    0.47
   2   9   3    5.29    0.49
  -2   9  -3    5.82    0.38
  -2   9  -3    5.29    0.35
  -2   9  -3    5.97    0.52
   2   9   3    5.47    0.40
   2   9   3    6.49    0.34
   2   9   3    5.36    0.37
   2  -9   3    7.54    0.68
   2  -9   3    7.65    0.61
   2   9   3    4.76    0.39
   2   9   4    1.27    0.26
  -2   9  -4    2.10    0.18
   2   9   4    1.93    0.22
  -2   9  -4    2.25    0.19
   2   9   4    2.18    0.19
   2   9   4    2.06    0.17
  -2   9  -4    2.02    0.20
  -2  -9  -4    2.48    0.45
   2  -9   4    2.29    0.45
  -2   9  -4    1.89    0.18
   2   9   4    1.79    0.19
  -2   9  -4    1.64    0.20
   2  -9   4    1.96    0.54
  -2   9  -4    1.41    0.32
  -2   9  -4    2.07    0.19
   2   9   4    2.06    0.26
   2   9   4    2.16    0.19
   2   9   5    0.15    0.18
  -2   9  -5    0.23    0.15
   2   9   5   -0.03    0.16
   2   9   5   -0.21    0.23
   2   9   5    0.09    0.13
   2  -9   5    0.16    0.51
  -2   9  -5    0.07    0.13
  -2   9  -5   -0.06    0.12
  -2  -9  -5    0.40    0.42
   2   9   5    0.21    0.18
   2   9   5   -0.05    0.11
  -2   9  -5    0.05    0.12
  -2   9  -5   -0.01    0.15
   2  -9   5    0.30    0.41
   2   9   5    0.14    0.16
   2   9   6    4.45    0.33
  -2   9  -6    3.62    0.25
   2   9   6    3.45    0.23
   2   9   6    3.15    0.25
   2   9   6    3.71    0.26
   2   9   6    3.58    0.38
  -2   9  -6    3.39    0.25
  -2  -9  -6    3.41    0.55
  -2   9  -6    3.01    0.23
   2  -9   6    2.51    0.54
  -2   9  -6    3.71    0.25
   2  -9   6    3.30    0.26
   2  -9   6    3.10    0.64
   2   9   6    3.89    0.27
   2   9   6    3.13    0.28
   2   9   7    0.00    0.11
   2  -9   7   -0.07    0.15
  -2   9  -7    0.04    0.12
   2   9   7    0.17    0.16
   2   9   7   -0.17    0.16
  -2   9  -7   -0.04    0.13
   2   9   7    0.13    0.14
   2   9   7    0.23    0.17
  -2   9  -7    0.05    0.09
   2  -9   8    0.12    0.13
   2   9   8    0.34    0.14
  -2   9  -8    0.30    0.12
   2   9   8    0.36    0.13
   2   9   8    0.23    0.13
   2   9   9    0.72    0.10
   2  -9   9    0.88    0.14
  -2   9  -9    0.60    0.08
   2   9   9    0.63    0.09
  -2 -10   9    2.35    0.16
   2  10  -9    2.26    0.15
   2  10  -9    1.89    0.15
  -2  10   9    2.09    0.14
   2 -10  -9    1.85    0.14
   2 -10  -9    2.01    0.14
  -2  10   9    2.18    0.17
  -2  10   9    2.32    0.18
  -2  10   9    1.98    0.18
  -2  10   8    2.75    0.29
  -2  10   8    3.60    0.24
   2  10  -8    2.89    0.21
  -2  10   8    3.05    0.25
  -2 -10   8    3.15    0.22
  -2 -10   8    3.37    0.24
  -2  10   8    3.36    0.22
   2  10  -8    3.16    0.22
   2  10  -8    3.59    0.23
  -2  10   8    3.54    0.24
  -2  10   7   -0.01    0.11
  -2  10   7    0.04    0.27
   2  10  -7    0.20    0.14
   2  10  -7   -0.09    0.13
  -2 -10   7    0.01    0.13
  -2  10   7    0.08    0.16
  -2  10   7   -0.02    0.10
  -2  10   7   -0.01    0.15
  -2  10   7    0.05    0.22
  -2  10   7    0.05    0.08
  -2  10   7    0.19    0.14
  -2  10   6   11.55    0.58
  -2  10   6   11.64    0.60
  -2  10   6   10.15    0.67
   2  10  -6   10.83    0.59
   2  10  -6   11.91    0.59
  -2  10   6   11.47    0.59
  -2  10   6   11.19    0.64
   2  10  -6   10.02    0.63
  -2  10   6   12.26    0.59
   2  10  -6   12.64    0.60
  -2 -10   6   10.07    0.89
  -2 -10   6   13.12    0.96
  -2  10   6   10.41    0.57
   2  10  -6   10.49    0.59
  -2  10   5   38.90    2.00
   2  10  -5   43.50    2.06
  -2  10   5   41.77    1.96
   2 -10  -5   44.63    2.23
   2  10  -5   45.31    2.20
   2  10  -5   40.51    1.95
  -2  10   5   36.39    1.99
  -2  10   5   34.66    1.99
  -2  10   5   40.74    1.97
  -2  10   5   41.31    1.98
   2  10  -5   39.90    1.99
  -2  10   5   44.47    1.94
  -2 -10   5   45.25    2.30
  -2  10   5   45.81    1.95
   2  10  -5   42.63    1.95
   2  10  -5   37.65    1.97
   2  10  -5   37.39    1.95
  -2  10   4   16.87    1.01
   2  10  -4   22.26    1.22
   2  10  -4   21.44    0.98
   2  10  -4   18.97    1.01
  -2  10   4   17.90    1.00
   2  10  -4   20.61    0.99
  -2  10   4   20.54    1.00
  -2  10   4   19.10    1.02
  -2  10   4   18.54    1.03
  -2  10   4   19.53    0.97
   2  10  -4   18.36    0.98
  -2  10   4   22.32    0.97
  -2  10   4   20.12    0.99
   2  10  -4   21.48    1.02
  -2 -10   4   23.73    1.29
  -2  10   3   57.64    3.03
  -2  10   3   60.83    3.02
   2  10  -3   64.70    3.02
  -2  10   3   63.54    3.04
  -2  10   3   65.37    3.04
  -2 -10   3   68.99    3.27
   2  10  -3   62.44    3.01
  -2  10   3   67.04    3.04
  -2  10   3   69.36    3.03
  -2 -10   3   76.58    3.26
  -2  10   3   70.50    3.22
   2  10  -3   68.88    3.17
   2  10  -3   61.57    3.01
   2  10  -3   63.33    3.03
   2 -10  -3   62.72    3.19
   2  10  -3   68.88    3.26
   2  10  -2   10.55    0.66
  -2  10   2   10.79    0.71
  -2 -10   2   10.95    0.71
  -2 -10   2    8.36    0.67
   2  10  -2    9.99    0.74
   2 -10  -2   10.02    0.71
   2  10  -1    0.06    0.22
  -2  10   1   -0.18    0.26
  -2 -10   1   -0.03    0.26
  -2 -10   1   -0.29    0.28
   2 -10  -1   -0.10    0.18
  -2 -10   0    4.51    0.41
   2  10   0    4.48    0.48
   2 -10   0    5.30    0.52
  -2  10  -1    2.17    0.37
  -2 -10  -1    1.67    0.23
   2 -10   1    2.33    0.44
   2  10   1    1.69    0.32
  -2 -10  -1    2.28    0.31
  -2  10  -2    8.28    0.44
  -2  10  -2    8.06    0.57
   2  10   2    8.86    0.45
  -2  10  -2    9.04    0.45
  -2  10  -2    8.16    0.48
   2  10   2    6.91    0.48
  -2  10  -2    9.92    0.47
  -2  10  -2    7.87    0.46
   2  10   2    7.23    0.49
   2  10   2    7.99    0.59
   2  10   2    7.21    0.49
  -2  10  -2    7.58    0.46
   2  10   2    8.26    0.48
   2  10   2    8.61    0.44
  -2  10  -2    8.89    0.66
  -2  10  -2    7.95    0.48
   2  10   2    8.55    0.44
  -2 -10  -2   10.23    0.65
   2 -10   2    9.53    0.66
   2 -10   2   10.56    0.80
  -2  10  -3   11.14    0.55
   2  10   3   11.74    0.57
   2  10   3   10.17    0.57
  -2  10  -3   11.43    0.56
  -2  10  -3   10.15    0.59
  -2 -10  -3   12.67    0.81
  -2  10  -3   10.29    0.57
   2  10   3    9.09    0.61
   2  10   3   12.04    0.57
  -2  10  -3   10.65    0.56
   2  10   3    9.72    0.55
   2 -10   3   12.24    0.94
   2 -10   3   11.31    0.81
   2  10   3    9.42    0.61
   2  10   3   11.01    0.55
  -2  10  -3   11.98    0.78
   2  10   3    9.46    0.59
   2  10   3   11.25    0.55
   2  10   3   10.45    0.74
  -2  10  -3   10.65    0.70
  -2  10  -3    9.87    0.58
   2  10   3    9.30    0.61
  -2  10  -4    3.09    0.23
  -2  10  -4    3.04    0.24
   2 -10   4    3.72    0.51
   2  10   4    3.08    0.27
   2  10   4    2.86    0.30
   2  10   4    2.79    0.23
  -2  10  -4    2.89    0.25
  -2  10  -4    3.15    0.22
  -2 -10  -4    4.03    0.51
  -2  10  -4    3.15    0.24
   2  10   4    3.40    0.24
  -2  10  -4    3.37    0.23
   2  10   4    2.59    0.24
   2  10   4    2.48    0.33
  -2  10  -5   17.61    0.85
   2  10   5   17.47    0.85
  -2  10  -5   15.46    0.85
   2  10   5   18.02    0.85
   2  10   5   15.53    0.91
  -2  10  -5   16.49    0.84
   2  10   5   16.66    0.87
  -2  10  -5   16.20    0.85
   2  10   5   17.81    0.84
  -2  10  -5   17.63    0.85
  -2 -10  -5   17.96    1.15
   2 -10   5   18.31    1.26
   2 -10   5   16.81    1.19
   2  10   6   17.00    0.82
   2  10   6   15.84    0.89
   2  10   6   17.38    0.82
  -2  10  -6   17.09    0.81
   2  10   6   15.27    0.83
   2  10   6   15.58    0.83
  -2  10  -6   15.21    0.81
   2  10   6   15.37    0.79
   2  10   6   17.21    0.81
  -2  10  -6   17.08    0.81
  -2  10  -7    0.26    0.13
   2  10   7    0.12    0.15
   2  10   7    0.11    0.15
   2  10   7    0.14    0.15
  -2  10  -7   -0.03    0.14
  -2  10  -7    0.13    0.12
   2  10   8    8.34    0.40
  -2  10  -8    6.90    0.39
   2  10   8    7.79    0.40
   2  10   8    7.59    0.40
  -2  11   9    0.23    0.11
  -2  11   9    0.13    0.10
   2  11  -9    0.01    0.09
   2  11  -8    0.64    0.11
   2 -11  -8    0.63    0.10
  -2  11   8    0.63    0.14
  -2  11   8    0.53    0.14
   2  11  -8    0.56    0.13
   2  11  -8    0.45    0.13
  -2  11   8    0.68    0.12
  -2 -11   8    0.53    0.13
  -2  11   8    0.67    0.21
  -2  11   7   -0.26    0.17
  -2  11   7    0.14    0.15
  -2  11   7    0.39    0.22
   2  11  -7    0.04    0.14
   2  11  -7    0.02    0.13
  -2  11   7   -0.06    0.13
  -2 -11   7    0.07    0.15
  -2  11   6    0.22    0.23
  -2  11   6    0.06    0.17
  -2  11   6   -0.04    0.26
   2  11  -6    0.01    0.15
   2  11  -6    0.13    0.14
  -2  11   6    0.04    0.14
   2  11  -6    0.14    0.14
  -2 -11   6    0.15    0.40
  -2  11   6    0.12    0.16
   2  11  -6   -0.01    0.14
   2 -11  -6    0.12    0.37
  -2  11   6    0.03    0.15
  -2  11   5   20.76    1.12
  -2 -11   5   20.02    1.36
  -2  11   5   17.56    1.11
  -2  11   5   21.30    1.08
  -2  11   5   21.79    1.06
  -2  11   5   18.32    1.10
   2  11  -5   21.88    1.06
   2  11  -5   20.70    1.29
  -2  11   5   23.11    1.05
   2  11  -5   23.07    1.05
   2  11  -5   19.52    1.06
  -2  11   5   21.97    1.09
   2  11  -5   20.42    1.09
  -2  11   5   21.87    1.04
   2  11  -5   21.73    1.05
   2 -11  -5   22.61    1.33
  -2  11   5   21.95    1.04
  -2  11   4    6.09    0.37
   2  11  -4    5.30    0.57
   2  11  -4    6.03    0.34
  -2  11   4    4.65    0.40
   2  11  -4    5.57    0.36
  -2  11   4    5.33    0.36
  -2  11   4    5.27    0.41
  -2  11   4    5.25    0.42
   2  11  -4    5.94    0.35
   2  11  -4    5.38    0.38
   2  11  -4    5.53    0.35
  -2  11   4    6.01    0.33
  -2  11   4    5.77    0.33
  -2 -11   4    6.10    0.65
   2  11  -4    5.94    0.39
  -2  11   3    6.81    0.36
  -2  11   3    7.17    0.43
   2  11  -3    6.26    0.39
   2 -11  -3    5.61    0.56
  -2  11   3    5.39    0.36
  -2  11   3    6.38    0.43
   2  11  -3    6.76    0.38
   2  11  -3    6.74    0.64
  -2  11   3    6.01    0.39
   2  11  -3    6.88    0.39
  -2  11   3    6.85    0.38
  -2  11   3    6.79    0.43
  -2  11   3    6.53    0.43
  -2  11   3    6.98    0.40
   2  11  -3    6.50    0.41
  -2  11   3    6.59    0.36
  -2  11   3    6.30    0.36
   2  11  -3    6.02    0.39
  -2  11   3    6.05    0.38
  -2  11   3    6.70    0.36
   2  11  -3    6.43    0.41
  -2 -11   3    8.35    0.66
   2  11  -3    6.69    0.38
  -2  11   2    7.27    0.43
   2  11  -2    6.84    0.41
  -2  11   2    6.88    0.40
  -2  11   2    6.40    0.39
   2  11  -2    7.72    0.39
  -2  11   2    6.90    0.40
   2  11  -2    8.06    0.41
  -2  11   2    7.25    0.44
   2  11  -2    7.56    0.55
  -2 -11   2    9.18    0.64
  -2  11   2    6.46    0.39
  -2  11   2    7.82    0.45
  -2 -11   2    8.02    0.63
  -2  11   2    6.72    0.40
   2  11  -2    7.46    0.39
   2  11  -2    6.86    0.40
   2  11  -2    7.79    0.66
   2 -11  -2    7.52    0.61
  -2  11   2    6.48    0.41
   2  11  -2    5.95    0.39
  -2  11   2    7.29    0.38
  -2  11   2    7.10    0.41
   2  11  -2    7.22    0.43
  -2  11   2    6.54    0.38
   2  11  -2    7.68    0.38
  -2 -11   1   26.42    1.32
   2  11  -1   21.87    1.31
  -2 -11   1   22.53    1.27
  -2  11   1   21.29    1.10
   2  11  -1   22.97    1.09
  -2  11   1   21.07    1.09
   2 -11  -1   24.86    1.27
  -2  11   1   25.25    1.11
  -2  11   1   20.36    1.08
   2  11  -1   22.10    1.07
   2  11  -1   22.71    1.10
   2  11  -1   21.28    1.09
   2  11  -1   23.63    1.11
   2  11  -1   21.08    1.07
   2  11  -1   21.71    1.08
  -2  11   1   23.39    1.10
   2  11   0    2.26    0.23
   2  11   0    1.73    0.36
  -2  11   0    2.11    0.20
   2 -11   0    2.69    0.42
  -2  11   0    2.17    0.22
  -2  11   0    2.24    0.22
  -2 -11   0    2.39    0.33
   2  11   0    2.15    0.20
  -2  11   0    2.31    0.19
   2  11   0    2.36    0.20
   2  11   0    2.04    0.21
   2  11   0    2.07    0.19
  -2  11   0    1.88    0.19
  -2  11  -1   32.10    1.67
   2  11   1   34.22    1.68
   2  11   1   34.61    1.69
  -2  11  -1   35.79    1.68
   2  11   1   31.90    1.70
  -2 -11  -1   39.51    1.85
   2  11   1   39.41    1.70
  -2  11  -1   36.05    1.68
  -2  11  -1   31.43    1.69
  -2  11  -1   34.07    1.70
   2  11   1   32.57    1.70
  -2  11  -1   44.90    1.72
   2  11   1   33.72    1.71
  -2  11  -1   42.57    1.71
   2  11   1   37.75    1.90
  -2  11  -1   36.17    1.91
   2 -11   1   38.33    1.99
  -2  11  -1   32.90    1.69
   2  11   1   36.29    1.68
   2  11   1   34.64    1.67
   2  11   1   33.74    1.69
   2  11   2   -0.06    0.14
   2  11   2   -0.30    0.19
  -2  11  -2   -0.03    0.12
   2  11   2   -0.01    0.15
   2  11   2   -0.25    0.25
   2  11   2    0.04    0.21
  -2  11  -2   -0.05    0.16
  -2  11  -2    0.04    0.15
  -2  11  -2    0.16    0.16
   2  11   2    0.16    0.18
  -2 -11  -2   -0.09    0.30
  -2  11  -2   -0.05    0.14
  -2  11  -2    0.04    0.12
  -2  11  -2   -0.13    0.16
   2  11   2   -0.03    0.21
   2  11   2   -0.17    0.22
  -2  11  -2    0.01    0.15
   2 -11   2    0.05    0.43
  -2  11  -2   -0.04    0.15
   2  11   2   -0.01    0.11
   2  11   2   -0.07    0.14
  -2  11  -2   -0.09    0.16
   2  11   2   -0.05    0.13
   2  11   3    3.32    0.25
  -2  11  -3    3.17    0.23
   2  11   3    3.08    0.27
  -2  11  -3    3.65    0.25
   2  11   3    3.22    0.30
   2  11   3    3.44    0.24
  -2  11  -3    2.88    0.26
  -2  11  -3    3.96    0.27
  -2  11  -3    3.17    0.26
   2  11   3    2.73    0.32
   2  11   3    2.81    0.32
  -2 -11  -3    4.14    0.50
   2  11   3    3.24    0.24
  -2  11  -3    3.60    0.24
   2  11   3    2.76    0.31
   2 -11   3    3.55    0.46
   2 -11   3    4.13    0.62
   2  11   3    3.47    0.26
  -2  11  -3    3.20    0.24
   2  11   3    2.64    0.23
  -2  11  -4    0.23    0.17
  -2  11  -4    0.15    0.15
   2  11   4   -0.03    0.26
  -2  11  -4   -0.05    0.15
  -2 -11  -4    0.12    0.36
  -2  11  -4    0.01    0.15
  -2  11  -4    0.11    0.13
  -2  11  -4    0.03    0.14
   2  11   4    0.07    0.16
   2  11   4   -0.01    0.20
   2 -11   4    0.05    0.35
   2  11   4    0.01    0.16
   2  11   4    0.14    0.16
   2  11   4   -0.09    0.15
  -2  11  -5   27.34    1.09
   2  11   5   22.06    1.07
  -2 -11  -5   22.49    1.37
   2  11   5   20.66    1.13
   2  11   5   22.00    1.07
   2  11   5   20.80    1.09
   2  11   5   24.72    1.08
  -2  11  -5   19.43    1.07
  -2  11  -5   23.36    1.08
  -2  11  -5   20.56    1.07
   2 -11   5   20.30    1.47
   2 -11   5   22.31    1.41
  -2  11  -5   21.12    1.06
   2  11   5   20.44    1.08
  -2  11  -5   20.71    1.06
  -2  11  -6   36.80    1.56
  -2  11  -6   31.84    1.54
  -2  11  -6   32.18    1.54
   2  11   6   33.81    1.55
   2  11   6   36.05    1.56
   2  11   6   29.57    1.56
  -2  11  -6   29.58    1.53
   2  11   6   33.24    1.55
   2  11   6   28.18    1.59
  -2  11  -7    1.82    0.17
  -2  11  -7    1.61    0.16
   2  11   7    1.86    0.18
  -2  11  -7    1.57    0.15
   2  11   7    1.77    0.19
   2  11   7    1.89    0.18
   2  11   8    0.31    0.10
   2  11   8    0.24    0.12
   2 -11   8    0.22    0.13
   2  11   8    0.08    0.12
  -2  12   9    1.20    0.12
  -2  12   9    1.09    0.09
   2  12  -9    1.20    0.09
   2  12  -8    0.62    0.11
  -2  12   8    0.01    0.12
  -2  12   8   -0.03    0.12
   2  12  -8    0.13    0.12
  -2  12   8    0.44    0.19
   2  12  -8    0.05    0.11
  -2  12   7    0.35    0.22
   2  12  -7    0.10    0.14
  -2  12   7    0.05    0.12
   2  12  -7    0.15    0.15
  -2  12   7   -0.04    0.15
   2  12  -7    0.14    0.12
  -2  12   7    0.08    0.16
  -2  12   7    0.02    0.13
  -2  12   7    0.21    0.16
   2  12  -6    7.99    0.46
   2  12  -6    7.73    0.46
  -2  12   6    8.76    0.49
  -2  12   6    8.55    0.47
   2  12  -6    9.06    0.47
  -2  12   6    8.47    0.46
  -2  12   6    7.36    0.55
  -2  12   6    8.57    0.53
  -2  12   6    9.21    0.47
  -2  12   6    9.13    0.47
   2  12  -5   -0.01    0.21
  -2  12   5   -0.10    0.22
  -2  12   5   -0.17    0.16
   2  12  -5    0.05    0.14
  -2  12   5    0.12    0.14
  -2  12   5    0.03    0.19
   2  12  -5   -0.07    0.15
  -2  12   5   -0.04    0.15
   2  12  -5   -0.04    0.28
   2  12  -5    0.03    0.15
  -2  12   5   -0.07    0.26
  -2  12   5   -0.07    0.26
  -2  12   5   -0.20    0.18
  -2  12   5    0.09    0.15
  -2 -12   5   -0.30    0.38
   2 -12  -5   -0.41    0.37
   2  12  -5    0.09    0.15
   2  12  -5   -0.11    0.15
  -2 -12   5   -0.16    0.45
  -2  12   4    0.67    0.15
  -2  12   4    0.90    0.21
  -2  12   4    0.87    0.16
  -2  12   4    0.75    0.26
  -2  12   4    0.79    0.15
  -2  12   4    0.83    0.20
   2  12  -4    0.82    0.17
   2  12  -4    0.46    0.33
   2  12  -4    0.73    0.16
  -2  12   4    0.44    0.26
   2  12  -4    0.71    0.18
  -2  12   4    0.58    0.18
  -2  12   4    0.91    0.27
  -2  12   4    0.73    0.26
   2  12  -4    0.93    0.18
   2  12  -4    0.69    0.20
  -2  12   4    0.66    0.15
   2  12  -4    0.91    0.15
   2  12  -4    0.62    0.16
  -2 -12   4    0.69    0.39
   2 -12  -4    0.69    0.38
  -2  12   3   12.49    0.62
  -2  12   3   12.29    0.68
   2  12  -3   11.59    0.65
  -2  12   3   11.94    0.64
   2  12  -3   13.27    0.63
  -2  12   3   11.40    0.68
   2  12  -3   11.87    0.63
   2  12  -3   13.96    0.93
  -2  12   3   10.69    0.64
   2  12  -3   13.41    0.65
  -2  12   3   12.48    0.64
  -2  12   3   11.34    0.68
  -2  12   3   12.27    0.69
  -2  12   3   13.26    0.67
   2  12  -3   12.19    0.67
   2  12  -3   11.69    0.64
   2  12  -3   12.74    0.62
  -2  12   3   12.46    0.62
  -2  12   3   12.18    0.62
   2  12  -3   11.91    0.67
  -2  12   3   11.67    0.61
  -2  12   3   10.99    0.63
  -2 -12   3   14.03    0.94
   2  12  -3   12.09    0.65
   2  12  -2   14.45    0.75
  -2  12   2   14.25    0.74
   2  12  -2   15.54    0.73
  -2  12   2   13.85    0.73
   2  12  -2   14.28    0.75
  -2  12   2   14.88    0.78
   2  12  -2   15.86    1.02
   2 -12  -2   15.57    0.98
  -2  12   2   13.83    0.74
  -2  12   2   14.29    0.74
   2  12  -2   14.60    0.74
  -2  12   2   14.33    0.78
  -2  12   2   14.47    0.73
  -2  12   2   14.15    0.72
   2  12  -2   13.80    0.74
  -2  12   2   15.82    0.78
  -2 -12   2   14.55    0.98
   2  12  -2   15.27    0.72
   2  12  -2   13.26    0.74
  -2  12   2   13.80    0.72
   2  12  -2   15.52    0.77
  -2  12   2   15.66    0.76
   2  12  -2   15.46    0.74
  -2  12   2   14.39    0.74
  -2  12   1   23.50    1.13
   2  12  -1   21.21    1.13
   2  12  -1   23.81    1.12
  -2  12   1   22.51    1.13
   2  12  -1   26.02    1.42
   2 -12  -1   23.48    1.38
   2  12  -1   25.64    1.16
  -2  12   1   23.29    1.14
   2  12  -1   22.35    1.11
   2  12  -1   22.71    1.15
  -2  12   1   24.82    1.16
  -2  12   1   23.07    1.14
   2  12  -1   25.09    1.14
   2  12  -1   24.12    1.13
  -2  12   1   22.06    1.13
   2  12  -1   24.31    1.16
  -2  12   1   22.36    1.14
  -2  12   1   23.27    1.15
   2  12  -1   23.36    1.13
  -2  12   1   22.80    1.12
  -2 -12   1   22.24    1.34
   2  12  -1   22.61    1.14
  -2  12   1   26.70    1.17
  -2  12   1   25.13    1.17
   2  12  -1   23.64    1.14
  -2  12   1   23.78    1.16
   2  12  -1   21.49    1.13
  -2  12   1   20.85    1.11
   2  12  -1   24.29    1.15
  -2  12   1   22.05    1.13
   2  12   0   -0.01    0.15
  -2  12   0   -0.14    0.13
  -2  12   0    0.04    0.13
   2  12   0    0.02    0.16
   2  12   0   -0.12    0.16
  -2  12   0   -0.04    0.12
  -2  12   0    0.04    0.14
   2  12   0    0.04    0.30
   2  12   0    0.82    0.14
   2  12   0    0.10    0.19
   2  12   0   -0.07    0.14
  -2  12   0    0.04    0.16
  -2  12   0    0.06    0.12
   2  12   0    0.12    0.15
  -2  12   0   -0.04    0.14
   2  12   0   -0.02    0.16
   2  12   0   -0.16    0.12
  -2  12   0   -0.01    0.15
  -2  12   0    0.04    0.14
   2  12   0    0.11    0.14
   2  12   0   -0.09    0.18
   2  12   0    0.21    0.17
  -2  12   0    0.16    0.18
  -2  12   0   -0.05    0.17
   2 -12   0   -0.23    0.36
  -2  12   0   -0.09    0.14
   2  12   0   -0.04    0.15
   2  12   1    5.02    0.32
  -2  12  -1    4.51    0.31
   2  12   1    4.65    0.33
  -2  12  -1    5.18    0.32
  -2  12  -1    5.70    0.35
   2  12   1    4.36    0.36
   2 -12   1    5.02    0.64
   2  12   1    4.63    0.30
   2  12   1    4.93    0.36
  -2  12  -1    4.76    0.30
   2  12   1    4.49    0.34
   2  12   1    4.72    0.29
  -2  12  -1    4.14    0.33
  -2  12  -1    4.97    0.32
   2  12   1    5.58    0.34
  -2  12  -1    4.35    0.33
   2  12   1    5.56    0.32
   2  12   1    5.07    0.31
   2  12   1    5.44    0.33
  -2  12  -1    5.19    0.34
   2  12   1    5.49    0.53
   2  12   1    4.71    0.34
  -2  12  -1    5.43    0.32
  -2  12  -1    4.95    0.31
   2  12   1    5.01    0.32
  -2  12  -1    5.81    0.35
   2  12   1    4.66    0.36
  -2  12  -1    6.06    0.35
   2  12   2    3.69    0.32
   2  12   2    3.65    0.28
   2  12   2    2.84    0.34
  -2  12  -2    5.22    0.31
  -2  12  -2    4.59    0.31
   2  12   2    3.15    0.40
  -2  12  -2    4.51    0.30
   2  12   2    3.25    0.34
  -2  12  -2    4.25    0.30
   2  12   2    3.49    0.33
  -2  12  -2    3.89    0.31
   2  12   2    3.48    0.32
   2  12   2    4.69    0.30
  -2  12  -2    3.56    0.31
  -2  12  -2    4.08    0.28
   2  12   2    3.93    0.28
  -2 -12  -2    5.07    0.50
   2 -12   2    4.37    0.63
   2  12   2    3.86    0.26
   2  12   2    4.16    0.28
  -2  12  -2    3.73    0.26
   2  12   3   30.27    1.49
  -2  12  -3   31.75    1.47
  -2 -12  -3   30.63    1.71
  -2  12  -3   36.41    1.49
  -2  12  -3   31.78    1.47
   2  12   3   26.50    1.46
   2  12   3   32.74    1.48
  -2  12  -3   28.34    1.48
   2  12   3   25.98    1.51
  -2  12  -3   37.86    1.49
  -2  12  -3   38.07    1.50
   2  12   3   29.37    1.51
   2  12   3   24.62    1.50
   2  12   3   31.10    1.46
  -2  12  -3   27.53    1.46
   2  12   3   29.85    1.46
  -2  12  -3   28.42    1.49
   2  12   3   31.80    1.47
  -2  12  -3   27.84    1.45
   2 -12   3   32.74    1.90
  -2  12  -4    5.43    0.38
   2 -12   4    5.45    0.77
   2  12   4    5.18    0.44
   2  12   4    5.63    0.37
   2  12   4    5.89    0.37
  -2  12  -4    5.92    0.36
   2  12   4    5.55    0.37
   2  12   4    6.65    0.37
  -2  12  -4    5.40    0.35
   2  12   4    6.44    0.37
   2  12   4    5.66    0.40
  -2  12  -4    5.99    0.37
  -2 -12  -4    7.60    0.68
  -2  12  -4    7.40    0.39
  -2  12  -4    7.04    0.39
  -2  12  -4    6.89    0.37
  -2  12  -5    0.20    0.15
   2  12   5   -0.03    0.17
   2  12   5    0.10    0.17
   2  12   5   -0.19    0.28
  -2  12  -5    0.06    0.14
   2  12   5    0.08    0.21
   2  12   5    0.12    0.16
  -2  12  -5   -0.05    0.13
  -2  12  -5    0.14    0.16
  -2  12  -5   -0.01    0.17
  -2  12  -5    0.08    0.17
  -2  12  -5   -0.05    0.16
  -2  12  -6   23.54    1.15
   2  12   6   24.60    1.16
   2  12   6   26.18    1.16
  -2  12  -6   22.32    1.14
  -2  12  -6   26.55    1.16
  -2  12  -6   25.54    1.15
   2  12   6   21.11    1.16
  -2  12  -6   22.08    1.14
   2  12   6   22.13    1.21
   2  12   6   24.86    1.16
   2 -12   7    0.18    0.14
   2  12   7    0.30    0.13
  -2  12  -7    0.21    0.11
   2  12   7    0.21    0.15
   2  12   7    0.14    0.12
   2  12   8    0.01    0.10
   2  12   8    0.02    0.09
   2  12   8    0.18    0.09
  -2  13   8    8.53    0.40
   2  13  -8    8.49    0.39
   2  13  -8    6.82    0.37
  -2  13   8    7.26    0.42
  -2  13   8    7.92    0.39
  -2  13   7    1.94    0.16
   2  13  -7    2.31    0.17
  -2  13   7    2.05    0.18
   2  13  -7    1.91    0.15
  -2  13   7    2.07    0.18
  -2  13   7    1.75    0.19
  -2  13   7    2.07    0.25
   2  13  -7    1.62    0.16
   2  13  -6    0.07    0.13
  -2  13   6    0.16    0.18
  -2  13   6    0.22    0.24
  -2  13   6   -0.26    0.15
  -2  13   6    0.06    0.14
  -2  13   6    0.05    0.26
  -2  13   6   -0.02    0.13
   2  13  -6    0.11    0.15
  -2  13   6    0.17    0.15
   2  13  -5    0.14    0.14
  -2  13   5    0.14    0.14
  -2  13   5    0.13    0.19
   2  13  -5    0.01    0.15
   2  13  -5    0.25    0.17
   2  13  -5    0.29    0.21
  -2  13   5    0.30    0.18
  -2  13   5    0.12    0.27
  -2  13   5    0.14    0.14
  -2  13   5   -0.02    0.15
  -2  13   5    0.15    0.15
   2  13  -5    0.21    0.16
   2  13  -5    0.33    0.16
  -2  13   4    0.08    0.14
  -2  13   4   -0.03    0.14
  -2  13   4   -0.17    0.25
  -2  13   4    0.01    0.13
  -2  13   4   -0.15    0.19
   2  13  -4    0.10    0.15
   2  13  -4   -0.13    0.32
  -2  13   4    0.25    0.20
   2  13  -4    0.19    0.14
  -2  13   4    0.12    0.26
   2  13  -4   -0.02    0.17
  -2  13   4   -0.15    0.28
  -2  13   4   -0.12    0.26
  -2  13   4   -0.13    0.16
   2  13  -4    0.10    0.16
  -2 -13   4   -0.37    0.36
   2  13  -4    0.17    0.21
  -2  13   4    0.07    0.13
   2  13  -4   -0.12    0.14
   2 -13  -4    0.57    0.38
   2  13  -4   -0.09    0.16
  -2  13   3   -0.08    0.13
  -2  13   3    0.15    0.22
  -2  13   3    0.01    0.14
   2  13  -3    0.13    0.19
  -2  13   3    0.11    0.17
   2  13  -3   -0.01    0.14
   2  13  -3   -0.27    0.35
   2  13  -3   -0.01    0.16
  -2  13   3   -0.05    0.25
   2  13  -3   -0.14    0.17
  -2  13   3    0.08    0.25
  -2  13   3   -0.20    0.15
  -2  13   3    0.04    0.19
   2  13  -3   -0.08    0.19
   2  13  -3   -0.17    0.13
  -2  13   3   -0.08    0.14
  -2 -13   3    0.04    0.35
  -2  13   3   -0.11    0.18
   2  13  -3    0.06    0.20
   2  13  -3   -0.08    0.16
  -2  13   2    2.71    0.24
   2  13  -2    2.77    0.21
  -2  13   2    2.51    0.22
   2  13  -2    3.15    0.26
  -2  13   2    3.03    0.30
  -2  13   2    2.61    0.23
  -2  13   2    2.49    0.23
   2  13  -2    2.63    0.20
  -2  13   2    2.63    0.21
   2  13  -2    2.39    0.24
  -2  13   2    2.59    0.21
   2  13  -2    2.65    0.25
   2  13  -2    2.68    0.25
  -2  13   2    2.44    0.23
   2  13  -2    2.68    0.23
  -2  13   2    2.37    0.24
   2  13  -2    2.50    0.26
  -2  13   2    2.73    0.21
  -2  13   2    2.43    0.27
  -2  13   2    3.33    0.30
   2  13  -2    2.44    0.23
  -2  13   1    2.10    0.26
   2  13  -1    1.75    0.23
  -2  13   1    1.87    0.19
   2  13  -1    2.00    0.22
  -2  13   1    1.58    0.23
  -2  13   1    1.52    0.21
   2  13  -1    2.34    0.23
   2 -13  -1    1.54    0.42
   2  13  -1    1.97    0.42
   2  13  -1    2.13    0.21
  -2  13   1    2.02    0.18
  -2  13   1    1.74    0.21
  -2  13   1    1.76    0.20
   2  13  -1    2.07    0.23
   2  13  -1    1.98    0.18
  -2  13   1    1.79    0.20
  -2  13   1    1.71    0.19
   2  13  -1    1.72    0.22
  -2  13   1    2.08    0.22
   2  13  -1    2.23    0.20
   2  13  -1    2.40    0.25
  -2  13   1    2.26    0.21
   2  13  -1    2.11    0.24
   2  13  -1    2.01    0.21
  -2  13   1    2.17    0.26
  -2  13   1    1.98    0.26
  -2  13   1    2.05    0.20
   2  13  -1    2.07    0.22
   2  13  -1    2.03    0.22
   2  13   0    1.03    0.16
   2  13   0    1.22    0.19
  -2  13   0    1.23    0.16
   2  13   0    1.52    0.20
   2  13   0    0.98    0.20
  -2  13   0    1.15    0.16
  -2  13   0    0.96    0.17
   2 -13   0    1.21    0.41
  -2 -13   0    0.64    0.29
   2  13   0    1.13    0.23
   2  13   0    1.07    0.18
  -2  13   0    1.09    0.18
   2  13   0    1.12    0.18
  -2  13   0    1.64    0.21
   2  13   0    1.51    0.39
  -2  13   0    1.08    0.16
   2  13   0    1.09    0.18
  -2  13   0    1.09    0.18
   2  13   0    1.18    0.20
  -2  13   0    1.32    0.19
   2  13   0    1.27    0.22
  -2  13   0    1.10    0.22
   2  13   0    1.33    0.21
  -2  13   0    1.48    0.23
   2  13   0    1.29    0.19
   2  13   0    0.96    0.15
  -2  13   0    1.10    0.18
  -2  13   0    1.01    0.17
   2  13   1    0.16    0.15
   2  13   1    0.18    0.17
  -2  13  -1    0.46    0.14
   2  13   1    0.18    0.17
   2  13   1    0.13    0.17
   2  13   1    0.13    0.18
  -2  13  -1    0.08    0.16
   2 -13   1    0.05    0.40
   2  13   1   -0.04    0.23
  -2  13  -1    0.05    0.19
   2  13   1    0.15    0.13
  -2  13  -1    0.19    0.15
   2  13   1    0.15    0.29
   2  13   1    0.21    0.15
   2  13   1    0.19    0.18
  -2  13  -1    0.13    0.16
  -2  13  -1    0.14    0.14
  -2  13  -1    0.33    0.17
   2  13   1    0.07    0.12
  -2  13  -1    0.03    0.18
   2  13   1   -0.01    0.21
  -2  13  -1    0.24    0.19
   2  13   1    0.17    0.21
   2  13   1    0.33    0.17
  -2  13  -1    0.34    0.18
   2  13   1    0.12    0.14
  -2  13  -1    0.10    0.16
   2  13   2   16.07    0.89
  -2  13  -2   17.67    0.88
  -2  13  -2   19.60    0.90
   2  13   2   15.23    0.92
   2  13   2   16.94    0.87
   2  13   2   14.88    0.92
  -2  13  -2   16.08    0.89
   2  13   2   16.32    0.93
  -2  13  -2   20.16    0.90
  -2  13  -2   20.27    0.91
   2  13   2   15.83    0.90
  -2  13  -2   17.83    0.89
   2  13   2   19.30    0.90
   2 -13   2   18.55    1.27
   2  13   2   17.56    0.88
   2  13   2   17.84    0.87
   2  13   2   17.98    0.88
   2  13   2   15.87    0.91
   2  13   3    1.31    0.19
   2  13   3    1.37    0.24
  -2 -13  -3    1.63    0.39
  -2  13  -3    1.50    0.22
   2  13   3    1.11    0.18
  -2  13  -3    1.31    0.21
   2 -13   3    2.15    0.57
   2  13   3    1.35    0.26
   2  13   3    0.82    0.26
   2  13   3    1.18    0.19
   2  13   3    0.90    0.29
  -2  13  -3    0.99    0.18
  -2  13  -3    1.47    0.22
  -2  13  -3    0.90    0.20
  -2  13  -3    1.48    0.20
   2  13   3    1.12    0.19
  -2  13  -4    8.97    0.53
  -2  13  -4    9.14    0.53
  -2  13  -4    7.54    0.50
   2  13   4   10.21    0.53
  -2  13  -4   10.15    0.53
   2  13   4   10.20    0.52
   2  13   4    9.51    0.52
   2  13   4    8.71    0.58
   2  13   4   10.01    0.53
   2  13   4   10.05    0.53
   2  13   4    8.77    0.55
  -2  13  -4   11.11    0.54
  -2  13  -4   11.22    0.54
  -2  13  -4   10.36    0.52
   2  13   5    1.39    0.19
  -2  13  -5    1.57    0.19
  -2  13  -5    0.87    0.14
   2  13   5    1.09    0.19
  -2  13  -5    1.15    0.17
  -2  13  -5    1.10    0.16
   2  13   5    1.10    0.18
   2  13   5    0.74    0.23
  -2  13  -5    1.26    0.18
  -2  13  -5    1.04    0.17
   2  13   6   -0.03    0.15
  -2  13  -6    0.09    0.13
   2  13   6   -0.02    0.13
   2  13   6   -0.01    0.18
  -2  13  -6    0.00    0.13
  -2  13  -6    0.03    0.10
   2  13   6   -0.05    0.16
   2  13   6   -0.04    0.15
   2  13   7    0.34    0.12
  -2  13  -7    0.10    0.10
   2  13   7    0.17    0.09
   2  13   7    0.15    0.12
   2  13   7    0.23    0.13
   2  14  -8    0.50    0.09
  -2  14   8    0.25    0.09
  -2  14   7    1.10    0.13
  -2  14   7    1.14    0.17
   2  14  -7    1.26    0.14
  -2  14   7    1.21    0.14
  -2  14   7    0.80    0.21
   2  14  -7    1.11    0.13
   2  14  -6    0.09    0.13
  -2  14   6   -0.19    0.22
  -2  14   6    0.04    0.14
   2  14  -6   -0.05    0.13
   2  14  -6   -0.07    0.14
  -2  14   6    0.01    0.18
  -2  14   6    0.27    0.14
  -2  14   6    0.26    0.13
  -2  14   6   -0.13    0.10
   2  14  -5    0.45    0.16
  -2  14   5    0.52    0.19
   2  14  -5    0.17    0.15
   2  14  -5    0.50    0.16
   2  14  -5    0.31    0.16
  -2  14   5    0.33    0.14
  -2  14   5    0.50    0.14
  -2  14   5    0.31    0.14
  -2  14   5    0.48    0.28
  -2  14   5    0.48    0.27
   2  14  -5    0.37    0.14
  -2  14   5    0.49    0.15
   2  14  -4    2.71    0.22
   2  14  -4    2.24    0.24
   2  14  -4    1.77    0.20
   2  14  -4    2.63    0.25
  -2  14   4    2.68    0.27
   2  14  -4    2.57    0.27
   2  14  -4    2.55    0.26
  -2  14   4    2.26    0.19
  -2  14   4    2.73    0.22
  -2  14   4    2.70    0.20
  -2  14   4    3.05    0.32
  -2  14   4    2.60    0.33
  -2  14   4    3.03    0.33
  -2  14   4    2.18    0.20
   2  14  -4    2.53    0.21
   2  14  -4    2.21    0.23
  -2  14   3    7.87    0.45
   2  14  -3    7.84    0.42
   2 -14  -3    8.07    0.69
   2  14  -3    6.75    0.43
  -2  14   3    7.20    0.51
   2  14  -3    7.64    0.43
   2  14  -3    7.72    0.45
   2  14  -3    7.06    0.68
  -2  14   3    7.57    0.41
  -2  14   3    7.52    0.49
  -2  14   3    7.56    0.40
  -2  14   3    6.85    0.41
   2  14  -3    7.43    0.41
  -2  14   3    7.08    0.51
   2  14  -3    6.79    0.44
  -2  14   3    7.52    0.46
   2  14  -3    7.56    0.47
  -2  14   2    0.72    0.18
   2  14  -2    0.82    0.20
  -2  14   2    0.89    0.17
   2  14  -2    0.69    0.14
   2  14  -2    0.67    0.21
  -2  14   2    0.66    0.26
   2  14  -2    0.71    0.20
  -2  14   2    0.51    0.16
   2  14  -2    0.78    0.19
   2  14  -2    0.60    0.12
   2  14  -2    0.62    0.19
  -2  14   2    0.55    0.13
   2  14  -2    0.46    0.21
  -2  14   2    0.78    0.16
  -2  14   2    0.73    0.22
  -2  14   2    0.45    0.15
  -2  14   2    0.83    0.24
   2  14  -2    0.66    0.18
   2  14  -2    0.75    0.21
  -2  14   2    1.01    0.19
  -2  14   2    0.06    0.19
   2  14  -2    0.78    0.17
   2  14  -1    0.03    0.12
  -2  14   1   -0.02    0.15
  -2  14   1    0.03    0.15
   2  14  -1    0.08    0.19
   2  14  -1    0.18    0.18
  -2  14   1    0.16    0.15
   2  14  -1    0.03    0.20
  -2  14   1   -0.02    0.24
  -2  14   1   -0.01    0.16
   2  14  -1    0.12    0.16
   2  14  -1    0.32    0.36
   2 -14  -1    0.08    0.36
  -2  14   1    0.41    0.15
   2  14  -1   -0.02    0.17
   2  14  -1    0.25    0.17
  -2  14   1    0.10    0.18
   2  14  -1    0.05    0.19
  -2  14   1    0.06    0.15
  -2  14   1    0.13    0.17
   2  14  -1    0.33    0.16
  -2  14   1    0.23    0.22
   2  14  -1    0.08    0.16
   2  14  -1   -0.10    0.19
  -2  14   1   -0.01    0.22
   2  14  -1    0.21    0.18
  -2  14   1    0.27    0.16
   2  14  -1    0.03    0.17
   2  14   0    2.07    0.23
  -2  14   0    1.77    0.18
  -2  14   0    1.66    0.18
   2  14   0    1.73    0.24
   2  14   0    1.88    0.23
  -2  14   0    1.97    0.21
  -2  14   0    2.00    0.22
   2  14   0    2.03    0.20
   2  14   0    2.15    0.24
   2  14   0    2.11    0.22
  -2  14   0    1.88    0.21
   2  14   0    1.89    0.26
  -2  14   0    1.64    0.22
   2  14   0    2.09    0.20
   2  14   0    1.67    0.18
   2  14   0    2.39    0.43
   2 -14   0    1.98    0.47
   2  14   0    2.26    0.23
  -2  14   0    1.69    0.21
  -2  14   0    2.44    0.27
  -2  14   0    1.75    0.25
   2  14   0    2.11    0.24
   2  14   0    2.05    0.26
  -2  14   0    1.84    0.19
  -2  14   0    1.87    0.19
   2  14   0    1.88    0.21
  -2  14   0    1.85    0.21
  -2  14  -1    0.68    0.18
   2  14   1    0.38    0.17
   2  14   1    0.34    0.24
  -2  14  -1    0.84    0.22
   2  14   1    0.66    0.14
   2  14   1    0.67    0.15
  -2  14  -1    0.66    0.19
   2  14   1    0.60    0.19
   2 -14   1    0.10    0.43
  -2 -14  -1   -0.12    0.28
   2  14   1    0.61    0.16
   2  14   1    0.70    0.15
   2  14   1    0.37    0.19
   2  14   1    0.81    0.19
   2  14   1    0.81    0.22
   2  14   1    0.52    0.18
   2  14   1    0.58    0.22
  -2  14  -1    0.79    0.20
  -2  14  -1    0.90    0.22
   2  14   1    0.93    0.25
   2  14   1    0.67    0.16
  -2  14  -1    0.64    0.18
  -2  14  -2    5.55    0.35
   2  14   2    4.70    0.41
  -2  14  -2    5.95    0.38
   2  14   2    4.50    0.38
  -2  14  -2    5.52    0.37
   2  14   2    4.57    0.42
   2  14   2    5.80    0.36
  -2  14  -2    5.64    0.36
   2 -14   2    5.88    0.71
   2  14   2    5.70    0.34
   2  14   2    5.50    0.39
   2  14   2    6.02    0.36
   2  14   2    5.44    0.35
  -2  14  -2    6.01    0.38
  -2  14  -2    5.60    0.36
   2  14   2    5.20    0.42
   2  14   2    5.25    0.32
   2  14   2    4.59    0.38
  -2  14  -3   10.90    0.61
   2  14   3   11.79    0.61
   2  14   3   11.54    0.61
   2  14   3   10.03    0.65
  -2  14  -3   10.41    0.62
   2  14   3   11.90    0.61
   2  14   3   11.13    0.60
  -2  14  -3   12.49    0.63
  -2  14  -3   11.56    0.61
  -2  14  -3   12.32    0.63
  -2  14  -4    0.07    0.16
   2  14   4   -0.02    0.17
   2  14   4   -0.01    0.17
   2  14   4   -0.09    0.16
   2  14   4   -0.29    0.23
  -2  14  -4    0.17    0.18
   2  14   4   -0.06    0.25
  -2  14  -4   -0.13    0.16
  -2  14  -4   -0.09    0.17
  -2  14  -4   -0.01    0.17
  -2  14  -5    3.46    0.25
  -2  14  -5    3.69    0.25
   2  14   5    3.63    0.27
   2  14   5    4.00    0.27
  -2  14  -5    3.33    0.26
   2  14   5    4.10    0.32
   2  14   5    4.41    0.27
   2  14   5    4.31    0.27
  -2  14  -5    3.75    0.27
  -2  14  -5    4.11    0.27
  -2  14  -6    9.21    0.39
   2  14   6   10.04    0.44
   2  14   6   10.74    0.41
   2  14   6   11.72    0.43
  -2  14  -6   10.92    0.42
   2  14   6   11.38    0.42
   2  14   7    0.20    0.10
   2  14   7    0.10    0.10
  -2  14  -7    0.12    0.07
   2  14   7    0.26    0.10
  -2  15   7   -0.19    0.13
  -2  15   7   -0.04    0.09
   2  15  -7   -0.02    0.09
  -2  15   7    0.19    0.16
  -2  15   7   -0.03    0.08
  -2  15   6    1.47    0.15
   2  15  -6    1.53    0.16
  -2  15   6    1.31    0.15
  -2  15   6    1.37    0.20
   2  15  -6    1.49    0.16
   2  15  -6    1.41    0.15
   2  15  -5    5.35    0.32
   2  15  -5    4.76    0.31
   2  15  -5    4.65    0.31
  -2  15   5    4.93    0.29
  -2  15   5    5.23    0.34
   2  15  -5    4.65    0.29
   2  15  -5    5.34    0.31
  -2  15   5    4.31    0.38
  -2  15   5    5.25    0.36
  -2  15   5    5.00    0.30
   2  15  -4    0.88    0.18
   2  15  -4    0.78    0.18
  -2  15   4    0.93    0.15
  -2  15   4    0.76    0.28
  -2  15   4    0.90    0.14
   2  15  -4    0.75    0.16
  -2  15   4    0.89    0.15
  -2  15   4    1.20    0.26
   2  15  -4    0.82    0.21
  -2  15   4    0.91    0.22
   2  15  -4    0.85    0.14
  -2  15   3    0.20    0.26
   2  15  -3   -0.02    0.17
   2  15  -3   -0.13    0.20
  -2  15   3   -0.08    0.20
   2  15  -3    0.31    0.19
  -2  15   3   -0.07    0.14
   2  15  -3    0.16    0.17
   2  15  -3    0.15    0.12
   2  15  -3    0.07    0.14
  -2  15   3    0.04    0.22
  -2  15   3    0.02    0.18
  -2  15   3    0.11    0.14
   2  15  -3   -0.11    0.17
  -2  15   2    7.53    0.43
   2  15  -2    8.36    0.45
  -2  15   2    7.94    0.49
   2  15  -2    6.61    0.42
   2  15  -2    7.70    0.44
  -2  15   2    6.23    0.42
   2  15  -2    7.24    0.43
   2  15  -2    7.85    0.46
   2  15  -2    7.02    0.40
  -2  15   2    6.46    0.40
   2  15  -2    7.35    0.45
  -2  15   2    7.74    0.44
   2  15  -2    7.17    0.43
  -2  15   2    7.51    0.41
  -2  15   2    7.40    0.47
  -2  15   2    7.80    0.43
  -2  15   2    7.46    0.41
  -2  15   2    6.88    0.48
   2  15  -2    7.54    0.45
   2  15  -1    4.78    0.37
  -2  15   1    4.64    0.39
   2  15  -1    5.36    0.36
  -2  15   1    5.60    0.33
   2  15  -1    5.23    0.35
   2  15  -1    5.60    0.35
  -2  15   1    5.18    0.34
  -2  15   1    5.16    0.35
  -2  15   1    4.98    0.32
   2  15  -1    5.05    0.33
   2  15  -1    5.87    0.38
   2  15  -1    5.41    0.30
  -2  15   1    5.25    0.32
  -2  15   1    4.80    0.31
   2  15  -1    5.09    0.35
  -2  15   1    4.99    0.36
   2  15  -1    4.07    0.32
  -2  15   1    5.64    0.33
   2  15  -1    5.34    0.35
  -2  15   1    5.28    0.32
  -2  15   1    4.79    0.33
   2  15  -1    5.23    0.35
  -2  15   1    5.54    0.39
   2  15  -1    4.65    0.35
  -2  15   1    5.47    0.41
   2  15   0    5.69    0.41
   2  15   0    5.33    0.33
   2  15   0    6.25    0.37
   2  15   0    5.72    0.37
  -2  15   0    6.21    0.39
   2  15   0    6.20    0.37
   2  15   0    5.42    0.38
  -2  15   0    5.82    0.38
  -2  15   0    6.39    0.37
   2  15   0    6.25    0.39
   2  15   0    5.25    0.34
  -2  15   0    6.08    0.36
   2  15   0    6.26    0.38
  -2  15   0    5.44    0.34
  -2  15   0    5.79    0.36
  -2  15   0    5.67    0.33
   2  15   0    5.62    0.37
  -2  15   0    5.52    0.37
   2  15   0    6.08    0.37
  -2  15   0    5.65    0.39
  -2  15   0    6.50    0.42
   2  15   0    5.65    0.40
   2  15   0    5.67    0.37
  -2  15   0    5.13    0.34
   2  15   1   16.75    0.85
   2  15   1   15.60    0.89
  -2  15  -1   17.09    0.88
   2  15   1   17.79    0.86
   2  15   1   15.07    0.84
   2  15   1   18.27    0.88
   2  15   1   15.38    0.90
  -2  15  -1   19.85    0.90
  -2  15  -1   17.20    0.88
   2  15   1   15.11    0.90
  -2  15  -1   19.10    0.90
   2  15   1   16.77    0.84
   2  15   1   15.52    0.86
   2  15   1   18.06    0.86
  -2  15  -1   17.48    0.86
   2  15   1   18.18    0.87
   2  15   1   17.50    0.87
   2  15   1   17.60    0.88
  -2  15  -2    1.05    0.21
   2  15   2    1.36    0.19
  -2  15  -2    1.13    0.22
   2  15   2    0.96    0.26
  -2  15  -2    1.09    0.19
   2  15   2    1.14    0.17
   2  15   2    0.99    0.18
   2  15   2    1.10    0.23
  -2  15  -2    0.83    0.22
   2  15   2    0.73    0.22
   2  15   2    1.06    0.19
  -2  15  -2    0.92    0.18
  -2  15  -2    0.81    0.19
   2  15   3    0.17    0.12
  -2  15  -3    0.05    0.12
  -2  15  -3    1.05    0.19
   2  15   3    0.92    0.19
   2  15   3    0.82    0.18
  -2  15  -3    0.75    0.20
  -2  15  -3    0.87    0.19
   2  15   3    0.71    0.17
  -2  15  -3    0.88    0.19
   2  15   3    0.55    0.23
  -2  15  -4    0.28    0.15
   2  15   4    0.24    0.15
  -2  15  -4   -0.05    0.16
   2  15   4    0.30    0.23
   2  15   4    0.45    0.15
   2  15   4    0.32    0.16
  -2  15  -4    0.06    0.16
   2  15   4    0.08    0.23
  -2  15  -4    0.10    0.15
  -2  15  -4    0.15    0.17
  -2  15  -5   12.95    0.63
  -2  15  -5   12.77    0.64
   2  15   5   12.67    0.63
   2  15   5   12.13    0.63
   2  15   5   14.00    0.64
  -2  15  -5   11.49    0.62
   2  15   5   12.21    0.65
   2  15   6    0.29    0.12
   2  15   6    0.23    0.12
   2  15   6    0.18    0.12
  -2  15  -6    0.20    0.11
   2  16  -6    6.96    0.35
   2  16  -6    6.95    0.34
   2  16  -6    5.98    0.34
  -2  16   6    6.41    0.37
  -2  16   5    2.82    0.24
   2  16  -5    3.07    0.21
  -2  16   5    2.57    0.19
  -2  16   5    2.75    0.26
   2  16  -5    2.89    0.21
   2  16  -5    2.70    0.21
  -2  16   4    1.07    0.14
  -2  16   4    0.96    0.21
  -2  16   4    1.38    0.20
  -2  16   4    1.09    0.23
   2  16  -4    1.10    0.15
   2  16  -4    1.05    0.18
   2  16  -4    1.08    0.18
   2  16  -3    0.19    0.17
   2  16  -3   -0.02    0.16
  -2  16   3    0.11    0.10
  -2  16   3   -0.03    0.23
  -2  16   3    0.05    0.13
   2  16  -3    0.09    0.16
   2  16  -3    0.21    0.13
  -2  16   3    0.08    0.18
   2  16  -3    0.08    0.18
  -2  16   3   -0.01    0.17
  -2  16   3    0.28    0.21
   2  16  -3    0.06    0.13
  -2  16   3    0.10    0.25
   2  16  -2    2.13    0.23
   2  16  -2    2.09    0.22
   2  16  -2    1.97    0.21
   2  16  -2    2.28    0.24
  -2  16   2    1.98    0.31
  -2  16   2    1.86    0.28
  -2  16   2    1.76    0.29
   2  16  -2    1.89    0.23
  -2  16   2    1.63    0.20
   2  16  -2    1.79    0.23
  -2  16   2    2.11    0.18
   2  16  -2    1.56    0.17
  -2  16   2    2.00    0.21
  -2  16   2    1.98    0.24
  -2  16   2    1.87    0.19
   2  16  -1    1.92    0.25
   2  16  -1    2.22    0.22
  -2  16   1    1.66    0.22
   2  16  -1    1.89    0.22
   2  16  -1    2.08    0.21
   2  16  -1    2.08    0.24
   2  16  -1    1.64    0.21
  -2  16   1    2.13    0.29
  -2  16   1    2.32    0.27
  -2  16   1    1.76    0.23
   2  16  -1    1.62    0.20
   2  16  -1    1.96    0.23
  -2  16   1    1.70    0.18
  -2  16   1    1.89    0.19
   2  16  -1    1.72    0.22
  -2  16   1    1.82    0.19
  -2  16   1    1.73    0.22
   2  16  -1    2.13    0.23
  -2  16   1    1.69    0.18
   2  16   0    0.61    0.23
   2  16   0    0.36    0.13
  -2  16   0    0.59    0.19
   2  16   0    0.17    0.15
   2  16   0    0.44    0.16
   2  16   0    0.50    0.19
  -2  16   0    0.74    0.20
   2  16   0    0.52    0.14
   2  16   0    0.55    0.18
   2  16   0    0.33    0.18
   2  16   0    0.41    0.18
   2  16   0    0.57    0.18
  -2  16   0    0.37    0.16
   2  16   0   -0.03    0.16
  -2  16   0    0.68    0.23
  -2  16   0    0.39    0.21
   2  16   0    0.45    0.21
   2  16   1    6.09    0.38
  -2  16  -1    7.42    0.37
   2  16   1    8.16    0.34
   2  16   1    7.48    0.37
  -2  16  -1    6.80    0.37
   2  16   1    6.93    0.40
  -2  16  -1    8.41    0.40
   2  16   1    8.02    0.36
   2  16   1    6.66    0.37
   2  16   1    8.30    0.36
  -2  16  -1    8.02    0.41
   2  16   1    7.13    0.41
   2  16   1    7.21    0.32
   2  16   1    8.06    0.36
  -2  16  -1    7.58    0.35
   2  16   2    2.44    0.21
  -2  16  -2    2.04    0.23
  -2  16  -2    2.26    0.21
   2  16   2    2.08    0.22
   2  16   2    2.25    0.22
  -2  16  -2    1.86    0.23
   2  16   2    2.14    0.21
   2  16   2    1.87    0.26
  -2  16  -2    2.59    0.25
   2  16   2    2.03    0.19
   2  16   2    1.66    0.23
  -2  16  -2    1.85    0.23
  -2  16  -2    2.23    0.21
  -2  16  -3    2.60    0.23
  -2  16  -3    2.94    0.24
  -2  16  -3    2.94    0.24
  -2  16  -3    2.96    0.25
  -2  16  -3    2.32    0.24
   2  16   3    2.39    0.21
   2  16   3    2.24    0.27
   2  16   3    3.10    0.23
   2  16   3    3.00    0.23
   2  16   4    1.80    0.18
  -2  16  -4    2.13    0.19
   2  16   4    1.85    0.18
  -2  16  -4    1.69    0.18
   2  16   4    1.63    0.17
   2  16   4    1.92    0.24
  -2  16  -5    0.08    0.10
   2  16   5    0.06    0.12
   2  16   5    0.14    0.12
  -2  16  -5    0.11    0.12
  -2  16  -6    4.98    0.25
   2  17  -6    0.11    0.07
  -2  17   6    0.08    0.10
   2  17  -5    0.48    0.12
   2  17  -5    0.56    0.12
  -2  17   5    0.53    0.16
   2  17  -5    0.49    0.10
  -2  17   4    0.17    0.17
   2  17  -4   -0.02    0.10
  -2  17   4   -0.31    0.19
   2  17  -4   -0.10    0.14
   2  17  -4   -0.09    0.14
  -2  17   4    0.11    0.17
  -2  17   3   -0.22    0.16
   2  17  -3    0.06    0.14
  -2  17   3   -0.10    0.16
   2  17  -3    0.08    0.09
  -2  17   3   -0.07    0.22
   2  17  -3   -0.18    0.16
  -2  17   3   -0.41    0.19
  -2  17   2    1.06    0.23
  -2  17   2    1.13    0.26
   2  17  -2    0.90    0.16
  -2  17   2    1.00    0.17
   2  17  -2    0.87    0.17
  -2  17   2    0.14    0.14
   2  17  -2    0.80    0.17
   2  17  -2    0.39    0.16
  -2  17   2    0.84    0.25
   2  17  -2    0.82    0.19
   2  17  -2    1.19    0.18
  -2  17   1    2.89    0.24
   2  17  -1    2.93    0.20
   2  17  -1    3.36    0.25
  -2  17   1    3.11    0.27
   2  17  -1    3.28    0.23
   2  17  -1    3.03    0.22
   2  17  -1    2.66    0.25
  -2  17   1    2.98    0.29
   2  17  -1    3.08    0.23
  -2  17   0    0.11    0.21
  -2  17   0    0.10    0.19
   2  17   0    0.07    0.11
  -2  17   0    0.17    0.18
   2  17   0    0.14    0.18
   2  17   0    0.40    0.17
   2  17   0   -0.07    0.16
   2  17   0    0.44    0.21
   2  17   0    0.19    0.17
  -2  17   0    0.03    0.14
   2  17   0    0.31    0.14
  -2  17   0    0.32    0.18
   2  17   0    0.12    0.14
   2  17   1    0.22    0.16
   2  17   1    0.08    0.15
   2  17   1    0.13    0.15
   2  17   1   -0.27    0.18
  -2  17  -1   -0.03    0.20
   2  17   1    0.01    0.17
  -2  17  -1    0.04    0.19
  -2  17  -1   -0.11    0.16
   2  17   1   -0.01    0.09
  -2  17  -1    0.06    0.15
  -2  17  -1   -0.13    0.18
   2  17   2    0.19    0.16
   2  17   2    0.03    0.19
   2  17   2   -0.06    0.15
  -2  17  -2    0.18    0.19
  -2  17  -2   -0.03    0.14
  -2  17  -2    0.05    0.17
  -2  17  -2   -0.04    0.16
   2  17   2    0.21    0.15
  -2  17  -2    0.01    0.17
   2  17   3    0.43    0.14
   2  17   3    0.05    0.18
   2  17   3    0.25    0.12
  -2  17  -3    0.05    0.16
  -2  17  -3    0.24    0.14
  -2  17  -3    0.01    0.11
   2  17   3   -0.05    0.10
  -2  17  -3    0.25    0.15
   2  17   3    0.16    0.14
  -2  17  -4    0.38    0.12
   2  17   4    0.48    0.14
  -2  17  -4    0.45    0.13
   2  17   4    0.56    0.13
   2  17   4    0.51    0.11
  -2  17  -5    0.12    0.09
   2  17   5    0.17    0.07
   2  18  -5    0.23    0.08
   2  18  -4    0.12    0.12
  -2  18   4    0.22    0.14
  -2  18   3    0.06    0.14
   2  18  -3    0.01    0.12
   2  18  -2    0.55    0.13
   2  18  -2    0.54    0.14
   2  18  -2    0.42    0.15
  -2  18   2    0.50    0.19
  -2  18   2    0.68    0.21
   2  18  -1    2.39    0.19
   2  18  -1    2.16    0.18
   2  18  -1    2.35    0.21
   2  18  -1    2.15    0.18
  -2  18   1    1.92    0.25
  -2  18   1    1.86    0.23
  -2  18   0    3.56    0.29
  -2  18   0    3.21    0.25
  -2  18   0    3.41    0.28
   2  18   0    3.43    0.22
  -2  18   0    3.09    0.25
   2  18   0    3.49    0.24
   2  18   1    2.04    0.19
  -2  18  -1    1.29    0.21
   2  18   1    1.66    0.17
  -2  18  -1    1.71    0.16
   2  18   1    1.38    0.16
  -2  18  -1    1.65    0.21
  -2  18  -1    1.57    0.19
  -2  18  -2    0.42    0.17
  -2  18  -2   -0.01    0.15
  -2  18  -2   -0.03    0.12
   2  18   2    0.20    0.13
  -2  18  -2    0.18    0.12
   2  18   2    0.39    0.14
  -2  18  -3    0.17    0.13
   2  18   3    0.40    0.11
  -2  18  -3    0.28    0.13
  -2  18  -3    0.29    0.11
   2  18   3    0.46    0.12
  -2  18  -4    0.05    0.08
   2  18   4    0.17    0.09
  -2  18  -4    0.12    0.08
   2  19  -3    0.47    0.09
   2  19  -2    1.36    0.12
   2  19  -2    1.88    0.14
  -2  19   0   -0.10    0.14
  -2  19   0    0.02    0.16
  -2  19  -1    5.56    0.33
  -2  19  -2    0.16    0.10
  -3   0  11   -0.01    0.10
   3   0 -11    0.05    0.09
  -3   0  11   -0.06    0.09
   3   0 -11    0.00    0.08
  -3   0  11   -0.14    0.09
  -3   0  11   -0.03    0.10
  -3   0  10    8.25    0.47
  -3   0  10    8.43    0.47
   3   0 -10    8.74    0.46
   3   0 -10    8.72    0.45
  -3   0  10    9.19    0.47
  -3   0  10    9.11    0.47
   3   0  -9   -0.05    0.14
  -3   0   9   -0.14    0.17
  -3   0   9    0.08    0.16
  -3   0   9    0.02    0.18
  -3   0   9   -0.06    0.17
  -3   0   8  308.83   14.10
  -3   0   8  298.57   14.10
   3   0  -8  325.96   14.29
   3   0  -8  302.03   14.08
  -3   0   8  303.71   14.10
   3   0  -7    0.14    0.21
  -3   0   7   -0.03    0.12
  -3   0   7    0.07    0.31
  -3   0   7    0.01    0.14
  -3   0   7    0.02    0.14
   3   0  -7   -0.03    0.28
   3   0  -7    0.02    0.12
   3   0  -6    8.25    0.61
   3   0  -6    7.83    0.58
  -3   0   6    7.70    0.64
   3   0  -6    6.93    0.50
  -3   0   6    8.24    0.61
  -3   0   5   -0.08    0.24
   3   0  -5    0.09    0.28
  -3   0   5   -0.09    0.30
  -3   0   5   -0.01    0.08
   3   0  -5   -0.35    0.21
   3   0  -4   82.33    3.94
  -3   0   4   83.71    3.99
   3   0  -4   82.61    4.02
  -3   0   4   86.06    4.05
   3   0  -4   83.90    3.98
   3   0  -4   79.13    3.94
  -3   0   4   88.75    3.92
   3   0  -3   -0.03    0.17
   3   0  -3   -0.02    0.26
  -3   0   3   -0.18    0.25
  -3   0   3    0.08    0.11
   3   0  -2   18.70    0.91
   3   0  -2   19.67    0.94
  -3   0   2   16.99    0.91
  -3   0   2   17.71    0.91
  -3   0   2   19.22    0.90
   3   0  -2   17.15    0.89
   3   0  -2   18.69    0.93
   3   0  -1   -0.12    0.23
   3   0  -1    0.05    0.20
   3   0  -1    0.05    0.13
  -3   0   1    0.13    0.13
  -3   0   1   -0.02    0.13
   3   0  -1    0.10    0.13
   3   0   0   66.00    3.09
   3   0   0   65.58    3.07
  -3   0   0   64.92    3.07
  -3   0   0   67.06    3.07
   3   0   0   64.90    3.05
  -3   0   0   63.72    3.06
  -3   0   0   65.85    3.07
   3   0   1    0.09    0.27
   3   0   1   -0.21    0.22
  -3   0  -1   -0.14    0.20
  -3   0  -1   -0.06    0.11
   3   0   1    0.01    0.12
   3   0   1    0.16    0.15
  -3   0  -1   -0.01    0.14
  -3   0  -2   24.19    1.24
   3   0   2   23.88    1.27
   3   0   2   24.26    1.28
  -3   0  -3    0.11    0.17
   3   0   3   -0.13    0.34
  -3   0  -4   51.03    2.46
   3   0   4   51.42    2.55
  -3   0  -4   48.34    2.50
   3   0   5    0.12    0.39
   3   0   5    0.06    0.27
  -3   0  -5    0.34    0.31
  -3   0  -6    1.98    0.18
   3   0   6    2.21    0.23
   3   0   6    1.80    0.18
   3   0   6    1.96    0.19
   3   0   6    2.09    0.21
   3   0   6    1.76    0.49
  -3   0  -6    1.78    0.40
  -3   0  -6    1.94    0.19
  -3   0  -7    0.03    0.16
   3   0   7   -0.09    0.18
   3   0   7    0.10    0.14
   3   0   7   -0.59    0.45
  -3   0  -7    0.11    0.31
  -3   0  -7   -0.01    0.14
   3   0   7    0.18    0.15
   3   0   7   -0.11    0.19
   3   0   8   10.63    0.60
   3   0   8   10.99    0.59
   3   0   8   11.40    0.58
   3   0   8   10.76    0.58
  -3   0  -8   11.48    0.57
   3   0   8   11.11    0.60
  -3   0  -8   11.12    0.58
   3   0   9   -0.13    0.11
   3   0   9    0.12    0.14
  -3   0  -9    0.04    0.11
   3   0   9    0.02    0.14
   3   0   9    0.12    0.15
  -3   0  -9    0.06    0.13
  -3   0 -10    1.24    0.09
   3   0  10    1.13    0.11
   3   0  10    1.10    0.10
  -3   0 -10    1.11    0.11
   3  -1 -11    0.58    0.10
   3   1 -11    0.45    0.09
  -3   1  11    0.54    0.11
  -3  -1  11    0.51    0.10
   3   1 -11    0.44    0.09
  -3  -1  11    0.58    0.11
  -3   1  11    0.56    0.10
  -3  -1  11    0.54    0.12
  -3  -1  11    0.47    0.09
  -3   1  11    0.55    0.10
   3   1 -10    0.12    0.12
   3  -1 -10    0.20    0.13
  -3   1  10    0.10    0.14
  -3   1  10   -0.09    0.15
  -3  -1  10    0.20    0.17
   3   1 -10   -0.05    0.12
  -3   1  10    0.19    0.15
  -3  -1  10    0.31    0.14
  -3   1  10    0.28    0.14
  -3  -1  10    0.12    0.13
   3   1  -9    2.65    0.21
  -3   1   9    2.78    0.24
  -3   1   9    2.85    0.25
  -3  -1   9    2.54    0.23
  -3   1   9    2.79    0.24
  -3  -1   9    2.83    0.24
   3   1  -9    2.64    0.21
   3   1  -8   17.00    0.83
  -3  -1   8   16.51    0.85
  -3  -1   8   16.73    0.85
  -3   1   8   15.89    0.85
  -3  -1   8   17.82    1.12
  -3   1   8   16.29    0.85
   3   1  -8   17.45    1.03
   3  -1  -8   20.00    1.05
  -3   1   7   25.45    1.38
  -3  -1   7   25.89    1.43
   3  -1  -7   22.76    1.29
   3   1  -7   25.99    1.35
   3  -1  -7   27.37    1.36
  -3  -1   7   23.88    1.17
  -3   1   7   23.27    1.17
  -3   1   7   24.01    1.17
  -3  -1   7   23.33    1.17
  -3   1   7   23.92    1.18
  -3  -1   7   23.14    1.17
   3  -1  -7   24.60    1.16
   3   1  -7   24.20    1.16
   3   1  -6   24.14    1.32
   3  -1  -6   24.12    1.32
   3  -1  -6   23.69    1.35
   3   1  -6   24.57    1.37
  -3  -1   6   27.97    1.43
   3   1  -6   23.97    1.25
   3  -1  -6   22.70    1.28
  -3  -1   6   25.26    1.38
  -3   1   6   25.53    1.34
  -3   1   5  146.29    6.58
  -3  -1   5  144.40    6.61
   3   1  -5  129.73    6.50
   3  -1  -5  135.45    6.53
  -3  -1   5  141.35    6.65
  -3   1   5  149.82    6.68
   3  -1  -5  134.56    6.60
   3   1  -5  138.77    6.61
  -3  -1   5  151.37    6.50
   3   1  -5  132.23    6.49
  -3   1   4  207.68    9.66
  -3  -1   4  210.19    9.69
   3  -1  -4  202.01    9.64
   3   1  -4  208.36    9.61
  -3  -1   4  214.03    9.74
  -3   1   4  219.52    9.75
   3   1  -4  204.75    9.71
   3  -1  -4  206.01    9.71
  -3   1   4  207.16    9.58
  -3  -1   4  212.49    9.63
   3   1  -4  208.09    9.67
   3   1  -4  196.93    9.63
  -3  -1   3   36.07    1.92
  -3  -1   3   46.19    2.07
  -3   1   3   45.38    2.07
   3   1  -3   43.85    1.95
  -3   1   3   44.59    1.98
   3  -1  -3   45.76    2.06
   3   1  -3   44.91    2.05
   3   1  -3   44.31    2.01
   3  -1  -3   46.50    1.99
  -3  -1   3   45.18    1.98
  -3   1   3   48.31    1.96
  -3  -1   2    0.26    0.18
   3   1  -2    0.43    0.19
   3   1  -2    0.40    0.16
   3  -1  -2    0.39    0.13
   3  -1  -2    0.27    0.17
  -3  -1   2    0.32    0.17
  -3   1   2    0.23    0.18
  -3  -1   2    0.44    0.16
  -3   1   2    0.19    0.13
  -3  -1   2    0.53    0.16
   3   1  -2    0.12    0.13
   3  -1  -2    0.36    0.10
  -3   1   1  876.24   39.53
  -3  -1   1  841.75   39.48
   3   1  -1  871.66   39.50
   3  -1  -1  865.52   39.50
   3  -1  -1  834.28   39.53
   3   1  -1  882.13   39.55
   3   1  -1  848.75   39.52
  -3   1   1  842.27   39.50
  -3  -1   1  858.06   39.49
  -3  -1   1  857.48   39.49
   3  -1  -1  849.56   39.50
  -3   1   1  866.32   39.50
  -3   1   0  275.83   12.82
   3  -1   0  274.12   12.81
   3   1   0  274.06   12.82
  -3  -1   0  278.85   12.83
  -3  -1   0  269.39   12.84
  -3   1   0  280.36   12.84
   3  -1   0  274.71   12.85
   3   1   0  278.61   12.82
   3  -1   0  282.09   12.84
  -3   1   0  289.09   12.84
  -3   1   0  277.69   12.83
   3  -1   1   43.82    2.12
  -3   1  -1   47.15    2.13
   3   1   1   43.75    2.13
  -3   1  -1   43.77    2.10
   3   1   1   45.75    2.10
   3   1   1   46.40    2.15
  -3  -1  -1   45.83    2.14
   3   1   1   46.98    2.21
   3  -1   1   46.46    2.19
   3   1   1   44.72    2.20
   3   1   1   43.01    2.10
  -3  -1  -1   48.02    2.17
  -3   1  -1   47.94    2.17
  -3  -1  -2   37.44    1.57
   3   1   2   35.08    1.60
   3  -1   2   34.36    1.60
   3  -1   2   36.53    1.62
  -3  -1  -2   34.99    1.50
  -3  -1  -3  134.81    6.35
  -3   1  -3  136.44    6.30
   3   1   3  133.14    6.37
   3  -1   3  136.89    6.40
   3  -1   3  129.71    6.38
  -3   1  -4   40.69    2.04
  -3  -1  -4   39.37    1.97
  -3   1  -4   40.79    1.99
   3   1   4   40.85    2.05
   3   1   4   40.44    2.13
   3  -1   4   37.79    2.08
  -3   1  -5    8.05    0.62
  -3  -1  -5    8.14    0.64
   3   1   5    6.80    0.69
   3  -1   5    7.36    0.71
   3  -1   5    7.99    0.67
   3   1   5    8.75    0.58
   3  -1   6   19.11    0.93
   3   1   6   19.16    0.94
   3  -1   6   18.79    1.30
   3   1   6   19.17    1.27
   3   1   6   18.57    0.95
   3  -1   6   19.08    0.93
   3   1   6   18.23    0.93
  -3  -1  -6   19.09    0.92
  -3   1  -6   18.97    0.93
   3   1   6   18.61    0.94
   3  -1   6   19.17    0.94
  -3  -1  -6   16.44    1.15
  -3   1  -6   19.47    1.16
  -3   1  -6   18.71    0.93
  -3  -1  -6   19.67    0.94
   3   1   7   26.96    1.31
   3  -1   7   27.02    1.31
   3  -1   7   24.92    1.68
   3   1   7   25.85    1.67
  -3   1  -7   26.61    1.31
  -3  -1  -7   23.95    1.53
  -3  -1  -7   28.42    1.31
   3   1   7   26.33    1.31
   3  -1   7   28.33    1.31
  -3   1  -7   24.84    1.52
  -3  -1  -7   27.57    1.30
  -3   1  -7   27.05    1.30
   3   1   7   27.35    1.33
   3   1   7   25.22    1.32
   3  -1   7   27.50    1.32
   3   1   8    5.90    0.37
   3   1   8    5.62    0.36
   3  -1   8    5.71    0.35
   3  -1   8    5.65    0.33
   3   1   8    5.62    0.34
   3  -1   8    5.72    0.34
   3   1   8    5.83    0.35
  -3   1  -8    5.83    0.35
  -3  -1  -8    5.85    0.35
  -3   1  -8    5.62    0.34
  -3  -1  -8    5.95    0.33
   3   1   8    6.08    0.37
   3   1   9    0.16    0.14
   3  -1   9    0.11    0.13
   3  -1   9    0.17    0.10
   3   1   9    0.15    0.11
  -3   1  -9    0.16    0.12
   3  -1   9    0.15    0.16
  -3  -1  -9    0.10    0.11
  -3   1  -9    0.09    0.13
  -3  -1  -9    0.21    0.13
   3   1   9    0.20    0.14
  -3  -1 -10    0.08    0.08
   3   1  10    0.03    0.08
   3  -1  10   -0.05    0.08
  -3   1 -10   -0.11    0.07
  -3  -1 -10   -0.06    0.05
   3  -1  10   -0.04    0.08
   3   2 -11    1.92    0.12
  -3   2  11    1.64    0.12
  -3   2  11    1.95    0.14
  -3  -2  11    1.78    0.11
   3  -2 -11    1.88    0.13
  -3  -2  11    1.97    0.13
  -3  -2  11    1.78    0.14
   3   2 -10    0.11    0.11
  -3   2  10    0.27    0.14
  -3   2  10    0.42    0.13
  -3  -2  10    0.19    0.17
   3   2 -10    0.30    0.12
  -3  -2  10    0.38    0.14
  -3  -2  10    0.22    0.13
  -3   2  10    0.31    0.14
   3   2  -9    5.73    0.33
  -3   2   9    5.85    0.35
  -3   2   9    6.31    0.36
  -3  -2   9    5.78    0.35
  -3   2   9    5.33    0.36
  -3  -2   9    5.98    0.36
   3   2  -9    5.45    0.33
   3   2  -8    0.46    0.14
   3  -2  -8    0.36    0.26
   3   2  -8    0.60    0.30
  -3  -2   8    0.76    0.40
  -3   2   8    0.64    0.17
  -3  -2   8    0.53    0.16
  -3  -2   8    0.47    0.17
  -3   2   8    0.36    0.16
  -3   2   8    0.44    0.17
  -3  -2   7   55.75    2.64
  -3   2   7   54.29    2.65
  -3   2   7   55.42    2.65
  -3  -2   7   56.34    2.65
   3  -2  -7   54.77    2.78
   3  -2  -7   62.14    2.83
   3   2  -7   57.99    2.83
   3  -2  -7   54.47    2.82
   3   2  -7   57.33    2.64
   3   2  -7   55.32    2.64
   3  -2  -7   59.43    2.64
  -3  -2   7   59.62    2.93
  -3   2   7   55.51    2.65
  -3  -2   7   53.91    2.65
   3   2  -6    3.63    0.39
   3  -2  -6    2.98    0.36
   3  -2  -6    2.70    0.38
   3  -2  -6    3.15    0.37
  -3  -2   6    3.26    0.41
  -3   2   6    2.76    0.32
  -3  -2   6    3.11    0.41
  -3   2   5   70.13    3.19
  -3  -2   5   68.98    3.26
   3   2  -5   65.75    3.26
   3   2  -5   61.53    3.20
   3  -2  -5   64.69    3.23
   3  -2  -5   65.72    3.18
   3   2  -5   63.81    3.12
  -3  -2   5   70.94    3.29
  -3   2   5   75.08    3.33
  -3  -2   5   67.23    3.15
   3   2  -5   63.28    3.14
  -3   2   4    3.61    0.28
  -3  -2   4    3.45    0.36
  -3  -2   4    3.23    0.28
   3   2  -4    3.50    0.23
  -3   2   4    3.77    0.40
  -3  -2   4    4.30    0.40
   3   2  -4    3.35    0.33
   3  -2  -4    3.42    0.37
   3   2  -4    3.67    0.39
   3   2  -4    3.42    0.28
  -3   2   3   30.11    1.47
  -3  -2   3   32.13    1.48
   3  -2  -3   24.99    1.47
  -3  -2   3   31.93    1.53
  -3   2   3   32.63    1.47
  -3   2   3   32.86    1.50
   3   2  -3   32.84    1.59
   3  -2  -3   34.29    1.60
   3   2  -3   32.93    1.46
  -3  -2   3   34.83    1.61
  -3   2   3   32.05    1.60
   3   2  -3   31.41    1.55
   3  -2  -3   32.93    1.51
   3   2  -3   30.84    1.54
   3  -2  -2   16.73    0.84
   3  -2  -2   16.56    0.90
  -3   2   2   15.98    0.85
  -3   2   2   16.68    0.82
  -3  -2   2   16.58    0.82
   3  -2  -2   16.61    0.82
   3   2  -2   16.89    0.85
  -3  -2   2   18.07    0.91
  -3   2   2   17.01    0.89
  -3  -2   2   17.03    0.85
   3  -2  -2   15.35    0.81
  -3   2   2   17.16    0.81
   3  -2  -1  107.09    5.11
   3   2  -1  109.10    5.10
  -3  -2   1  109.91    5.05
  -3  -2   1  111.52    5.06
   3   2  -1  110.12    5.06
  -3  -2   1  108.62    5.09
  -3   2   1  111.59    5.07
   3  -2  -1  100.24    5.07
  -3   2   1  107.08    5.08
  -3  -2   1  110.53    5.05
  -3   2   1  110.77    5.10
   3  -2  -1  110.44    5.07
  -3  -2   1  104.62    5.09
  -3   2   0   91.77    4.40
   3  -2   0   97.27    4.39
   3   2   0   97.52    4.41
  -3  -2   0  103.05    4.42
   3   2   0   92.72    4.40
   3  -2   0   94.66    4.43
   3  -2   0  107.44    4.50
   3  -2   0   96.51    4.39
  -3  -2   0   97.03    4.43
  -3  -2   0   94.01    4.38
   3  -2   0   90.72    4.38
  -3  -2   0   94.84    4.39
   3   2   0   92.52    4.42
  -3   2   0   88.09    4.40
  -3   2  -1  141.05    6.99
  -3   2  -1  159.19    7.07
  -3  -2  -1  156.16    7.05
   3   2   1  160.66    7.10
   3  -2   1  153.73    7.08
   3   2   1  151.56    7.03
  -3   2  -1  160.11    7.01
   3   2   1  147.07    7.03
  -3   2  -1  154.49    7.00
  -3  -2  -1  155.06    7.04
   3   2   1  152.91    7.00
   3  -2   1  143.89    7.00
  -3  -2  -1  156.60    7.00
   3   2   2   32.46    1.70
   3  -2   2   33.91    1.72
   3  -2   2   33.78    1.73
  -3  -2  -2   33.81    1.68
  -3   2  -2   33.79    1.62
  -3  -2  -2   33.49    1.63
   3   2   2   34.41    1.63
   3   2   2   34.04    1.61
   3   2   3    2.96    0.37
   3  -2   3    2.63    0.46
   3  -2   3    3.52    0.44
   3   2   3    3.86    0.43
  -3   2  -3    4.32    0.33
   3   2   3    4.54    0.31
  -3  -2  -3    4.02    0.45
  -3   2  -3    3.79    0.38
   3   2   4    2.68    0.35
   3  -2   4    2.70    0.48
  -3   2  -4    2.36    0.35
  -3   2  -4    2.70    0.31
   3   2   4    2.85    0.30
   3   2   4    2.64    0.41
   3  -2   4    3.08    0.47
   3  -2   5   84.73    3.96
  -3   2  -5   85.46    4.06
   3   2   5   91.23    4.10
  -3   2  -5   87.31    4.15
   3   2   5   83.47    3.95
  -3   2  -5   83.86    3.95
   3  -2   5   84.60    4.21
   3   2   5   84.97    4.24
   3  -2   6    3.27    0.26
   3  -2   6    3.60    0.28
   3   2   6    3.44    0.27
   3   2   6    3.59    0.25
   3  -2   6    3.22    0.23
  -3   2  -6    3.69    0.25
  -3  -2  -6    3.76    0.24
  -3  -2  -6    2.89    0.46
  -3  -2  -6    4.19    0.26
  -3   2  -6    4.22    0.48
   3  -2   6    3.66    0.58
   3   2   6    4.00    0.57
   3  -2   6    3.47    0.25
   3   2   6    3.27    0.26
  -3   2  -7   18.76    1.24
  -3  -2  -7   21.10    1.04
  -3  -2  -7   18.18    1.25
   3  -2   7   21.43    1.05
   3   2   7   22.06    1.05
   3  -2   7   22.48    1.03
   3   2   7   19.52    1.05
  -3  -2  -7   20.92    1.03
  -3   2  -7   21.12    1.03
   3   2   7   18.70    1.36
   3  -2   7   20.33    1.42
   3   2   7   20.91    1.05
   3  -2   7   21.36    1.06
   3  -2   7   22.13    1.03
   3   2   7   20.14    1.04
   3   2   8    0.22    0.16
  -3   2  -8    0.09    0.14
  -3  -2  -8    0.13    0.13
   3  -2   8    0.03    0.16
   3   2   8    0.02    0.14
   3  -2   8    0.04    0.12
   3   2   8    0.18    0.14
   3  -2   8    0.10    0.20
   3   2   8    0.05    0.17
  -3  -2  -8    0.06    0.15
   3  -2   9   -0.05    0.13
  -3  -2  -9    0.31    0.13
   3  -2   9    0.03    0.09
   3   2   9    0.10    0.12
   3   2   9    0.15    0.13
   3  -2   9    0.11    0.17
  -3   2  -9    0.10    0.12
  -3  -2  -9   -0.02    0.10
   3  -2  10    0.13    0.06
  -3  -2 -10    0.04    0.08
  -3   2 -10    0.02    0.07
  -3   2 -10    0.14    0.08
   3  -3 -11    1.28    0.11
   3   3 -11    1.08    0.09
  -3  -3  11    1.20    0.13
  -3   3  11    0.90    0.11
  -3  -3  11    0.83    0.07
  -3   3  11    1.29    0.11
  -3  -3  11    1.18    0.14
  -3  -3  11    1.16    0.11
   3   3 -10    3.09    0.20
   3  -3 -10    3.13    0.21
   3   3 -10    3.21    0.20
  -3   3  10    3.15    0.23
  -3  -3  10    2.91    0.21
  -3  -3  10    2.89    0.22
  -3   3  10    3.37    0.23
  -3  -3  10    3.41    0.26
  -3   3  10    3.09    0.22
  -3  -3  10    3.23    0.24
   3   3  -9    0.32    0.13
   3   3  -9    0.25    0.13
   3  -3  -9   -0.12    0.15
  -3   3   9    0.37    0.16
  -3  -3   9    0.08    0.14
  -3  -3   9    0.13    0.15
  -3   3   9    0.24    0.16
  -3   3   9    0.08    0.15
  -3  -3   9   -0.07    0.18
  -3   3   8   11.94    0.69
  -3  -3   8   13.56    0.71
  -3   3   8   14.03    0.70
   3  -3  -8   11.67    0.85
   3   3  -8   13.61    0.68
  -3  -3   8   13.11    0.71
  -3   3   8   13.80    0.70
   3   3  -8   14.75    0.69
  -3   3   8   13.17    0.70
  -3  -3   8   13.73    0.70
  -3  -3   8   13.86    1.01
   3   3  -8   14.04    0.88
   3  -3  -8   15.55    0.87
  -3  -3   7    0.17    0.34
  -3   3   7    0.48    0.15
  -3  -3   7    0.44    0.15
  -3   3   7    0.24    0.13
  -3   3   7    0.54    0.15
   3   3  -7    0.37    0.12
   3   3  -7    0.58    0.14
  -3  -3   7    0.55    0.12
  -3   3   7    0.48    0.14
  -3   3   7    0.23    0.14
  -3  -3   7    0.35    0.14
   3  -3  -7    0.39    0.27
   3   3  -7    0.34    0.29
   3  -3  -7    0.37    0.30
   3  -3  -6    0.65    0.27
  -3  -3   6    1.06    0.31
   3  -3  -6    0.99    0.26
   3  -3  -6    0.48    0.28
  -3  -3   6    1.00    0.36
  -3  -3   6    1.01    0.19
   3  -3  -5    7.75    0.52
   3   3  -5    8.19    0.49
   3  -3  -5    7.13    0.56
  -3  -3   5    8.21    0.50
  -3  -3   5    7.50    0.59
  -3   3   5    7.52    0.47
  -3  -3   5    7.41    0.59
   3   3  -4   17.65    0.92
   3   3  -4   18.38    0.97
   3   3  -4   18.77    1.00
   3  -3  -4   18.00    0.99
  -3  -3   4   18.53    0.93
  -3   3   4   17.20    0.87
  -3  -3   4   18.84    0.99
  -3  -3   4   16.70    0.99
  -3   3   4   18.93    1.03
   3   3  -4   16.17    0.82
  -3   3   3   21.92    1.07
  -3  -3   3   23.94    1.22
  -3   3   3   23.57    1.09
   3   3  -3   25.88    1.18
  -3  -3   3   24.08    1.11
  -3  -3   3   25.64    1.16
   3  -3  -3   25.39    1.10
   3   3  -3   23.83    1.16
   3   3  -3   24.91    1.17
   3   3  -3   24.50    1.21
   3  -3  -3   23.70    1.20
   3  -3  -2   11.36    0.63
   3   3  -2   11.97    0.64
  -3   3   2   12.66    0.66
   3  -3  -2   11.62    0.61
  -3   3   2   11.66    0.64
  -3   3   2   10.92    0.69
  -3  -3   2   11.95    0.70
   3   3  -2   12.51    0.65
  -3   3   2   12.23    0.63
  -3  -3   2   11.95    0.63
   3  -3  -2   12.17    0.60
   3   3  -2   12.60    0.67
   3  -3  -2   13.09    0.71
   3   3  -2   12.12    0.69
   3  -3  -1 1670.47   76.89
  -3  -3   1 1694.05   76.85
  -3  -3   1 1678.65   76.87
   3   3  -1 1680.27   76.84
   3  -3  -1 1677.59   76.86
   3  -3  -1 1685.10   76.84
  -3   3   1 1675.12   76.85
  -3   3   1 1684.53   76.85
  -3  -3   1 1636.84   76.82
  -3  -3   1 1678.65   76.83
  -3   3   1 1632.72   76.87
  -3  -3   1 1720.20   76.90
   3  -3  -1 1695.17   76.84
   3   3  -1 1646.29   76.86
   3   3  -1 1684.24   76.87
  -3   3   1 1668.44   76.88
  -3  -3   1 1603.40   76.87
   3   3  -1 1678.65   76.88
  -3  -3   1 1644.57   76.82
   3  -3  -1 1691.39   76.90
   3   3  -1 1646.33   76.88
  -3   3   0  178.37    8.65
   3  -3   0  195.71    8.73
   3   3   0  191.30    8.74
   3  -3   0  189.73    8.69
   3   3   0  198.03    8.70
  -3  -3   0  189.23    8.66
   3  -3   0  179.72    8.66
   3  -3   0  182.35    8.66
  -3  -3   0  184.16    8.66
  -3  -3   0  194.40    8.69
   3   3   0  189.02    8.65
  -3  -3   0  200.21    8.68
   3  -3   0  192.19    8.64
  -3   3   0  175.64    8.65
   3  -3   1   15.49    0.86
   3  -3   1   15.57    0.83
   3   3   1   15.77    0.85
   3   3   1   14.41    0.77
   3   3   1   14.23    0.75
  -3   3  -1   15.30    0.74
   3  -3   1   14.95    0.75
  -3  -3  -1   15.09    0.77
  -3  -3  -1   15.10    0.74
  -3  -3  -1   16.26    0.80
  -3   3  -1   15.01    0.73
   3  -3   2   74.58    3.63
   3   3   2   80.29    3.63
   3   3   2   77.45    3.64
  -3   3  -2   78.13    3.61
  -3  -3  -2   78.07    3.60
  -3   3  -2   78.33    3.54
   3   3   2   74.43    3.54
  -3  -3  -2   71.96    3.54
   3   3   2   71.50    3.53
  -3  -3  -3   78.74    3.91
  -3   3  -3   83.78    3.84
   3   3   3   81.65    3.85
   3   3   3   81.86    3.97
   3  -3   3   80.89    3.97
   3   3   3   80.48    3.91
   3  -3   3   80.52    3.97
  -3   3  -3   80.67    3.86
  -3   3  -3   80.83    3.91
  -3   3  -4   26.80    1.49
   3   3   4   26.38    1.59
   3  -3   4   29.01    1.62
   3   3   4   30.23    1.49
   3  -3   4   28.86    1.60
  -3   3  -4   28.85    1.44
   3   3   4   28.78    1.46
  -3   3  -4   28.08    1.52
  -3   3  -4   27.34    1.47
  -3  -3  -4   31.07    1.55
   3  -3   5   34.66    1.69
   3   3   5   32.67    1.68
  -3   3  -5   36.38    1.67
  -3  -3  -5   36.04    1.68
  -3   3  -5   35.37    1.68
  -3   3  -5   35.30    1.88
   3   3   5   35.67    1.68
   3   3   5   34.30    1.68
   3   3   5   36.46    1.82
  -3   3  -5   36.41    1.79
   3   3   5   38.71    1.99
   3  -3   5   38.49    2.02
   3  -3   5   37.20    1.98
   3   3   6    3.89    0.29
  -3  -3  -6    4.49    0.55
  -3   3  -6    4.92    0.30
  -3   3  -6    4.58    0.50
  -3  -3  -6    5.22    0.29
   3   3   6    4.43    0.30
   3   3   6    4.22    0.30
   3  -3   6    4.14    0.32
   3   3   6    5.09    0.59
   3  -3   6    4.79    0.30
   3  -3   6    4.93    0.59
  -3  -3  -6    4.80    0.28
  -3   3  -6    4.83    0.29
   3  -3   6    4.19    0.28
   3   3   6    4.35    0.30
  -3  -3  -7   18.76    0.94
  -3   3  -7   19.73    0.94
  -3   3  -7   14.82    1.13
   3  -3   7   20.26    0.95
   3   3   7   20.77    0.96
   3   3   7   17.93    0.95
   3   3   7   19.08    0.96
   3  -3   7   19.15    0.97
   3  -3   7   18.83    0.94
   3   3   7   18.41    0.95
  -3  -3  -7   20.30    1.20
  -3  -3  -7   19.81    0.95
  -3   3  -7   18.68    0.95
   3  -3   7   19.75    1.35
   3   3   8    0.09    0.16
   3  -3   8    0.11    0.19
   3  -3   8    0.07    0.15
  -3   3  -8    0.19    0.15
  -3  -3  -8    0.18    0.15
  -3  -3  -8    0.05    0.12
  -3   3  -8    0.06    0.14
  -3   3  -8    0.08    0.09
   3   3   8   -0.03    0.15
   3  -3   8    0.07    0.11
   3   3   9    0.15    0.12
   3   3   9    0.13    0.11
   3  -3   9   -0.03    0.15
   3  -3   9    0.10    0.12
   3  -3   9   -0.24    0.17
  -3  -3  -9    0.15    0.10
  -3   3  -9    0.13    0.11
  -3   3  -9   -0.09    0.12
  -3  -3  -9   -0.01    0.12
  -3   3 -10    0.07    0.06
   3   3  10    0.16    0.06
   3  -3  10   -0.04    0.08
  -3   3 -10    0.01    0.06
   3   3  10    0.13    0.06
  -3  -4  11   -0.12    0.10
   3  -4 -11    0.05    0.09
  -3  -4  11    0.10    0.07
  -3   4  11    0.11    0.08
   3  -4 -11   -0.01    0.08
  -3   4  10    5.29    0.30
  -3   4  10    4.95    0.31
  -3  -4  10    5.94    0.34
  -3  -4  10    6.00    0.32
  -3   4  10    5.50    0.32
   3  -4 -10    5.73    0.32
   3   4 -10    5.65    0.30
   3  -4 -10    5.90    0.33
  -3  -4  10    6.09    0.31
  -3  -4   9    2.29    0.18
  -3   4   9    2.09    0.18
  -3  -4   9    2.77    0.22
  -3  -4   9    2.31    0.19
  -3   4   9    2.50    0.20
   3   4  -9    2.46    0.17
   3   4  -9    2.50    0.17
   3   4  -8  137.75    6.35
   3  -4  -8  126.09    6.53
  -3   4   8  146.89    6.38
  -3  -4   8  139.48    6.37
  -3   4   8  133.14    6.36
  -3   4   8  140.84    6.37
  -3   4   8  138.19    6.37
  -3  -4   8  134.71    6.38
  -3   4   8  125.13    6.37
   3   4  -8  138.58    6.36
  -3  -4   8  137.76    6.37
  -3  -4   8  141.10    6.71
  -3  -4   7   24.34    1.20
  -3   4   7   25.15    1.20
  -3   4   7   23.89    1.19
  -3   4   7   24.68    1.21
   3   4  -7   25.16    1.19
  -3  -4   7   27.41    1.52
   3  -4  -7   24.30    1.38
   3  -4  -7   27.64    1.36
  -3   4   7   23.99    1.20
  -3  -4   7   23.76    1.20
   3   4  -7   24.97    1.18
   3  -4  -6    2.05    0.34
   3   4  -6    2.50    0.34
   3  -4  -6    1.97    0.31
  -3   4   6    2.04    0.18
   3   4  -6    2.22    0.36
   3   4  -6    1.91    0.17
   3  -4  -6    1.97    0.34
  -3  -4   6    1.57    0.35
  -3   4   6    3.03    0.42
  -3  -4   6    2.22    0.27
  -3  -4   6    1.61    0.39
   3  -4  -5   61.89    3.09
   3   4  -5   60.68    3.06
   3   4  -5   61.55    3.03
   3  -4  -5   59.96    3.05
  -3  -4   5   62.14    3.13
  -3  -4   5   67.83    3.06
  -3   4   5   66.22    3.13
   3   4  -5   64.03    3.09
  -3  -4   5   61.89    3.12
   3  -4  -4    0.17    0.28
   3   4  -4    0.34    0.21
  -3  -4   4    0.18    0.21
  -3   4   4    0.35    0.28
   3   4  -4    0.16    0.25
   3   4  -4    0.09    0.22
  -3  -4   4    0.86    0.28
   3   4  -3    0.51    0.21
   3  -4  -3    0.54    0.28
  -3  -4   3    0.18    0.25
  -3   4   3    0.50    0.13
  -3   4   3    0.47    0.23
  -3  -4   3    0.39    0.19
   3   4  -3    0.33    0.20
   3  -4  -3    0.24    0.07
   3   4  -3    0.47    0.19
  -3  -4   3    0.29    0.14
   3   4  -2   18.84    0.94
  -3   4   2   16.48    0.89
   3  -4  -2   16.83    0.95
   3   4  -2   17.92    0.93
  -3  -4   2   18.82    0.95
  -3   4   2   16.91    0.94
   3  -4  -2   14.96    0.88
  -3   4   2   18.34    0.90
   3   4  -2   18.67    0.89
   3  -4  -2   16.71    0.85
   3   4  -2   18.08    0.89
   3  -4  -2   17.20    0.83
  -3   4   2   17.21    0.89
   3  -4  -1 1055.26   48.31
   3   4  -1 1057.64   48.34
   3   4  -1 1043.56   48.36
  -3   4   1 1058.60   48.37
   3  -4  -1 1027.96   48.37
  -3   4   1 1074.63   48.35
  -3  -4   1 1018.99   48.31
  -3  -4   1 1091.07   48.39
  -3   4   1 1056.16   48.34
  -3  -4   1 1034.44   48.31
  -3   4   1 1063.17   48.34
  -3  -4   1 1068.18   48.37
   3   4  -1 1044.70   48.33
   3  -4  -1 1040.56   48.34
   3   4   0  182.71    8.46
   3   4   0  189.74    8.47
   3  -4   0  182.36    8.53
   3  -4   0  180.12    8.47
  -3   4   0  186.84    8.46
   3   4   0  190.70    8.50
  -3  -4   0  186.28    8.46
  -3   4   0  183.51    8.46
  -3  -4   0  183.10    8.46
   3  -4   0  175.49    8.45
  -3  -4   0  176.23    8.46
  -3  -4   0  192.42    8.49
   3  -4   0  174.14    8.46
   3   4   0  175.96    8.45
  -3   4   0  184.49    8.45
   3   4   1   46.83    2.17
   3  -4   1   49.66    2.25
   3  -4   1   47.30    2.20
  -3  -4  -1   46.07    2.15
  -3   4  -1   46.30    2.13
   3   4   1   46.36    2.14
  -3  -4  -1   47.82    2.18
  -3   4  -1   42.08    2.10
  -3   4  -1   45.40    2.21
   3   4   1   41.53    2.15
   3   4   2    2.67    0.21
  -3   4  -2    2.50    0.31
  -3   4  -2    2.63    0.18
   3   4   2    2.69    0.32
   3  -4   2    2.96    0.35
  -3  -4  -2    2.49    0.23
  -3   4  -2    2.48    0.22
   3   4   2    2.38    0.24
  -3  -4  -2    2.78    0.35
  -3   4  -2    2.91    0.33
  -3   4  -3   31.41    1.66
  -3   4  -3   34.52    1.60
   3   4   3   33.42    1.61
   3  -4   3   31.79    1.74
   3  -4   3   30.41    1.72
   3   4   3   32.27    1.65
  -3   4  -3   30.52    1.66
  -3  -4  -3   31.08    1.67
  -3   4  -4   57.49    2.91
  -3  -4  -4   56.58    2.94
  -3   4  -4   63.34    2.87
   3   4   4   59.12    2.88
   3  -4   4   60.28    3.04
   3  -4   4   58.93    3.03
  -3   4  -4   57.21    2.94
   3   4   5    5.61    0.35
   3  -4   5    6.09    0.37
  -3   4  -5    6.76    0.34
   3   4   5    5.42    0.40
   3   4   5    5.78    0.34
  -3   4  -5    5.22    0.52
   3  -4   5    5.48    0.67
   3   4   5    6.25    0.35
   3   4   5    5.75    0.35
   3  -4   5    6.01    0.34
   3  -4   5    6.76    0.67
  -3   4  -5    5.77    0.44
   3   4   5    7.29    0.50
   3   4   5    5.52    0.34
  -3  -4  -5    6.16    0.34
  -3  -4  -5    6.20    0.65
  -3   4  -5    6.19    0.35
  -3  -4  -6    0.06    0.13
  -3   4  -6    0.22    0.14
   3   4   6    0.04    0.14
   3   4   6    0.30    0.16
   3  -4   6   -0.05    0.18
   3   4   6    0.15    0.14
   3  -4   6    0.27    0.44
  -3   4  -6   -0.03    0.32
   3  -4   6    0.05    0.45
   3   4   6    0.08    0.15
   3  -4   6    0.06    0.16
   3   4   6    0.18    0.13
   3   4   6   -0.10    0.14
  -3  -4  -6    0.03    0.12
  -3   4  -6    0.01    0.14
  -3  -4  -7    2.34    0.44
  -3   4  -7    2.50    0.23
  -3  -4  -7    3.11    0.23
  -3   4  -7    2.72    0.20
   3   4   7    2.62    0.23
   3  -4   7    2.98    0.27
   3   4   7    2.41    0.22
   3  -4   7    2.91    0.23
   3   4   7    2.76    0.24
  -3  -4  -7    2.65    0.20
  -3   4  -7    2.62    0.22
   3  -4   7    2.55    0.20
   3   4   7    2.49    0.24
   3   4   7    2.74    0.23
   3   4   7    2.82    0.20
   3  -4   8    1.74    0.22
   3   4   8    1.57    0.18
   3   4   8    1.71    0.19
  -3   4  -8    1.66    0.18
  -3  -4  -8    1.79    0.16
  -3   4  -8    1.44    0.17
  -3  -4  -8    2.09    0.18
   3  -4   8    1.51    0.18
   3   4   8    1.44    0.19
  -3   4  -9    0.04    0.11
  -3  -4  -9    0.00    0.09
   3  -4   9    0.18    0.17
   3  -4   9    0.05    0.15
   3   4   9    0.12    0.10
  -3   4  -9    0.09    0.12
  -3  -4  -9    0.01    0.12
   3   4   9    0.21    0.12
   3   4   9    0.02    0.12
   3  -4   9    0.02    0.11
  -3   4 -10    0.49    0.06
  -3  -5  11    0.88    0.12
   3  -5 -11    0.78    0.09
   3  -5 -11    0.85    0.10
  -3   5  11    0.91    0.10
  -3   5  11    0.73    0.08
  -3  -5  11    0.99    0.10
  -3   5  10    0.26    0.13
  -3  -5  10    0.30    0.08
  -3  -5  10    0.30    0.17
   3  -5 -10    0.28    0.12
  -3   5  10    0.22    0.12
  -3  -5  10    0.16    0.11
  -3  -5  10    0.33    0.14
  -3   5  10    0.06    0.11
   3  -5 -10    0.29    0.12
   3   5 -10    0.24    0.09
  -3   5   9    1.48    0.17
  -3   5   9    1.15    0.15
  -3  -5   9    1.01    0.19
  -3   5   9    0.97    0.17
  -3  -5   9    1.10    0.14
   3   5  -9    1.42    0.13
  -3   5   9    0.93    0.16
  -3  -5   9    1.06    0.16
   3   5  -9    1.14    0.13
   3   5  -9    1.23    0.14
  -3  -5   8    2.89    0.23
  -3   5   8    3.36    0.26
  -3   5   8    3.18    0.23
  -3  -5   8    3.18    0.26
   3   5  -8    2.83    0.37
   3  -5  -8    3.16    0.44
   3   5  -8    3.27    0.21
  -3   5   8    3.07    0.24
  -3  -5   8    3.42    0.25
  -3  -5   8    2.98    0.51
  -3   5   8    2.97    0.26
   3   5  -8    3.32    0.22
   3   5  -7    9.57    0.50
  -3  -5   7    9.95    0.81
  -3   5   7    9.24    0.50
  -3   5   7   10.02    0.52
  -3   5   7    8.75    0.49
  -3   5   7    8.38    0.55
  -3  -5   7    9.87    0.51
  -3   5   7    9.66    0.51
   3   5  -7   10.12    0.67
   3   5  -7    9.64    0.49
   3  -5  -7    9.41    0.71
  -3  -5   7    9.45    0.51
   3   5  -7    9.27    0.49
   3  -5  -6   -0.35    0.28
  -3  -5   6   -0.09    0.26
  -3   5   6    0.01    0.11
  -3  -5   6   -0.24    0.35
   3   5  -6    0.23    0.25
   3   5  -6    0.12    0.26
   3  -5  -6    0.08    0.21
  -3   5   6   -0.14    0.12
  -3   5   6   -0.10    0.31
  -3  -5   6   -0.05    0.19
   3   5  -6   -0.03    0.26
  -3   5   6   -0.03    0.12
  -3   5   6   -0.04    0.15
   3  -5  -6    0.38    0.28
  -3   5   6   -0.01    0.18
  -3  -5   5   21.35    1.26
   3   5  -5   21.82    1.22
   3  -5  -5   22.72    1.26
   3   5  -5   23.30    1.21
   3  -5  -5   19.62    1.22
   3   5  -5   23.10    1.24
  -3  -5   5   23.66    1.23
  -3   5   5   24.95    1.29
   3   5  -5   24.05    1.25
   3   5  -4   54.83    2.68
   3   5  -4   50.25    2.65
   3  -5  -4   54.54    2.71
   3   5  -4   55.98    2.68
  -3  -5   4   54.53    2.68
  -3   5   4   55.83    2.71
   3   5  -4   59.05    2.68
  -3  -5   4   54.87    2.73
   3   5  -3   39.50    1.95
  -3   5   3   40.29    1.95
  -3  -5   3   40.43    1.95
   3   5  -3   39.00    1.92
   3  -5  -3   36.70    1.97
  -3   5   3   36.85    1.89
   3   5  -3   40.41    1.92
  -3  -5   3   40.77    1.99
   3   5  -2   65.61    2.84
   3  -5  -2   63.22    2.88
   3   5  -2   66.55    2.87
   3  -5  -2   62.01    2.81
  -3  -5   2   65.47    2.86
   3   5  -2   68.00    2.82
   3  -5  -2   61.40    2.78
  -3   5   2   69.05    2.84
  -3   5   2   64.36    2.84
  -3   5   2   63.83    2.83
   3   5  -2   69.20    2.81
  -3  -5   2   65.90    2.88
   3  -5  -1  170.80    7.32
   3   5  -1  174.97    7.37
  -3   5   1  170.40    7.42
   3   5  -1  173.62    7.40
  -3   5   1  175.53    7.39
  -3  -5   1  167.39    7.34
  -3   5   1  171.03    7.37
  -3   5   1  178.27    7.39
  -3  -5   1  177.32    7.41
   3   5  -1  175.41    7.38
   3  -5  -1  169.57    7.42
   3   5   0   19.72    1.04
   3   5   0   21.58    1.06
  -3   5   0   21.45    1.06
  -3  -5   0   22.23    1.06
  -3   5   0   21.59    1.04
  -3  -5   0   21.23    1.00
   3  -5   0   20.58    1.06
   3  -5   0   20.91    1.13
  -3  -5   0   21.18    1.08
   3   5   0   20.37    1.05
   3   5   0   22.14    1.10
   3   5   1    4.66    0.33
   3   5   1    5.04    0.34
  -3   5  -1    4.74    0.43
  -3   5  -1    5.81    0.35
   3  -5   1    5.89    0.48
   3  -5   1    5.67    0.41
  -3   5  -1    5.12    0.33
   3   5   1    5.56    0.36
  -3  -5  -1    4.82    0.35
  -3  -5  -1    5.17    0.38
   3   5   1    5.55    0.37
   3   5   2    4.05    0.28
  -3   5  -2    4.24    0.39
  -3   5  -2    3.49    0.22
   3  -5   2    3.58    0.38
  -3  -5  -2    3.29    0.40
  -3   5  -2    3.29    0.38
   3   5   2    4.12    0.32
  -3   5  -2    4.18    0.29
  -3  -5  -2    4.04    0.29
  -3   5  -3    0.63    0.25
   3  -5   3    0.70    0.38
   3  -5   3    0.35    0.33
  -3  -5  -3    0.40    0.29
  -3   5  -3    0.76    0.28
  -3   5  -3    0.50    0.17
  -3  -5  -3    0.65    0.13
   3   5   3    0.89    0.21
  -3   5  -4    0.10    0.23
   3  -5   4   -0.04    0.39
   3  -5   4    0.15    0.36
  -3   5  -4   -0.12    0.19
   3   5   4    0.29    0.20
  -3   5  -4   -0.14    0.28
  -3  -5  -4    0.58    0.35
   3   5   5   12.02    0.64
   3   5   5   11.13    0.63
   3  -5   5   12.45    0.63
   3   5   5   11.27    0.63
   3  -5   5   12.37    0.65
  -3  -5  -5   13.99    0.63
  -3   5  -5   12.91    0.64
  -3  -5  -5   12.67    0.89
  -3   5  -5   14.96    0.88
   3   5   5   11.72    0.69
   3   5   5   12.96    0.78
  -3   5  -5   12.72    0.74
  -3   5  -5   12.22    0.62
   3  -5   5   14.20    1.01
   3  -5   5   15.06    1.02
   3  -5   6   19.05    1.47
   3  -5   6   22.66    1.54
  -3   5  -6   21.99    1.37
   3   5   6   22.64    1.17
  -3   5  -6   22.43    1.16
  -3  -5  -6   24.32    1.16
   3   5   6   25.50    1.16
   3   5   6   25.53    1.19
   3  -5   6   24.57    1.17
   3   5   6   22.85    1.18
   3  -5   6   25.32    1.19
   3   5   6   23.33    1.17
  -3   5  -6   24.64    1.17
  -3  -5  -6   25.69    1.17
   3   5   7   11.21    0.65
  -3   5  -7   12.41    0.65
  -3  -5  -7   13.03    0.65
  -3  -5  -7   13.32    0.64
  -3   5  -7   11.95    0.65
   3   5   7   12.20    0.66
   3  -5   7   13.33    0.65
   3   5   7   12.88    0.66
   3   5   7   13.61    0.66
   3   5   7   12.47    0.64
   3   5   7   11.99    0.64
   3  -5   7   13.21    0.68
  -3   5  -8    3.14    0.22
  -3  -5  -8    3.25    0.20
  -3   5  -8    3.48    0.23
  -3  -5  -8    2.82    0.22
   3  -5   8    3.25    0.22
   3   5   8    2.97    0.23
   3  -5   8    3.44    0.25
   3   5   8    2.90    0.23
   3   5   9    3.85    0.24
   3   5   9    3.85    0.22
  -3  -5  -9    4.14    0.22
  -3   5  -9    3.29    0.22
   3   5   9    3.63    0.23
   3  -5   9    4.02    0.22
   3  -5   9    3.85    0.25
  -3   5  -9    3.64    0.23
  -3  -5  -9    3.54    0.20
   3  -6 -11    0.10    0.06
  -3   6  11   -0.03    0.06
   3  -6 -11    0.05    0.05
  -3   6  10    0.35    0.12
   3  -6 -10    0.60    0.13
  -3  -6  10    0.59    0.13
  -3  -6  10    0.85    0.17
  -3   6  10    0.66    0.12
  -3   6  10    0.52    0.11
  -3  -6  10    0.59    0.11
   3  -6 -10    0.48    0.12
  -3   6   9    0.06    0.08
  -3  -6   9    0.15    0.16
  -3   6   9    0.32    0.15
   3   6  -9    0.18    0.10
  -3   6   9    0.34    0.14
  -3  -6   9    0.15    0.10
  -3   6   9    0.09    0.13
  -3  -6   9    0.12    0.13
   3   6  -9    0.38    0.11
   3  -6  -8    0.80    0.35
  -3   6   8    1.61    0.16
  -3  -6   8    1.52    0.21
   3   6  -8    1.59    0.15
  -3  -6   8    1.51    0.46
  -3   6   8    1.32    0.21
  -3  -6   8    1.40    0.16
  -3   6   8    1.53    0.18
   3   6  -8    2.03    0.33
  -3  -6   8    1.64    0.18
  -3   6   8    1.82    0.18
  -3  -6   7    0.01    0.14
  -3   6   7    0.19    0.13
   3   6  -7    0.24    0.26
  -3   6   7    0.12    0.17
   3  -6  -7    0.16    0.32
  -3   6   7    0.22    0.17
  -3  -6   7    0.05    0.40
   3   6  -7    0.17    0.11
  -3  -6   7   -0.02    0.12
  -3   6   7    0.24    0.14
  -3   6   7    0.23    0.22
   3   6  -6   12.40    0.62
   3   6  -6   12.08    0.63
  -3   6   6   13.68    0.63
  -3  -6   6   12.45    0.91
  -3   6   6   12.48    0.63
  -3   6   6   10.72    0.67
  -3   6   6   13.03    0.66
  -3   6   6   12.05    0.68
   3  -6  -6   13.56    0.84
  -3   6   6   12.36    0.63
  -3  -6   6   13.33    0.80
   3   6  -6   13.49    0.80
  -3   6   6   11.99    0.64
  -3   6   6   12.16    0.65
   3   6  -6   12.25    0.66
   3   6  -6   13.95    0.80
   3   6  -5  103.98    5.08
  -3  -6   5  103.00    5.11
   3  -6  -5  106.21    5.03
   3  -6  -5  100.70    5.10
   3   6  -5  105.78    5.07
   3   6  -5  107.72    5.10
  -3  -6   5  109.87    5.10
  -3   6   5  113.78    5.14
   3   6  -5  106.61    5.07
   3   6  -4   41.49    2.02
   3   6  -4   39.29    2.05
  -3  -6   4   40.00    2.08
   3  -6  -4   41.17    2.08
   3   6  -4   37.96    2.01
  -3  -6   4   43.06    2.13
   3   6  -4   40.48    2.05
  -3  -6   4   42.86    2.07
  -3   6   4   42.89    2.09
   3  -6  -3    8.20    0.59
   3   6  -3    6.96    0.47
   3   6  -3    7.97    0.55
   3   6  -3    7.90    0.54
  -3  -6   3    8.83    0.60
   3   6  -3    8.51    0.52
  -3   6   3    7.93    0.54
  -3   6   3    7.15    0.48
   3   6  -3    8.14    0.48
  -3   6   2   38.51    1.89
   3   6  -2   39.73    1.84
   3   6  -2   36.11    1.83
   3  -6  -2   36.20    1.92
   3   6  -2   37.12    1.88
   3   6  -2   37.37    1.91
  -3   6   2   36.85    1.88
  -3  -6   2   39.63    1.93
   3  -6  -2   36.44    1.85
  -3   6   2   39.03    1.88
  -3  -6   2   41.43    1.91
   3   6  -2   40.08    1.87
  -3  -6   1  312.62   14.08
  -3   6   1  310.03   14.05
   3   6  -1  299.49   14.03
  -3   6   1  305.40   14.05
  -3   6   1  295.91   14.02
   3   6  -1  297.46   14.04
  -3  -6   1  300.79   13.99
   3  -6  -1  300.40   14.08
   3   6  -1  308.42   14.01
  -3   6   1  298.75   14.08
   3   6   0   69.55    3.42
   3   6   0   71.81    3.43
  -3   6   0   76.30    3.44
   3   6   0   73.46    3.49
  -3   6   0   72.80    3.42
   3  -6   0   73.04    3.51
   3  -6   0   69.08    3.43
  -3  -6   0   76.17    3.47
  -3  -6   0   74.02    3.43
   3  -6   1    0.47    0.32
   3  -6   1    0.62    0.23
   3   6   1    0.42    0.20
  -3   6  -1    0.60    0.18
  -3   6  -1    0.91    0.27
   3   6   1    0.52    0.14
  -3  -6  -1    0.59    0.19
  -3  -6  -1    0.74    0.23
   3  -6   2   66.62    3.23
   3  -6   2   65.56    3.28
   3   6   2   61.36    3.13
  -3   6  -2   68.30    3.14
   3   6   2   67.03    3.16
  -3   6  -2   67.95    3.14
  -3  -6  -2   65.46    3.13
  -3  -6  -2   66.03    3.20
   3   6   2   66.20    3.12
  -3   6  -2   64.23    3.22
  -3   6  -3    0.21    0.17
   3   6   3    0.39    0.21
  -3   6  -3    0.35    0.26
   3  -6   3    0.09    0.32
  -3  -6  -3   -0.10    0.31
  -3   6  -4    0.36    0.19
   3   6   4    0.30    0.22
   3  -6   4    0.32    0.36
   3  -6   4    0.46    0.40
  -3  -6  -4    0.06    0.35
  -3   6  -4    0.46    0.29
  -3   6  -4    0.67    0.27
   3   6   5    5.96    0.36
   3   6   5    5.03    0.43
   3  -6   5    6.81    0.71
  -3   6  -5    6.36    0.35
   3   6   5    6.23    0.37
  -3   6  -5    6.68    0.57
   3  -6   5    6.92    0.74
   3   6   5    6.16    0.36
   3   6   5    6.38    0.36
  -3   6  -5    6.38    0.35
   3   6   5    6.22    0.36
  -3  -6  -5    6.89    0.67
  -3  -6  -5    5.91    0.34
  -3   6  -5    6.13    0.36
   3  -6   5    6.67    0.38
   3   6   5    5.97    0.35
   3   6   6    9.36    0.48
  -3   6  -6    7.92    0.47
   3  -6   6    9.59    0.86
   3  -6   6    9.01    0.86
   3  -6   6    8.94    0.50
   3   6   6    8.04    0.47
   3   6   6    8.44    0.49
   3  -6   6    9.55    0.48
   3   6   6    8.92    0.48
  -3   6  -6    9.10    0.48
  -3  -6  -6    8.89    0.76
  -3  -6  -6    9.32    0.47
   3   6   7   10.53    0.54
  -3  -6  -7   10.55    0.53
   3   6   7   10.31    0.56
   3  -6   7   11.51    0.55
   3  -6   7   10.46    0.57
   3   6   7    9.53    0.54
  -3   6  -7    9.96    0.55
  -3  -6  -7   11.11    0.55
   3   6   8    0.15    0.11
   3  -6   8    0.31    0.12
   3   6   8    0.28    0.14
  -3  -6  -8    0.20    0.10
   3   6   8    0.18    0.13
  -3  -6  -8    0.40    0.13
  -3   6  -8    0.44    0.13
   3  -6   8    0.26    0.17
   3   6   9    0.10    0.10
  -3   6  -9    0.01    0.09
  -3  -6  -9    0.20    0.08
   3   6   9    0.21    0.09
   3  -6   9    0.07    0.12
   3   6   9    0.16    0.11
  -3   7  10   13.89    0.60
   3  -7 -10   11.65    0.59
  -3  -7  10   12.45    0.62
  -3   7  10   12.14    0.60
  -3   7  10   13.14    0.60
  -3   7  10   11.60    0.59
  -3  -7  10   11.54    0.59
  -3  -7  10   13.27    0.60
   3   7 -10   12.16    0.59
  -3   7  10   11.28    0.60
   3  -7 -10   12.21    0.60
  -3  -7   9    0.16    0.19
  -3   7   9    0.13    0.15
  -3   7   9    0.04    0.12
  -3  -7   9   -0.03    0.12
   3   7  -9   -0.03    0.08
  -3   7   9   -0.02    0.12
   3   7  -9    0.08    0.10
  -3  -7   9   -0.09    0.15
  -3  -7   8    6.12    0.36
  -3  -7   8    6.08    0.38
  -3   7   8    5.68    0.38
  -3   7   8    6.64    0.36
   3   7  -8    6.00    0.34
  -3   7   8    6.36    0.36
  -3   7   8    6.02    0.39
  -3   7   7    3.00    0.26
  -3   7   7    2.71    0.21
   3   7  -7    2.86    0.20
  -3  -7   7    3.02    0.23
  -3   7   7    2.60    0.31
  -3   7   7    2.52    0.26
  -3  -7   7    3.25    0.54
  -3   7   7    3.32    0.23
   3   7  -7    3.42    0.37
   3  -7  -7    2.86    0.45
  -3   7   7    3.09    0.23
  -3  -7   7    3.02    0.45
  -3   7   6    2.87    0.31
  -3   7   6    3.84    0.24
   3   7  -6    3.92    0.39
  -3   7   6    4.08    0.29
  -3   7   6    3.38    0.25
  -3   7   6    3.82    0.26
  -3   7   6    4.02    0.29
   3   7  -6    3.56    0.28
   3  -7  -6    3.70    0.46
   3   7  -6    3.40    0.24
  -3   7   6    4.18    0.26
  -3   7   6    3.67    0.32
   3   7  -5    0.21    0.22
  -3   7   5    0.07    0.18
   3   7  -5    0.08    0.17
   3   7  -5    0.05    0.22
  -3   7   5   -0.21    0.29
  -3  -7   5    0.45    0.25
  -3   7   5    0.04    0.16
  -3  -7   5    0.34    0.35
  -3  -7   5    0.20    0.25
   3   7  -5    0.26    0.25
   3  -7  -5    0.17    0.27
   3  -7  -4   22.95    1.33
   3   7  -4   24.58    1.26
   3   7  -4   23.01    1.31
  -3  -7   4   27.44    1.41
  -3  -7   4   26.28    1.34
   3   7  -4   24.61    1.29
  -3   7   4   23.55    1.33
   3   7  -4   23.41    1.24
  -3  -7   4   24.22    1.33
   3   7  -3    0.26    0.25
   3  -7  -3   -0.05    0.29
  -3  -7   3    0.37    0.25
   3   7  -3   -0.12    0.21
  -3   7   3    0.12    0.22
   3   7  -3    0.25    0.16
   3   7  -3   -0.08    0.24
   3   7  -3    0.21    0.14
  -3   7   2    7.96    0.51
  -3  -7   2    8.60    0.54
   3   7  -2    8.18    0.49
  -3  -7   2    6.99    0.54
  -3   7   2    7.47    0.52
   3   7  -2    7.91    0.44
   3  -7  -2    6.59    0.41
   3   7  -2    7.47    0.50
   3  -7  -2    6.73    0.56
   3   7  -2    7.62    0.56
  -3   7   2    7.35    0.52
   3  -7  -2    7.55    0.48
   3   7  -2    7.74    0.42
   3   7  -1  434.62   20.87
  -3   7   1  450.67   21.01
   3   7  -1  466.96   20.92
   3   7  -1  452.61   20.96
  -3  -7   1  456.03   20.91
  -3   7   1  440.89   20.93
  -3   7   1  468.61   20.97
   3  -7  -1  463.98   21.00
  -3  -7   1  490.30   21.01
   3   7  -1  455.64   20.95
  -3   7   1  468.59   20.98
  -3   7   0   47.78    2.23
   3   7   0   45.91    2.22
   3   7   0   44.30    2.20
   3   7   0   45.66    2.28
  -3  -7   0   46.04    2.21
  -3   7   0   45.04    2.19
   3  -7   0   44.95    2.21
   3  -7   0   48.14    2.32
  -3  -7   0   48.36    2.26
  -3  -7  -1    1.14    0.21
  -3   7  -1    0.82    0.18
   3   7   1    0.40    0.21
  -3  -7  -1    1.02    0.25
   3  -7   1    0.49    0.34
  -3   7  -1    0.58    0.28
   3   7   1    0.66    0.14
   3   7   1    0.73    0.22
  -3   7  -1    0.85    0.16
  -3   7  -1    0.51    0.18
   3  -7   1    0.38    0.23
   3  -7   2    0.98    0.40
  -3   7  -2    1.08    0.28
   3   7   2    0.85    0.12
   3  -7   2    0.43    0.28
  -3   7  -2    0.89    0.20
  -3  -7  -2    1.33    0.29
   3   7   2    0.94    0.19
  -3  -7  -2    0.90    0.19
  -3   7  -2    0.90    0.19
   3   7   2    0.76    0.23
  -3   7  -3    3.84    0.41
   3   7   3    3.67    0.36
  -3   7  -3    3.92    0.33
   3  -7   3    4.75    0.50
  -3  -7  -3    4.71    0.45
  -3   7  -3    3.87    0.33
   3   7   4    6.95    0.41
  -3   7  -4    7.64    0.39
  -3   7  -4    6.55    0.49
   3   7   4    6.08    0.52
   3   7   4    6.84    0.39
   3   7   4    6.52    0.39
   3   7   4    6.91    0.45
  -3   7  -4    7.16    0.39
  -3  -7  -4    8.27    0.66
   3   7   4    6.81    0.39
  -3   7  -4    6.60    0.39
  -3   7  -4    7.27    0.56
   3  -7   4    7.61    0.72
   3  -7   4    8.04    0.68
  -3   7  -4    7.02    0.39
  -3   7  -4    7.44    0.49
   3   7   4    7.49    0.39
   3   7   4    7.95    0.39
   3   7   5    2.18    0.20
  -3   7  -5    2.16    0.20
  -3  -7  -5    1.86    0.48
   3   7   5    2.08    0.29
   3  -7   5    2.26    0.51
  -3   7  -5    2.40    0.20
   3   7   5    2.03    0.19
   3   7   5    1.97    0.22
   3   7   5    1.82    0.19
   3   7   5    1.86    0.21
   3  -7   5    2.55    0.22
   3   7   5    2.17    0.22
   3  -7   5    1.39    0.54
  -3   7  -5    2.14    0.18
   3   7   6    6.91    0.40
  -3   7  -6    7.49    0.40
  -3  -7  -6    7.50    0.70
  -3  -7  -6    7.61    0.38
   3   7   6    6.60    0.39
  -3   7  -6    6.88    0.40
   3  -7   6    6.92    0.75
  -3   7  -6    6.13    0.38
   3   7   6    7.04    0.39
   3  -7   6    5.70    0.78
   3  -7   6    6.33    0.41
   3   7   6    6.14    0.40
  -3   7  -6    7.08    0.38
  -3   7  -6    6.58    0.50
  -3  -7  -7   10.63    0.53
  -3   7  -7   10.16    0.54
   3   7   7   10.32    0.54
   3   7   7   10.38    0.55
   3  -7   7   10.31    0.53
   3   7   7    9.93    0.54
  -3   7  -7    9.87    0.54
   3  -7   7   10.93    0.56
  -3   7  -8    0.40    0.12
   3   7   8    0.53    0.12
   3   7   8    0.34    0.12
  -3  -7  -8    0.44    0.12
   3   7   8    0.61    0.14
   3  -7   8    0.56    0.16
  -3   7  -8    0.43    0.13
   3  -7   9    1.37    0.13
   3   7   9    1.38    0.12
   3   7   9    1.71    0.14
   3  -7   9    1.36    0.17
  -3   7  -9    1.38    0.13
  -3   8  10    0.89    0.12
   3  -8 -10    1.01    0.11
  -3  -8  10    1.19    0.14
  -3  -8  10    1.06    0.12
  -3   8  10    1.28    0.13
   3  -8 -10    1.13    0.11
  -3   8  10    1.16    0.13
   3   8 -10    0.95    0.09
  -3   8   9    0.13    0.12
  -3  -8   9   -0.12    0.17
  -3   8   9    0.03    0.15
  -3  -8   9   -0.09    0.14
   3   8  -9    0.03    0.10
  -3   8   9    0.02    0.11
  -3  -8   9    0.11    0.10
  -3   8   9    0.02    0.09
  -3  -8   8   20.92    0.98
   3   8  -8   17.37    0.96
  -3   8   8   19.68    1.02
  -3  -8   8   21.23    1.00
   3   8  -8   21.57    0.99
  -3   8   8   20.43    0.98
  -3   8   8   21.01    0.99
   3   8  -8   21.34    0.98
  -3   8   7   16.19    0.79
  -3  -8   7   16.03    0.79
  -3   8   7   14.95    0.78
   3  -8  -7   15.06    1.01
  -3   8   7   16.19    0.82
  -3   8   7   13.25    0.84
  -3   8   7   17.28    0.83
   3   8  -7   17.92    0.95
  -3   8   7   15.49    0.79
  -3  -8   7   14.47    1.04
   3   8  -7   15.50    0.76
  -3   8   6    1.81    0.18
  -3   8   6    1.46    0.15
   3   8  -6    1.39    0.16
  -3   8   6    1.32    0.20
  -3   8   6    1.05    0.25
   3  -8  -6    2.09    0.41
  -3   8   6    0.81    0.15
   3   8  -6    1.63    0.29
  -3  -8   6    1.80    0.45
  -3   8   6    1.47    0.21
   3   8  -6    1.99    0.22
  -3   8   6    1.45    0.25
   3   8  -5   57.98    2.73
  -3  -8   5   58.58    2.83
  -3   8   5   45.78    2.55
  -3   8   5   49.97    2.55
  -3   8   5   49.67    2.55
   3   8  -5   53.83    2.52
  -3  -8   5   59.61    2.75
   3   8  -5   62.18    2.72
  -3   8   5   60.73    2.77
   3   8  -5   60.06    2.66
  -3   8   5   57.52    2.55
   3   8  -5   55.15    2.55
   3   8  -5   51.04    2.54
  -3   8   5   53.63    2.57
  -3   8   5   57.13    2.53
   3   8  -5   53.19    2.52
  -3   8   5   54.65    2.52
   3   8  -5   50.83    2.52
  -3   8   4   17.34    1.05
  -3  -8   4   18.37    1.05
   3   8  -4   18.03    1.01
  -3  -8   4   18.83    1.13
   3   8  -4   19.27    0.97
   3  -8  -4   15.64    1.04
   3   8  -4   17.41    0.93
  -3  -8   4   16.97    1.04
   3   8  -4   17.95    1.07
   3   8  -3   73.69    3.47
  -3   8   3   73.24    3.50
   3   8  -3   72.21    3.52
   3   8  -3   73.07    3.40
   3  -8  -3   67.57    3.51
   3   8  -3   71.41    3.40
  -3  -8   3   68.54    3.51
  -3  -8   2   60.04    2.79
  -3   8   2   59.86    2.76
   3   8  -2   58.17    2.73
   3  -8  -2   53.38    2.71
   3   8  -2   53.95    2.64
   3  -8  -2   55.27    2.79
   3   8  -2   55.05    2.74
   3   8  -2   57.75    2.81
   3   8  -2   58.00    2.67
  -3   8   2   54.45    2.76
  -3  -8   2   55.10    2.79
  -3   8   1  310.12   14.40
  -3   8   1  315.10   14.42
  -3  -8   1  342.80   14.46
   3   8  -1  309.85   14.39
  -3  -8   1  309.99   14.34
   3  -8  -1  311.59   14.45
   3   8  -1  300.31   14.39
  -3   8   1  303.13   14.45
   3   8  -1  301.14   14.34
  -3  -8   1  308.38   14.46
  -3   8   0   83.99    4.04
  -3  -8   0   94.92    4.14
  -3  -8   0   88.98    4.08
   3  -8   0   92.12    4.20
   3   8   0   86.23    4.15
   3   8   0   86.01    4.07
   3   8   0   78.78    4.05
  -3   8   0   87.74    4.09
   3  -8   1    0.65    0.37
  -3   8  -1    0.37    0.13
  -3  -8  -1    0.71    0.20
  -3   8  -1    0.29    0.19
  -3  -8  -1    0.13    0.22
   3  -8   1    1.11    0.25
   3   8   1    0.57    0.23
  -3   8  -1    0.50    0.29
   3   8   1    0.20    0.10
  -3   8  -1    0.36    0.19
   3  -8   2    0.33    0.40
  -3   8  -2    0.36    0.14
  -3   8  -2    0.27    0.18
   3  -8   2    0.14    0.27
  -3   8  -2    0.53    0.19
   3   8   2    0.29    0.22
  -3  -8  -2    0.23    0.27
   3   8   2    0.54    0.19
  -3   8  -2    0.28    0.27
   3   8   3   34.89    1.76
  -3   8  -3   36.64    1.73
  -3  -8  -3   37.92    1.83
  -3   8  -3   32.72    1.61
   3   8   3   34.80    1.61
   3   8   3   31.15    1.61
   3  -8   3   37.15    1.88
  -3   8  -3   37.10    1.71
  -3   8  -3   34.35    1.82
   3   8   4    8.34    0.51
  -3   8  -4    9.38    0.49
   3   8   4    9.34    0.50
  -3   8  -4    9.29    0.49
   3   8   4   10.26    0.49
  -3  -8  -4    9.44    0.75
  -3   8  -4    9.13    0.48
   3   8   4    6.69    0.62
  -3   8  -4   10.22    0.62
   3   8   4    8.92    0.48
  -3   8  -4    9.14    0.49
   3  -8   4    8.54    0.83
   3  -8   4   10.04    0.80
   3   8   4    9.30    0.49
   3   8   4    9.38    0.49
   3   8   4    8.42    0.55
  -3   8  -4    9.07    0.68
  -3   8  -4   10.17    0.59
   3   8   5   21.58    1.15
  -3   8  -5   24.38    1.14
   3   8   5   21.37    1.20
   3   8   5   25.30    1.15
   3   8   5   24.48    1.14
   3   8   5   21.56    1.15
   3  -8   5   25.86    1.53
   3  -8   5   22.45    1.52
  -3   8  -5   22.65    1.14
   3  -8   5   23.33    1.15
   3   8   5   23.76    1.14
  -3   8  -5   23.56    1.14
  -3  -8  -5   24.18    1.43
  -3   8  -5   23.76    1.14
  -3   8  -5   25.02    1.26
  -3   8  -6    0.13    0.13
  -3   8  -6    0.03    0.15
   3   8   6    0.15    0.16
   3   8   6   -0.05    0.15
   3  -8   6    0.38    0.54
   3  -8   6   -0.05    0.44
   3   8   6    0.07    0.14
   3  -8   6    0.32    0.17
   3   8   6    0.10    0.16
   3   8   6    0.55    0.28
  -3  -8  -6   -0.36    0.42
  -3   8  -6    0.13    0.14
   3   8   6    0.05    0.17
  -3   8  -7    1.96    0.19
  -3   8  -7    2.02    0.18
  -3   8  -7    1.91    0.16
   3   8   7    1.94    0.20
   3   8   7    2.43    0.20
   3  -8   7    2.49    0.21
   3   8   7    2.35    0.20
   3   8   7    2.15    0.18
   3   8   8    0.51    0.13
  -3   8  -8    0.01    0.08
   3   8   8    0.42    0.10
   3  -8   8    0.25    0.13
   3   8   8    0.30    0.14
  -3   8  -8    0.47    0.12
   3   8   8    0.32    0.12
  -3   8  -9    1.20    0.10
   3  -8   9    1.46    0.14
   3   8   9    1.15    0.11
   3   8   9    0.94    0.09
   3   8   9    1.69    0.12
   3  -9 -10    0.23    0.06
  -3   9  10    0.16    0.08
  -3   9  10    0.38    0.10
   3   9 -10    0.21    0.06
  -3   9  10    0.25    0.10
   3  -9 -10    0.15    0.07
  -3  -9  10    0.10    0.09
  -3   9   9   -0.04    0.14
   3  -9  -9    0.20    0.11
   3   9  -9   -0.02    0.10
  -3   9   9    0.20    0.12
  -3   9   9    0.07    0.08
  -3  -9   9    0.05    0.15
  -3  -9   9   -0.06    0.12
  -3   9   9    0.04    0.14
  -3   9   8    0.99    0.21
  -3  -9   8    0.91    0.13
  -3   9   8    1.11    0.14
  -3   9   8    1.04    0.13
  -3   9   8    1.35    0.19
  -3   9   8    1.15    0.16
  -3  -9   8    0.94    0.16
   3   9  -8    1.05    0.14
   3   9  -8    0.97    0.15
  -3   9   7    2.66    0.22
  -3   9   7    3.15    0.28
   3  -9  -7    2.06    0.41
  -3   9   7    2.14    0.18
  -3   9   7    2.47    0.26
  -3   9   7    2.46    0.19
  -3  -9   7    2.12    0.47
  -3   9   7    2.18    0.31
  -3  -9   7    2.38    0.20
  -3   9   6    9.62    0.65
   3   9  -6   11.83    0.59
  -3   9   6   11.86    0.61
  -3   9   6   12.91    0.64
  -3   9   6   10.43    0.58
  -3  -9   6   12.50    0.93
   3   9  -6   11.30    0.72
   3   9  -6   11.59    0.64
  -3   9   6   11.99    0.64
   3  -9  -6   12.60    0.85
  -3   9   6   11.31    0.67
  -3   9   5    0.74    0.17
  -3  -9   5    1.30    0.42
   3   9  -5    0.86    0.15
  -3   9   5    0.69    0.23
  -3   9   5    0.80    0.22
   3   9  -5    0.93    0.31
   3   9  -5    0.63    0.14
   3   9  -5    0.80    0.19
  -3   9   5    1.15    0.20
  -3   9   5    0.98    0.22
  -3   9   5    0.65    0.13
   3   9  -5    0.77    0.18
   3   9  -5    0.37    0.20
  -3   9   4    0.95    0.20
  -3   9   4    1.35    0.18
   3   9  -4    1.20    0.28
  -3   9   4    1.36    0.33
  -3  -9   4    1.49    0.31
   3   9  -4    1.06    0.18
  -3   9   4    1.58    0.17
   3   9  -4    1.41    0.16
  -3   9   4    1.02    0.20
  -3   9   4    1.14    0.22
   3   9  -4    1.58    0.16
   3   9  -4    1.28    0.19
  -3   9   4    1.11    0.18
   3   9  -4    1.51    0.19
  -3  -9   4    1.25    0.39
   3  -9  -4    0.94    0.33
   3   9  -4    1.30    0.32
   3   9  -4    1.45    0.21
  -3   9   4    1.06    0.20
  -3  -9   3   14.84    0.92
  -3   9   3   14.08    0.89
   3   9  -3   15.60    0.86
   3   9  -3   15.40    0.94
   3  -9  -3   13.01    0.91
   3   9  -3   14.35    0.75
  -3  -9   3   13.09    0.89
   3   9  -2  186.82    8.48
   3  -9  -2  172.80    8.45
  -3  -9   2  198.92    8.47
   3   9  -2  182.84    8.39
  -3   9   2  185.01    8.42
  -3  -9   2  167.55    8.44
  -3   9   2  171.21    8.43
   3   9  -2  174.13    8.30
  -3   9   1   24.58    1.37
   3  -9  -1   27.70    1.44
  -3  -9   1   30.11    1.45
   3   9  -1   27.56    1.38
   3   9  -1   25.59    1.31
  -3   9   1   26.38    1.45
   3   9  -1   27.51    1.46
   3   9  -1   25.94    1.36
  -3  -9   1   26.73    1.45
  -3   9   0    3.89    0.33
   3   9   0    4.37    0.41
   3   9   0    3.36    0.27
  -3  -9   0    3.34    0.37
   3  -9   0    2.70    0.43
  -3  -9   0    3.33    0.28
  -3   9  -1   13.27    0.75
  -3  -9  -1   14.03    0.80
   3  -9   1   13.69    0.93
   3  -9   1   12.80    0.79
   3   9   1   12.99    0.82
  -3  -9  -1   14.33    0.79
  -3   9  -1   12.34    0.85
   3   9   2    3.73    0.35
   3  -9   2    3.40    0.41
  -3   9  -2    3.54    0.42
  -3   9  -2    3.89    0.33
  -3  -9  -2    2.84    0.41
   3  -9   2    3.51    0.55
  -3   9  -2    4.28    0.36
  -3  -9  -3    0.90    0.38
  -3   9  -3    0.55    0.12
   3   9   3    0.42    0.15
   3   9   3    0.63    0.22
  -3   9  -3    0.39    0.13
   3   9   3    0.31    0.17
  -3   9  -3    0.49    0.14
  -3   9  -3    0.47    0.16
   3   9   3    0.45    0.13
  -3   9  -3    0.38    0.15
   3   9   3    0.55    0.12
  -3   9  -3    0.54    0.22
   3   9   3    0.71    0.25
   3   9   3    0.49    0.15
  -3   9  -3    0.66    0.13
  -3   9  -3    0.26    0.19
  -3   9  -3    0.80    0.31
   3  -9   3    0.49    0.34
   3   9   3    0.59    0.14
   3  -9   3    0.71    0.48
   3   9   4   13.43    0.63
  -3   9  -4   11.41    0.63
  -3   9  -4   11.31    0.64
   3   9   4   12.59    0.64
   3  -9   4   12.58    1.03
   3  -9   4   11.97    0.93
  -3  -9  -4   12.71    0.90
  -3   9  -4   11.96    0.62
   3   9   4   12.24    0.63
   3   9   4   11.98    0.69
   3   9   4   13.66    0.64
  -3   9  -4   11.55    0.63
   3   9   4   10.57    0.65
  -3   9  -4   12.95    0.63
   3   9   4   12.85    0.62
  -3   9  -4   12.27    0.62
   3   9   5   16.74    0.79
   3   9   5   14.31    0.85
   3   9   5   16.21    0.79
   3  -9   5   18.16    1.18
   3  -9   5   15.75    1.20
  -3  -9  -5   15.37    1.06
  -3   9  -5   15.43    0.78
   3   9   5   14.37    0.80
  -3   9  -5   14.70    0.79
   3   9   5   14.20    0.79
   3   9   5   16.48    0.78
  -3   9  -5   16.59    0.79
  -3   9  -5   16.01    0.79
   3   9   5   15.11    0.77
   3   9   6    2.98    0.24
   3   9   6    4.20    0.26
  -3   9  -6    3.22    0.23
  -3   9  -6    2.95    0.23
   3   9   6    3.09    0.27
   3   9   6    3.06    0.27
   3   9   6    3.30    0.26
  -3   9  -6    3.15    0.24
   3  -9   6    3.60    0.25
   3   9   6    3.47    0.24
   3   9   6    2.93    0.22
  -3   9  -7    1.94    0.17
   3   9   7    2.20    0.20
  -3   9  -7    2.10    0.17
   3   9   7    2.00    0.17
  -3   9  -7    2.29    0.19
   3   9   7    2.57    0.21
   3  -9   7    2.47    0.20
   3   9   7    2.20    0.20
   3   9   8    0.54    0.14
   3  -9   8    0.51    0.11
   3   9   8    0.48    0.13
   3   9   8    0.48    0.12
  -3   9  -8    0.26    0.11
   3  -9   8    0.80    0.18
  -3   9  -8    0.69    0.11
   3   9   8    0.37    0.12
   3   9   9    2.46    0.14
  -3  10  10    0.07    0.07
  -3 -10   9    1.02    0.14
  -3  10   9    0.68    0.14
  -3  10   9    0.99    0.14
   3 -10  -9    0.70    0.11
   3  10  -9    0.84    0.12
   3  10  -9    0.80    0.11
   3 -10  -9    0.82    0.11
  -3  10   9    0.66    0.12
  -3 -10   9    0.85    0.11
   3  10  -8   -0.14    0.11
  -3 -10   8   -0.01    0.13
   3  10  -8   -0.14    0.13
  -3  10   8   -0.09    0.16
  -3  10   8   -0.01    0.18
  -3  10   8    0.06    0.13
  -3  10   8    0.15    0.14
  -3 -10   8   -0.06    0.16
  -3  10   8    0.07    0.11
  -3  10   7    0.65    0.11
  -3  10   7    0.73    0.21
  -3  10   7    0.72    0.14
   3  10  -7    0.81    0.16
  -3  10   7    0.68    0.22
  -3  10   7    0.61    0.15
  -3  10   7    0.67    0.27
  -3 -10   7    1.03    0.16
   3  10  -7    0.89    0.15
  -3  10   7    0.55    0.17
  -3 -10   6    1.48    0.49
  -3  10   6    1.15    0.27
  -3  10   6    0.89    0.26
   3  10  -6    1.15    0.16
  -3  10   6    1.33    0.16
  -3  10   6    1.20    0.17
   3  10  -6    1.25    0.17
   3 -10  -6    1.21    0.40
   3  10  -6    1.05    0.15
  -3  10   6    1.26    0.20
   3  10  -6    1.22    0.22
  -3  10   6    1.49    0.24
  -3  10   5   20.60    0.99
   3  10  -5   19.03    1.01
   3  10  -5   20.68    1.21
   3  10  -5   19.07    0.98
  -3  10   5   18.50    1.03
  -3  10   5   20.77    1.01
  -3  10   5   17.85    1.03
   3  10  -5   19.57    1.02
  -3  10   5   22.09    1.02
  -3  10   5   19.60    0.96
  -3  10   5   21.27    0.97
  -3  10   5   20.42    1.04
  -3 -10   5   20.94    1.32
   3  10  -5   18.51    0.98
  -3  10   4   36.49    1.76
   3  10  -4   33.89    1.73
  -3  10   4   37.40    1.73
  -3  10   4   31.60    1.75
   3  10  -4   40.06    1.99
   3  10  -4   34.75    1.74
  -3  10   4   34.98    1.75
   3  10  -4   37.36    1.73
  -3  10   4   38.56    1.74
  -3  10   4   33.95    1.76
  -3  10   4   36.67    1.76
   3  10  -4   36.63    1.76
   3  10  -4   33.54    1.73
  -3  10   4   37.40    1.70
  -3 -10   4   37.08    2.03
   3 -10  -4   34.34    1.92
  -3  10   4   38.53    1.71
  -3  10   3    4.84    0.34
   3  10  -3    4.41    0.30
   3 -10  -3    5.40    0.52
  -3  10   3    4.11    0.32
  -3  10   3    4.36    0.31
   3  10  -3    4.80    0.30
   3  10  -3    4.10    0.29
  -3  10   3    4.37    0.30
   3  10  -3    4.66    0.32
   3  10  -3    4.71    0.29
  -3  10   3    5.37    0.31
   3  10  -3    4.96    0.52
  -3  10   3    5.21    0.34
  -3  10   3    5.13    0.33
  -3  10   3    4.13    0.32
   3  10  -3    5.05    0.43
  -3 -10   3    5.69    0.52
  -3  10   3    4.47    0.47
  -3 -10   3    4.81    0.48
  -3  10   2    6.98    0.53
  -3 -10   2    7.62    0.57
   3  10  -2    6.21    0.48
  -3 -10   2    4.56    0.52
   3  10  -2    6.78    0.59
   3 -10  -2    5.18    0.55
   3  10  -1   92.59    4.48
  -3  10   1   86.04    4.45
   3 -10  -1   91.56    4.44
  -3 -10   1   86.97    4.45
  -3 -10   1  100.29    4.46
  -3  10   0    3.73    0.34
   3  10   0    3.90    0.45
  -3 -10   0    4.12    0.40
   3 -10   0    3.73    0.49
   3  10   1   27.30    1.28
   3  10   1   24.34    1.28
   3  10   1   27.35    1.46
  -3  10  -1   30.96    1.29
  -3  10  -1   25.02    1.29
  -3  10  -1   27.67    1.28
   3 -10   1   29.63    1.60
   3  10   1   25.86    1.27
  -3 -10  -1   28.39    1.42
   3  10   1   24.94    1.27
  -3  10  -1   26.94    1.36
  -3  10  -1   23.69    1.28
  -3 -10  -1   31.25    1.43
  -3  10  -1   27.41    1.50
  -3  10  -2    4.26    0.31
   3  10   2    4.84    0.30
   3  10   2    4.56    0.34
  -3  10  -2    5.16    0.29
   3  10   2    5.18    0.31
   3  10   2    4.89    0.32
  -3  10  -2    5.73    0.31
   3  10   2    5.20    0.44
   3  10   2    4.32    0.35
  -3  10  -2    4.55    0.32
   3  10   2    4.31    0.35
   3 -10   2    5.27    0.65
   3  10   2    4.46    0.36
  -3  10  -2    4.82    0.30
   3  10   2    5.39    0.32
   3  10   2    4.12    0.29
   3 -10   2    5.09    0.50
   3  10   2    5.13    0.35
   3  10   2    4.49    0.29
  -3  10  -2    4.86    0.29
   3  10   2    4.80    0.30
  -3  10  -2    4.44    0.41
  -3  10  -2    5.53    0.52
  -3 -10  -2    5.51    0.51
   3  10   3    1.54    0.19
   3  10   3    1.35    0.21
  -3  10  -3    1.51    0.18
   3 -10   3    1.40    0.55
  -3 -10  -3    2.55    0.42
  -3  10  -3    1.00    0.18
   3  10   3    1.47    0.25
   3  10   3    1.52    0.18
   3  10   3    1.45    0.17
  -3  10  -3    1.44    0.17
  -3  10  -3    1.30    0.17
   3  10   3    1.31    0.26
  -3  10  -3    1.27    0.21
   3 -10   3    1.44    0.37
   3  10   3    1.64    0.19
   3  10   3    1.26    0.19
   3  10   4    9.52    0.61
   3  10   4   10.42    0.54
   3  10   4   10.68    0.54
  -3  10  -4    9.84    0.54
  -3  10  -4    9.95    0.53
   3  10   4   11.28    0.56
   3  10   4    9.21    0.55
  -3  10  -4   10.30    0.54
  -3 -10  -4   12.54    0.85
  -3  10  -4    9.65    0.53
  -3  10  -4   10.55    0.55
   3  10   4    9.91    0.56
  -3  10  -4    9.55    0.55
   3  10   4   10.29    0.55
   3 -10   4    9.85    0.82
   3  10   5   45.77    1.93
  -3  10  -5   37.49    1.92
   3  10   5   45.65    1.94
  -3  10  -5   38.04    1.91
   3  10   5   40.74    1.91
   3  10   5   36.10    1.98
   3  10   5   41.82    1.92
  -3 -10  -5   40.17    2.20
  -3  10  -5   39.03    1.91
   3  10   5   41.12    1.93
   3 -10   5   40.60    2.28
   3 -10   5   41.80    2.35
  -3  10  -5   39.74    1.92
  -3  10  -5   42.14    1.92
   3  10   5   37.12    1.94
  -3  10  -6    4.42    0.26
   3  10   6    4.38    0.28
   3  10   6    3.82    0.30
   3  10   6    4.60    0.27
  -3  10  -6    4.49    0.27
   3  10   6    4.58    0.28
   3  10   7    0.76    0.16
   3  10   7    1.07    0.17
   3  10   7    0.63    0.15
  -3  10  -7    0.68    0.12
  -3  10  -7    0.60    0.14
  -3  10  -7    0.81    0.16
   3  10   7    1.10    0.16
   3 -10   8    0.92    0.16
  -3  10  -8    0.50    0.10
   3  10   8    0.71    0.11
   3  10   8    0.63    0.11
   3  10   8    0.69    0.12
   3  10   8    0.61    0.13
   3 -11  -9    3.07    0.18
   3  11  -9    3.74    0.20
   3  11  -9    3.04    0.19
  -3  11   9    3.41    0.19
  -3  11   9    3.44    0.21
  -3  11   8    3.74    0.25
  -3 -11   8    4.36    0.26
   3  11  -8    3.65    0.25
   3  11  -8    4.80    0.26
   3  11  -8    4.06    0.24
  -3  11   8    3.62    0.30
  -3  11   8    4.39    0.26
   3  11  -7   -0.01    0.14
   3  11  -7    0.04    0.11
  -3  11   7    0.33    0.14
  -3  11   7    0.07    0.20
  -3  11   7   -0.02    0.12
  -3  11   7    0.23    0.17
  -3 -11   7    0.02    0.13
   3  11  -7    0.09    0.13
  -3  11   7   -0.07    0.16
  -3  11   7   -0.06    0.22
  -3  11   7    0.21    0.26
  -3  11   6    0.02    0.17
  -3  11   6   -0.09    0.14
  -3 -11   6   -0.46    0.43
  -3  11   6    0.18    0.26
   3  11  -6    0.15    0.14
  -3  11   6    0.10    0.26
   3  11  -6    0.12    0.14
  -3  11   6    0.16    0.16
  -3 -11   6    0.46    0.40
   3  11  -6    0.08    0.20
  -3  11   6   -0.06    0.22
  -3  11   6   -0.04    0.13
   3  11  -6   -0.10    0.14
  -3 -11   5    6.45    0.67
  -3  11   5    4.36    0.39
  -3  11   5    4.79    0.34
  -3  11   5    5.19    0.34
   3  11  -5    5.54    0.53
  -3  11   5    4.82    0.39
   3  11  -5    4.74    0.31
  -3  11   5    4.95    0.40
   3  11  -5    4.52    0.31
   3 -11  -5    4.45    0.55
   3  11  -5    5.24    0.32
   3  11  -5    5.03    0.35
   3  11  -5    4.92    0.36
  -3  11   5    5.17    0.36
  -3  11   5    4.82    0.30
  -3  11   5    4.51    0.29
   3  11  -4    6.34    0.41
  -3  11   4    6.76    0.40
  -3  11   4    5.60    0.44
  -3  11   4    6.53    0.42
   3  11  -4    6.81    0.40
  -3  11   4    7.13    0.41
  -3  11   4    7.31    0.46
  -3  11   4    6.47    0.46
  -3 -11   4    6.80    0.70
   3  11  -4    7.29    0.44
  -3  11   4    6.71    0.37
  -3  11   4    7.02    0.38
   3  11  -4    6.26    0.40
   3  11  -4    6.77    0.43
  -3  11   3    0.93    0.13
  -3  11   3    1.07    0.21
   3  11  -3    0.85    0.17
  -3  11   3    1.03    0.17
  -3  11   3    0.72    0.15
  -3  11   3    0.83    0.22
   3  11  -3    0.75    0.35
   3 -11  -3    1.12    0.38
  -3  11   3    1.00    0.19
   3  11  -3    0.84    0.17
  -3  11   3    1.09    0.16
  -3  11   3    0.90    0.22
  -3  11   3    0.95    0.22
  -3 -11   3    1.53    0.38
   3  11  -3    0.76    0.15
  -3  11   3    0.86    0.18
   3  11  -3    1.06    0.19
   3  11  -3    0.94    0.19
  -3  11   3    0.76    0.18
  -3  11   3    0.74    0.13
   3  11  -2    6.97    0.44
  -3  11   2    8.23    0.48
  -3 -11   2    7.10    0.65
  -3  11   2    7.91    0.44
   3  11  -2    8.53    0.42
  -3  11   2    7.89    0.44
  -3  11   2    7.98    0.47
   3  11  -2    7.66    0.45
  -3  11   2    8.24    0.45
  -3  11   2    7.50    0.44
   3  11  -2    8.20    0.45
  -3  11   2    8.12    0.48
  -3  11   2    8.67    0.48
  -3  11   2    8.60    0.44
  -3  11   2    8.09    0.46
   3  11  -2    7.99    0.43
   3  11  -2    8.20    0.47
  -3  11   2    7.40    0.45
   3  11  -2    7.67    0.47
   3  11  -2    7.97    0.43
  -3  11   2    8.19    0.47
  -3  11   2    7.89    0.42
   3  11  -2    9.13    0.61
   3 -11  -2    7.82    0.68
   3  11  -2    8.18    0.45
   3  11  -1   34.82    1.81
  -3  11   1   41.17    1.84
   3  11  -1   36.32    1.81
  -3  11   1   36.67    1.80
   3  11  -1   35.47    1.81
  -3  11   1   38.36    1.81
   3  11  -1   40.41    2.07
   3 -11  -1   38.46    2.07
  -3 -11   1   38.24    2.04
  -3  11   1   39.34    1.83
   3  11  -1   36.05    1.82
  -3  11   1   38.47    1.82
   3  11  -1   38.68    1.82
  -3  11   1   47.07    1.85
  -3  11   1   42.79    1.84
   3 -11  -1   40.26    2.03
   3  11  -1   38.38    1.80
  -3  11   1   37.38    1.82
  -3  11   1   41.07    1.84
   3  11  -1   34.90    1.81
   3  11  -1   40.78    1.84
   3  11  -1   36.22    1.80
  -3  11   1   40.47    1.82
  -3  11   1   40.15    2.05
   3  11  -1   38.82    1.82
  -3  11   1   34.75    1.81
  -3 -11   1   44.38    2.05
   3  11   0    1.11    0.17
   3  11   0    1.19    0.17
   3  11   0    1.02    0.19
  -3  11   0    1.15    0.16
   3  11   0    1.00    0.20
  -3  11   0    0.90    0.18
   3  11   0    1.25    0.16
  -3  11   0    1.23    0.18
   3  11   0    1.29    0.16
  -3  11   0    0.86    0.16
   3  11   0    1.05    0.17
   3  11   0    1.33    0.15
   3 -11   0    1.43    0.40
   3  11   0    1.03    0.33
   3  11   0    1.19    0.16
  -3  11   0    1.06    0.17
   3  11   0    1.18    0.17
  -3 -11   0    1.10    0.30
  -3  11   0    1.09    0.16
  -3  11   0    1.53    0.20
   3  11   1    2.76    0.23
   3  11   1    3.17    0.24
   3  11   1    2.85    0.26
   3  11   1    3.14    0.40
   3  11   1    3.02    0.24
   3  11   1    2.70    0.28
  -3  11  -1    2.58    0.25
   3  11   1    3.15    0.22
  -3 -11  -1    3.06    0.37
   3  11   1    3.73    0.28
   3  11   1    2.81    0.23
   3  11   1    3.19    0.23
  -3  11  -1    2.90    0.25
   3  11   1    2.96    0.22
   3 -11   1    3.54    0.54
   3  11   1    3.02    0.23
   3  11   1    2.87    0.28
   3  11   1    2.58    0.27
  -3  11  -1    4.18    0.27
  -3  11  -1    3.86    0.27
   3  11   1    3.57    0.26
  -3  11  -1    2.62    0.25
  -3  11  -1    3.28    0.24
   3 -11   2    0.76    0.47
   3  11   2    1.21    0.17
   3  11   2    1.39    0.22
  -3  11  -2    1.17    0.16
   3  11   2    1.39    0.19
   3  11   2    1.06    0.20
  -3  11  -2    0.94    0.18
   3  11   2    1.80    0.29
   3  11   2    1.14    0.25
   3  11   2    1.20    0.18
  -3  11  -2    1.17    0.19
  -3 -11  -2    0.88    0.35
   3  11   2    1.19    0.17
   3  11   2    1.23    0.23
  -3  11  -2    1.36    0.17
   3  11   2    1.10    0.18
  -3  11  -2    1.36    0.16
   3  11   2    1.20    0.15
  -3  11  -2    1.12    0.19
   3  11   2    1.22    0.25
   3  11   2    1.14    0.24
   3  11   2    1.02    0.18
  -3  11  -3    2.13    0.22
   3  11   3    1.56    0.19
  -3  11  -3    1.50    0.20
   3  11   3    1.09    0.26
  -3 -11  -3    2.24    0.43
  -3  11  -3    1.46    0.18
   3 -11   3    1.86    0.63
   3  11   3    1.35    0.19
   3  11   3    1.43    0.19
  -3  11  -3    1.49    0.20
   3  11   3    1.42    0.19
  -3  11  -3    1.82    0.18
   3  11   3    1.33    0.23
   3  11   3    1.76    0.20
   3  11   4    8.53    0.45
   3  11   4    8.56    0.46
  -3  11  -4    7.70    0.44
   3  11   4    8.31    0.45
  -3  11  -4    6.90    0.45
   3  11   4    8.47    0.46
   3  11   4    7.31    0.45
  -3  11  -4    7.85    0.44
  -3  11  -4    7.00    0.45
  -3  11  -4    8.14    0.45
  -3 -11  -4    7.28    0.70
  -3  11  -4    9.60    0.48
   3  11   4    7.76    0.49
   3  11   4    8.83    0.47
   3  11   5   48.13    2.04
   3  11   5   39.61    2.04
  -3  11  -5   42.68    2.02
   3  11   5   44.30    2.03
  -3  11  -5   39.12    2.01
   3  11   5   42.69    2.02
   3  11   5   38.21    2.08
   3  11   5   46.16    2.03
   3  11   5   42.30    2.03
  -3  11  -5   41.98    2.03
  -3  11  -5   36.48    2.02
  -3  11  -5   54.51    2.06
  -3  11  -6    0.67    0.14
   3  11   6    0.53    0.19
   3  11   6    0.61    0.17
  -3  11  -6    0.72    0.17
   3  11   6    0.59    0.18
   3  11   6    0.76    0.16
   3  11   6    0.65    0.17
  -3  11  -6    0.34    0.14
   3  11   7    6.81    0.34
  -3  11  -7    4.77    0.30
   3  11   7    6.30    0.33
   3 -11   7    6.57    0.35
   3  11   7    5.91    0.33
  -3  11  -7    5.23    0.31
   3  11   7    6.14    0.33
  -3  11  -7    5.67    0.32
   3  11   8    0.07    0.08
   3  11   8    0.27    0.09
   3  11   8    0.05    0.08
  -3  12   9    0.61    0.07
   3  12  -9    0.62    0.09
  -3  12   8    3.12    0.21
   3  12  -8    2.97    0.20
   3  12  -8    2.87    0.19
  -3  12   8    2.92    0.21
  -3  12   8    2.90    0.25
  -3  12   8    2.91    0.20
  -3  12   8    2.46    0.20
   3  12  -8    3.27    0.21
  -3  12   7    5.29    0.24
   3  12  -7    4.22    0.21
  -3  12   7    4.25    0.26
  -3  12   7    4.96    0.25
   3  12  -7    4.65    0.23
  -3  12   7    4.50    0.31
  -3  12   7    4.56    0.23
   3  12  -7    4.84    0.25
   3  12  -7    5.14    0.24
  -3  12   7    3.94    0.34
  -3  12   6    1.63    0.21
   3  12  -6    1.28    0.23
  -3  12   6    1.13    0.24
  -3  12   6    1.53    0.18
   3  12  -6    1.01    0.17
  -3  12   6    1.14    0.29
  -3  12   6    0.80    0.21
   3  12  -6    1.32    0.18
  -3  12   6    0.67    0.28
  -3  12   6    1.60    0.19
   3  12  -6    1.06    0.16
  -3  12   6    1.26    0.16
  -3  12   6    1.27    0.15
  -3  12   5    2.26    0.31
   3  12  -5    2.45    0.23
  -3  12   5    2.78    0.22
   3  12  -5    2.92    0.27
  -3  12   5    2.18    0.25
  -3  12   5    2.56    0.20
   3  12  -5    2.58    0.22
   3  12  -5    2.92    0.43
   3  12  -5    2.75    0.24
  -3  12   5    2.55    0.31
  -3  12   5    2.47    0.32
  -3  12   5    2.53    0.25
   3 -12  -5    3.08    0.47
  -3 -12   5    3.13    0.52
   3  12  -5    2.85    0.24
  -3  12   5    2.86    0.22
   3  12  -5    2.32    0.28
  -3  12   5    2.49    0.29
  -3  12   5    2.57    0.21
   3  12  -4    0.02    0.13
  -3  12   4    0.20    0.13
  -3  12   4    0.22    0.17
  -3  12   4    0.33    0.23
   3  12  -4   -0.09    0.34
  -3  12   4    0.30    0.19
   3  12  -4    0.13    0.16
  -3  12   4    0.33    0.17
  -3  12   4    0.20    0.24
  -3  12   4   -0.12    0.25
   3  12  -4    0.13    0.16
  -3 -12   4    0.33    0.38
  -3  12   4    0.13    0.13
  -3  12   4    0.09    0.13
  -3  12   4    0.22    0.13
   3  12  -4    0.18    0.19
   3  12  -4    0.02    0.20
  -3  12   4    0.24    0.18
  -3  12   3   44.67    2.04
  -3  12   3   45.68    2.11
  -3  12   3   40.04    2.06
   3  12  -3   44.65    2.06
   3  12  -3   41.79    2.09
  -3  12   3   43.71    2.07
   3  12  -3   46.93    2.06
  -3  12   3   40.09    2.05
   3  12  -3   40.21    2.06
  -3  12   3   40.18    2.09
   3  12  -3   50.05    2.40
  -3  12   3   41.41    2.08
   3  12  -3   45.45    2.08
  -3  12   3   44.45    2.07
  -3  12   3   43.22    2.11
  -3  12   3   45.49    2.11
  -3  12   3   41.21    2.04
   3  12  -3   46.10    2.05
  -3 -12   3   48.21    2.38
   3  12  -3   42.56    2.07
  -3  12   3   42.90    2.04
   3  12  -3   44.49    2.10
  -3  12   3   45.72    2.09
   3 -12  -3   40.82    2.29
  -3  12   2   34.05    1.72
   3  12  -2   38.44    1.71
  -3  12   2   35.23    1.75
   3  12  -2   34.69    1.73
  -3  12   2   38.45    1.76
  -3  12   2   34.32    1.73
  -3  12   2   34.06    1.73
   3  12  -2   37.67    1.74
  -3  12   2   35.65    1.72
   3  12  -2   37.00    1.75
  -3  12   2   33.22    1.73
   3  12  -2   37.52    1.72
   3  12  -2   34.02    1.71
   3  12  -2   39.47    1.76
  -3  12   2   40.13    1.74
  -3  12   2   35.73    1.75
  -3  12   2   35.29    1.71
  -3  12   2   35.38    1.72
   3  12  -2   36.34    1.71
  -3  12   2   38.54    1.77
   3 -12  -2   35.74    1.97
   3  12  -1   14.56    0.75
  -3  12   1   14.48    0.73
   3  12  -1   12.99    0.74
  -3  12   1   14.34    0.74
   3  12  -1   13.46    0.75
  -3  12   1   15.40    0.77
  -3  12   1   14.69    0.74
  -3  12   1   14.51    0.75
   3  12  -1   14.99    0.75
  -3  12   1   16.09    0.77
  -3  12   1   13.83    0.72
   3  12  -1   15.47    0.77
  -3  12   1   13.29    0.74
   3  12  -1   14.64    0.73
  -3  12   1   17.23    0.79
  -3  12   1   14.37    0.74
   3  12  -1   14.23    0.73
   3  12  -1   15.11    0.77
   3  12  -1   15.87    1.01
   3 -12  -1   14.11    1.01
  -3  12   1   15.46    0.77
  -3 -12   1   13.44    0.96
   3  12  -1   15.15    0.75
  -3  12   1   13.76    0.74
   3  12   0    9.82    0.54
  -3  12   0    9.73    0.51
   3  12   0    8.74    0.54
  -3  12   0   10.08    0.53
   3  12   0    9.75    0.77
   3  12   0    9.66    0.53
  -3  12   0   11.57    0.56
   3  12   0    9.47    0.56
  -3  12   0   10.84    0.56
  -3  12   0    9.00    0.54
   3  12   0    9.26    0.55
   3  12   0   10.20    0.53
   3  12   0    9.15    0.51
  -3  12   0    8.93    0.54
   3  12   0   10.45    0.56
   3  12   0    9.78    0.56
  -3  12   0   12.00    0.57
   3 -12   0    9.65    0.80
   3  12   0    9.58    0.52
   3  12   0   11.02    0.56
  -3 -12   0    9.53    0.77
  -3  12   0    8.83    0.54
   3  12   0   10.00    0.53
   3  12   0   10.13    0.52
  -3  12   0   10.12    0.54
   3  12   1    6.67    0.43
  -3  12  -1    7.45    0.42
   3  12   1    6.97    0.61
   3  12   1    6.14    0.45
   3  12   1    6.34    0.44
   3  12   1    7.18    0.40
  -3  12  -1    7.28    0.44
   3  12   1    6.54    0.44
   3  12   1    7.20    0.42
   3 -12   1    7.68    0.74
   3  12   1    7.33    0.42
  -3  12  -1    6.85    0.42
   3  12   1    7.34    0.43
  -3  12  -1    7.59    0.42
   3  12   1    7.52    0.42
   3  12   1    7.00    0.41
   3  12   1    7.39    0.41
  -3  12  -1    6.42    0.43
  -3  12  -1    8.92    0.45
   3  12   1    6.24    0.45
  -3  12  -1    8.78    0.46
   3  12   2    0.33    0.16
  -3  12  -2    0.02    0.17
   3  12   2    0.16    0.17
  -3  12  -2    0.03    0.18
   3  12   2    0.13    0.21
   3  12   2    0.20    0.14
   3  12   2    0.09    0.16
  -3  12  -2    0.10    0.16
   3  12   2    0.06    0.16
   3  12   2    0.14    0.12
   3  12   2    0.03    0.24
  -3  12  -2    0.15    0.17
  -3  12  -2    0.16    0.19
   3  12   2    0.33    0.23
   3  12   2    0.39    0.21
   3 -12   2    0.60    0.52
  -3  12  -3   12.81    0.77
   3  12   3   14.55    0.76
  -3  12  -3   17.27    0.79
   3  12   3   13.38    0.81
   3  12   3   14.52    0.76
   3  12   3   16.35    0.78
  -3  12  -3   13.66    0.76
  -3 -12  -3   15.13    1.00
   3 -12   3   16.40    1.20
  -3  12  -3   18.37    0.80
  -3  12  -3   19.36    0.80
   3  12   3   13.25    0.79
   3  12   3   14.86    0.77
  -3  12  -3   13.77    0.75
  -3  12  -3   14.20    0.76
  -3  12  -4    7.73    0.48
  -3  12  -4   10.34    0.51
  -3  12  -4   10.09    0.49
   3  12   4    8.64    0.48
  -3  12  -4    7.71    0.46
  -3  12  -4    8.05    0.48
   3  12   4    8.25    0.47
   3  12   4    7.51    0.54
  -3  12  -4    9.88    0.50
   3  12   4    8.99    0.48
  -3  12  -4    7.47    0.46
   3  12   4    7.56    0.51
   3 -12   4    9.05    0.90
  -3  12  -5   42.53    0.70
   3  12   5   44.48    0.78
  -3  12  -5   56.20    0.79
   3  12   5   47.29    0.74
   3  12   5   40.93    0.86
   3  12   5   47.46    0.73
  -3  12  -5   43.93    0.70
   3  12   5   49.69    0.76
  -3  12  -5   45.65    0.74
  -3  12  -5   55.12    0.80
   3  12   6    2.27    0.24
   3  12   6    3.18    0.22
  -3  12  -6    2.60    0.20
   3  12   6    2.58    0.22
   3 -12   6    2.49    0.22
   3  12   6    3.02    0.23
  -3  12  -6    2.89    0.22
  -3  12  -6    2.76    0.22
  -3  12  -6    2.70    0.21
   3 -12   7    1.22    0.14
   3  12   7    1.45    0.15
  -3  12  -7    1.39    0.13
  -3  12  -7    1.31    0.12
   3  12   7    1.48    0.15
   3  12   7    1.33    0.15
  -3  13   8    2.06    0.22
  -3  13   8    2.04    0.16
   3  13  -8    2.82    0.17
   3  13  -8    2.43    0.17
  -3  13   8    2.00    0.16
   3  13  -8    2.37    0.16
  -3  13   8    2.37    0.17
  -3  13   8    2.64    0.18
   3  13  -7    1.45    0.16
  -3  13   7    1.38    0.17
  -3  13   7    1.67    0.17
   3  13  -7    1.50    0.14
  -3  13   7    1.38    0.19
  -3  13   7    1.65    0.23
  -3  13   7    1.55    0.15
  -3  13   6   11.90    0.50
   3  13  -6   11.38    0.38
   3  13  -6   12.92    0.38
  -3  13   6   11.61    0.41
  -3  13   6   12.42    0.46
   3  13  -6   12.11    0.39
  -3  13   6   12.09    0.38
  -3  13   6   12.24    0.37
   3  13  -6   11.73    0.38
   3  13  -6   11.00    0.38
  -3  13   6   11.96    0.37
   3  13  -5   -0.09    0.14
  -3  13   5   -0.08    0.12
  -3  13   5    0.03    0.19
   3  13  -5   -0.01    0.15
   3  13  -5   -0.17    0.16
   3  13  -5    0.09    0.20
  -3  13   5   -0.08    0.17
  -3  13   5    0.14    0.14
   3  13  -5    0.01    0.15
  -3  13   5   -0.09    0.27
  -3  13   5   -0.03    0.26
  -3  13   5   -0.10    0.14
   3  13  -5   -0.15    0.15
  -3  13   5   -0.10    0.14
  -3  13   4    4.79    0.39
  -3 -13   4    4.09    0.57
  -3  13   4    4.36    0.39
  -3  13   4    4.57    0.31
   3  13  -4    4.38    0.53
   3  13  -4    4.99    0.35
  -3  13   4    4.27    0.28
   3  13  -4    4.59    0.30
  -3  13   4    4.16    0.37
  -3  13   4    4.52    0.39
   3  13  -4    4.72    0.32
  -3  13   4    4.53    0.29
   3 -13  -4    4.66    0.56
  -3  13   4    5.03    0.28
   3  13  -4    4.51    0.32
  -3  13   4    4.54    0.34
   3  13  -4    4.92    0.29
  -3  13   4    4.07    0.28
  -3 -13   3    4.79    0.56
  -3  13   3    4.23    0.36
  -3  13   3    3.54    0.34
  -3  13   3    3.73    0.27
  -3  13   3    3.86    0.28
   3  13  -3    3.95    0.26
   3  13  -3    3.35    0.27
  -3  13   3    3.40    0.34
  -3  13   3    3.76    0.29
   3  13  -3    3.78    0.28
   3  13  -3    3.91    0.33
  -3  13   3    3.81    0.30
   3  13  -3    4.00    0.29
  -3  13   3    4.10    0.34
   3  13  -3    3.93    0.54
  -3  13   3    3.56    0.24
   3  13  -3    3.66    0.25
  -3  13   3    3.78    0.25
  -3  13   3    3.71    0.30
   3  13  -3    3.56    0.31
   3  13  -3    4.15    0.27
   3  13  -2   60.46    2.96
  -3  13   2   62.77    2.95
   3  13  -2   66.18    2.93
  -3  13   2   57.47    2.94
  -3  13   2   63.59    2.98
   3  13  -2   58.14    2.95
  -3  13   2   66.38    2.97
   3  13  -2   68.10    2.99
  -3  13   2   58.92    2.95
   3  13  -2   66.85    2.97
  -3  13   2   59.54    2.95
   3  13  -2   62.42    2.93
  -3  13   2   59.66    2.93
  -3  13   2   66.95    3.00
  -3  13   2   58.93    2.94
  -3 -13   2   67.20    3.23
  -3  13   2   64.31    2.93
   3 -13  -2   61.40    3.21
  -3  13   2   66.57    2.99
  -3  13   2   59.25    2.95
   3  13  -2   68.81    2.95
  -3  13   1    0.72    0.18
  -3  13   1    0.60    0.13
  -3  13   1    0.65    0.18
   3  13  -1    0.53    0.20
  -3  13   1    0.90    0.23
   3  13  -1    0.74    0.15
  -3  13   1    0.67    0.19
  -3  13   1    0.49    0.17
   3  13  -1    0.69    0.18
   3  13  -1    0.65    0.36
   3 -13  -1    1.15    0.42
   3  13  -1    0.64    0.16
  -3  13   1    0.83    0.19
   3  13  -1    0.76    0.19
  -3  13   1    0.96    0.23
   3  13  -1    0.97    0.18
  -3  13   1    0.63    0.16
   3  13  -1    0.45    0.18
  -3  13   1    0.68    0.15
   3  13  -1    0.57    0.20
   3  13  -1    0.84    0.20
  -3  13   1    0.77    0.16
   3  13  -1    0.70    0.20
  -3  13   0    1.84    0.21
  -3  13   0    2.64    0.23
  -3  13   0    2.60    0.26
   3  13   0    1.99    0.26
  -3 -13   0    2.48    0.42
   3 -13   0    1.89    0.47
  -3  13   0    2.12    0.23
   3  13   0    2.13    0.20
   3  13   0    2.35    0.43
  -3  13   0    2.09    0.19
  -3  13   0    1.76    0.22
  -3  13   0    1.91    0.18
   3  13   0    2.07    0.26
   3  13   0    2.10    0.23
   3  13   0    2.08    0.21
   3  13   0    2.27    0.23
   3  13   0    2.13    0.21
  -3  13   0    2.05    0.22
  -3  13   0    2.31    0.22
   3  13   0    1.97    0.24
   3  13   0    2.14    0.19
   3  13   0    1.57    0.23
  -3  13   0    2.03    0.26
   3  13   0    1.91    0.25
  -3  13   0    2.84    0.26
  -3  13  -1    6.39    0.41
   3  13   1    5.97    0.45
  -3  13  -1    7.34    0.41
   3  13   1    6.46    0.44
  -3  13  -1    6.42    0.42
   3  13   1    6.85    0.39
   3  13   1    6.33    0.40
   3  13   1    7.10    0.41
   3  13   1    6.78    0.61
   3  13   1    7.34    0.41
  -3  13  -1    6.35    0.42
  -3  13  -1    6.21    0.41
   3  13   1    7.84    0.44
   3  13   1    7.01    0.42
   3  13   1    6.70    0.44
  -3  13  -1    7.39    0.42
   3  13   1    6.83    0.40
   3  13   1    6.39    0.43
   3  13   1    6.05    0.44
  -3  13  -1    7.67    0.45
  -3  13  -1    8.22    0.45
   3 -13   1    6.62    0.75
  -3  13  -2    0.57    0.19
   3  13   2    0.27    0.16
  -3  13  -2    0.53    0.20
   3  13   2    0.51    0.18
   3  13   2    0.55    0.14
   3  13   2    0.40    0.24
   3  13   2    0.45    0.18
   3  13   2    0.30    0.18
  -3  13  -2    0.32    0.19
   3  13   2    0.77    0.26
  -3  13  -2    0.54    0.20
   3 -13   2    0.17    0.49
  -3  13  -2    0.36    0.17
  -3  13  -3    1.44    0.21
   3  13   3    1.77    0.21
   3  13   3    1.32    0.20
  -3  13  -3    1.44    0.21
   3  13   3    1.58    0.20
  -3  13  -3    1.33    0.20
   3  13   3    1.80    0.22
   3  13   3    1.60    0.26
  -3  13  -3    1.66    0.23
  -3  13  -3    1.71    0.21
   3 -13   3    1.92    0.59
  -3  13  -3    1.97    0.23
   3  13   3    1.47    0.29
  -3  13  -4    4.44    0.29
   3  13   4    3.73    0.33
   3  13   4    3.83    0.28
   3  13   4    3.57    0.37
   3  13   4    4.05    0.28
  -3  13  -4    3.29    0.25
  -3  13  -4    3.52    0.28
  -3  13  -4    3.66    0.27
   3  13   4    3.61    0.26
  -3  13  -4    3.23    0.28
  -3  13  -4    4.07    0.27
  -3  13  -4    4.66    0.30
   3  13   5    2.58    0.21
  -3  13  -5    2.26    0.21
  -3  13  -5    2.48    0.22
   3  13   5    2.31    0.21
  -3  13  -5    1.98    0.18
  -3  13  -5    2.23    0.18
   3  13   5    1.90    0.26
   3  13   5    1.98    0.22
  -3  13  -5    2.27    0.22
   3  13   6    0.03    0.13
  -3  13  -6    0.21    0.13
   3  13   6    0.17    0.13
   3  13   6    0.09    0.15
  -3  13  -6   -0.07    0.12
   3  13   7    0.95    0.11
  -3  13  -7    0.75    0.08
   3  13   7    1.31    0.13
   3  13   7    1.11    0.12
  -3  14   8    0.82    0.10
   3  14  -8    0.99    0.11
  -3  14   7    0.24    0.12
   3  14  -7    0.25    0.12
  -3  14   7    0.43    0.11
  -3  14   7    0.20    0.12
  -3  14   7    0.20    0.19
  -3  14   7   -0.01    0.15
   3  14  -7    0.24    0.09
  -3  14   6    1.77    0.28
   3  14  -6    1.84    0.18
   3  14  -6    2.05    0.19
  -3  14   6    1.83    0.17
  -3  14   6    1.97    0.18
  -3  14   6    2.17    0.17
  -3  14   6    2.59    0.27
   3  14  -6    1.81    0.18
  -3  14   6    1.90    0.22
   3  14  -6    1.88    0.18
   3  14  -6    2.05    0.18
   3  14  -5    0.36    0.14
   3  14  -5    0.67    0.22
   3  14  -5    0.65    0.17
  -3  14   5    0.35    0.19
   3  14  -5    0.29    0.13
   3  14  -5    0.58    0.16
  -3  14   5    0.44    0.13
  -3  14   5    0.38    0.14
  -3  14   5    0.60    0.13
  -3  14   5    0.51    0.26
   3  14  -5    0.69    0.17
   3  14  -4    4.92    0.29
  -3  14   4    5.08    0.35
  -3  14   4    4.29    0.38
  -3  14   4    4.91    0.40
   3  14  -4    4.99    0.33
  -3  14   4    4.87    0.29
  -3  14   4    4.44    0.31
   3  14  -4    4.45    0.32
  -3  14   4    4.86    0.27
  -3  14   4    3.90    0.38
  -3  14   4    3.84    0.26
   3  14  -4    4.52    0.34
  -3  14   4    4.27    0.27
   3  14  -4    4.65    0.28
  -3  14   4    4.39    0.38
   3  14  -3    4.92    0.35
  -3  14   3    4.86    0.33
   3  14  -3    4.92    0.30
   3  14  -3    4.60    0.36
  -3  14   3    5.13    0.35
  -3  14   3    4.88    0.40
   3  14  -3    4.53    0.32
   3  14  -3    5.36    0.35
  -3  14   3    4.71    0.31
   3  14  -3    5.55    0.33
   3  14  -3    5.20    0.37
  -3  14   3    4.37    0.38
   3  14  -3    5.31    0.34
  -3  14   3    4.39    0.29
   3  14  -3    5.12    0.29
  -3  14   3    4.54    0.29
  -3  14   3    5.15    0.41
  -3  14   2    0.13    0.17
   3  14  -2    0.02    0.12
  -3  14   2   -0.15    0.25
   3  14  -2    0.08    0.19
  -3  14   2    0.05    0.14
   3  14  -2   -0.05    0.17
  -3  14   2   -0.13    0.17
   3  14  -2    0.05    0.36
   3  14  -2    0.26    0.20
  -3  14   2    0.09    0.17
  -3  14   2   -0.27    0.21
  -3  14   2    0.09    0.13
  -3  14   2    0.05    0.12
   3  14  -2    0.01    0.20
  -3  14   2   -0.05    0.16
  -3  14   2    0.14    0.25
   3  14  -2   -0.02    0.15
  -3  14   2    0.01    0.19
  -3  14   1    1.26    0.17
   3  14  -1    0.99    0.20
   3  14  -1    0.84    0.21
  -3  14   1    1.03    0.19
   3  14  -1    1.02    0.19
  -3  14   1    0.76    0.17
  -3  14   1    1.10    0.15
  -3  14   1    0.88    0.18
  -3  14   1    0.85    0.24
   3  14  -1    1.13    0.22
   3  14  -1    1.11    0.18
  -3  14   1    1.11    0.20
   3  14  -1    1.12    0.40
   3 -14  -1    1.05    0.41
  -3  14   1    1.08    0.18
   3  14  -1    1.05    0.21
   3  14  -1    1.09    0.22
   3  14  -1    1.12    0.16
   3  14  -1    1.06    0.20
  -3  14   1    1.15    0.24
  -3  14   1    0.94    0.15
  -3  14   1    1.09    0.21
  -3  14   1    0.60    0.20
   3  14  -1    1.04    0.17
  -3  14   0    4.63    0.33
  -3  14   0    4.54    0.34
   3  14   0    5.72    0.34
  -3  14   0    5.66    0.38
   3  14   0    4.58    0.37
   3  14   0    4.31    0.34
  -3  14   0    4.76    0.35
   3  14   0    5.65    0.33
   3  14   0    4.87    0.32
   3  14   0    5.03    0.35
   3 -14   0    5.57    0.62
   3  14   0    5.33    0.56
   3  14   0    4.79    0.36
   3  14   0    5.00    0.34
  -3  14   0    4.58    0.33
   3  14   0    4.12    0.35
  -3  14   0    5.97    0.37
  -3  14   0    5.40    0.38
  -3  14   0    4.65    0.34
   3  14   0    4.80    0.30
   3  14   0    5.40    0.36
   3  14   1   12.03    0.68
  -3  14  -1   12.83    0.66
   3  14   1   12.17    0.70
   3  14   1   12.96    0.66
   3  14   1   12.73    0.65
   3  14   1   10.64    0.68
   3  14   1   12.23    0.64
   3  14   1   12.36    0.87
   3  14   1   11.30    0.69
  -3  14  -1   14.92    0.69
  -3  14  -1   14.05    0.69
  -3 -14  -1   10.21    0.91
   3 -14   1   13.58    1.03
  -3  14  -1   11.76    0.65
   3  14   1   13.14    0.67
[truncated: 773,529 more chars]
