# Supplementary material for: Tropane and related alkaloid skeletons via a radical [3+3]-annulation process
Source: Commun Chem. 2022 Apr 28;5:57. doi: 10.1038/s42004-022-00671-x (PMC9814087; doi:10.1038/s42004-022-00671-x)
Supplement: Supplementary file 6 — Supplementary Data 4 [file 42004_2022_671_MOESM6_ESM.cif]

#\#CIF_1.1

#------------------ SECTION 1. GLOBAL INFORMATION ---------------------------#

data_global

#------------------ AUDIT DETAILS -------------------------------------------#

_audit_creation_date            2021-09-21

#==============================================================================
#
# SUBMISSION DETAILS
# Name and address of author for correspondence

_publ_contact_author_name       ' ,  '
_publ_contact_author_address
;

;
_publ_contact_author_email       ' '
_publ_contact_author_fax         ' '
_publ_contact_author_phone       ' '


_publ_contact_letter
;
 Submission dated :2021-09-21

Please consider this CIF for submission to the Cambridge Crystallographic
Data Centre. I certify that all authors have seen and approved of this
submission, that all have made significant scientific contributions to the
work reported, and that all share responsibility and accountability for
the results.

This CIF  is submitted as a personal communication

This CIF is submitted as part of a journal submission
<Insert Journal details here>

<Insert NAME here>
;


#==============================================================================
#
# TITLE AND AUTHOR LIST

_publ_section_title
; ?
;
_publ_section_title_footnote
; ?
;

# The loop structure below should contain the names and addresses of all
# authors, in the required order of publication. Repeat as necessary.

loop_
 _publ_author_name
 _publ_author_footnote
 _publ_author_address
?
?
;?
;

#------------------  SECTION 2. COMPOUND(S) DETAILS -------------------------#

data_21PR007_ECO-5-068

_audit_creation_date                    2021-09-21T17:25:05-00:00

#----------------------------------------------------------------------------#
#                   CHEMICAL INFORMATION                                     #
#----------------------------------------------------------------------------#

_chemical_formula_moiety                'C17 H25 N O2'
_chemical_formula_sum                   'C17 H25 N O2'
_chemical_formula_weight                275.38

#----------------------------------------------------------------------------#
#                   UNIT CELL INFORMATION                                    #
#----------------------------------------------------------------------------#

_symmetry_cell_setting                  monoclinic
_symmetry_space_group_name_H-M          'P 1 2/n 1'
_symmetry_space_group_name_Hall         '-P 2yac'
_symmetry_Int_Tables_number             13
loop_
    _symmetry_equiv_pos_as_xyz
'x, y, z'
'-x+1/2, y, -z+1/2'
'-x, -y, -z'
'x-1/2, -y, z-1/2'

_cell_length_a                          17.63939(11)
_cell_length_b                          8.58127(5)
_cell_length_c                          20.41889(15)
_cell_angle_alpha                       90
_cell_angle_beta                        103.2400(7)
_cell_angle_gamma                       90
_cell_volume                            3008.62(4)
_cell_formula_units_Z                   8
_cell_measurement_temperature           173.01(10)
_cell_measurement_reflns_used           39505
_cell_measurement_theta_min             2.997
_cell_measurement_theta_max             79.623

#----------------------------------------------------------------------------#
#                   CRYSTAL INFORMATION                                      #
#----------------------------------------------------------------------------#

_exptl_crystal_description              block
_exptl_crystal_colour                   colourless
_exptl_crystal_size_max                 0.27
_exptl_crystal_size_mid                 0.162
_exptl_crystal_size_min                 0.109
_exptl_crystal_density_diffrn           1.216
_exptl_crystal_F_000                    1200
loop_
    _exptl_crystal_face_index_h
    _exptl_crystal_face_index_k
    _exptl_crystal_face_index_l
    _exptl_crystal_face_perp_dist
0 0 -1 0.0666
0 0 1 0.0425
1 0 -1 0.119
-1 0 1 0.1072
-1 1 -1 0.1015
0 1 -1 0.0963
-1 -1 1 0.0577
-1 1 0 0.1092
0 1 0 0.105
0 -1 0 0.0917
1 1 0 0.0856
-1 0 0 0.1009
0 1 1 0.1042
1 1 1 0.0873
0 -1 -1 0.0959
-1 -1 -1 0.0836
-1 0 -1 0.103
1 -1 -1 0.1019
-8 3 -4 0.0941
4 -1 11 0.0604
3 -2 -13 0.0812
5 -5 3 0.0886
4 4 -8 0.0909

loop_
    _exptl_oxdiff_crystal_face_indexfrac_h
    _exptl_oxdiff_crystal_face_indexfrac_k
    _exptl_oxdiff_crystal_face_indexfrac_l
    _exptl_oxdiff_crystal_face_x
    _exptl_oxdiff_crystal_face_y
    _exptl_oxdiff_crystal_face_z
0.0001 0.0004 -1 -0.0774 0.0001 -0.0033
-0.0001 -0.0004 1 0.0774 -0.0001 0.0033
0.9997 0.0005 -0.9997 -0.06 -0.0484 0.0701
-0.9997 -0.0005 0.9997 0.06 0.0484 -0.0701
-1.0009 1.0008 -0.9997 -0.0908 -0.1006 -0.1766
-0.0012 1.0009 -0.9994 -0.0734 -0.1491 -0.1032
-0.9985 -1.0011 0.9991 0.0559 0.1977 0.0297
-1.0009 1.0004 0.0003 -0.0133 -0.1007 -0.1733
-0.0013 1.0006 0.0006 0.0041 -0.1493 -0.0998
0.0013 -1.0006 -0.0006 -0.0041 0.1493 0.0998
0.9984 1.0007 0.0009 0.0215 -0.1978 -0.0264
-0.9997 -0.0001 -0.0003 -0.0174 0.0485 -0.0734
-0.0013 1.0002 1.0005 0.0815 -0.1494 -0.0965
0.9983 1.0004 1.0008 0.0989 -0.1979 -0.0231
0.0013 -1.0002 -1.0005 -0.0815 0.1494 0.0965
-0.9983 -1.0004 -1.0008 -0.0989 0.1979 0.0231
-0.9996 0.0002 -1.0003 -0.0949 0.0486 -0.0768
1.001 -1.0001 -1.0003 -0.0641 0.1008 0.1699
-8.3824 2.5355 -4.3042 -0.4689 0.0291 -0.8828
3.8434 -0.8007 10.9889 0.9146 -0.0688 0.3985
3.3482 -1.5901 -12.6627 -0.9288 0.0769 0.3626
5.2523 -4.6078 2.7852 0.2884 0.4323 0.8544
4.4772 4.0482 -8.4901 -0.5631 -0.82 -0.1027


#----------------------------------------------------------------------------#
#                   ABSORPTION CORRECTION                                    #
#----------------------------------------------------------------------------#

_exptl_absorpt_coefficient_mu           0.618
_exptl_absorpt_correction_type          multi-scan
_exptl_absorpt_process_details
;
        CrysAlisPro 1.171.41.112a (Rigaku Oxford Diffraction, 2021)
        Empirical absorption correction using spherical harmonics,
        implemented in SCALE3 ABSPACK scaling algorithm.
;
_exptl_absorpt_correction_T_min         0.74833
_exptl_absorpt_correction_T_max         1
_shelx_estimated_absorpt_T_min          0.851
_shelx_estimated_absorpt_T_max          0.936
_oxdiff_exptl_absorpt_empirical_details
;
        Empirical correction (ABSPACK) includes:
        - Absorption correction using spherical harmonics
        - Frame scaling
;
_oxdiff_exptl_absorpt_empirical_full_max
                                        2.01
_oxdiff_exptl_absorpt_empirical_full_min
                                        0.679

#----------------------------------------------------------------------------#
#                   DATA COLLECTION                                          #
#----------------------------------------------------------------------------#

_diffrn_source                          'micro-focus sealed X-ray tube'
_diffrn_source_type                     'PhotonJet (Cu) X-ray Source'
_diffrn_ambient_temperature             173.01(10)
_diffrn_ambient_environment             N~2~
_diffrn_radiation_wavelength            1.54184
_diffrn_radiation_type                  'Cu K\a'
_diffrn_radiation_monochromator         mirror
_diffrn_radiation_probe                 x-ray
_diffrn_detector                        'Hybrid Pixel Array Detector'
_diffrn_detector_type                   HyPix
_diffrn_detector_area_resol_mean        10
_diffrn_orient_matrix_type
                                'CrysAlisPro convention (1999,Acta A55,543-557)'
_diffrn_orient_matrix_ub_11             0.017404
_diffrn_orient_matrix_ub_12             0.0040581
_diffrn_orient_matrix_ub_13             0.0774379
_diffrn_orient_matrix_ub_21             -0.0485237
_diffrn_orient_matrix_ub_22             -0.1492328
_diffrn_orient_matrix_ub_23             -0.0001643
_diffrn_orient_matrix_ub_31             0.0734652
_diffrn_orient_matrix_ub_32             -0.0996765
_diffrn_orient_matrix_ub_33             0.0033043
_diffrn_measurement_device              'four-circle diffractometer'
_diffrn_measurement_device_type         'XtaLAB Synergy, Dualflex, HyPix'
_diffrn_measurement_method              '\w scans'
_diffrn_reflns_av_R_equivalents         0.0342
_diffrn_reflns_av_unetI/netI            0.0417
_diffrn_reflns_number                   58973
_diffrn_reflns_limit_h_min              -21
_diffrn_reflns_limit_h_max              21
_diffrn_reflns_limit_k_min              -10
_diffrn_reflns_limit_k_max              10
_diffrn_reflns_limit_l_min              -25
_diffrn_reflns_limit_l_max              24
_diffrn_reflns_theta_min                2.991
_diffrn_reflns_theta_max                72.128
_diffrn_reflns_theta_full               67.684
_diffrn_measured_fraction_theta_full
                                        1
_diffrn_measured_fraction_theta_max
                                        1
_diffrn_reflns_Laue_measured_fraction_full
                                        1
_diffrn_reflns_Laue_measured_fraction_max
                                        1
_diffrn_reflns_point_group_measured_fraction_full
                                        1
_diffrn_reflns_point_group_measured_fraction_max
                                        1
_reflns_Friedel_coverage                0
_reflns_number_total                    5942
_reflns_number_gt                       5612
_reflns_threshold_expression            'I > 2\s(I)'
_diffrn_measurement_details
;
        List of Runs (angles in degrees, time in seconds):
  # Type    Start    End  Width  t~exp~   \w     \q     \k     \f   Frames
--------------------------------------------------------------------------
  1  \w    -45.00  50.00   0.50    0.55    --  -23.00  76.00 -24.00  190
  2  \w    -95.00   0.00   0.50    0.55    --  -23.00 -76.00-151.00  190
  3  \w     26.00 120.00   0.50    0.55    --   47.95  76.00 -24.00  188
  4  \w    -24.00  70.00   0.50    0.55    --   47.95 -76.00-151.00  188
  5  \w     91.00 177.00   0.50    2.20    --  113.25  76.00 -24.00  172
  6  \w     42.00  98.00   0.50    2.20    --  113.25 -76.00-151.00  112
  7  \w    -70.00 -12.00   0.50    0.55    --  -23.00 125.00  90.00  116
  8  \w    -29.00  53.00   0.50    0.55    --  -23.00  19.00-180.00  164
  9  \w    -26.00  23.00   0.50    0.55    --   47.95 -19.00-150.00   98
 10  \w    -26.00  23.00   0.50    0.55    --   47.95 -19.00  60.00   98
 11  \w     33.00 119.00   0.50    0.55    --   47.95  57.00  90.00  172
 12  \w    -23.00  63.00   0.50    0.55    --   47.95 -57.00-120.00  172
 13  \w     42.00  68.00   0.50    2.20    --  113.25 -61.00  90.00   52
 14  \w    101.00 177.00   0.50    2.20    --  113.25  45.00 103.04  152
 15  \w    101.00 177.00   0.50    2.20    --  113.25  26.00-105.48  152
 16  \w    100.00 177.00   0.50    2.20    --  113.25  15.00 150.00  154
 17  \w     42.00  68.00   0.50    2.20    --  113.25 -61.00 -60.00   52
 18  \w     91.00 177.00   0.50    2.20    --  113.25  77.00-120.00  172
 19  \w     42.00  68.00   0.50    2.20    --  113.25 -61.00 -90.00   52
 20  \w     42.00  68.00   0.50    2.20    --  113.25 -61.00 150.00   52
 21  \w     97.00 177.00   0.50    2.20    --  113.25  61.00 -90.00  160
 22  \w    101.00 177.00   0.50    2.20    --  113.25  45.00  30.00  152
 23  \w     97.00 177.00   0.50    2.20    --  113.25  61.00 -60.00  160
 24  \w    101.00 177.00   0.50    2.20    --  113.25  30.00  60.00  152
 25  \w     42.00 102.00   0.50    2.20    --  113.25 -77.00-120.00  120
 26  \w     42.00 107.00   0.50    2.20    --  113.25-105.00 179.98  130
 27  \w     42.00  68.00   0.50    2.20    --  113.25 -61.00-120.00   52
 28  \w     42.00  68.00   0.50    2.20    --  113.25 -61.00  30.00   52
 29  \w     94.00 177.00   0.50    2.20    --  113.25  68.00  57.25  166
 30  \w     95.00 177.00   0.50    2.20    --  113.25  66.00  15.44  164
 31  \w     91.00 177.00   0.50    2.20    --  113.25  77.00 -60.00  172
 32  \w     42.00 106.00   0.50    2.20    --  113.25 -94.00 -60.00  128
 33  \w    100.00 177.00   0.50    2.20    --  113.25  15.00 -60.00  154
 34  \w     42.00 106.00   0.50    2.20    --  113.25 -94.00 -90.00  128
 35  \w    101.00 177.00   0.50    2.20    --  113.25  30.00-120.00  152
 36  \w     42.00  68.00   0.50    2.20    --  113.25 -61.00 120.00   52
 37  \w    101.00 177.00   0.50    2.20    --  113.25  45.00 120.00  152
 38  \w     42.00 102.00   0.50    2.20    --  113.25 -77.00 -60.00  120
 39  \w     42.00 102.00   0.50    2.20    --  113.25 -77.00  30.00  120
 40  \w     42.00 102.00   0.50    2.20    --  113.25 -77.00-180.00  120
 41  \w    101.00 177.00   0.50    2.20    --  113.25  45.00  90.00  152
 42  \w     42.00  68.00   0.50    2.20    --  113.25 -61.00  60.00   52
 43  \w    100.00 177.00   0.50    2.20    --  113.25  15.00  90.00  154
 44  \w     25.00 120.00   0.50    0.55    --   47.95  77.00 120.00  190
 45  \w     25.00 120.00   0.50    0.55    --   47.95  77.00 -90.00  190
 46  \w     25.00 120.00   0.50    0.55    --   47.95  77.00-150.00  190
;

#----------------------------------------------------------------------------#
#                   COMPUTER PROGRAMS USED                                   #
#----------------------------------------------------------------------------#

_computing_data_collection
                                   'CrysAlisPro 1.171.41.112a (Rigaku OD, 2021)'
_computing_cell_refinement
                                   'CrysAlisPro 1.171.41.112a (Rigaku OD, 2021)'
_computing_data_reduction
                                   'CrysAlisPro 1.171.41.112a (Rigaku OD, 2021)'
_computing_structure_solution           'SHELXT 2018/2 (Sheldrick, 2018)'
_computing_structure_refinement         'SHELXL 2018/3 (Sheldrick, 2015)'
_computing_molecular_graphics           'Olex2 1.3 (Dolomanov et al., 2009)'
_computing_publication_material         'Olex2 1.3 (Dolomanov et al., 2009)'

#----------------------------------------------------------------------------#
#                   STRUCTURE SOLUTION                                       #
#----------------------------------------------------------------------------#

_atom_sites_solution_primary            dual
_atom_sites_solution_hydrogens          mixed

#----------------------------------------------------------------------------#
#                   REFINEMENT INFORMATION                                   #
#----------------------------------------------------------------------------#

_shelx_SHELXL_version_number            2018/3
_refine_ls_structure_factor_coef        Fsqd
_refine_ls_matrix_type                  full
_refine_ls_weighting_scheme             calc
_refine_ls_weighting_details
              'w=1/[\s^2^(Fo^2^)+(0.0803P)^2^+1.0456P] where P=(Fo^2^+2Fc^2^)/3'
_refine_ls_hydrogen_treatment           mixed
_refine_ls_extinction_method            none
_refine_ls_number_reflns                5942
_refine_ls_number_parameters            541
_refine_ls_number_restraints            0
_refine_ls_R_factor_all                 0.051
_refine_ls_R_factor_gt                  0.0494
_refine_ls_wR_factor_ref                0.1396
_refine_ls_wR_factor_gt                 0.1381
_refine_ls_goodness_of_fit_ref          1.041
_refine_ls_restrained_S_all             1.041
_refine_ls_shift/su_max                 0.001
_refine_ls_shift/su_mean                0
_refine_diff_density_max                0.439
_refine_diff_density_min                -0.237
_refine_diff_density_rms                0.045
_olex2_refinement_description
;
        1. Fixed Uiso
 At 1.2 times of:
  All C(H,H) groups
 At 1.5 times of:
  All O(H) groups
        2.a Secondary CH2 refined with riding coordinates:
 C1(H1A,H1B)
        2.b Idealised tetrahedral OH refined as rotating group:
 O4(H4A), O1(H1), O3(H3A), O2(H2)
;

#----------------------------------------------------------------------------#
#                   CONSTRAINTS AND RESTRAINTS                               #
#----------------------------------------------------------------------------#


#----------------------------------------------------------------------------#
#                   ATOMIC TYPES, COORDINATES AND THERMAL PARAMETERS         #
#----------------------------------------------------------------------------#

loop_
    _atom_type_symbol
    _atom_type_description
    _atom_type_scat_dispersion_real
    _atom_type_scat_dispersion_imag
    _atom_type_scat_source
C C 0.0181 0.0091 'International Tables Vol C Tables 4.2.6.8 and 6.1.1.4'
H H 0 0 'International Tables Vol C Tables 4.2.6.8 and 6.1.1.4'
N N 0.0311 0.018 'International Tables Vol C Tables 4.2.6.8 and 6.1.1.4'
O O 0.0492 0.0322 'International Tables Vol C Tables 4.2.6.8 and 6.1.1.4'

loop_
    _atom_site_label
    _atom_site_type_symbol
    _atom_site_fract_x
    _atom_site_fract_y
    _atom_site_fract_z
    _atom_site_U_iso_or_equiv
    _atom_site_adp_type
    _atom_site_occupancy
    _atom_site_site_symmetry_order
    _atom_site_calc_flag
    _atom_site_refinement_flags_posn
    _atom_site_refinement_flags_adp
    _atom_site_refinement_flags_occupancy
    _atom_site_disorder_assembly
    _atom_site_disorder_group
N1 N 0.34446(6) 0.76863(13) 0.56431(6) 0.0301(2) Uani 1 1 d . . . . .
O4 O 0.45056(7) -0.16967(15) 1.16903(6) 0.0519(3) Uani 1 1 d . . . . .
H4A H 0.486704 -0.233902 1.182506 0.078 Uiso 1 1 calc R U . . .
O1 O 0.43041(6) 0.93798(16) 0.28709(6) 0.0502(3) Uani 1 1 d . . . . .
H1 H 0.438186 0.916894 0.248989 0.075 Uiso 1 1 calc R U . . .
N2 N 0.33979(6) 0.29858(13) 1.04936(6) 0.0310(3) Uani 1 1 d . . . . .
O3 O 0.43036(6) 0.35312(16) 0.76617(6) 0.0518(3) Uani 1 1 d . . . . .
H3A H 0.437475 0.335268 0.727572 0.078 Uiso 1 1 calc R U . . .
O2 O 0.45652(7) 0.26737(15) 0.64873(6) 0.0531(3) Uani 1 1 d . . . . .
H2 H 0.495114 0.207779 0.659789 0.08 Uiso 1 1 calc R U . . .
C5 C 0.34792(7) 0.79088(15) 0.49718(7) 0.0293(3) Uani 1 1 d . . . . .
C22 C 0.34472(7) 0.29034(15) 0.98174(7) 0.0291(3) Uani 1 1 d . . . . .
C4 C 0.30817(8) 0.69617(16) 0.44436(7) 0.0321(3) Uani 1 1 d . . . . .
C3 C 0.31056(8) 0.72790(18) 0.37829(7) 0.0364(3) Uani 1 1 d . . . . .
C20 C 0.30959(8) 0.17892(17) 0.86949(7) 0.0347(3) Uani 1 1 d . . . . .
C14 C 0.41740(8) 0.49462(16) 0.57869(7) 0.0315(3) Uani 1 1 d . . . . .
C21 C 0.30518(7) 0.17869(16) 0.93649(7) 0.0316(3) Uani 1 1 d . . . . .
C19 C 0.35335(8) 0.28888(18) 0.84450(7) 0.0367(3) Uani 1 1 d . . . . .
C31 C 0.40838(8) 0.02173(16) 1.08119(7) 0.0331(3) Uani 1 1 d . . . . .
C12 C 0.41693(8) 0.77675(17) 0.61738(7) 0.0327(3) Uani 1 1 d . . . . .
C8 C 0.29317(8) 0.64660(17) 0.58035(7) 0.0336(3) Uani 1 1 d . . . . .
C15 C 0.46093(7) 0.61636(17) 0.62823(7) 0.0328(3) Uani 1 1 d . . . . .
C25 C 0.28730(8) 0.19051(17) 1.07337(7) 0.0338(3) Uani 1 1 d . . . . .
C23 C 0.38804(8) 0.40241(16) 0.95570(7) 0.0344(3) Uani 1 1 d . . . . .
C6 C 0.38968(8) 0.91815(16) 0.47998(7) 0.0345(3) Uani 1 1 d . . . . .
C13 C 0.33234(8) 0.48454(17) 0.58447(7) 0.0349(3) Uani 1 1 d . . . . .
C30 C 0.32438(8) 0.02747(17) 1.08934(7) 0.0365(3) Uani 1 1 d . . . . .
C24 C 0.39241(8) 0.40041(17) 0.88913(8) 0.0379(3) Uani 1 1 d . . . . .
C29 C 0.41308(8) 0.31586(17) 1.10115(7) 0.0350(3) Uani 1 1 d . . . . .
C2 C 0.35197(8) 0.85349(19) 0.36171(7) 0.0385(3) Uani 1 1 d . . . . .
C7 C 0.39127(8) 0.94772(18) 0.41396(8) 0.0392(3) Uani 1 1 d . . . . .
C17 C 0.45533(9) 0.33459(18) 0.58458(7) 0.0391(3) Uani 1 1 d . . . . .
C32 C 0.45582(8) 0.15584(18) 1.12009(8) 0.0378(3) Uani 1 1 d . . . . .
C34 C 0.44407(10) -0.13798(18) 1.09941(8) 0.0409(3) Uani 1 1 d . . . . .
C26 C 0.26415(9) 0.2670(2) 1.13381(8) 0.0437(4) Uani 1 1 d . . . . .
C9 C 0.26865(9) 0.6964(2) 0.64472(8) 0.0434(4) Uani 1 1 d . . . . .
C11 C 0.39629(9) 0.8367(2) 0.68159(8) 0.0433(4) Uani 1 1 d . . . . .
C16 C 0.54575(9) 0.6371(2) 0.62462(9) 0.0442(4) Uani 1 1 d . . . . .
C28 C 0.39427(10) 0.3989(2) 1.16187(8) 0.0457(4) Uani 1 1 d . . . . .
C18 C 0.35799(10) 0.2875(3) 0.77183(8) 0.0509(4) Uani 1 1 d . . . . .
C10 C 0.33751(10) 0.7299(2) 0.70347(8) 0.0467(4) Uani 1 1 d . . . . .
C27 C 0.33425(10) 0.3089(2) 1.18993(8) 0.0478(4) Uani 1 1 d . . . . .
C1 C 0.35437(9) 0.8891(2) 0.29016(8) 0.0515(4) Uani 1 1 d . . . . .
H1A H 0.33986 0.794919 0.26205 0.062 Uiso 1 1 calc R U . . .
H1B H 0.316378 0.972285 0.272314 0.062 Uiso 1 1 calc R U . . .
C33 C 0.53849(10) 0.1638(2) 1.10947(13) 0.0593(5) Uani 1 1 d . . . . .
H29 H 0.4468(10) 0.384(2) 1.0817(8) 0.038(4) Uiso 1 1 d . . . . .
H12 H 0.4484(10) 0.852(2) 0.6029(8) 0.039(4) Uiso 1 1 d . . . . .
H30A H 0.2948(10) -0.052(2) 1.0609(9) 0.044(5) Uiso 1 1 d . . . . .
H9A H 0.2373(11) 0.788(2) 0.6329(9) 0.048(5) Uiso 1 1 d . . . . .
H11A H 0.3736(10) 0.937(2) 0.6718(8) 0.036(4) Uiso 1 1 d . . . . .
H6 H 0.4173(10) 0.991(2) 0.5156(9) 0.044(5) Uiso 1 1 d . . . . .
H14 H 0.4178(9) 0.5263(19) 0.5333(8) 0.030(4) Uiso 1 1 d . . . . .
H17A H 0.5112(11) 0.343(2) 0.5778(9) 0.044(5) Uiso 1 1 d . . . . .
H25 H 0.2405(10) 0.1795(19) 1.0377(8) 0.036(4) Uiso 1 1 d . . . . .
H34A H 0.4970(10) -0.146(2) 1.0884(8) 0.040(4) Uiso 1 1 d . . . . .
H16A H 0.5484(11) 0.665(2) 0.5776(10) 0.051(5) Uiso 1 1 d . . . . .
H30B H 0.3227(10) -0.001(2) 1.1365(9) 0.041(4) Uiso 1 1 d . . . . .
H31 H 0.4079(9) 0.0315(19) 1.0336(8) 0.030(4) Uiso 1 1 d . . . . .
H3 H 0.2859(10) 0.661(2) 0.3451(8) 0.036(4) Uiso 1 1 d . . . . .
H24 H 0.4224(11) 0.478(2) 0.8715(9) 0.051(5) Uiso 1 1 d . . . . .
H15 H 0.4595(9) 0.583(2) 0.6742(8) 0.036(4) Uiso 1 1 d . . . . .
H34B H 0.4107(10) -0.217(2) 1.0719(9) 0.045(5) Uiso 1 1 d . . . . .
H27A H 0.3575(11) 0.216(2) 1.2124(9) 0.047(5) Uiso 1 1 d . . . . .
H20 H 0.2837(10) 0.098(2) 0.8411(9) 0.043(5) Uiso 1 1 d . . . . .
H26A H 0.2343(11) 0.361(2) 1.1174(10) 0.054(5) Uiso 1 1 d . . . . .
H8 H 0.2454(10) 0.6441(19) 0.5439(8) 0.034(4) Uiso 1 1 d . . . . .
H23 H 0.4155(10) 0.480(2) 0.9852(9) 0.046(5) Uiso 1 1 d . . . . .
H28A H 0.4445(12) 0.416(3) 1.1961(11) 0.063(6) Uiso 1 1 d . . . . .
H18A H 0.3513(11) 0.176(3) 0.7481(10) 0.059(6) Uiso 1 1 d . . . . .
H28B H 0.3753(10) 0.503(2) 1.1481(8) 0.041(4) Uiso 1 1 d . . . . .
H4 H 0.2799(9) 0.609(2) 0.4540(8) 0.037(4) Uiso 1 1 d . . . . .
H13A H 0.3294(10) 0.434(2) 0.6278(9) 0.043(4) Uiso 1 1 d . . . . .
H11B H 0.4453(12) 0.842(2) 0.7173(10) 0.060(6) Uiso 1 1 d . . . . .
H32 H 0.4582(10) 0.139(2) 1.1694(9) 0.039(4) Uiso 1 1 d . . . . .
H7 H 0.4207(11) 1.035(2) 0.4039(9) 0.053(5) Uiso 1 1 d . . . . .
H21 H 0.2757(9) 0.099(2) 0.9517(8) 0.037(4) Uiso 1 1 d . . . . .
H10A H 0.3185(12) 0.776(3) 0.7392(11) 0.062(6) Uiso 1 1 d . . . . .
H17B H 0.4221(11) 0.267(2) 0.5485(10) 0.050(5) Uiso 1 1 d . . . . .
H26B H 0.2301(12) 0.193(2) 1.1510(10) 0.057(5) Uiso 1 1 d . . . . .
H9B H 0.2347(11) 0.614(2) 0.6561(9) 0.051(5) Uiso 1 1 d . . . . .
H33A H 0.5680(14) 0.072(3) 1.1250(12) 0.077(7) Uiso 1 1 d . . . . .
H13B H 0.3030(11) 0.414(2) 0.5499(9) 0.048(5) Uiso 1 1 d . . . . .
H16B H 0.5710(11) 0.725(3) 0.6529(10) 0.054(5) Uiso 1 1 d . . . . .
H10B H 0.3640(11) 0.629(2) 0.7222(10) 0.054(5) Uiso 1 1 d . . . . .
H18B H 0.3149(12) 0.352(2) 0.7460(10) 0.057(5) Uiso 1 1 d . . . . .
H27B H 0.3176(12) 0.375(3) 1.2250(11) 0.066(6) Uiso 1 1 d . . . . .
H16C H 0.5778(12) 0.540(3) 0.6397(10) 0.060(6) Uiso 1 1 d . . . . .
H33B H 0.5374(13) 0.183(3) 1.0604(12) 0.074(7) Uiso 1 1 d . . . . .
H33C H 0.5676(13) 0.257(3) 1.1325(11) 0.072(7) Uiso 1 1 d . . . . .

loop_
    _atom_site_aniso_label
    _atom_site_aniso_U_11
    _atom_site_aniso_U_22
    _atom_site_aniso_U_33
    _atom_site_aniso_U_23
    _atom_site_aniso_U_13
    _atom_site_aniso_U_12
N1 0.0239(5) 0.0330(6) 0.0333(6) -0.0004(4) 0.0062(4) -0.0032(4)
O4 0.0599(7) 0.0572(7) 0.0383(6) 0.0178(5) 0.0104(5) 0.0189(6)
O1 0.0427(6) 0.0655(8) 0.0443(6) 0.0159(6) 0.0140(5) 0.0040(5)
N2 0.0251(5) 0.0341(6) 0.0329(6) 0.0033(4) 0.0046(4) -0.0011(4)
O3 0.0398(6) 0.0763(8) 0.0409(6) 0.0203(6) 0.0126(5) 0.0066(5)
O2 0.0576(7) 0.0577(7) 0.0475(6) 0.0248(6) 0.0191(5) 0.0179(6)
C5 0.0238(6) 0.0278(6) 0.0356(7) 0.0032(5) 0.0053(5) 0.0038(5)
C22 0.0228(6) 0.0299(6) 0.0334(7) 0.0063(5) 0.0041(5) 0.0041(5)
C4 0.0287(6) 0.0294(6) 0.0366(7) 0.0042(5) 0.0043(5) -0.0007(5)
C3 0.0317(7) 0.0401(7) 0.0349(7) 0.0033(6) 0.0028(5) 0.0024(6)
C20 0.0301(6) 0.0384(7) 0.0328(7) 0.0048(6) 0.0016(5) 0.0020(5)
C14 0.0321(6) 0.0328(7) 0.0293(6) 0.0037(5) 0.0063(5) -0.0013(5)
C21 0.0268(6) 0.0319(6) 0.0346(7) 0.0074(5) 0.0036(5) -0.0006(5)
C19 0.0297(6) 0.0457(8) 0.0340(7) 0.0110(6) 0.0057(5) 0.0055(6)
C31 0.0328(7) 0.0338(7) 0.0304(7) 0.0049(5) 0.0022(5) 0.0003(5)
C12 0.0268(6) 0.0372(7) 0.0338(7) -0.0027(5) 0.0060(5) -0.0067(5)
C8 0.0269(6) 0.0389(7) 0.0357(7) 0.0004(6) 0.0085(5) -0.0061(5)
C15 0.0274(6) 0.0387(7) 0.0314(7) 0.0035(5) 0.0047(5) -0.0028(5)
C25 0.0277(6) 0.0398(7) 0.0337(7) 0.0056(6) 0.0063(5) -0.0022(5)
C23 0.0296(6) 0.0305(6) 0.0422(7) 0.0056(6) 0.0061(5) -0.0007(5)
C6 0.0309(6) 0.0294(7) 0.0418(7) 0.0037(6) 0.0054(5) -0.0014(5)
C13 0.0323(7) 0.0362(7) 0.0356(7) 0.0029(6) 0.0066(5) -0.0076(6)
C30 0.0339(7) 0.0376(7) 0.0366(7) 0.0070(6) 0.0049(6) -0.0042(6)
C24 0.0316(7) 0.0376(7) 0.0446(8) 0.0138(6) 0.0091(6) 0.0007(6)
C29 0.0293(6) 0.0372(7) 0.0361(7) -0.0006(6) 0.0022(5) -0.0041(5)
C2 0.0305(7) 0.0470(8) 0.0372(7) 0.0134(6) 0.0060(5) 0.0057(6)
C7 0.0319(7) 0.0376(7) 0.0475(8) 0.0132(6) 0.0076(6) -0.0014(6)
C17 0.0463(8) 0.0366(7) 0.0347(7) 0.0073(6) 0.0097(6) 0.0039(6)
C32 0.0294(7) 0.0396(8) 0.0406(8) 0.0022(6) -0.0002(6) -0.0005(6)
C34 0.0469(8) 0.0387(8) 0.0351(7) 0.0078(6) 0.0050(6) 0.0058(7)
C26 0.0394(8) 0.0526(9) 0.0421(8) 0.0052(7) 0.0154(6) 0.0047(7)
C9 0.0334(7) 0.0554(10) 0.0458(8) -0.0046(7) 0.0184(6) -0.0057(7)
C11 0.0403(8) 0.0502(9) 0.0396(8) -0.0112(7) 0.0095(6) -0.0067(7)
C16 0.0284(7) 0.0472(9) 0.0558(10) 0.0030(7) 0.0067(6) -0.0024(6)
C28 0.0483(9) 0.0445(9) 0.0411(8) -0.0074(7) 0.0037(7) -0.0022(7)
C18 0.0399(8) 0.0760(12) 0.0366(8) 0.0137(8) 0.0081(6) -0.0014(8)
C10 0.0422(8) 0.0649(11) 0.0372(8) -0.0102(7) 0.0181(7) -0.0060(8)
C27 0.0528(9) 0.0557(10) 0.0359(8) -0.0034(7) 0.0123(7) 0.0043(8)
C1 0.0380(8) 0.0737(12) 0.0415(8) 0.0196(8) 0.0063(6) -0.0009(8)
C33 0.0287(8) 0.0505(10) 0.0943(16) 0.0037(10) 0.0049(8) 0.0005(7)


#----------------------------------------------------------------------------#
#                   MOLECULAR GEOMETRY                                       #
#----------------------------------------------------------------------------#

_geom_special_details
;
 All esds (except the esd in the dihedral angle between two l.s. planes)
 are estimated using the full covariance matrix.  The cell esds are taken
 into account individually in the estimation of esds in distances, angles
 and torsion angles; correlations between esds in cell parameters are only
 used when they are defined by crystal symmetry.  An approximate (isotropic)
 treatment of cell esds is used for estimating esds involving l.s. planes.
;
loop_
    _geom_bond_atom_site_label_1
    _geom_bond_atom_site_label_2
    _geom_bond_distance
    _geom_bond_site_symmetry_2
    _geom_bond_publ_flag
N1 C5 1.3991(17) . ?
N1 C12 1.4761(16) . ?
N1 C8 1.4690(17) . ?
O4 H4A 0.84 . ?
O4 C34 1.4259(18) . ?
O1 H1 0.84 . ?
O1 C1 1.4205(19) . ?
N2 C22 1.4051(17) . ?
N2 C25 1.4716(17) . ?
N2 C29 1.4782(16) . ?
O3 H3A 0.84 . ?
O3 C18 1.424(2) . ?
O2 H2 0.84 . ?
O2 C17 1.4270(17) . ?
C5 C4 1.4033(19) . ?
C5 C6 1.4061(18) . ?
C22 C21 1.4010(19) . ?
C22 C23 1.4062(19) . ?
C4 C3 1.386(2) . ?
C4 H4 0.947(18) . ?
C3 C2 1.387(2) . ?
C3 H3 0.918(17) . ?
C20 C21 1.3880(19) . ?
C20 C19 1.388(2) . ?
C20 H20 0.954(19) . ?
C14 C15 1.5324(19) . ?
C14 C13 1.5341(18) . ?
C14 C17 1.5202(19) . ?
C14 H14 0.967(16) . ?
C21 H21 0.954(17) . ?
C19 C24 1.391(2) . ?
C19 C18 1.505(2) . ?
C31 C30 1.5293(19) . ?
C31 C32 1.533(2) . ?
C31 C34 1.518(2) . ?
C31 H31 0.973(16) . ?
C12 C15 1.571(2) . ?
C12 C11 1.528(2) . ?
C12 H12 0.942(18) . ?
C8 C13 1.547(2) . ?
C8 C9 1.535(2) . ?
C8 H8 0.989(16) . ?
C15 C16 1.5252(19) . ?
C15 H15 0.987(16) . ?
C25 C30 1.547(2) . ?
C25 C26 1.533(2) . ?
C25 H25 0.973(17) . ?
C23 C24 1.379(2) . ?
C23 H23 0.954(19) . ?
C6 C7 1.378(2) . ?
C6 H6 0.996(18) . ?
C13 H13A 0.999(18) . ?
C13 H13B 0.98(2) . ?
C30 H30A 0.964(19) . ?
C30 H30B 1.001(17) . ?
C24 H24 0.97(2) . ?
C29 C32 1.572(2) . ?
C29 C28 1.531(2) . ?
C29 H29 0.983(17) . ?
C2 C7 1.391(2) . ?
C2 C1 1.503(2) . ?
C7 H7 0.96(2) . ?
C17 H17A 1.029(18) . ?
C17 H17B 1.01(2) . ?
C32 C33 1.524(2) . ?
C32 H32 1.009(17) . ?
C34 H34A 1.012(18) . ?
C34 H34B 0.988(19) . ?
C26 C27 1.524(2) . ?
C26 H26A 0.98(2) . ?
C26 H26B 0.99(2) . ?
C9 C10 1.526(2) . ?
C9 H9A 0.96(2) . ?
C9 H9B 0.99(2) . ?
C11 C10 1.525(2) . ?
C11 H11A 0.952(18) . ?
C11 H11B 1.00(2) . ?
C16 H16A 1.00(2) . ?
C16 H16B 0.99(2) . ?
C16 H16C 1.02(2) . ?
C28 C27 1.524(2) . ?
C28 H28A 1.01(2) . ?
C28 H28B 0.974(19) . ?
C18 H18A 1.07(2) . ?
C18 H18B 0.99(2) . ?
C10 H10A 0.95(2) . ?
C10 H10B 1.02(2) . ?
C27 H27A 0.96(2) . ?
C27 H27B 1.01(2) . ?
C1 H1A 0.99 . ?
C1 H1B 0.99 . ?
C33 H33A 0.95(3) . ?
C33 H33B 1.01(2) . ?
C33 H33C 1.01(3) . ?

loop_
    _geom_angle_atom_site_label_1
    _geom_angle_atom_site_label_2
    _geom_angle_atom_site_label_3
    _geom_angle
    _geom_angle_site_symmetry_1
    _geom_angle_site_symmetry_3
    _geom_angle_publ_flag
C5 N1 C12 119.21(10) . . ?
C5 N1 C8 118.88(11) . . ?
C8 N1 C12 110.13(10) . . ?
C34 O4 H4A 109.5 . . ?
C1 O1 H1 109.5 . . ?
C22 N2 C25 118.75(11) . . ?
C22 N2 C29 117.85(10) . . ?
C25 N2 C29 109.81(10) . . ?
C18 O3 H3A 109.5 . . ?
C17 O2 H2 109.5 . . ?
N1 C5 C4 123.22(12) . . ?
N1 C5 C6 119.58(12) . . ?
C4 C5 C6 117.12(13) . . ?
C21 C22 N2 123.30(12) . . ?
C21 C22 C23 116.74(13) . . ?
C23 C22 N2 119.90(12) . . ?
C5 C4 H4 119.6(10) . . ?
C3 C4 C5 120.86(13) . . ?
C3 C4 H4 119.5(10) . . ?
C4 C3 C2 121.69(14) . . ?
C4 C3 H3 118.7(11) . . ?
C2 C3 H3 119.5(10) . . ?
C21 C20 H20 118.1(11) . . ?
C19 C20 C21 121.64(14) . . ?
C19 C20 H20 120.2(11) . . ?
C15 C14 C13 109.79(11) . . ?
C15 C14 H14 109.2(9) . . ?
C13 C14 H14 108.1(9) . . ?
C17 C14 C15 114.75(11) . . ?
C17 C14 C13 111.31(11) . . ?
C17 C14 H14 103.3(9) . . ?
C22 C21 H21 120.1(10) . . ?
C20 C21 C22 121.15(13) . . ?
C20 C21 H21 118.7(10) . . ?
C20 C19 C24 117.43(13) . . ?
C20 C19 C18 121.17(15) . . ?
C24 C19 C18 121.40(14) . . ?
C30 C31 C32 110.30(12) . . ?
C30 C31 H31 108.5(9) . . ?
C32 C31 H31 109.4(10) . . ?
C34 C31 C30 111.10(12) . . ?
C34 C31 C32 113.83(12) . . ?
C34 C31 H31 103.4(9) . . ?
N1 C12 C15 112.27(11) . . ?
N1 C12 C11 108.01(11) . . ?
N1 C12 H12 106.0(10) . . ?
C15 C12 H12 109.7(10) . . ?
C11 C12 C15 112.42(12) . . ?
C11 C12 H12 108.2(10) . . ?
N1 C8 C13 111.27(10) . . ?
N1 C8 C9 107.53(12) . . ?
N1 C8 H8 108.0(9) . . ?
C13 C8 H8 108.3(10) . . ?
C9 C8 C13 114.41(12) . . ?
C9 C8 H8 107.0(9) . . ?
C14 C15 C12 110.35(10) . . ?
C14 C15 H15 108.2(10) . . ?
C12 C15 H15 105.6(10) . . ?
C16 C15 C14 113.36(12) . . ?
C16 C15 C12 110.44(12) . . ?
C16 C15 H15 108.6(9) . . ?
N2 C25 C30 111.85(11) . . ?
N2 C25 C26 107.60(12) . . ?
N2 C25 H25 107.6(10) . . ?
C30 C25 H25 108.4(10) . . ?
C26 C25 C30 113.27(12) . . ?
C26 C25 H25 107.9(10) . . ?
C22 C23 H23 118.7(11) . . ?
C24 C23 C22 121.46(14) . . ?
C24 C23 H23 119.8(11) . . ?
C5 C6 H6 120.0(10) . . ?
C7 C6 C5 121.10(13) . . ?
C7 C6 H6 118.9(10) . . ?
C14 C13 C8 112.19(11) . . ?
C14 C13 H13A 110.1(10) . . ?
C14 C13 H13B 110.1(11) . . ?
C8 C13 H13A 109.2(10) . . ?
C8 C13 H13B 111.1(11) . . ?
H13A C13 H13B 103.9(15) . . ?
C31 C30 C25 112.30(11) . . ?
C31 C30 H30A 108.4(10) . . ?
C31 C30 H30B 109.9(10) . . ?
C25 C30 H30A 111.4(11) . . ?
C25 C30 H30B 108.8(10) . . ?
H30A C30 H30B 105.9(14) . . ?
C19 C24 H24 117.4(11) . . ?
C23 C24 C19 121.56(13) . . ?
C23 C24 H24 121.0(11) . . ?
N2 C29 C32 112.34(11) . . ?
N2 C29 C28 108.04(12) . . ?
N2 C29 H29 106.3(10) . . ?
C32 C29 H29 108.8(10) . . ?
C28 C29 C32 112.82(13) . . ?
C28 C29 H29 108.2(10) . . ?
C3 C2 C7 117.55(13) . . ?
C3 C2 C1 121.93(15) . . ?
C7 C2 C1 120.52(14) . . ?
C6 C7 C2 121.67(13) . . ?
C6 C7 H7 119.0(12) . . ?
C2 C7 H7 119.3(11) . . ?
O2 C17 C14 110.58(12) . . ?
O2 C17 H17A 109.9(10) . . ?
O2 C17 H17B 108.8(11) . . ?
C14 C17 H17A 109.9(11) . . ?
C14 C17 H17B 106.7(11) . . ?
H17A C17 H17B 111.0(14) . . ?
C31 C32 C29 110.74(11) . . ?
C31 C32 H32 107.5(10) . . ?
C29 C32 H32 106.3(10) . . ?
C33 C32 C31 112.71(14) . . ?
C33 C32 C29 110.29(13) . . ?
C33 C32 H32 109.1(10) . . ?
O4 C34 C31 110.52(13) . . ?
O4 C34 H34A 110.0(10) . . ?
O4 C34 H34B 109.7(11) . . ?
C31 C34 H34A 111.0(10) . . ?
C31 C34 H34B 108.9(11) . . ?
H34A C34 H34B 106.6(14) . . ?
C25 C26 H26A 107.4(11) . . ?
C25 C26 H26B 107.9(12) . . ?
C27 C26 C25 112.73(13) . . ?
C27 C26 H26A 109.9(12) . . ?
C27 C26 H26B 109.7(12) . . ?
H26A C26 H26B 109.1(16) . . ?
C8 C9 H9A 105.7(11) . . ?
C8 C9 H9B 108.0(11) . . ?
C10 C9 C8 113.31(12) . . ?
C10 C9 H9A 110.7(11) . . ?
C10 C9 H9B 111.5(11) . . ?
H9A C9 H9B 107.3(16) . . ?
C12 C11 H11A 107.2(10) . . ?
C12 C11 H11B 107.8(12) . . ?
C10 C11 C12 111.13(13) . . ?
C10 C11 H11A 109.0(10) . . ?
C10 C11 H11B 110.2(12) . . ?
H11A C11 H11B 111.6(16) . . ?
C15 C16 H16A 109.7(11) . . ?
C15 C16 H16B 112.1(11) . . ?
C15 C16 H16C 111.9(12) . . ?
H16A C16 H16B 105.1(16) . . ?
H16A C16 H16C 110.1(16) . . ?
H16B C16 H16C 107.7(16) . . ?
C29 C28 H28A 108.2(12) . . ?
C29 C28 H28B 108.5(10) . . ?
C27 C28 C29 111.53(13) . . ?
C27 C28 H28A 113.1(12) . . ?
C27 C28 H28B 110.6(10) . . ?
H28A C28 H28B 104.6(16) . . ?
O3 C18 C19 109.22(13) . . ?
O3 C18 H18A 109.0(11) . . ?
O3 C18 H18B 109.3(12) . . ?
C19 C18 H18A 115.4(11) . . ?
C19 C18 H18B 108.2(12) . . ?
H18A C18 H18B 105.5(16) . . ?
C9 C10 H10A 108.8(13) . . ?
C9 C10 H10B 110.4(11) . . ?
C11 C10 C9 110.80(14) . . ?
C11 C10 H10A 111.0(13) . . ?
C11 C10 H10B 109.8(11) . . ?
H10A C10 H10B 105.9(17) . . ?
C26 C27 H27A 110.3(11) . . ?
C26 C27 H27B 110.4(12) . . ?
C28 C27 C26 110.53(13) . . ?
C28 C27 H27A 109.9(11) . . ?
C28 C27 H27B 108.7(13) . . ?
H27A C27 H27B 106.8(16) . . ?
O1 C1 C2 109.88(13) . . ?
O1 C1 H1A 109.7 . . ?
O1 C1 H1B 109.7 . . ?
C2 C1 H1A 109.7 . . ?
C2 C1 H1B 109.7 . . ?
H1A C1 H1B 108.2 . . ?
C32 C33 H33A 112.5(15) . . ?
C32 C33 H33B 110.2(13) . . ?
C32 C33 H33C 111.8(13) . . ?
H33A C33 H33B 111(2) . . ?
H33A C33 H33C 108.6(19) . . ?
H33B C33 H33C 102.8(19) . . ?

loop_
    _geom_torsion_atom_site_label_1
    _geom_torsion_atom_site_label_2
    _geom_torsion_atom_site_label_3
    _geom_torsion_atom_site_label_4
    _geom_torsion
    _geom_torsion_site_symmetry_1
    _geom_torsion_site_symmetry_2
    _geom_torsion_site_symmetry_3
    _geom_torsion_site_symmetry_4
    _geom_torsion_publ_flag
N1 C5 C4 C3 176.86(12) . . . . ?
N1 C5 C6 C7 -176.93(12) . . . . ?
N1 C12 C15 C14 1.71(15) . . . . ?
N1 C12 C15 C16 127.84(13) . . . . ?
N1 C12 C11 C10 58.97(17) . . . . ?
N1 C8 C13 C14 6.37(16) . . . . ?
N1 C8 C9 C10 -55.31(18) . . . . ?
N2 C22 C21 C20 177.56(12) . . . . ?
N2 C22 C23 C24 -178.21(12) . . . . ?
N2 C25 C30 C31 4.13(16) . . . . ?
N2 C25 C26 C27 -56.97(17) . . . . ?
N2 C29 C32 C31 -1.92(17) . . . . ?
N2 C29 C32 C33 123.54(15) . . . . ?
N2 C29 C28 C27 58.32(17) . . . . ?
C5 N1 C12 C15 -85.86(14) . . . . ?
C5 N1 C12 C11 149.63(12) . . . . ?
C5 N1 C8 C13 81.66(14) . . . . ?
C5 N1 C8 C9 -152.31(12) . . . . ?
C5 C4 C3 C2 0.0(2) . . . . ?
C5 C6 C7 C2 -0.1(2) . . . . ?
C22 N2 C25 C30 80.40(14) . . . . ?
C22 N2 C25 C26 -154.59(11) . . . . ?
C22 N2 C29 C32 -82.01(15) . . . . ?
C22 N2 C29 C28 152.90(12) . . . . ?
C22 C23 C24 C19 0.9(2) . . . . ?
C4 C5 C6 C7 -0.05(19) . . . . ?
C4 C3 C2 C7 -0.1(2) . . . . ?
C4 C3 C2 C1 -179.61(14) . . . . ?
C3 C2 C7 C6 0.2(2) . . . . ?
C3 C2 C1 O1 -140.53(15) . . . . ?
C20 C19 C24 C23 0.0(2) . . . . ?
C20 C19 C18 O3 -151.87(14) . . . . ?
C21 C22 C23 C24 -1.14(19) . . . . ?
C21 C20 C19 C24 -0.5(2) . . . . ?
C21 C20 C19 C18 179.71(14) . . . . ?
C19 C20 C21 C22 0.2(2) . . . . ?
C12 N1 C5 C4 135.47(13) . . . . ?
C12 N1 C5 C6 -47.85(17) . . . . ?
C12 N1 C8 C13 -61.06(14) . . . . ?
C12 N1 C8 C9 64.97(14) . . . . ?
C12 C11 C10 C9 -49.8(2) . . . . ?
C8 N1 C5 C4 -3.87(18) . . . . ?
C8 N1 C5 C6 172.81(12) . . . . ?
C8 N1 C12 C15 56.71(14) . . . . ?
C8 N1 C12 C11 -67.79(14) . . . . ?
C8 C9 C10 C11 48.6(2) . . . . ?
C15 C14 C13 C8 50.44(15) . . . . ?
C15 C14 C17 O2 63.66(16) . . . . ?
C15 C12 C11 C10 -65.44(17) . . . . ?
C25 N2 C22 C21 -3.47(18) . . . . ?
C25 N2 C22 C23 173.39(12) . . . . ?
C25 N2 C29 C32 58.21(15) . . . . ?
C25 N2 C29 C28 -66.88(15) . . . . ?
C25 C26 C27 C28 49.8(2) . . . . ?
C23 C22 C21 C20 0.60(19) . . . . ?
C6 C5 C4 C3 0.10(19) . . . . ?
C13 C14 C15 C12 -54.06(14) . . . . ?
C13 C14 C15 C16 -178.53(12) . . . . ?
C13 C14 C17 O2 -61.79(16) . . . . ?
C13 C8 C9 C10 68.83(18) . . . . ?
C30 C31 C32 C29 -51.48(15) . . . . ?
C30 C31 C32 C33 -175.56(14) . . . . ?
C30 C31 C34 O4 -64.95(16) . . . . ?
C30 C25 C26 C27 67.18(17) . . . . ?
C24 C19 C18 O3 28.4(2) . . . . ?
C29 N2 C22 C21 133.16(13) . . . . ?
C29 N2 C22 C23 -49.97(16) . . . . ?
C29 N2 C25 C30 -59.41(15) . . . . ?
C29 N2 C25 C26 65.60(14) . . . . ?
C29 C28 C27 C26 -50.12(19) . . . . ?
C7 C2 C1 O1 40.0(2) . . . . ?
C17 C14 C15 C12 179.70(11) . . . . ?
C17 C14 C15 C16 55.23(16) . . . . ?
C17 C14 C13 C8 178.60(12) . . . . ?
C32 C31 C30 C25 50.92(15) . . . . ?
C32 C31 C34 O4 60.29(17) . . . . ?
C32 C29 C28 C27 -66.49(17) . . . . ?
C34 C31 C30 C25 178.11(12) . . . . ?
C34 C31 C32 C29 -177.14(12) . . . . ?
C34 C31 C32 C33 58.78(18) . . . . ?
C26 C25 C30 C31 -117.67(14) . . . . ?
C9 C8 C13 C14 -115.75(13) . . . . ?
C11 C12 C15 C14 123.74(12) . . . . ?
C11 C12 C15 C16 -110.13(14) . . . . ?
C28 C29 C32 C31 120.51(14) . . . . ?
C28 C29 C32 C33 -114.03(16) . . . . ?
C18 C19 C24 C23 179.74(14) . . . . ?
C1 C2 C7 C6 179.67(14) . . . . ?

loop_
    _geom_hbond_atom_site_label_D
    _geom_hbond_atom_site_label_H
    _geom_hbond_atom_site_label_A
    _geom_hbond_distance_DH
    _geom_hbond_distance_HA
    _geom_hbond_distance_DA
    _geom_hbond_angle_DHA
    _geom_hbond_site_symmetry_A
    _geom_hbond_publ_flag
O4 H4A O3 0.84 1.89 2.7143(16) 165.6 3_657 yes
O1 H1 O4 0.84 1.85 2.6801(17) 168.6 1_564 yes
O3 H3A O2 0.84 1.81 2.6478(17) 171.4 . yes
O2 H2 O1 0.84 1.95 2.7575(16) 160 3_666 yes


#----------------------------------------------------------------------------#
#                       SHELX RES FILE                                       #
#----------------------------------------------------------------------------#

_shelx_res_file
;
TITL 21pr007_eco-5-068_a.res in P2/n
    21pr007_eco-5-068.res
    created by SHELXL-2018/3 at 17:13:35 on 21-Sep-2021
REM Old TITL 21PR007_ECO-5-068 in P2/n
REM SHELXT solution in P2/n: R1 0.172, Rweak 0.009, Alpha 0.025
REM <I/s> 0.878 for 431 systematic absences, Orientation as input
REM Formula found by SHELXT: C34 N4 O2
CELL 1.54184 17.639394 8.581271 20.41889 90 103.24 90
ZERR 8 0.000114 0.00005 0.000147 0 0.0007 0
LATT 1
SYMM 0.5-X,+Y,0.5-Z
SFAC C H N O
UNIT 136 200 8 16
EQIV $1 1-X,-Y,2-Z
EQIV $2 +X,1+Y,-1+Z
EQIV $3 1-X,1-Y,1-Z

L.S. 10 0 0
PLAN  20
SIZE 0.109 0.162 0.27
TEMP -100
CONF
HTAB O4 O3_$1
HTAB O1 O4_$2
HTAB O3 O2
HTAB O2 O1_$3
BOND
list 4
MORE -1
BOND $H
fmap 2 53
acta
SHEL 999.99 0.81
OMIT 4 2 7
OMIT -6 0 10
REM <olex2.extras>
REM <HklSrc "%.\\21PR007_ECO-5-068.hkl">
REM </olex2.extras>

WGHT    0.080300    1.045600
FVAR       0.37008
N1    3    0.344460    0.768632    0.564314    11.00000    0.02393    0.03296 =
         0.03328   -0.00038    0.00624   -0.00318
O4    4    0.450561   -0.169674    1.169031    11.00000    0.05993    0.05724 =
         0.03825    0.01783    0.01045    0.01889
AFIX 147
H4A   2    0.486704   -0.233902    1.182506    11.00000   -1.50000
AFIX   0
O1    4    0.430409    0.937981    0.287087    11.00000    0.04273    0.06552 =
         0.04433    0.01586    0.01398    0.00397
AFIX 147
H1    2    0.438186    0.916894    0.248989    11.00000   -1.50000
AFIX   0
N2    3    0.339794    0.298578    1.049365    11.00000    0.02506    0.03414 =
         0.03286    0.00330    0.00458   -0.00108
O3    4    0.430364    0.353120    0.766169    11.00000    0.03983    0.07629 =
         0.04089    0.02026    0.01261    0.00663
AFIX 147
H3A   2    0.437475    0.335268    0.727572    11.00000   -1.50000
AFIX   0
O2    4    0.456516    0.267370    0.648734    11.00000    0.05757    0.05773 =
         0.04745    0.02479    0.01912    0.01787
AFIX 147
H2    2    0.495114    0.207779    0.659789    11.00000   -1.50000
AFIX   0
C5    1    0.347920    0.790884    0.497184    11.00000    0.02378    0.02780 =
         0.03560    0.00323    0.00531    0.00384
C22   1    0.344722    0.290345    0.981739    11.00000    0.02277    0.02995 =
         0.03339    0.00632    0.00414    0.00407
C4    1    0.308168    0.696169    0.444356    11.00000    0.02871    0.02935 =
         0.03662    0.00421    0.00431   -0.00074
C3    1    0.310564    0.727895    0.378290    11.00000    0.03173    0.04013 =
         0.03491    0.00331    0.00276    0.00237
C20   1    0.309592    0.178916    0.869485    11.00000    0.03012    0.03843 =
         0.03283    0.00477    0.00158    0.00199
C14   1    0.417398    0.494617    0.578687    11.00000    0.03215    0.03276 =
         0.02932    0.00368    0.00634   -0.00131
C21   1    0.305185    0.178693    0.936489    11.00000    0.02676    0.03191 =
         0.03459    0.00745    0.00360   -0.00058
C19   1    0.353350    0.288881    0.844498    11.00000    0.02973    0.04573 =
         0.03400    0.01103    0.00574    0.00547
C31   1    0.408380    0.021733    1.081192    11.00000    0.03278    0.03384 =
         0.03039    0.00490    0.00225    0.00026
C12   1    0.416935    0.776752    0.617385    11.00000    0.02684    0.03721 =
         0.03376   -0.00272    0.00605   -0.00668
C8    1    0.293167    0.646604    0.580346    11.00000    0.02691    0.03890 =
         0.03568    0.00036    0.00855   -0.00613
C15   1    0.460925    0.616357    0.628225    11.00000    0.02744    0.03873 =
         0.03140    0.00351    0.00470   -0.00284
C25   1    0.287301    0.190512    1.073374    11.00000    0.02766    0.03977 =
         0.03370    0.00556    0.00629   -0.00221
C23   1    0.388045    0.402411    0.955703    11.00000    0.02956    0.03051 =
         0.04224    0.00555    0.00609   -0.00065
C6    1    0.389680    0.918145    0.479977    11.00000    0.03092    0.02944 =
         0.04183    0.00370    0.00539   -0.00136
C13   1    0.332343    0.484539    0.584472    11.00000    0.03226    0.03621 =
         0.03562    0.00293    0.00657   -0.00760
C30   1    0.324376    0.027473    1.089342    11.00000    0.03390    0.03759 =
         0.03661    0.00700    0.00490   -0.00423
C24   1    0.392407    0.400414    0.889131    11.00000    0.03160    0.03759 =
         0.04460    0.01384    0.00910    0.00066
C29   1    0.413082    0.315858    1.101146    11.00000    0.02931    0.03716 =
         0.03609   -0.00057    0.00218   -0.00415
C2    1    0.351966    0.853495    0.361709    11.00000    0.03046    0.04698 =
         0.03715    0.01342    0.00597    0.00572
C7    1    0.391268    0.947721    0.413958    11.00000    0.03193    0.03759 =
         0.04747    0.01317    0.00764   -0.00145
C17   1    0.455331    0.334592    0.584584    11.00000    0.04628    0.03661 =
         0.03468    0.00729    0.00970    0.00387
C32   1    0.455824    0.155844    1.120095    11.00000    0.02938    0.03961 =
         0.04057    0.00225   -0.00018   -0.00053
C34   1    0.444069   -0.137977    1.099415    11.00000    0.04689    0.03866 =
         0.03513    0.00777    0.00505    0.00577
C26   1    0.264150    0.266982    1.133806    11.00000    0.03936    0.05260 =
         0.04208    0.00522    0.01539    0.00471
C9    1    0.268651    0.696359    0.644725    11.00000    0.03336    0.05544 =
         0.04580   -0.00462    0.01836   -0.00567
C11   1    0.396287    0.836724    0.681588    11.00000    0.04026    0.05019 =
         0.03962   -0.01123    0.00951   -0.00671
C16   1    0.545745    0.637118    0.624618    11.00000    0.02840    0.04716 =
         0.05576    0.00301    0.00674   -0.00236
C28   1    0.394268    0.398864    1.161869    11.00000    0.04828    0.04450 =
         0.04112   -0.00739    0.00369   -0.00225
C18   1    0.357991    0.287511    0.771830    11.00000    0.03995    0.07602 =
         0.03656    0.01366    0.00814   -0.00144
C10   1    0.337513    0.729907    0.703470    11.00000    0.04224    0.06494 =
         0.03719   -0.01015    0.01807   -0.00601
C27   1    0.334252    0.308919    1.189933    11.00000    0.05275    0.05573 =
         0.03593   -0.00335    0.01230    0.00428
C1    1    0.354367    0.889051    0.290157    11.00000    0.03796    0.07375 =
         0.04152    0.01959    0.00634   -0.00092
AFIX  23
H1A   2    0.339860    0.794919    0.262050    11.00000   -1.20000
H1B   2    0.316378    0.972285    0.272314    11.00000   -1.20000
AFIX   0
C33   1    0.538486    0.163750    1.109473    11.00000    0.02866    0.05051 =
         0.09434    0.00372    0.00492    0.00049
H29   2    0.446774    0.384480    1.081657    11.00000    0.03811
H12   2    0.448397    0.851917    0.602911    11.00000    0.03855
H30A  2    0.294776   -0.051524    1.060918    11.00000    0.04382
H9A   2    0.237264    0.787920    0.632855    11.00000    0.04780
H11A  2    0.373618    0.937238    0.671788    11.00000    0.03647
H6    2    0.417323    0.990747    0.515603    11.00000    0.04367
H14   2    0.417782    0.526331    0.533324    11.00000    0.03011
H17A  2    0.511217    0.343417    0.577799    11.00000    0.04447
H25   2    0.240521    0.179545    1.037666    11.00000    0.03554
H34A  2    0.497012   -0.145989    1.088392    11.00000    0.04006
H16A  2    0.548437    0.665467    0.577608    11.00000    0.05140
H30B  2    0.322692   -0.001417    1.136462    11.00000    0.04135
H31   2    0.407866    0.031545    1.033612    11.00000    0.03029
H3    2    0.285911    0.661065    0.345114    11.00000    0.03571
H24   2    0.422371    0.478001    0.871506    11.00000    0.05112
H15   2    0.459514    0.583115    0.674186    11.00000    0.03570
H34B  2    0.410717   -0.217375    1.071860    11.00000    0.04522
H27A  2    0.357512    0.216160    1.212398    11.00000    0.04717
H20   2    0.283662    0.097727    0.841055    11.00000    0.04323
H26A  2    0.234320    0.361487    1.117365    11.00000    0.05396
H8    2    0.245390    0.644117    0.543881    11.00000    0.03381
H23   2    0.415461    0.480190    0.985242    11.00000    0.04557
H28A  2    0.444535    0.416474    1.196080    11.00000    0.06321
H18A  2    0.351298    0.175937    0.748077    11.00000    0.05863
H28B  2    0.375292    0.503095    1.148084    11.00000    0.04107
H4    2    0.279945    0.608597    0.454001    11.00000    0.03728
H13A  2    0.329364    0.433540    0.627779    11.00000    0.04298
H11B  2    0.445319    0.841649    0.717343    11.00000    0.06039
H32   2    0.458182    0.138834    1.169406    11.00000    0.03903
H7    2    0.420699    1.035342    0.403950    11.00000    0.05308
H21   2    0.275663    0.099080    0.951740    11.00000    0.03725
H10A  2    0.318517    0.775542    0.739152    11.00000    0.06155
H17B  2    0.422073    0.267315    0.548542    11.00000    0.05042
H26B  2    0.230090    0.193303    1.151031    11.00000    0.05675
H9B   2    0.234670    0.614154    0.656136    11.00000    0.05052
H33A  2    0.567974    0.072249    1.124978    11.00000    0.07726
H13B  2    0.303021    0.414093    0.549949    11.00000    0.04832
H16B  2    0.570952    0.724574    0.652855    11.00000    0.05422
H10B  2    0.364004    0.628737    0.722197    11.00000    0.05350
H18B  2    0.314884    0.351769    0.746025    11.00000    0.05749
H27B  2    0.317648    0.375145    1.224978    11.00000    0.06569
H16C  2    0.577846    0.539515    0.639669    11.00000    0.05961
H33B  2    0.537357    0.183413    1.060350    11.00000    0.07357
H33C  2    0.567585    0.257100    1.132460    11.00000    0.07162
HKLF 4


REM  21pr007_eco-5-068_a.res in P2/n
REM wR2 = 0.1396, GooF = S = 1.041, Restrained GooF = 1.041 for all data
REM R1 = 0.0494 for 5612 Fo > 4sig(Fo) and 0.0510 for all 5942 data
REM 541 parameters refined using 0 restraints

END

WGHT      0.0810      1.0263

REM Highest difference peak  0.439,  deepest hole -0.237,  1-sigma level  0.045
Q1    1   0.5398  0.4245  0.6898  11.00000  0.05    0.31
Q2    1   0.3548  0.3615  0.8632  11.00000  0.05    0.31
Q3    1   0.3819  0.5019  0.5979  11.00000  0.05    0.30
Q4    1   0.4419  0.0866  1.0957  11.00000  0.05    0.30
Q5    1   0.3434  0.7897  0.5355  11.00000  0.05    0.28
Q6    1   0.3844  0.8847  0.3831  11.00000  0.05    0.28
Q7    1   0.3943  0.9010  0.4476  11.00000  0.05    0.27
Q8    1   0.4439  0.5589  0.5984  11.00000  0.05    0.26
Q9    1   0.5237 -0.0418  1.1834  11.00000  0.05    0.26
Q10   1   0.4293  0.8321  0.2611  11.00000  0.05    0.25
Q11   1   0.3420  0.2935  1.0174  11.00000  0.05    0.25
Q12   1   0.3575  0.8284  0.3268  11.00000  0.05    0.25
Q13   1   0.3040  0.1145  1.0812  11.00000  0.05    0.25
Q14   1   0.3239  0.2454  1.0609  11.00000  0.05    0.24
Q15   1   0.4028  0.8557  0.6396  11.00000  0.05    0.24
Q16   1   0.3756  0.0514  1.0999  11.00000  0.05    0.23
Q17   1   0.4479  0.6925  0.6206  11.00000  0.05    0.22
Q18   1   0.3405  0.7442  0.4720  11.00000  0.05    0.22
Q19   1   0.3801  0.4358  0.9163  11.00000  0.05    0.22
Q20   1   0.3135  0.5703  0.5862  11.00000  0.05    0.22
;
_shelx_res_checksum                20493

#----------------------------------------------------------------------------#
#                       SHELX HKL FILE                                       #
#----------------------------------------------------------------------------#

_shelx_hkl_file
;
   0   0  -2  454.13   17.40
   0   0   2  479.35   17.44
   0   0   2  514.61   17.42
   0   0   3   -0.01    0.09
   0   0  -3    0.05    0.09
   0   0   3   -0.04    0.12
   0   0   3   -0.07    0.10
   0   0   4 7488.38  275.91
   0   0   4 7497.15  275.96
   0   0   4 7894.77  275.93
   0   0   5    0.10    0.15
   0   0   5    0.06    0.26
   0   0   5    0.05    0.18
   0   0   5    0.14    0.21
   0   0   6 1201.62   45.61
   0   0   6 1208.33   45.72
   0   0   6 1364.69   45.64
   0   0   6 1265.69   45.69
   0   0  -6 1231.88   45.77
   0   0   7    0.13    0.16
   0   0   7   -0.03    0.27
   0   0   7   -0.04    0.18
   0   0   7   -0.05    0.23
   0   0  -7   -0.14    0.28
   0   0   8   10.52    0.61
   0   0   8   10.82    0.65
   0   0   8   10.36    0.74
   0   0   8   10.16    0.70
   0   0  -8    9.41    0.78
   0   0   9   -0.10    0.22
   0   0   9    0.24    0.23
   0   0   9   -0.23    0.32
   0   0   9   -0.17    0.28
   0   0  -9   -0.19    0.41
   0   0  10    8.07    0.60
   0   0  10   11.09    0.82
   0   0  10   10.14    0.68
   0   0  10    8.91    0.71
   0   0 -10    7.65    0.84
   0   0  11    0.06    0.24
   0   0 -11   -0.33    0.52
   0   0  11   -0.10    0.34
   0   0  11    0.04    0.27
   0   0  11    0.48    0.34
   0   0  12    2.03    0.36
   0   0 -12    2.16    0.49
   0   0 -12    0.97    0.50
   0   0  12    2.04    0.49
   0   0  12    2.29    0.41
   0   0  12    1.38    0.45
   0   0 -13    0.06    0.36
   0   0  13   -0.07    0.23
   0   0  13   -0.18    0.41
   0   0 -13    0.09    0.51
   0   0 -14  219.69    8.38
   0   0  14  208.88    7.61
   0   0 -14  208.32    7.70
   0   0 -14  189.80    7.68
   0   0 -14  220.01    8.64
   0   0  14  205.99    8.23
   0   0 -15    0.42    0.68
   0   0 -15    0.16    0.48
   0   0  15   -0.01    0.21
   0   0 -15    0.13    0.24
   0   0 -15    0.14    0.31
   0   0  15    0.21    0.23
   0   0  15    0.25    0.19
   0   0  15    0.14    0.48
   0   0 -15    0.05    0.23
   0   0 -16    1.66    0.31
   0   0 -16    1.60    0.39
   0   0 -16    1.84    0.82
   0   0  16    1.59    0.26
   0   0  16    1.56    0.28
   0   0 -16    1.49    0.28
   0   0 -17    0.13    0.23
   0   0 -17    0.32    0.36
   0   0 -17    0.85    0.74
   0   0 -17    0.28    0.25
   0   0  17    0.07    0.23
   0   0  17   -0.05    0.22
   0   0  18    4.24    0.39
   0   0 -18    3.62    0.96
   0   0 -18    3.90    0.72
   0   0 -18    3.28    0.48
   0   0 -18    3.69    0.36
   0   0 -18    3.86    0.37
   0   0  18    4.16    0.37
   0   0  19    0.02    0.20
   0   0 -19    0.15    0.23
   0   0 -19    0.14    0.22
   0   0 -19   -0.24    0.46
   0   0 -19   -0.12    0.62
   0   0 -19    0.27    0.33
   0   0  19    0.17    0.24
   0   0 -20   25.49    1.26
   0   0 -20   29.85    1.35
   0   0  20   26.91    1.20
   0   0  20   30.01    1.25
   0   0  21    0.19    0.23
   0   0 -21    0.05    0.30
   0   0 -21    0.19    0.16
   0   0 -22    3.16    0.38
   0   0  22    3.43    0.32
   0   0 -23   -0.02    0.25
   0   0  23    0.12    0.18
   0   0 -24   20.37    0.90
   0   0 -25   -0.11    0.15
   0   1   0    1.64    0.20
   0  -1   0    2.21    0.18
   0   1   0    2.13    0.15
   0   1   0    2.12    0.18
   0  -1   1   18.23    0.70
   0   1   1   19.85    0.68
   0   1  -1   19.32    0.68
   0  -1  -1   18.46    0.68
   0   1   1   19.56    0.70
   0  -1   1   18.49    0.68
   0   1  -1   16.43    0.74
   0   1   1   16.27    0.74
   0   1   1   19.12    0.73
   0   1   1   15.94    0.75
   0   1   1   15.62    0.67
   0   1  -1   16.20    0.70
   0  -1  -1   16.37    0.69
   0  -1   1   17.02    0.69
   0   1  -1   17.54    0.72
   0  -1   1   17.95    0.72
   0  -1  -2   15.16    0.68
   0   1  -2   14.79    0.68
   0   1   2   16.27    0.62
   0   1   2   13.56    0.68
   0  -1   2   15.96    0.60
   0   1  -2   14.18    0.65
   0   1   2   16.29    0.70
   0  -1   2   16.21    0.64
   0   1  -2   16.20    0.64
   0  -1  -2   16.04    0.64
   0   1   2   15.49    0.63
   0  -1  -3  690.03   26.22
   0   1   3  703.94   26.22
   0   1   3  759.51   26.16
   0  -1  -3  792.18   26.17
   0   1   3  669.63   26.19
   0   1  -3  782.48   26.17
   0  -1   3  783.15   26.16
   0   1   3  668.72   26.19
   0   1   3  706.70   26.24
   0   1  -3  711.15   26.16
   0  -1  -3  684.18   26.22
   0   1  -3  683.69   26.22
   0  -1   3  689.04   26.21
   0  -1  -3  674.39   26.21
   0  -1  -4   50.38    1.95
   0  -1   4   49.32    1.93
   0  -1   4   41.07    1.93
   0   1  -4   50.14    1.88
   0  -1  -4   51.25    1.89
   0   1   4   42.65    1.92
   0  -1   4   50.87    1.88
   0   1   4   52.06    1.88
   0   1  -4   42.60    1.96
   0  -1  -4   44.96    1.97
   0   1   4   44.53    1.96
   0   1   4   48.50    1.90
   0  -1  -4   49.88    1.96
   0  -1  -5  372.83   12.96
   0   1  -5  371.35   12.96
   0  -1   5  379.38   12.96
   0   1   5  335.86   13.01
   0   1   5  355.14   12.95
   0  -1   5  344.97   13.03
   0  -1   5  358.30   12.98
   0  -1  -5  338.98   13.00
   0   1  -5  330.73   13.05
   0  -1  -5  328.53   13.05
   0  -1  -5  348.00   13.03
   0   1   5  348.41   13.03
   0  -1   6    3.10    0.38
   0   1   6    3.29    0.38
   0  -1   6    3.33    0.31
   0   1   6    3.75    0.30
   0  -1   6    3.16    0.32
   0  -1  -6    3.17    0.35
   0   1  -6    2.37    0.41
   0  -1  -6    3.31    0.43
   0  -1  -6    3.69    0.38
   0   1   6    3.88    0.39
   0   1   7   29.08    1.22
   0   1   7   28.59    1.33
   0  -1   7   25.44    1.30
   0  -1   7   26.34    1.21
   0  -1   7   25.47    1.21
   0  -1  -7   24.80    1.34
   0   1  -7   23.22    1.33
   0  -1  -7   29.10    1.33
   0   1   7   29.61    1.34
   0   1   8   13.74    0.75
   0  -1   8   11.32    0.71
   0  -1   8   11.55    0.82
   0   1   8   12.73    0.84
   0  -1   8   12.58    0.74
   0   1   8   14.37    0.73
   0  -1  -8   14.30    0.94
   0   1  -8   12.25    0.91
   0  -1  -8   11.98    0.83
   0   1   8   15.16    0.86
   0  -1   9  553.73   19.07
   0   1   9  496.35   19.16
   0   1   9  510.81   19.04
   0  -1   9  503.69   19.19
   0   1   9  510.88   19.00
   0  -1   9  529.21   19.06
   0   1  -9  507.64   19.31
   0  -1  -9  494.17   19.30
   0  -1  -9  525.41   19.20
   0   1   9  527.22   19.18
   0  -1  10  254.03    9.53
   0   1  10  255.08    9.53
   0  -1  10  244.20    9.67
   0   1  10  238.24    9.65
   0   1  10  252.20    9.46
   0  -1  10  256.88    9.52
   0   1 -10  260.67    9.87
   0  -1 -10  270.76    9.73
   0   1  10  273.25    9.69
   0  -1  11  109.84    4.61
   0  -1  11  109.53    4.45
   0   1  11  114.17    4.45
   0   1  11  117.47    4.63
   0  -1  11  110.38    4.42
   0   1  11  110.30    4.38
   0   1 -11  108.87    4.78
   0  -1 -11  108.01    4.78
   0  -1 -11  108.44    4.64
   0   1  11  111.81    4.59
   0   1  12    2.29    0.47
   0  -1  12    1.09    0.43
   0   1  12    1.72    0.32
   0  -1  12    2.33    0.39
   0  -1 -12    1.21    0.60
   0   1 -12    1.51    0.61
   0  -1 -12    1.06    0.44
   0   1  12    1.38    0.43
   0  -1  13   56.71    2.76
   0   1  13   60.40    2.75
   0  -1 -13   56.07    2.97
   0   1 -13   55.08    2.94
   0   1  13   54.38    2.43
   0  -1  13   53.51    2.47
   0   1  13   56.81    2.72
   0  -1 -13   60.29    2.82
   0   1  14    8.58    0.86
   0  -1 -14    7.72    0.56
   0  -1 -14    7.48    1.01
   0   1 -14    8.63    1.07
   0  -1  14    7.52    0.64
   0  -1  14    7.86    0.48
   0   1  14    8.46    0.48
   0  -1  14    6.09    0.81
   0   1  14    6.53    0.78
   0   1 -14    7.46    0.55
   0  -1 -14    7.10    0.55
   0  -1 -14    7.48    0.87
   0   1  15  145.32    5.39
   0  -1  15  143.20    5.40
   0   1  15  145.83    5.42
   0  -1  15  142.46    5.41
   0  -1 -15  152.67    6.50
   0   1 -15  160.05    6.56
   0  -1 -15  154.75    5.54
   0   1  15  145.49    5.36
   0  -1 -15  138.08    5.43
   0  -1 -15  138.03    5.50
   0   1 -15  134.37    5.49
   0   1  15  151.26    6.08
   0  -1 -15  144.53    5.45
   0  -1 -16    2.02    0.40
   0   1  16    2.17    0.29
   0  -1  16    2.19    0.30
   0  -1 -16    1.90    0.33
   0   1  16    1.73    0.28
   0  -1  16    1.93    0.29
   0   1  16    1.97    0.25
   0  -1 -16    2.23    0.31
   0  -1 -16    2.72    0.42
   0   1 -16    2.22    0.41
   0   1 -16    3.19    0.87
   0  -1 -16    2.04    0.80
   0  -1 -17   43.29    1.74
   0  -1  17   37.60    1.59
   0   1  17   37.47    1.59
   0  -1 -17   37.42    1.61
   0   1 -17   35.88    1.68
   0  -1 -17   33.74    1.66
   0  -1 -17   37.77    1.60
   0   1  17   37.56    1.56
   0  -1  17   37.16    1.57
   0   1 -17   40.84    2.62
   0  -1 -17   37.07    2.51
   0   1  17   35.87    1.52
   0  -1 -18    0.02    0.26
   0   1 -18    0.46    0.36
   0  -1 -18   -0.03    0.34
   0  -1 -18    0.22    0.26
   0  -1  18    0.63    0.25
   0   1  18    0.07    0.20
   0  -1 -18   -0.49    0.67
   0   1 -18   -0.31    0.52
   0  -1 -18    0.31    0.53
   0   1 -18   -0.49    0.71
   0   1  18   -0.09    0.23
   0  -1  18    0.27    0.24
   0  -1  19    4.27    0.38
   0   1 -19    4.66    0.51
   0  -1 -19    3.62    0.45
   0  -1  19    4.46    0.40
   0   1  19    4.31    0.38
   0   1  19    3.49    0.34
   0  -1 -19    3.43    0.38
   0  -1 -19    3.97    0.40
   0  -1  20    0.60    0.24
   0   1  20    0.70    0.25
   0   1 -20   -0.07    0.32
   0  -1 -20    0.53    0.25
   0   1  20    0.50    0.21
   0  -1 -20    0.91    0.25
   0   1 -20    0.55    0.34
   0  -1 -20    0.51    0.33
   0   1  21    1.81    0.27
   0  -1  21    2.09    0.29
   0   1 -21    1.50    0.34
   0  -1 -21    2.19    0.28
   0   1  21    1.90    0.24
   0  -1 -21    1.25    0.34
   0   1 -21    1.42    0.35
   0  -1 -21    2.37    0.29
   0   1 -22    1.01    0.28
   0  -1 -22    1.22    0.30
   0   1 -22    0.81    0.27
   0  -1 -22    0.91    0.21
   0   1  22    0.81    0.22
   0  -1  22    1.02    0.23
   0  -1 -22    0.67    0.20
   0   1  23   10.46    0.51
   0  -1 -23   10.26    0.56
   0   1 -23   10.27    0.57
   0   1  24   -0.08    0.15
   0   1 -24   -0.11    0.19
   0  -1 -24    0.12    0.18
   0   1 -25    2.18    0.19
   0  -1 -25    2.38    0.18
   0   2   0 6991.99  250.97
   0   2   0 6932.49  250.85
   0   2   0 6809.67  250.92
   0  -2   0 7315.89  250.92
   0  -2   0 6704.80  250.88
   0   2   1  452.69   16.67
   0   2   1  451.42   16.84
   0  -2  -1  464.22   16.80
   0  -2   1  461.18   16.74
   0   2  -1  467.41   16.81
   0   2  -1  460.13   16.74
   0   2   1  456.46   16.81
   0   2   1  471.87   16.74
   0  -2   1  450.90   16.77
   0   2   2  108.26    4.25
   0  -2   2  110.70    4.12
   0   2  -2  106.65    4.22
   0   2   2  106.79    4.22
   0   2   2  105.17    4.06
   0  -2  -2  118.40    4.07
   0   2   2  118.53    4.09
   0  -2   2  113.05    4.10
   0   2  -2  115.78    4.07
   0  -2   2  111.78    4.17
   0   2  -2  113.97    4.16
   0   2  -2  100.70    4.11
   0  -2  -2  103.23    4.11
   0   2   3    2.33    0.31
   0  -2   3    2.59    0.17
   0   2   3    2.33    0.30
   0  -2   3    2.45    0.18
   0   2  -3    2.23    0.18
   0  -2  -3    2.30    0.19
   0   2   3    2.27    0.22
   0   2   3    2.17    0.18
   0  -2   3    2.10    0.22
   0  -2  -3    2.07    0.24
   0   2  -3    2.00    0.24
   0   2   3    2.41    0.15
   0   2  -3    2.04    0.22
   0  -2   3    2.14    0.24
   0  -2  -4  334.35   12.59
   0  -2   4  333.79   12.59
   0  -2   4  314.55   12.35
   0  -2  -4  329.05   12.53
   0   2  -4  309.83   12.52
   0   2  -4  356.99   12.47
   0   2   4  362.92   12.64
   0   2   4  360.28   12.57
   0  -2  -4  365.86   12.45
   0   2   4  358.00   12.44
   0  -2   4  348.08   12.51
   0   2  -4  363.47   12.45
   0  -2   4  344.10   12.44
   0   2   4  353.36   12.49
   0  -2   5  500.56   17.18
   0  -2  -5  490.57   17.20
   0  -2  -5  447.82   17.15
   0   2  -5  435.86   17.14
   0   2  -5  446.24   17.02
   0   2   5  464.94   17.21
   0   2   5  473.23   17.13
   0  -2   5  441.91   17.10
   0  -2  -5  491.41   17.04
   0  -2   5  471.48   17.03
   0   2   5  442.39   17.08
   0   2   5  472.90   17.02
   0   2  -5  481.25   17.04
   0  -2  -6  380.92   15.01
   0  -2   6  402.42   14.99
   0  -2  -6  391.74   15.02
   0   2  -6  369.63   15.00
   0   2  -6  407.85   14.86
   0   2   6  416.32   15.06
   0   2   6  416.45   14.95
   0  -2   6  422.55   14.98
   0   2   6  408.89   14.86
   0   2   6  406.90   14.94
   0  -2   6  419.74   14.88
   0  -2   7   90.64    3.51
   0  -2  -7   93.71    3.57
   0  -2   7   87.94    3.39
   0   2   7   80.75    3.45
   0  -2   7   77.98    3.46
   0   2   7   87.25    3.38
   0   2  -7   86.66    3.36
   0  -2  -7   86.18    3.58
   0   2  -7   81.71    3.56
   0   2   7   94.87    3.59
   0  -2   8  157.94    5.82
   0  -2   8  153.78    5.73
   0  -2   8  150.42    5.84
   0   2   8  145.02    5.81
   0   2   8  148.54    5.70
   0   2  -8  146.90    5.68
   0  -2  -8  147.84    5.94
   0   2  -8  144.56    5.92
   0   2   8  153.66    5.91
   0  -2   9    0.14    0.22
   0   2   9    0.14    0.23
   0   2   9    0.11    0.30
   0  -2   9   -0.12    0.29
   0  -2  -9    0.15    0.40
   0   2  -9   -0.35    0.42
   0   2   9    0.09    0.31
   0  -2   9    0.14    0.29
   0  -2  10  513.75   18.62
   0   2  10  514.05   18.59
   0  -2  10  491.76   18.46
   0   2  10  485.40   18.43
   0   2 -10  486.38   18.75
   0  -2 -10  481.13   18.75
   0   2  10  510.15   18.67
   0  -2  10  517.48   18.54
   0   2  10  495.80   18.43
   0   2  11   10.35    0.86
   0  -2  11   10.74    0.87
   0  -2 -11   12.87    1.10
   0   2 -11   12.75    1.08
   0   2  11   11.96    0.94
   0  -2  11   11.67    0.84
   0   2  11   11.12    0.75
   0   2  12  108.00    4.53
   0  -2  12  106.06    4.55
   0  -2 -12  107.82    4.79
   0   2 -12  105.36    4.78
   0   2  12  113.12    4.63
   0   2  12  111.24    4.34
   0  -2  12  102.87    4.40
   0  -2  13   34.35    1.93
   0   2  13   34.84    1.90
   0  -2  13   37.21    1.81
   0   2  13   34.10    1.68
   0   2  13   33.68    1.95
   0  -2 -13   38.32    2.22
   0   2 -13   34.75    2.16
   0  -2  14   10.23    0.99
   0   2  14   11.04    0.99
   0   2 -14    9.77    0.65
   0  -2 -14    9.80    0.65
   0   2  14   11.38    0.57
   0   2  14   11.55    1.06
   0  -2 -14   10.17    0.63
   0   2  14   10.95    0.59
   0  -2 -14   10.04    0.56
   0   2 -14    8.50    1.10
   0  -2 -14    9.16    1.12
   0  -2 -14   10.04    0.66
   0  -2  14   10.74    0.58
   0  -2 -14   10.03    0.61
   0  -2  14   11.33    0.85
   0   2 -15   38.37    1.73
   0  -2 -15   37.77    1.73
   0  -2 -15   40.11    1.71
   0   2 -15   37.51    2.47
   0  -2 -15   36.96    2.46
   0  -2 -15   38.98    1.65
   0   2  15   45.10    2.33
   0  -2  15   40.31    1.67
   0   2  15   41.26    1.65
   0  -2 -15   40.45    1.71
   0   2  15   40.96    1.67
   0  -2 -15   39.01    1.77
   0   2  16  181.18    6.65
   0  -2 -16  182.07    7.75
   0   2 -16  177.00    7.73
   0  -2 -16  208.15    7.40
   0   2  16  195.79    7.45
   0  -2  16  164.47    6.62
   0  -2 -16  185.89    6.71
   0   2 -16  159.18    6.70
   0  -2 -16  165.91    6.71
   0  -2 -16  186.31    6.78
   0   2  16  182.19    6.62
   0  -2 -16  182.97    6.69
   0  -2 -17    5.38    0.47
   0   2  17    4.96    0.43
   0  -2 -17    5.06    0.51
   0   2 -17    4.99    0.50
   0   2  17    5.28    0.40
   0   2  17    6.10    0.87
   0  -2 -17    5.47    0.81
   0   2 -17    6.22    0.82
   0   2 -17    5.34    1.04
   0  -2 -17    5.17    1.01
   0  -2 -17    5.70    0.48
   0  -2 -17    5.65    0.55
   0  -2 -18   53.73    2.27
   0  -2 -18   61.30    2.39
   0  -2 -18   58.37    2.87
   0  -2 -18   57.29    3.24
   0   2 -18   62.82    2.92
   0   2 -18   57.70    3.27
   0  -2 -18   51.14    2.30
   0   2 -18   54.18    2.32
   0  -2 -18   54.84    2.28
   0   2  18   55.36    2.23
   0   2  18   54.28    2.20
   0   2  19    6.00    0.41
   0  -2 -19    5.94    0.49
   0  -2 -19    5.71    0.50
   0   2 -19    5.45    0.52
   0   2  19    5.62    0.43
   0  -2 -19    5.61    0.46
   0   2  20    7.26    0.45
   0  -2 -20    7.19    0.50
   0  -2 -20    7.64    0.52
   0  -2 -20    8.10    0.56
   0   2 -20    8.45    0.58
   0   2  20    7.58    0.49
   0   2 -20    8.16    0.62
   0   2 -21   -0.24    0.31
   0  -2 -21    0.09    0.23
   0  -2 -21    0.02    0.22
   0   2 -21   -0.04    0.27
   0  -2 -21   -0.04    0.26
   0   2  21    0.26    0.22
   0   2  21    0.13    0.18
   0   2  22    2.90    0.23
   0   2 -22    2.43    0.34
   0   2 -22    2.52    0.35
   0   2  22    3.42    0.29
   0  -2 -22    3.11    0.30
   0  -2 -22    2.69    0.30
   0   2 -22    2.48    0.33
   0  -2 -22    2.58    0.32
   0  -2 -23    0.25    0.17
   0  -2 -23    0.38    0.16
   0   2  23    0.55    0.17
   0   2 -23    0.14    0.24
   0  -2 -23    0.15    0.21
   0   2 -23    0.64    0.23
   0   2 -23    0.36    0.22
   0   2  24   28.59    1.07
   0  -2 -24   25.11    1.07
   0   2 -24   30.20    1.10
   0   2 -24   24.04    1.08
   0  -3   0  262.99    9.86
   0  -3   0  273.21    9.92
   0  -3   0  266.24    9.89
   0   3   0  265.23    9.81
   0   3   0  270.17    9.99
   0  -3   0  257.01    9.90
   0  -3  -1  136.96    5.41
   0  -3   1  139.17    5.36
   0  -3   1  150.61    5.42
   0  -3  -1  153.71    5.48
   0  -3  -1  144.39    5.46
   0  -3  -1  142.50    5.42
   0   3  -1  145.27    5.35
   0   3   1  140.42    5.33
   0   3  -1  149.22    5.55
   0   3   1  144.48    5.51
   0   3   1  134.03    5.24
   0  -3  -2   12.53    0.77
   0  -3   2   12.12    0.65
   0   3   2   12.91    0.56
   0  -3  -2   12.98    0.80
   0  -3   2   14.73    0.75
   0   3   2   13.19    0.81
   0   3  -2   13.31    0.86
   0   3  -2   12.82    0.70
   0  -3  -2   14.31    0.80
   0  -3  -2   14.98    0.77
   0   3   3   22.95    1.16
   0   3  -3   22.04    1.19
   0   3  -3   19.42    0.93
   0   3  -3   21.45    0.89
   0  -3  -3   22.92    0.94
   0  -3  -3   23.08    0.90
   0  -3  -3   23.75    1.12
   0  -3  -3   21.49    1.13
   0  -3   3   20.71    0.95
   0   3   3   23.41    0.87
   0   3   3   21.67    1.17
   0  -3   3   22.02    1.05
   0  -3  -3   25.03    0.90
   0   3  -3   20.27    0.88
   0   3   3   23.62    0.90
   0  -3   3   21.10    0.90
   0   3  -4   97.87    4.16
   0  -3  -4  106.70    4.17
   0   3   4  112.84    4.34
   0  -3   4  103.87    4.07
   0  -3   4  119.29    4.38
   0  -3  -4  117.28    4.37
   0   3   4  109.41    4.39
   0  -3  -4  115.20    4.09
   0   3   4  112.10    4.11
   0  -3   4  110.20    4.12
   0   3  -4  108.30    4.08
   0   3  -5  683.07   24.78
   0  -3  -5  645.21   24.84
   0   3  -5  610.83   24.83
   0   3   5  671.85   24.94
   0  -3   5  665.86   24.98
   0  -3  -5  659.18   25.00
   0  -3  -5  700.71   25.01
   0   3   5  717.07   25.06
   0  -3   5  691.88   24.79
   0   3  -5  674.65   24.73
   0  -3  -5  710.39   24.74
   0   3   5  707.69   24.77
   0   3  -6  103.94    4.12
   0   3  -6  105.32    4.27
   0  -3  -6  105.49    4.27
   0   3   6  108.51    4.29
   0  -3  -6  116.77    4.41
   0  -3   6  116.89    4.38
   0  -3  -6  109.01    4.38
   0   3   6  111.01    4.41
   0  -3   6  107.80    4.18
   0   3   6  104.02    4.15
   0   3  -7    0.77    0.35
   0  -3  -7    0.48    0.33
   0   3   7    0.52    0.29
   0  -3  -7    0.77    0.40
   0   3   7    0.92    0.39
   0  -3   7    1.12    0.35
   0  -3  -7    0.85    0.38
   0   3  -7    0.88    0.20
   0   3   7    1.14    0.28
   0  -3   7    0.97    0.29
   0   3   8    0.31    0.27
   0   3  -8    0.74    0.37
   0  -3  -8    0.75    0.38
   0  -3   8    1.03    0.38
   0  -3   8    0.74    0.27
   0   3   8    0.84    0.29
   0   3   8    0.76    0.38
   0  -3  -9  150.91    6.12
   0   3  -9  154.05    6.13
   0  -3   9  158.23    6.06
   0   3   9  149.64    5.92
   0  -3   9  151.88    5.96
   0   3   9  148.76    6.12
   0   3 -10   19.84    1.34
   0  -3 -10   20.33    1.35
   0  -3  10   22.60    1.27
   0   3  10   19.75    1.31
   0   3  10   18.24    1.14
   0  -3  10   20.98    1.21
   0   3  11  163.68    6.48
   0  -3  11  160.82    6.51
   0   3  11  171.54    6.72
   0  -3  11  169.04    6.55
   0  -3 -11  159.14    6.70
   0  -3 -11  161.87    6.73
   0   3 -11  160.11    6.71
   0   3 -12    4.33    0.76
   0  -3 -12    4.79    0.74
   0   3  12    4.29    0.57
   0  -3  12    5.23    0.63
   0   3  12    6.11    0.57
   0  -3  12    5.06    0.61
   0  -3 -12    5.70    0.80
   0   3  12    5.04    0.71
   0  -3  13   60.69    2.84
   0   3  13   61.20    2.81
   0  -3 -13   56.75    2.39
   0   3 -13   57.21    2.39
   0  -3 -13   60.49    2.41
   0  -3 -13   59.95    2.42
   0  -3 -13   63.23    3.07
   0  -3  13   68.03    2.85
   0  -3 -13   57.46    2.45
   0   3  13   63.26    3.01
   0   3 -13   60.27    3.11
   0  -3 -13   60.93    3.09
   0   3  13   59.63    2.37
   0  -3  13   61.02    2.37
   0  -3 -13   56.98    2.36
   0   3  13   61.41    2.36
   0  -3 -14    1.98    0.33
   0   3  14    1.80    0.25
   0  -3 -14    1.95    0.38
   0  -3 -14    2.08    0.33
   0   3  14    2.46    0.61
   0  -3  14    1.52    0.28
   0   3  14    2.06    0.29
   0  -3 -14    2.36    0.30
   0   3 -14    1.40    0.33
   0  -3 -14    2.10    0.34
   0  -3  14    1.91    0.46
   0  -3 -14    2.75    0.71
   0   3 -14    2.22    0.70
   0  -3 -14    2.29    0.53
   0  -3 -15    5.76    0.49
   0  -3 -15    5.33    0.48
   0   3 -15    5.82    0.50
   0  -3 -15    5.60    0.72
   0   3 -15    6.05    1.02
   0  -3 -15    4.71    0.89
   0   3 -15    5.74    0.75
   0  -3  15    6.13    0.45
   0   3  15    6.58    0.46
   0  -3 -15    5.66    0.49
   0   3  15    5.86    0.42
   0   3  15    5.82    0.85
   0  -3 -15    6.48    0.46
   0  -3 -16   66.68    2.65
   0   3 -16   59.76    2.61
   0  -3 -16   61.27    2.62
   0   3  16   63.64    2.55
   0  -3 -16   66.97    2.58
   0   3  16   65.33    3.30
   0   3  16   65.65    2.58
   0  -3  16   61.96    2.57
   0  -3 -16   67.56    2.64
   0  -3 -16   69.01    3.53
   0   3 -16   63.56    3.48
   0  -3 -16   69.47    3.14
   0   3 -16   67.99    3.14
   0   3  17    0.76    0.23
   0  -3 -17    0.64    0.31
   0   3  17    0.82    0.60
   0   3 -17    0.70    0.58
   0  -3 -17    0.93    0.65
   0   3 -17    0.85    0.68
   0  -3 -17    0.47    0.49
   0   3 -17    0.61    0.46
   0  -3 -17    0.62    0.25
   0   3 -17    0.25    0.30
   0  -3 -17    1.04    0.32
   0   3  17    0.93    0.25
   0  -3 -17    0.49    0.31
   0   3  18   12.89    0.68
   0  -3 -18   13.65    0.77
   0  -3 -18   14.81    0.80
   0   3 -18   13.04    0.77
   0  -3 -18   12.49    0.75
   0  -3 -18   12.24    0.70
   0   3  18   15.46    0.73
   0  -3 -19    7.40    0.52
   0  -3 -19    6.25    0.50
   0   3 -19    6.90    0.51
   0  -3 -19    6.04    0.48
   0   3  19    6.41    0.41
   0   3  19    5.77    0.43
   0   3 -19    6.43    0.58
   0  -3 -20   18.37    0.91
   0  -3 -20   18.38    0.90
   0   3 -20   20.09    0.93
   0   3  20   17.85    0.87
   0   3 -20   18.25    0.99
   0  -3 -20   20.41    0.94
   0   3  20   17.61    0.82
   0  -3 -21    2.59    0.31
   0  -3 -21    2.77    0.32
   0   3 -21    2.34    0.30
   0  -3 -21    2.36    0.29
   0   3  21    2.31    0.27
   0   3  21    2.16    0.22
   0   3 -21    2.46    0.38
   0   3 -22    4.61    0.41
   0   3  22    4.83    0.32
   0  -3 -22    4.76    0.35
   0  -3 -22    4.25    0.32
   0   3 -22    4.76    0.34
   0  -3 -22    4.91    0.36
   0   3 -22    4.11    0.41
   0   3 -23    0.13    0.21
   0   3  23    0.38    0.14
   0  -3 -23    0.22    0.16
   0   3 -23    0.30    0.16
   0   3 -23    0.52    0.22
   0  -3 -23    0.44    0.16
   0   3 -24    0.30    0.15
   0   3 -24    0.01    0.15
   0   3  24    0.18    0.09
   0   3 -24    0.12    0.13
   0  -4   0    1.47    0.34
   0  -4   0    1.62    0.37
   0  -4   0    1.66    0.34
   0   4   0    0.96    0.22
   0  -4   1   51.93    2.25
   0  -4  -1   51.48    2.32
   0  -4  -1   56.90    2.36
   0   4  -1   54.70    2.23
   0  -4   1   52.62    2.31
   0   4   1   58.16    2.23
   0  -4  -1   54.15    2.39
   0  -4  -1   54.17    2.39
   0  -4   1   53.10    2.33
   0   4   1   50.40    2.40
   0   4   1   53.98    2.47
   0   4  -1   53.27    2.46
   0   4   1   50.91    2.06
   0  -4  -2  177.61    7.19
   0  -4  -2  186.12    7.14
   0   4  -2  183.34    7.03
   0  -4   2  205.06    7.15
   0  -4  -2  200.75    7.26
   0   4  -2  191.81    7.32
   0   4   2  185.72    7.25
   0  -4  -2  173.35    7.14
   0  -4   2  179.51    7.02
   0  -4  -3  128.37    4.80
   0   4  -3  124.55    4.69
   0  -4  -3  123.50    4.86
   0  -4  -3  120.08    4.88
   0  -4   3  116.84    4.70
   0   4   3  114.79    4.84
   0   4  -3  125.48    4.99
   0  -4  -3  118.43    4.82
   0  -4   3  114.81    4.60
   0  -4   4    7.52    0.66
   0  -4  -4    5.93    0.60
   0  -4   4    4.61    0.25
   0   4  -4    7.59    0.55
   0  -4  -4    6.29    0.62
   0  -4  -4    7.10    0.62
   0  -4  -4    6.43    0.67
   0   4  -4    5.72    0.69
   0   4   4    7.10    0.61
   0  -4   5   70.43    2.98
   0  -4  -5   64.29    2.51
   0  -4  -5   70.63    2.96
   0  -4  -5   69.42    2.90
   0   4   5   63.86    2.95
   0  -4  -5   70.39    3.02
   0  -4   5   62.77    2.52
   0   4   5   69.55    2.90
   0   4   6    0.37    0.40
   0  -4  -6    1.73    0.40
   0  -4  -6    0.84    0.37
   0  -4  -6    0.77    0.48
   0  -4   6    0.77    0.38
   0   4   6    1.37    0.22
   0  -4   6    0.87    0.19
   0  -4  -6    1.09    0.24
   0  -4  -6    1.06    0.18
   0   4   6    0.92    0.35
   0  -4  -7    0.55    0.38
   0   4   7    0.39    0.42
   0  -4  -7    0.43    0.41
   0  -4   7    0.69    0.19
   0   4   7    0.47    0.32
   0  -4  -7    0.35    0.22
   0  -4  -7    0.68    0.19
   0  -4   7    0.71    0.38
   0   4   8   33.56    1.84
   0  -4  -8   34.59    1.82
   0   4   8   30.93    1.65
   0   4  -8   34.47    1.92
   0  -4   8   32.63    1.51
   0  -4   8   30.12    1.72
   0   4  -8   33.63    1.49
   0   4  -8   31.58    1.62
   0  -4  -8   31.60    1.60
   0  -4  -8   33.14    1.48
   0   4   9    4.68    0.68
   0   4   9    4.85    0.55
   0  -4   9    4.53    0.46
   0   4  -9    4.46    0.45
   0   4  -9    3.73    0.53
   0  -4  -9    4.58    0.56
   0  -4  -9    4.14    0.43
   0  -4  -9    5.66    0.68
   0  -4   9    4.18    0.62
   0  -4 -10    5.79    0.76
   0  -4  10    6.44    0.58
   0  -4  10    5.90    0.68
   0   4 -10    5.48    0.66
   0   4 -10    6.17    0.56
   0  -4 -10    6.02    0.54
   0  -4 -10    4.18    0.60
   0   4  10    4.39    0.67
   0  -4  11    4.80    0.55
   0  -4 -11    4.86    0.39
   0  -4 -11    5.29    0.46
   0  -4 -11    4.93    0.43
   0   4  11    5.06    0.39
   0  -4  11    5.59    0.71
   0   4 -11    5.53    0.56
   0  -4 -11    5.78    0.56
   0  -4 -11    5.81    0.71
   0   4 -11    6.28    0.74
   0   4  11    5.72    0.39
   0   4  11    5.06    0.74
   0  -4 -11    4.85    0.41
   0  -4 -11    5.32    0.85
   0  -4 -11    6.97    0.85
   0   4 -12   33.33    2.02
   0  -4 -12   28.24    1.31
   0  -4 -12   29.51    1.33
   0   4  12   34.71    1.95
   0   4  12   28.48    1.26
   0  -4 -12   32.97    1.62
   0  -4 -12   30.59    1.81
   0   4 -12   29.37    1.82
   0  -4 -12   30.46    1.30
   0  -4 -12   27.91    1.36
   0  -4 -12   30.35    1.30
   0   4  12   28.17    1.27
   0  -4  12   29.46    1.73
   0  -4 -13    1.16    0.31
   0   4  13    1.15    0.24
   0   4  13    1.61    0.58
   0  -4 -13    1.14    0.34
   0  -4 -13    0.49    0.37
   0  -4 -13    0.75    0.52
   0  -4 -13    1.56    0.29
   0   4  13    1.12    0.25
   0  -4  13    1.07    0.47
   0   4 -13    1.28    0.65
   0  -4 -13    1.45    0.28
   0   4 -14  122.35    5.17
   0   4  14  107.19    4.94
   0   4  14  110.27    4.18
   0  -4  14  107.45    4.70
   0  -4 -14  107.45    4.20
   0  -4 -14  110.41    4.21
   0   4  14  107.04    4.19
   0  -4 -14  116.70    4.63
   0  -4 -14  114.94    4.95
   0  -4 -14  107.68    4.30
   0  -4 -15   24.22    1.24
   0   4  15   24.68    1.12
   0   4  15   23.73    1.73
   0  -4 -15   23.01    1.12
   0   4  15   25.34    1.11
   0   4 -15   22.31    1.78
   0  -4 -15   26.27    1.15
   0  -4 -16    0.72    0.26
   0   4  16    0.59    0.23
   0  -4 -16    0.33    0.26
   0  -4 -16    0.11    0.31
   0   4  16    0.17    0.53
   0   4 -16    0.95    0.68
   0   4  16    0.69    0.24
   0  -4 -16    0.02    0.30
   0  -4 -16    0.47    0.34
   0  -4 -17    0.47    0.26
   0   4  17    0.95    0.21
   0  -4 -17    0.98    0.33
   0  -4 -17    0.52    0.23
   0   4 -17    1.06    0.28
   0  -4 -17    0.88    0.34
   0  -4 -17    0.93    0.33
   0   4  17    0.59    0.24
   0  -4 -18   28.64    1.28
   0   4 -18   25.76    1.29
   0  -4 -18   26.08    1.21
   0  -4 -18   25.38    1.21
   0  -4 -18   23.00    1.12
   0   4 -18   25.17    1.15
   0   4  18   25.95    1.12
   0  -4 -18   28.21    1.16
   0  -4 -18   26.27    1.16
   0   4  18   26.45    1.15
   0  -4 -19   54.85    2.12
   0   4 -19   48.43    1.97
   0   4  19   49.13    1.98
   0  -4 -19   51.59    2.04
   0   4  19   46.74    1.93
   0   4 -19   50.49    2.11
   0  -4 -19   52.51    2.05
   0   4 -19   43.81    2.07
   0   4 -20    3.38    0.30
   0   4 -20    3.78    0.45
   0   4  20    3.07    0.25
   0  -4 -20    3.02    0.35
   0   4 -20    3.58    0.42
   0   4  20    3.11    0.30
   0  -4 -20    3.27    0.35
   0  -4 -21    4.73    0.38
   0   4 -21    4.34    0.41
   0   4  21    4.44    0.32
   0  -4 -21    5.15    0.37
   0  -4 -22    4.63    0.32
   0  -4 -22    4.61    0.31
   0   4  22    3.96    0.26
   0  -4 -23   10.63    0.45
   0  -4 -23   10.89    0.46
   0   4 -23   10.29    0.49
   0  -5   0   13.28    0.96
   0   5   0   14.17    1.07
   0   5   0   13.51    1.02
   0  -5   0   12.64    0.89
   0  -5   0   13.65    0.93
   0   5   0   12.58    0.78
   0   5   1    3.03    0.54
   0   5  -1    3.35    0.59
   0  -5  -1    2.37    0.45
   0   5  -1    2.06    0.50
   0   5   1    3.18    0.58
   0  -5   1    2.37    0.39
   0  -5  -1    2.58    0.46
   0   5  -1    3.14    0.38
   0  -5   1    2.46    0.44
   0  -5  -1    2.67    0.51
   0  -5   1    1.42    0.40
   0  -5  -2   17.38    1.20
   0  -5   2   20.27    1.14
   0   5   2   15.97    1.16
   0   5  -2   18.79    1.31
   0   5   2   15.58    1.19
   0  -5  -2   17.17    1.14
   0   5  -2   17.90    1.00
   0  -5  -2   18.09    1.12
   0  -5   2   18.41    1.13
   0  -5  -2   16.11    1.15
   0  -5  -3   10.23    0.90
   0  -5   3   10.93    0.80
   0  -5  -3    9.84    0.83
   0  -5   3   10.16    0.80
   0  -5  -3    8.54    0.76
   0   5  -3   10.94    0.77
   0  -5  -3    8.77    0.83
   0   5  -3   11.03    1.09
   0   5   3    8.27    0.82
   0  -5  -4   65.52    2.97
   0  -5  -4   59.05    2.85
   0   5  -4   65.88    3.06
   0   5   4   57.35    2.82
   0  -5  -4   60.42    2.89
   0  -5  -4   62.73    2.80
   0   5  -4   61.73    2.67
   0  -5  -5   23.46    1.45
   0   5   5   18.73    1.27
   0   5  -5   20.44    1.44
   0  -5  -5   21.42    1.28
   0  -5  -5   17.82    1.28
   0   5  -5   20.01    1.15
   0   5   6    6.82    0.70
   0  -5  -6    5.47    0.69
   0  -5  -6    5.13    0.75
   0  -5  -6    7.18    0.72
   0   5  -6    4.95    0.57
   0   5   6    6.87    0.80
   0   5   7    0.38    0.38
   0   5   7    0.28    0.46
   0  -5  -7    0.60    0.48
   0  -5  -7    0.40    0.44
   0   5  -7    0.91    0.37
   0   5   8    6.81    0.72
   0   5  -8    6.38    0.93
   0   5   8    6.17    0.81
   0  -5  -8    7.32    0.48
   0   5  -8    8.43    0.74
   0  -5  -8    6.76    0.92
   0  -5  -8    6.17    0.80
   0  -5  -9    2.32    0.32
   0   5   9    2.63    0.51
   0   5  -9    4.51    0.82
   0  -5  -9    2.66    0.31
   0  -5  -9    2.01    0.33
   0   5  -9    2.72    0.52
   0   5   9    3.26    0.67
   0  -5  -9    2.45    0.27
   0  -5  -9    2.24    0.35
   0  -5  -9    3.33    0.64
   0  -5  -9    3.10    0.67
   0  -5  -9    2.58    0.31
   0  -5 -10    0.12    0.25
   0   5 -10    0.37    0.58
   0   5  10    0.04    0.18
   0  -5 -10    0.12    0.19
   0   5  10   -0.01    0.16
   0  -5 -10    0.10    0.27
   0   5  10    0.32    0.52
   0  -5 -10    0.04    0.25
   0  -5 -10    0.32    0.24
   0   5  10    0.08    0.21
   0   5  10    0.02    0.20
   0  -5 -10    0.02    0.22
   0   5  11   53.95    2.14
   0  -5 -11   61.89    2.25
   0   5  11   52.81    2.18
   0   5 -11   50.41    2.96
   0   5  11   56.77    2.14
   0   5  11   56.45    2.91
   0  -5 -11   55.32    2.22
   0  -5 -11   52.27    2.16
   0  -5 -11   50.64    2.26
   0  -5 -11   55.00    2.22
   0   5  11   54.05    2.18
   0  -5 -11   52.03    2.22
   0   5 -12    3.33    0.81
   0   5  12    3.75    0.75
   0   5  12    3.39    0.33
   0  -5 -12    2.97    0.31
   0  -5 -12    2.31    0.34
   0  -5 -12    3.46    0.44
   0  -5 -12    2.81    0.35
   0  -5 -12    2.85    0.38
   0   5  12    2.21    0.29
   0  -5 -12    2.69    0.37
   0   5 -13    1.85    0.73
   0   5  13    3.50    0.73
   0   5  13    2.56    0.30
   0  -5 -13    2.45    0.35
   0  -5 -13    2.79    0.30
   0  -5 -13    2.09    0.40
   0  -5 -13    2.49    0.35
   0  -5 -13    2.27    0.37
   0   5  13    2.21    0.30
   0  -5 -13    2.50    0.37
   0   5 -14    2.17    0.80
   0   5  14    1.94    0.66
   0  -5 -14    3.04    0.42
   0  -5 -14    3.21    0.41
   0   5  14    3.50    0.34
   0  -5 -14    2.93    0.36
   0  -5 -14    3.09    0.37
   0  -5 -14    3.09    0.41
   0   5  14    2.73    0.32
   0  -5 -15    0.81    0.32
   0   5 -15    0.10    0.62
   0   5 -15    0.80    0.36
   0  -5 -15    0.72    0.32
   0   5  15    0.32    0.25
   0  -5 -15    0.38    0.33
   0  -5 -15    0.15    0.26
   0  -5 -15    0.60    0.30
   0   5  15    0.67    0.25
   0   5 -15    0.92    0.38
   0   5  15    1.12    0.56
   0   5  16   64.21    2.49
   0  -5 -16   63.82    2.61
   0  -5 -16   62.91    2.56
   0   5 -16   59.16    2.60
   0   5 -16   55.68    2.58
   0  -5 -16   66.10    2.53
   0   5  16   63.43    2.47
   0  -5 -16   64.50    2.55
   0  -5 -17    0.67    0.35
   0  -5 -17    1.10    0.30
   0   5  17    0.81    0.22
   0   5 -17    1.28    0.38
   0   5  17    0.62    0.22
   0   5 -17    1.04    0.39
   0  -5 -17    0.42    0.26
   0  -5 -18   18.48    0.83
   0   5  18   15.82    0.77
   0   5 -18   17.55    0.93
   0  -5 -18   18.21    0.92
   0   5  18   17.08    0.80
   0  -5 -18   17.99    0.84
   0   5 -18   16.74    0.91
   0   5  19    1.77    0.20
   0  -5 -19    1.99    0.24
   0   5 -19    2.74    0.37
   0   5 -19    2.29    0.37
   0  -5 -19    2.02    0.31
   0   5  19    1.38    0.22
   0   5  20   17.47    0.78
   0  -5 -20   17.54    0.84
   0  -5 -20   19.56    0.86
   0   5 -20   18.26    0.89
   0   5 -20   19.72    0.90
   0   5 -21    0.14    0.23
   0  -5 -21    0.06    0.18
   0  -5 -21    0.32    0.20
   0   5 -21    0.17    0.22
   0   5  21   -0.06    0.14
   0   5 -21    0.05    0.23
   0  -5 -22    0.08    0.15
   0   5 -22    0.17    0.17
   0  -5 -22    0.20    0.15
   0   5 -22    0.23    0.17
   0   5 -22    0.16    0.18
   0  -6   0  202.09    8.00
   0  -6   0  195.68    8.07
   0   6   0  208.53    8.28
   0   6   0  209.83    8.25
   0  -6   1   46.57    2.32
   0  -6  -1   53.47    2.39
   0   6  -1   44.94    2.53
   0   6   1   47.53    2.52
   0  -6  -1   44.18    2.38
   0   6  -1   48.10    2.51
   0   6   1   42.83    2.45
   0   6   2   11.61    1.07
   0   6  -2   15.24    1.20
   0  -6   2   15.72    1.06
   0  -6  -2   11.43    0.96
   0   6  -2   13.84    1.24
   0   6   2   11.89    1.07
   0  -6  -2   10.56    0.59
   0  -6  -2   12.66    1.06
   0  -6  -2    9.68    0.64
   0  -6  -3  134.61    5.41
   0   6   3  145.03    6.08
   0   6  -3  145.48    6.04
   0   6   3  149.65    6.04
   0   6  -3  153.90    6.23
   0  -6   3  153.40    5.88
   0  -6  -3  157.55    5.94
   0  -6  -3  151.54    6.09
   0  -6  -3  136.65    5.37
   0   6  -4  109.19    4.70
   0   6   4  111.07    4.52
   0  -6  -4   97.95    3.85
   0  -6  -4  100.62    3.83
   0  -6  -4  120.65    4.69
   0  -6   4  106.45    4.34
   0  -6  -4  111.64    4.54
   0  -6  -4  113.59    4.42
   0   6   4  114.36    4.63
   0  -6  -4   90.63    3.87
   0  -6   4   98.28    3.85
   0  -6  -4   95.93    3.91
   0  -6  -4  101.36    3.83
   0  -6  -4   98.83    3.85
   0   6   5    6.31    0.77
   0   6  -5    5.56    0.88
   0  -6  -5    5.23    0.39
   0  -6   5    4.32    0.39
   0  -6  -5    4.27    0.49
   0  -6  -5    5.72    0.76
   0  -6  -5    7.08    0.88
   0  -6  -5    6.09    0.74
   0  -6   5    5.06    0.66
   0  -6  -5    4.93    0.39
   0   6  -5    5.12    0.42
   0  -6  -5    6.10    0.46
   0  -6  -5    4.85    0.41
   0  -6  -5    4.34    0.40
   0  -6  -6  161.24    5.57
   0  -6  -6  146.15    5.69
   0   6  -6  130.76    5.50
   0   6  -6  162.47    6.51
   0  -6  -6  155.02    6.12
   0   6   6  153.44    6.13
   0  -6  -6  137.20    5.54
   0  -6  -6  152.01    6.26
   0  -6   6  151.69    6.02
   0  -6  -6  145.96    5.49
   0  -6  -6  146.07    5.52
   0  -6  -6  164.44    6.43
   0  -6  -6  148.75    5.53
   0  -6  -6  145.95    5.51
   0  -6   6  143.90    5.48
   0   6   7   17.89    0.89
   0  -6  -7   20.98    0.96
   0  -6  -7   19.44    0.93
   0  -6  -7   19.38    0.91
   0   6   7   21.39    1.37
   0  -6   7   19.46    1.34
   0  -6   7   19.25    0.90
   0  -6  -7   20.42    0.98
   0  -6  -7   17.49    0.95
   0  -6  -7   19.11    0.95
   0  -6  -7   19.80    1.12
   0  -6  -7   18.84    0.91
   0  -6  -8   32.11    1.69
   0   6   8   34.50    1.46
   0  -6  -8   36.20    1.49
   0   6   8   34.06    2.12
   0   6   8   35.90    1.97
   0  -6  -8   33.71    1.49
   0  -6  -8   35.04    1.54
   0  -6  -8   34.31    1.51
   0  -6  -8   35.89    1.48
   0  -6  -8   38.07    1.54
   0  -6  -8   34.46    1.56
   0  -6   8   35.74    1.48
   0   6  -9    0.15    0.28
   0  -6  -9    0.06    0.25
   0  -6  -9    0.29    0.27
   0   6   9    0.11    0.20
   0   6   9   -0.26    0.54
   0   6  -9    0.21    0.62
   0  -6  -9    0.17    0.23
   0  -6  -9    0.02    0.27
   0  -6  -9   -0.15    0.26
   0  -6  -9    0.02    0.27
   0  -6  -9    0.38    0.24
   0   6  -9    0.10    0.26
   0  -6   9   -0.02    0.20
   0   6  10    9.09    1.02
   0  -6 -10    7.67    0.57
   0   6 -10    9.56    1.15
   0   6  10    8.83    0.52
   0   6 -10    5.76    0.52
   0   6  10    8.00    0.51
   0   6 -10    7.08    0.55
   0  -6 -10    8.31    0.50
   0   6  10    8.22    0.48
   0  -6 -10    8.49    0.53
   0  -6 -10    7.44    0.54
   0   6  11   14.00    1.27
   0  -6 -11   10.98    0.73
   0   6 -11   13.48    1.40
   0   6  11   11.52    0.66
   0   6 -11   12.05    0.72
   0  -6 -11   10.83    0.70
   0   6  11   11.79    0.66
   0   6 -11   12.33    0.74
   0  -6 -11   12.63    0.66
   0  -6 -11   14.05    0.74
   0   6  11   12.24    0.62
   0  -6 -11   11.52    0.67
   0  -6 -11   11.79    0.71
   0   6  12  139.86    6.05
   0  -6 -12  126.19    5.26
   0   6 -12  150.41    6.32
   0   6  12  139.33    5.19
   0   6 -12  134.97    5.25
   0  -6 -12  138.62    5.22
   0   6  12  136.79    5.18
   0   6 -12  131.27    5.25
   0  -6 -12  137.36    5.16
   0  -6 -12  150.44    5.25
   0  -6 -12  132.23    5.19
   0  -6 -12  138.60    5.23
   0   6  13    4.15    0.79
   0   6 -13    5.22    0.93
   0  -6 -13    3.93    0.41
   0   6 -13    3.73    0.44
   0   6  13    4.18    0.36
   0  -6 -13    3.67    0.45
   0  -6 -13    3.67    0.35
   0   6 -13    3.93    0.47
   0  -6 -13    4.58    0.41
   0   6  13    3.86    0.36
   0  -6 -13    4.20    0.42
   0  -6 -13    4.11    0.41
   0   6 -14    2.76    0.42
   0   6  14    2.81    0.32
   0  -6 -14    3.03    0.40
   0   6  14    2.57    0.31
   0   6 -14    2.93    0.42
   0  -6 -14    3.15    0.37
   0  -6 -14    2.90    0.37
   0  -6 -14    2.89    0.39
   0  -6 -14    2.44    0.37
   0  -6 -14    2.94    0.31
   0   6  15   24.38    1.06
   0   6 -15   24.51    1.16
   0  -6 -15   24.20    1.10
   0  -6 -15   24.27    1.12
   0  -6 -15   22.30    1.07
   0  -6 -15   23.26    1.14
   0   6  15   22.98    1.04
   0   6 -15   23.21    1.16
   0  -6 -15   24.73    1.11
   0   6  16    5.11    0.36
   0  -6 -16    4.83    0.42
   0   6 -16    5.32    0.48
   0   6  16    4.86    0.34
   0  -6 -16    4.03    0.38
   0   6 -16    5.21    0.46
   0  -6 -16    4.55    0.44
   0  -6 -16    4.97    0.41
   0   6 -17    9.39    0.60
   0  -6 -17    9.34    0.55
   0   6 -17    9.30    0.59
   0  -6 -17    9.97    0.59
   0   6  17    8.87    0.49
   0  -6 -17    9.67    0.57
   0  -6 -17    9.58    0.54
   0   6  17    8.80    0.47
   0  -6 -18   15.48    0.75
   0   6 -18   15.76    0.80
   0   6  18   15.08    0.67
   0  -6 -18   16.86    0.75
   0   6  18   16.61    0.71
   0   6 -18   16.25    0.81
   0   6 -18   15.04    0.80
   0  -6 -18   16.66    0.78
   0  -6 -18   16.88    0.77
   0   6 -19   10.37    0.54
   0  -6 -19    9.87    0.51
   0   6 -19    9.78    0.55
   0  -6 -19    9.05    0.45
   0  -6 -19    9.30    0.50
   0   6  19    8.71    0.44
   0   6 -19   10.59    0.56
   0   6 -20   10.49    0.51
   0  -6 -20   10.91    0.49
   0   6 -20   11.08    0.50
   0  -6  20   10.33    0.46
   0   6 -20   10.00    0.51
   0  -6 -20    9.95    0.48
   0   6 -21    1.49    0.17
   0   6 -21    1.53    0.16
   0  -6 -21    1.59    0.15
   0  -7   0   15.76    1.19
   0  -7   0   16.08    0.81
   0  -7   0   16.05    0.80
   0  -7   0   15.16    0.77
   0   7   0   17.97    1.45
   0   7   0   16.69    1.46
   0  -7   0   17.05    0.86
   0  -7   1    7.94    0.47
   0  -7  -1    0.81    0.24
   0  -7   1   10.79    0.53
   0  -7  -1    1.12    0.29
   0  -7  -1    1.03    0.49
   0  -7   1    9.00    0.91
   0   7   1    0.43    0.62
   0   7  -1    3.85    1.07
   0  -7  -1    1.23    0.34
   0  -7   1   10.76    0.61
   0  -7  -1    0.54    0.27
   0  -7   1    9.68    0.51
   0  -7  -1    0.67    0.27
   0  -7   1    9.97    0.50
   0  -7  -1    0.72    0.27
   0   7  -1    3.73    0.92
   0   7   1    1.37    0.62
   0   7  -2   17.14    1.40
   0   7   2   13.54    1.30
   0  -7   2   16.51    0.83
   0  -7  -2   15.69    0.80
   0  -7  -2   15.08    0.85
   0  -7   2   16.90    0.88
   0  -7   2   14.14    0.80
   0  -7  -2   13.23    0.80
   0  -7   2   17.42    1.24
   0  -7  -2   16.04    1.22
   0  -7  -2   13.94    0.74
   0   7  -2   15.33    1.51
   0   7   2   15.81    1.34
   0  -7   2   15.84    0.79
   0  -7  -2   13.11    0.77
   0  -7  -2   15.68    0.77
   0  -7   2   15.82    0.77
   0  -7   3    4.58    0.37
   0  -7  -3    4.82    0.38
   0   7   3    3.92    0.78
   0   7  -3    5.63    0.87
   0  -7  -3    4.64    0.42
   0  -7   3    4.14    0.38
   0  -7  -3    4.32    0.44
   0  -7   3    4.99    0.45
   0   7  -3    4.45    0.88
   0   7   3    5.63    0.85
   0  -7  -3    4.25    0.39
   0  -7   3    4.33    0.36
   0   7  -3    3.92    0.38
   0  -7  -3    4.29    0.46
   0  -7   3    4.61    0.40
   0  -7  -3    5.10    0.72
   0  -7   3    4.29    0.65
   0   7   4   37.07    1.65
   0  -7  -4   39.17    1.67
   0  -7   4   38.98    1.69
   0  -7  -4   36.17    1.79
   0  -7   4   40.21    1.64
   0   7   4   41.17    2.32
   0   7  -4   43.21    2.55
   0  -7  -4   40.27    1.69
   0   7  -4   42.06    2.37
   0   7   4   40.24    2.40
   0   7  -4   38.27    1.69
   0  -7  -4   43.71    1.75
   0  -7  -4   48.71    2.32
   0  -7   4   43.12    2.19
   0  -7   4   39.07    1.67
   0  -7  -4   42.53    1.71
   0  -7   5    3.20    0.35
   0  -7  -5    4.45    0.43
   0   7   5    6.16    0.93
   0   7  -5    5.13    0.84
   0   7   5    4.50    0.37
   0  -7  -5    3.44    0.38
   0  -7   5    3.73    0.34
   0  -7  -5    3.20    0.37
   0   7  -5    3.30    0.38
   0  -7  -5    4.09    0.44
   0  -7  -5    3.87    0.57
   0  -7   5    3.52    0.39
   0  -7  -5    3.94    0.40
   0  -7  -5    3.85    0.41
   0   7  -5    6.20    1.04
   0   7   5    4.05    0.73
   0  -7   5    2.47    0.58
   0  -7  -5    3.84    0.70
   0  -7   6   77.33    3.09
   0   7   6   73.61    3.04
   0  -7  -6   84.53    3.12
   0  -7   6   75.54    3.04
   0  -7  -6   86.34    3.15
   0   7  -6   73.79    3.08
   0   7  -6   82.95    3.83
   0   7   6   79.38    3.88
   0   7  -6   83.10    4.07
   0   7   6   79.83    3.71
   0  -7  -6   78.52    3.29
   0  -7  -6   76.76    3.10
   0  -7  -6   79.08    3.08
   0   7  -6   75.66    3.07
   0  -7  -6   80.54    3.10
   0  -7  -6   78.78    3.07
   0  -7   6   76.60    3.00
   0  -7   6   85.85    3.64
   0   7   7    1.90    0.28
   0  -7   7    1.80    0.28
   0   7  -7    3.41    0.71
   0  -7  -7    2.19    0.33
   0   7  -7    3.32    0.82
   0   7   7    1.89    0.58
   0  -7  -7    2.50    0.38
   0  -7   7    2.40    0.32
   0  -7  -7    1.97    0.51
   0  -7   7    3.09    0.57
   0  -7  -7    2.28    0.34
   0   7  -7    2.58    0.35
   0  -7  -7    2.37    0.32
   0  -7  -7    1.99    0.33
   0   7   8    0.13    0.21
   0  -7   8    0.02    0.22
   0   7  -8   -0.08    0.53
   0  -7  -8    0.32    0.26
   0  -7  -8    0.35    0.29
   0  -7   8    0.19    0.41
   0  -7  -8    0.39    0.26
   0  -7  -8    0.29    0.28
   0   7  -8    0.55    0.28
   0  -7  -8   -0.02    0.25
   0  -7   8    0.04    0.26
   0  -7  -9    0.96    0.29
   0   7  -9    1.04    0.58
   0   7   9    0.18    0.53
   0  -7   9    0.53    0.27
   0  -7  -9    0.62    0.23
   0   7  -9    0.56    0.29
   0   7   9    0.69    0.24
   0  -7  -9    0.69    0.26
   0  -7  -9    0.90    0.30
   0  -7  -9    0.93    0.30
   0   7   9    1.10    0.24
   0   7  10   35.56    1.42
   0  -7 -10   34.05    1.43
   0   7 -10   35.08    2.34
   0   7  10   33.65    1.47
   0  -7 -10   36.59    1.51
   0   7  10   33.16    1.46
   0  -7 -10   33.42    1.52
   0  -7 -10   35.40    1.47
   0  -7  10   34.53    1.50
   0   7  10   37.54    2.21
   0  -7 -10   32.44    1.45
   0   7 -10   31.74    1.50
   0  -7 -11   55.51    2.11
   0  -7  11   50.96    2.13
   0  -7 -11   58.82    2.17
   0   7  11   49.48    2.03
   0   7  11   51.01    2.09
   0  -7 -11   50.88    2.09
   0   7 -11   52.22    2.15
   0   7 -11   53.08    2.11
   0   7  11   51.62    2.09
   0  -7 -11   50.68    2.07
   0  -7 -11   49.02    2.14
   0  -7 -12   29.70    1.24
   0  -7  12   26.58    1.27
   0  -7 -12   31.23    1.32
   0  -7 -12   30.00    1.24
   0   7  12   28.40    1.24
   0  -7 -12   27.95    1.25
   0   7 -12   28.86    1.32
   0   7 -12   28.67    1.27
   0   7 -12   27.54    1.26
   0   7  12   28.94    1.24
   0  -7 -12   25.98    1.29
   0  -7 -13   14.50    0.71
   0  -7 -13   14.01    0.77
   0   7  13   15.32    0.72
   0  -7 -13   14.40    0.74
   0   7 -13   14.38    0.79
   0   7 -13   15.01    0.77
   0  -7 -13   14.97    0.77
   0   7 -13   13.95    0.75
   0  -7 -13   14.67    0.77
   0  -7  13   14.22    0.75
   0  -7 -13   14.32    0.72
   0   7  13   15.11    0.72
   0  -7 -14   21.55    1.04
   0   7  14   22.67    0.98
   0   7 -14   21.33    1.05
   0  -7 -14   22.45    1.01
   0   7 -14   21.66    1.02
   0   7 -14   22.00    1.02
   0  -7 -14   24.36    1.04
   0  -7 -14   21.29    1.01
   0  -7 -14   22.41    1.00
   0   7  14   22.20    0.97
   0  -7  14   22.72    1.02
   0  -7 -15    4.97    0.38
   0   7  15    4.75    0.31
   0   7 -15    4.49    0.40
   0  -7 -15    4.89    0.36
   0   7  15    5.30    0.33
   0   7 -15    4.03    0.37
   0  -7 -15    4.40    0.38
   0  -7  15    4.48    0.36
   0   7 -15    4.12    0.38
   0  -7 -15    4.96    0.35
   0  -7 -16    3.42    0.29
   0   7  16    3.46    0.26
   0   7  16    3.34    0.24
   0  -7 -16    3.49    0.32
   0   7 -16    3.81    0.33
   0   7 -16    3.67    0.35
   0  -7 -16    4.30    0.32
   0  -7  16    3.94    0.31
   0   7 -16    3.83    0.32
   0  -7 -16    3.63    0.33
   0  -7  17   13.11    0.61
   0  -7 -17   12.58    0.60
   0   7 -17   12.80    0.65
   0  -7 -17   13.60    0.62
   0   7 -17   13.29    0.62
   0   7  17   12.47    0.56
   0   7 -17   13.26    0.62
   0  -7 -17   13.85    0.64
   0  -7 -17   14.04    0.63
   0   7 -18    3.51    0.23
   0   7  18    2.23    0.17
   0  -7  18    3.16    0.23
   0  -7 -18    3.77    0.24
   0   7 -18    3.33    0.28
   0  -7 -18    3.68    0.24
   0  -7 -18    3.71    0.23
   0   7 -18    2.97    0.25
   0   7 -18    2.78    0.23
   0   7 -18    2.15    0.24
   0  -7 -19    7.91    0.36
   0   7 -19    8.46    0.38
   0  -7 -19    8.12    0.38
   0   8   0   12.10    0.67
   0  -8   0   12.92    1.09
   0   8   0   12.49    1.22
   0   8   0   14.27    1.30
   0  -8   0   13.17    0.69
   0  -8   0   11.64    0.73
   0  -8   0   12.05    0.66
   0  -8   0   11.68    0.76
   0  -8   0   12.69    0.69
   0   8   1    0.36    0.58
   0   8  -1    0.36    0.59
   0   8  -1   -0.19    0.61
   0   8   1   -0.45    0.67
   0  -8   1    1.37    0.41
   0  -8   1   -0.06    0.52
   0  -8  -1    0.07    0.44
   0  -8  -1    0.65    0.32
   0  -8   1    0.50    0.44
   0   8  -1    0.48    0.29
   0  -8  -1   -0.05    0.22
   0  -8   1    0.70    0.32
   0  -8  -1    0.30    0.26
   0  -8   1    0.30    0.27
   0  -8  -1    0.53    0.33
   0  -8  -1    0.29    0.25
   0  -8   2    5.88    0.52
   0  -8   2    6.02    0.42
   0  -8  -2    6.29    0.44
   0   8  -2    7.19    0.93
   0   8   2    6.74    0.95
   0  -8   2    5.68    0.73
   0  -8  -2    6.99    0.80
   0  -8  -2    6.73    0.47
   0  -8   2    6.09    0.43
   0   8   2    6.27    0.45
   0  -8   2    5.01    0.43
   0  -8  -2    6.47    0.57
   0  -8   2    5.76    0.44
   0  -8  -2    6.79    0.48
   0   8  -2    6.08    0.96
   0   8   2    6.80    0.92
   0  -8  -2    7.13    0.53
   0  -8  -2    6.40    0.42
   0  -8   3   13.50    0.76
   0  -8  -3   14.20    0.71
   0   8   3   13.00    1.31
   0   8  -3   15.19    1.29
   0  -8   3   12.96    1.06
   0  -8   3   11.97    0.65
   0  -8  -3   13.47    0.72
   0  -8  -3   12.56    0.66
   0  -8   3   11.54    0.66
   0  -8  -3   13.80    0.73
   0  -8  -3   14.50    0.78
   0   8   3   13.09    0.68
   0   8  -3   11.71    1.27
   0   8   3   12.16    1.19
   0  -8  -3   11.06    1.06
   0  -8  -3   11.45    0.82
   0  -8   3   10.21    0.66
   0  -8   4   24.87    1.29
   0  -8  -4   33.53    1.41
   0  -8   4   29.92    1.28
   0   8  -4   30.44    2.09
   0   8   4   27.95    1.87
   0   8   4   29.17    1.29
   0  -8  -4   30.08    1.50
   0   8  -4   27.09    1.91
   0   8   4   27.63    1.95
   0  -8   4   34.88    1.42
   0  -8  -4   32.65    1.36
   0  -8   4   29.56    1.30
   0  -8  -4   31.50    1.31
   0  -8  -4   31.47    1.34
   0   8   5    1.45    0.27
   0  -8  -5    1.01    0.32
   0   8  -5    1.35    0.28
   0  -8  -5    1.65    0.28
   0  -8   5    1.03    0.32
   0  -8   5    1.60    0.26
   0   8   5    1.02    0.23
   0  -8  -5    1.37    0.29
   0  -8   5    1.36    0.23
   0  -8  -5    1.51    0.30
   0  -8   5    1.07    0.27
   0  -8  -5    1.52    0.45
   0  -8  -6    7.99    0.51
   0  -8   6    8.90    0.60
   0  -8  -6    7.71    0.57
   0   8  -6    9.00    0.53
   0  -8   6    7.48    0.47
   0  -8   6    8.10    0.44
   0  -8  -6    7.76    0.52
   0  -8  -6    7.70    0.52
   0  -8   6    7.10    0.50
   0   8   6    7.74    0.49
   0  -8   7    1.26    0.33
   0   8  -7    0.70    0.26
   0  -8  -7    0.82    0.31
   0  -8   7    1.14    0.27
   0  -8  -7    0.94    0.27
   0  -8  -7    1.21    0.27
   0   8   7    1.02    0.23
   0  -8  -8   19.06    0.88
   0   8  -8   18.17    0.85
   0  -8   8   20.11    0.95
   0   8  -8   17.32    0.87
   0  -8  -8   15.92    0.89
   0  -8   8   16.11    0.85
   0   8   8   16.75    0.83
   0  -8  -8   19.47    0.88
   0   8   8   17.35    0.81
   0  -8  -9   12.49    0.51
   0   8  -9   12.04    0.49
   0  -8  -9   15.31    0.61
   0   8   9   12.86    0.43
   0  -8   9   13.88    0.59
   0   8   9   13.43    0.49
   0  -8   9   11.30    0.50
   0  -8  -9   12.92    0.53
   0   8   9   12.16    0.49
   0   8  -9   12.45    0.52
   0   8 -10    0.47    0.23
   0  -8 -10    0.58    0.27
   0  -8 -10    0.35    0.23
   0  -8  10    0.02    0.22
   0   8 -10    0.23    0.23
   0   8  10    0.22    0.22
   0  -8 -10   -0.02    0.23
   0   8  10    0.29    0.18
   0   8 -11    1.15    0.25
   0  -8 -11    1.47    0.29
   0  -8 -11    1.50    0.24
   0  -8  11    1.22    0.24
   0   8 -11    1.25    0.26
   0   8  11    1.47    0.23
   0  -8 -11    1.07    0.26
   0   8  11    1.04    0.20
   0  -8 -12    2.61    0.28
   0  -8 -12    2.71    0.31
   0   8  12    2.84    0.25
   0   8 -12    2.97    0.30
   0  -8 -12    2.86    0.32
   0   8  12    2.78    0.27
   0   8 -12    2.69    0.31
   0  -8  12    2.86    0.29
   0   8  13    6.04    0.33
   0   8 -13    5.89    0.38
   0   8  13    6.17    0.34
   0  -8 -13    4.90    0.38
   0   8 -13    6.06    0.39
   0  -8  13    4.88    0.36
   0   8  14    0.25    0.12
   0  -8  14    0.03    0.16
   0   8 -14    0.16    0.18
   0  -8  14    0.18    0.21
   0   8 -14    0.01    0.17
   0   8  14    0.30    0.14
   0  -8 -15    4.79    0.30
   0   8 -15    5.35    0.30
   0  -8  15    3.74    0.26
   0   8 -15    3.46    0.26
   0  -8 -15    5.56    0.33
   0  -8  15    5.15    0.33
   0  -8 -16   -0.05    0.16
   0   8 -16    0.18    0.19
   0  -8  16    0.09    0.16
   0  -8 -16    0.09    0.13
   0   8 -16    0.02    0.11
   0  -8  16   -0.04    0.09
   0  -8 -16   -0.02    0.15
   0  -8 -17    1.29    0.13
   0  -8  17    1.75    0.17
   0  -9   0  149.05    5.95
   0  -9   0  156.12    5.84
   0   9   0  147.73    5.84
   0  -9   0  157.28    5.84
   0   9   1    1.31    0.26
   0   9  -1    1.69    0.29
   0  -9   1    1.48    0.26
   0   9  -1    1.24    0.25
   0  -9  -1    2.11    0.40
   0  -9   1    1.31    0.36
   0  -9  -1    1.74    0.35
   0  -9   1    1.62    0.35
   0  -9  -1    1.07    0.26
   0  -9   1    1.04    0.26
   0   9   2    1.28    0.23
   0  -9   2    1.18    0.30
   0  -9  -2    0.97    0.38
   0  -9  -2    1.81    0.27
   0  -9   2    1.99    0.25
   0  -9  -2    1.59    0.31
   0  -9   2    1.08    0.30
   0   9  -2    1.63    0.27
   0  -9   2    1.09    0.21
   0  -9   3   11.17    0.42
   0  -9  -3   12.38    0.49
   0  -9   3   11.14    0.54
   0   9   3   11.80    0.47
   0   9  -3   12.06    0.49
   0  -9  -3   13.02    0.57
   0  -9   3   10.77    0.49
   0  -9  -3   10.50    0.62
   0   9   3   10.99    0.42
   0   9  -4   33.68    1.43
   0   9   4   33.36    1.40
   0  -9   4   29.65    1.42
   0  -9   4   34.69    1.37
   0  -9   4   35.60    1.49
   0  -9  -4   35.68    1.49
   0   9  -5    7.20    0.47
   0   9   5    7.74    0.42
   0  -9   5    7.90    0.51
   0  -9  -5    7.81    0.50
   0  -9   5    6.73    0.42
   0  -9   6    6.09    0.44
   0  -9  -6    7.75    0.43
   0   9  -6    8.41    0.52
   0   9   6    7.87    0.43
   0  -9  -6    6.60    0.50
   0  -9   6    8.22    0.53
   0   9   6    7.65    0.43
   0  -9  -6    8.44    0.48
   0  -9   7    1.50    0.22
   0   9   7    2.13    0.22
   0  -9  -7    1.97    0.24
   0  -9  -7    2.80    0.28
   0   9   7    2.46    0.27
   0   9  -7    1.80    0.31
   0  -9   7    2.20    0.31
   0   9   7    1.93    0.22
   0  -9   8    0.57    0.17
   0   9   8    0.55    0.20
   0  -9  -8    0.74    0.25
   0  -9  -8    0.86    0.21
   0  -9  -8    0.62    0.22
   0   9   8    0.51    0.16
   0  -9   8    0.56    0.26
   0   9  -8    0.08    0.25
   0  -9  -9    3.19    0.29
   0  -9  -9    3.41    0.28
   0   9  -9    3.15    0.34
   0  -9  -9    3.43    0.33
   0  -9   9    2.45    0.23
   0   9   9    3.03    0.27
   0   9   9    3.27    0.23
   0  -9   9    3.52    0.33
   0   9 -10    7.80    0.47
   0  -9 -10    8.70    0.48
   0  -9 -10    7.67    0.43
   0  -9 -10    7.69    0.42
   0   9  10    8.07    0.41
   0  -9  10    8.01    0.47
   0  -9  11    2.32    0.20
   0   9 -11    2.88    0.31
   0  -9 -11    3.45    0.29
   0  -9 -11    2.82    0.25
   0  -9 -11    3.13    0.26
   0   9  11    2.91    0.22
   0  -9  11    3.82    0.29
   0   9 -12    5.08    0.36
   0   9  12    5.18    0.25
   0  -9 -12    6.05    0.32
   0  -9  12    6.60    0.36
   0  -9 -12    6.20    0.32
   0  -9  13    0.11    0.16
   0   9 -13    0.13    0.18
   0  -9 -13    0.15    0.14
   0   9 -14    0.15    0.14
   0  -9  14   -0.07    0.12
   0  -9 -14   -0.02    0.12
   0  10   0   20.75    0.83
   0  10   0   20.26    0.87
   0 -10   0   19.75    0.86
   0 -10   0   20.44    0.92
   0  10  -1    9.58    0.47
   0  10   1    9.70    0.49
   0  10  -1    9.64    0.51
   0 -10  -1   10.20    0.49
   0 -10   1   10.08    0.48
   0 -10  -1    9.90    0.55
   0 -10   1   10.10    0.55
   0  10  -2   22.22    0.94
   0  10   2   22.22    0.94
   0 -10  -2   23.02    0.96
   0 -10  -2   22.75    1.00
   0 -10   2   24.82    1.02
   0  10  -3   13.60    0.62
   0  10   3   13.01    0.59
   0 -10  -3   12.19    0.65
   0 -10   3   14.60    0.68
   0 -10  -3   14.46    0.63
   0  10   4    9.91    0.53
   0  10   4   11.71    0.49
   0 -10  -4   12.41    0.54
   0  10  -4   10.21    0.52
   0 -10  -4   10.40    0.56
   0 -10   4   12.73    0.59
   0  10  -4   10.57    0.49
   0  10  -5    1.72    0.20
   0  10  -5    2.18    0.22
   0 -10   5    2.11    0.25
   0  10   5    1.81    0.21
   0 -10  -5    2.13    0.25
   0  10  -6    4.24    0.27
   0  10   6    3.41    0.27
   0  10  -6    4.11    0.29
   0  10  -7    0.03    0.14
   0  10   7    0.28    0.12
   0  10  -7   -0.01    0.14
   0 -10  -7    0.26    0.15
   0 -10  -7    0.31    0.18
   0  10   8    2.60    0.18
   0 -10   8    3.35    0.26
   0 -10  -8    3.86    0.26
   0 -10  -8    3.75    0.23
   0  10  -8    2.98    0.23
   0  10  -8    2.92    0.22
   0  10  -9    0.15    0.12
   0 -10  -9   -0.02    0.13
   0 -10   9    0.03    0.14
   0  10  -9    0.13    0.12
   0 -10  10    3.34    0.20
   1   0 -25   31.19    1.24
   1   0 -24   -0.24    0.22
   1   0 -23   25.22    1.11
  -1   0  23   23.97    1.04
  -1   0  22    0.14    0.21
   1   0 -22    0.35    0.25
   1   0 -22   -0.12    0.27
  -1   0  21   13.53    0.54
   1   0 -21   12.77    0.64
  -1   0  20    0.06    0.19
   1   0 -20   -0.10    0.28
   1   0 -20   -0.28    0.34
   1   0 -20    0.17    0.22
  -1   0  20    0.18    0.23
   1   0 -19   31.48    1.52
  -1   0  19   33.13    1.45
   1   0 -19   35.12    1.60
  -1   0  19   37.30    1.50
   1   0 -19   34.54    1.48
   1   0 -19   32.75    2.08
   1   0 -19   38.31    2.52
   1   0 -19   35.39    1.47
   1   0 -18   -0.02    0.24
   1   0 -18    0.49    0.74
   1   0 -18   -0.31    0.52
  -1   0  18    0.08    0.21
   1   0 -18   -0.17    0.22
  -1   0  18    0.06    0.23
   1   0 -18   -0.19    0.34
   1   0 -17  120.33    4.78
  -1   0  17  124.89    4.68
   1   0 -17  140.65    5.44
   1   0 -17  127.69    5.87
   1   0 -17  122.01    4.68
  -1   0  17  119.48    4.64
   1   0 -17  123.12    4.66
   1   0 -16    0.72    0.26
   1   0 -16    0.11    0.75
   1   0 -16    0.05    0.24
   1   0 -16    0.13    0.33
  -1   0  16    0.05    0.23
  -1   0  16   -0.09    0.19
   1   0 -15  328.21   12.67
  -1   0  15  301.29   12.51
  -1   0  15  327.90   11.84
   1   0 -15  308.05   11.95
   1   0 -15  326.93   11.86
  -1   0  15  328.76   11.87
   1   0 -15  320.24   11.87
  -1   0  15  316.10   12.19
   1   0 -15  331.09   12.97
   1   0 -14    0.07    0.38
  -1   0  14    0.07    0.45
  -1   0  14    0.05    0.32
  -1   0  14    0.34    0.31
   1   0 -14    0.37    0.54
  -1   0  13   18.67    1.11
  -1   0  13   18.31    1.18
   1   0 -13   19.53    1.33
  -1   0  13   17.72    1.13
  -1   0  13   16.65    1.26
   1   0 -13   20.48    1.54
  -1   0  12    0.04    0.27
  -1   0  12    0.94    0.42
  -1   0  12    0.47    0.31
   1   0 -12    0.07    0.46
  -1   0  12    0.27    0.32
  -1   0  11   30.22    1.45
  -1   0  11   30.08    1.46
  -1   0  11   26.05    1.58
   1   0 -11   28.28    1.75
  -1   0  11   29.67    1.53
  -1   0  10    0.58    0.31
  -1   0  10    0.75    0.32
  -1   0  10    0.45    0.38
   1   0 -10    0.22    0.43
  -1   0  10    0.56    0.33
  -1   0   9    1.34    0.31
  -1   0   9    0.90    0.27
  -1   0   9    0.43    0.35
   1   0  -9    0.96    0.43
  -1   0   9    0.73    0.28
  -1   0   8   -0.14    0.20
  -1   0   8    0.04    0.19
   1   0  -8   -0.04    0.31
  -1   0   8    0.16    0.21
  -1   0   7    5.63    0.43
  -1   0   7    6.56    0.44
   1   0  -7    5.36    0.55
  -1   0   7    6.25    0.46
  -1   0   6    0.24    0.18
  -1   0   6    0.17    0.18
   1   0  -6    0.20    0.26
  -1   0   6    0.13    0.20
  -1   0   5    0.66    0.20
  -1   0   5    0.54    0.20
  -1   0   5    0.87    0.19
  -1   0   4    0.13    0.17
  -1   0   4    0.04    0.16
  -1   0   4    0.07    0.16
  -1   0   3   25.48    1.01
  -1   0   3   24.83    1.01
  -1   0   2    0.53    0.07
  -1   0   2   -0.01    0.07
  -1   0   1    1.06    0.08
  -1   0   1    1.26    0.09
  -1   0  -1   41.91    1.60
   1   0   1   44.41    1.62
  -1   0  -2    0.25    0.07
   1   0   2    0.10    0.11
   1   0   2    0.05    0.09
   1   0   2    0.07    0.05
   1   0   3   47.73    1.78
  -1   0  -3   48.04    1.81
   1   0   3   45.47    1.88
   1   0   3   47.73    1.84
   1   0   4    0.10    0.23
   1   0   4    0.33    0.18
   1   0   4    0.22    0.12
  -1   0  -4   -0.09    0.14
   1   0   5  128.99    5.20
   1   0   5  133.61    5.14
   1   0   5  143.22    5.22
  -1   0  -5  136.79    5.10
   1   0   5  139.86    5.08
  -1   0  -6   -0.01    0.16
   1   0   6    0.02    0.22
   1   0   6   -0.10    0.22
   1   0   6    0.11    0.16
  -1   0  -6    0.24    0.26
   1   0   6    0.11    0.11
   1   0   7    4.90    0.47
   1   0   7    4.99    0.39
   1   0   7    3.94    0.44
  -1   0  -7    4.43    0.51
   1   0   7    4.91    0.34
   1   0   8    0.03    0.26
   1   0   8    0.54    0.30
   1   0   8   -0.12    0.21
  -1   0  -8    0.09    0.39
   1   0   8    0.66    0.17
   1   0   9  151.44    5.67
   1   0   9  137.99    5.52
   1   0   9  136.88    5.63
  -1   0  -9  138.61    5.79
   1   0   9  146.65    5.42
   1   0  10    0.09    0.33
   1   0  10    0.91    0.37
  -1   0 -10   -0.17    0.50
   1   0  10    0.18    0.19
   1   0  11  142.43    5.61
  -1   0 -11  144.56    5.64
   1   0  11  130.41    5.57
  -1   0 -11  134.08    5.79
   1   0  11  137.97    5.30
   1   0  12    0.16    0.36
   1   0  12   -0.05    0.18
  -1   0 -12    0.46    0.52
   1   0  12    0.22    0.39
  -1   0 -12   -0.06    0.35
  -1   0 -13   22.93    1.66
   1   0  13   18.85    1.32
  -1   0 -13   20.40    1.39
  -1   0 -14    0.09    0.25
   1   0  14   -0.12    0.19
  -1   0 -14    0.39    0.63
   1   0  14    0.13    0.46
  -1   0 -14   -0.15    0.40
  -1   0 -15  454.58   17.18
   1   0  15  459.73   17.18
  -1   0 -15  466.03   17.18
  -1   0 -15  443.29   17.27
  -1   0 -15  514.64   17.30
   1   0  15  467.61   17.14
   1   0  15  483.38   17.18
  -1   0 -15  503.96   18.41
  -1   0 -16    0.14    0.25
  -1   0 -16    0.23    0.70
   1   0  16   -0.04    0.25
  -1   0 -16    0.03    0.34
   1   0  16    0.11    0.20
  -1   0 -16   -0.05    0.24
   1   0  16    0.22    0.22
  -1   0 -17   29.23    1.28
   1   0  17   29.04    1.28
  -1   0 -17   27.32    1.39
  -1   0 -17   29.66    1.28
   1   0  17   28.89    1.30
  -1   0 -17   29.79    2.26
   1   0  18    0.13    0.24
   1   0  18   -0.03    0.24
  -1   0 -18    0.03    0.35
  -1   0 -18    0.25    0.71
  -1   0 -18    0.05    0.22
  -1   0 -19    4.62    0.51
   1   0  19    4.03    0.36
   1   0  19    4.60    0.40
  -1   0 -20   -0.23    0.34
   1   0  20    0.26    0.24
   1   0  20    0.29    0.22
  -1   0 -20    0.08    0.27
  -1   0 -21    8.55    0.51
   1   0  21    8.64    0.41
   1   0  22   -0.01    0.19
  -1   0 -22   -0.04    0.27
  -1   0 -23    9.71    0.55
   1   0  23    8.80    0.47
  -1   0 -24   -0.27    0.20
  -1   0 -25   14.64    0.61
   1  -1 -25    0.77    0.16
   1   1 -25    0.57    0.17
   1   1 -24    1.63    0.25
   1  -1 -24    1.73    0.25
  -1   1  24    1.76    0.20
   1   1 -23   29.64    1.23
   1  -1 -23   29.58    1.23
  -1   1  23   28.87    1.16
   1  -1 -23   27.10    1.13
   1   1 -23   25.52    1.18
   1   1 -22    4.49    0.42
   1  -1 -22    4.92    0.42
   1   1 -22    4.03    0.41
   1   1 -22    3.70    0.38
   1  -1 -22    4.01    0.33
  -1  -1  22    3.53    0.33
  -1   1  22    4.32    0.34
   1  -1 -22    4.68    0.35
  -1   1  21    6.52    0.40
  -1   1  21    6.93    0.46
  -1  -1  21    6.39    0.44
   1   1 -21    6.09    0.50
   1  -1 -21    6.90    0.46
   1   1 -21    6.16    0.53
   1  -1 -21    7.53    0.56
   1  -1 -21    6.42    0.44
   1  -1 -20    6.00    0.44
   1  -1 -20    5.55    0.44
   1   1 -20    5.15    0.50
  -1   1  20    5.58    0.39
  -1   1  20    5.58    0.43
  -1  -1  20    5.24    0.42
   1   1 -20    4.92    0.51
   1  -1 -20    4.98    0.49
   1  -1 -19    9.00    0.67
   1   1 -19    9.72    0.68
  -1   1  19    9.51    0.53
   1  -1 -19    9.51    0.59
   1  -1 -19   10.27    0.61
  -1   1  19   10.13    0.59
  -1  -1  19    8.40    0.57
   1  -1 -19    9.97    1.04
   1   1 -19   12.12    1.10
   1  -1 -19    8.96    1.25
   1   1 -19    7.30    1.16
   1   1 -18   74.53    3.12
   1  -1 -18   75.62    3.13
  -1   1  18   75.53    2.99
   1  -1 -18   79.58    3.05
   1  -1 -18   76.58    3.06
   1  -1 -18   83.67    4.20
   1   1 -18   79.69    3.72
   1   1 -18   77.29    4.13
   1  -1 -18   81.61    3.75
  -1   1  18   79.68    3.04
  -1  -1  18   78.65    3.04
  -1  -1  18   74.90    3.00
   1  -1 -17    5.96    0.53
   1   1 -17    4.54    0.53
  -1   1  17    7.00    0.43
   1  -1 -17    6.88    0.48
   1  -1 -17    6.78    0.48
   1   1 -17    5.40    0.79
   1  -1 -17    5.69    0.79
   1  -1 -17    7.44    1.12
   1   1 -17    5.57    1.11
  -1  -1  17    4.43    0.40
  -1   1  17    6.32    0.45
  -1  -1  17    5.39    0.44
  -1   1  16   17.34    1.29
   1  -1 -16   17.79    0.97
   1  -1 -16   16.35    1.57
   1   1 -16   17.70    1.67
   1   1 -16   22.46    1.46
   1  -1 -16   19.77    1.37
  -1  -1  16   18.63    0.86
  -1   1  16   16.67    0.82
   1   1 -16   18.09    0.99
   1  -1 -16   16.06    0.94
   1  -1 -16   17.35    0.89
   1  -1 -16   17.44    0.88
  -1   1  16   16.33    0.85
  -1  -1  16   19.38    0.89
   1  -1 -15  115.45    4.44
  -1   1  15  121.69    5.00
  -1  -1  15  119.36    5.09
  -1   1  15  116.88    5.07
  -1   1  15  116.34    4.41
  -1  -1  15  119.59    4.42
   1   1 -15  118.06    5.42
   1  -1 -15  120.38    5.43
   1  -1 -15  116.82    4.43
  -1  -1  15  116.56    4.39
  -1   1  15  115.62    4.38
   1   1 -15  111.16    4.49
   1  -1 -15  107.75    4.48
   1  -1 -15  118.64    4.52
  -1  -1  15  122.81    4.81
  -1   1  14   16.33    1.25
  -1  -1  14   15.79    1.27
   1  -1 -14   18.50    0.94
  -1  -1  14   17.64    1.13
  -1   1  14   19.10    1.12
   1  -1 -14   16.83    0.91
   1   1 -14   18.15    0.93
  -1   1  14   20.05    1.30
   1  -1 -14   20.35    1.56
   1   1 -14   19.75    1.56
  -1  -1  14   19.23    0.86
  -1   1  13    6.78    0.62
  -1  -1  13    7.84    0.66
  -1  -1  13    7.25    0.67
  -1   1  13    6.77    0.75
  -1   1  13    5.65    0.63
  -1  -1  13    7.55    0.80
   1   1 -13    7.37    0.93
   1  -1 -13    7.72    0.94
  -1   1  13    5.94    0.70
  -1  -1  12    0.36    0.31
  -1   1  12   -0.11    0.27
  -1  -1  12    0.51    0.40
  -1  -1  12    0.32    0.30
  -1   1  12    0.58    0.29
  -1   1  12    0.05    0.35
   1   1 -12    0.07    0.49
   1  -1 -12    0.07    0.47
  -1   1  12    0.10    0.32
  -1  -1  11   68.34    2.88
  -1   1  11   67.53    2.84
  -1   1  11   71.02    2.86
  -1  -1  11   70.63    2.87
  -1  -1  11   64.85    3.01
  -1   1  11   64.45    2.99
   1   1 -11   63.46    3.14
   1  -1 -11   64.78    3.15
  -1   1  11   66.02    2.95
  -1  -1  10  179.64    6.56
  -1   1  10  172.89    6.50
  -1   1  10  169.69    6.49
  -1   1  10  148.94    6.62
  -1  -1  10  176.61    6.52
  -1  -1  10  161.49    6.66
   1  -1 -10  161.19    6.81
   1   1 -10  166.56    6.82
  -1   1  10  177.96    6.63
  -1   1   9    7.98    0.59
  -1  -1   9   13.06    0.72
  -1   1   9    6.98    0.68
  -1  -1   9   11.48    0.66
  -1   1   9    6.74    0.55
  -1  -1   9    9.34    0.74
   1  -1  -9    8.06    0.80
   1   1  -9    9.23    0.82
  -1   1   9    7.02    0.64
  -1  -1   8    1.82    0.32
  -1   1   8    2.00    0.31
  -1  -1   8    1.83    0.30
  -1   1   8    2.03    0.39
  -1   1   8    2.87    0.32
   1  -1  -8    2.44    0.47
   1   1  -8    1.36    0.40
  -1   1   8    1.94    0.34
  -1  -1   7  220.40    8.35
  -1   1   7  236.33    8.30
  -1  -1   7  224.48    8.30
   1   1  -7  205.17    8.47
   1  -1  -7  207.98    8.47
  -1   1   7  231.78    8.40
  -1  -1   6   98.54    3.86
  -1   1   6  105.10    3.80
  -1  -1   6  101.69    3.80
   1   1  -6   90.69    3.95
   1  -1  -6   91.50    3.95
  -1   1   6  103.05    3.89
  -1  -1   5 4445.26  162.14
   1  -1  -5 4603.71  162.09
  -1  -1   5 4649.97  162.08
   1   1  -5 4589.36  162.09
  -1   1   5 4684.88  162.08
   1  -1  -5 4089.80  162.19
   1   1  -5 3985.18  162.18
  -1   1   5 4428.45  162.15
   1  -1  -4  132.87    4.80
  -1   1   4  135.76    4.79
  -1  -1   4  132.87    4.79
   1   1  -4  126.02    4.80
  -1   1   4  131.55    4.78
   1   1  -4  113.85    4.87
   1  -1  -4  118.00    4.88
  -1   1   4  128.76    4.86
  -1   1   3  868.28   31.85
   1   1  -3  850.03   31.71
   1  -1  -3  922.80   31.78
   1   1  -3  926.74   31.78
  -1  -1   3  940.36   31.78
  -1   1   3  943.09   31.78
   1   1  -3  807.96   31.84
   1  -1  -3  804.91   31.84
  -1   1   3  820.88   31.78
   1   1  -2    1.61    0.15
   1  -1  -2    1.73    0.19
   1   1  -2    1.91    0.20
   1  -1  -2    1.77    0.15
  -1   1   2    2.05    0.15
   1   1  -2    1.80    0.15
  -1  -1   2    2.07    0.15
   1  -1  -2    1.91    0.15
  -1   1   2    1.74    0.17
  -1   1   2    1.83    0.18
  -1  -1   2    2.17    0.15
  -1   1   2    1.67    0.21
   1  -1  -1  304.08   10.48
  -1  -1   1  287.38   10.38
  -1   1   1  292.16   10.39
  -1  -1   1  278.08   10.42
  -1   1   1  294.20   10.44
  -1   1   1  290.55   10.43
   1  -1  -1  283.46   10.42
   1  -1  -1  282.78   10.39
   1   1  -1  274.60   10.39
   1  -1   0   65.69    2.61
  -1   1   0   69.67    2.54
   1   1   0   69.21    2.54
  -1  -1   0   68.96    2.54
   1  -1   0   65.12    2.54
  -1  -1   0   76.86    2.62
   1   1   0   69.19    2.58
   1  -1   0   71.00    2.55
   1   1   0   66.24    2.54
  -1  -1   0   72.65    2.62
  -1   1   0   68.42    2.57
   1   1   0   70.26    2.60
   1  -1   1 1788.68   65.05
  -1  -1  -1 1880.44   65.01
  -1   1  -1 1830.44   65.00
   1   1   1 1878.64   65.00
   1  -1   1 1762.65   65.00
  -1  -1  -1 1743.32   65.06
   1   1   1 1711.40   65.04
  -1   1  -1 1819.07   65.00
  -1  -1  -1 1769.25   65.00
   1   1   1 1726.76   65.00
   1   1   2    0.80    0.20
   1   1   2    0.53    0.12
  -1   1  -2    0.51    0.16
  -1  -1  -2    0.64    0.14
  -1   1  -2    0.26    0.16
  -1   1  -2    0.64    0.12
   1   1   2    0.93    0.15
  -1  -1  -2    0.65    0.17
  -1  -1  -2    0.78    0.13
  -1   1  -2    0.67    0.19
   1  -1   2    0.60    0.15
  -1  -1  -2    0.54    0.17
  -1  -1  -2    0.90    0.18
  -1  -1  -2    1.02    0.18
   1  -1   2    0.40    0.15
   1   1   3  387.03   14.00
  -1   1  -3  383.58   14.05
   1   1   3  358.22   14.06
  -1  -1  -3  408.82   14.00
   1   1   3  402.52   14.04
   1  -1   3  380.20   14.04
  -1   1  -3  402.83   14.00
  -1   1  -3  370.27   14.05
  -1  -1  -3  372.69   14.06
  -1  -1  -3  372.92   14.05
   1  -1   3  360.72   14.02
  -1  -1  -3  387.51   14.05
  -1  -1  -3  390.07   14.08
   1   1   4  141.83    5.35
   1   1   4  156.23    5.29
  -1  -1  -4  146.85    5.34
   1  -1   4  138.58    5.29
  -1  -1  -4  147.79    5.37
   1   1   4  138.44    5.33
  -1  -1  -4  146.46    5.28
   1  -1   4  137.95    5.27
   1  -1   4  132.68    5.32
   1   1   4  138.93    5.27
  -1   1  -4  149.14    5.29
  -1   1  -4  131.36    5.36
  -1  -1  -4  131.22    5.36
   1   1   5  479.84   17.10
  -1  -1  -5  454.78   17.04
   1  -1   5  450.02   16.99
  -1  -1  -5  482.04   17.08
   1  -1   5  452.64   17.06
  -1  -1  -5  493.18   17.00
   1   1   5  468.23   17.05
   1  -1   5  461.02   16.99
  -1   1  -5  504.99   17.01
   1   1   5  453.53   16.98
  -1  -1  -5  426.04   17.09
  -1   1  -5  437.85   17.10
  -1  -1  -6   -0.02    0.21
   1   1   6   -0.05    0.23
   1  -1   6    0.20    0.16
  -1  -1  -6    0.03    0.22
   1  -1   6    0.04    0.17
   1  -1   6    0.07    0.25
   1   1   6    0.07    0.23
   1   1   6    0.09    0.17
  -1   1  -6    0.06    0.25
  -1  -1  -6    0.06    0.25
   1   1   7  187.74    7.04
  -1  -1  -7  177.76    6.96
   1   1   7  183.74    6.84
   1  -1   7  187.55    6.90
  -1  -1  -7  180.07    7.03
   1  -1   7  179.86    6.91
   1   1   7  191.71    7.02
   1  -1   7  187.49    7.02
   1   1   7  183.10    6.91
  -1   1  -7  182.69    7.10
  -1  -1  -7  182.76    7.10
   1   1   8    3.95    0.46
  -1  -1  -8    4.25    0.45
   1   1   8    3.99    0.33
   1  -1   8    4.19    0.37
  -1  -1  -8    3.89    0.48
   1  -1   8    4.11    0.41
   1   1   8    4.61    0.49
   1   1   8    4.24    0.41
   1  -1   8    3.76    0.47
  -1  -1  -8    3.87    0.53
  -1   1  -8    4.59    0.59
   1   1   9  278.98   10.25
   1   1   9  271.07   10.00
   1  -1   9  270.00   10.05
  -1  -1  -9  269.24   10.26
   1   1   9  268.06   10.21
   1  -1   9  272.89   10.22
  -1  -1  -9  259.08   10.35
  -1   1  -9  260.03   10.35
   1   1  10   78.69    3.31
   1   1  10   75.28    3.01
   1  -1  10   76.42    3.07
  -1  -1 -10   77.54    3.31
   1   1  10   72.66    3.24
   1  -1  10   74.72    3.26
  -1  -1 -10   75.47    3.44
  -1   1 -10   72.87    3.42
   1   1  11  131.75    5.28
   1   1  11  123.71    4.94
   1  -1  11  130.02    5.01
  -1  -1 -11  131.38    5.31
   1   1  11  129.00    5.23
   1  -1  11  127.48    5.24
  -1   1 -11  128.49    5.45
  -1  -1 -11  128.74    5.46
   1   1  12    0.97    0.43
   1   1  12    0.32    0.18
   1  -1  12    0.41    0.22
  -1  -1 -12    0.12    0.37
   1   1  12   -0.11    0.36
   1  -1  12    0.50    0.42
  -1  -1 -12    0.54    0.52
  -1   1 -12    0.31    0.49
   1   1  13   47.14    2.40
  -1   1 -13   45.97    2.62
  -1  -1 -13   43.55    2.60
  -1  -1 -13   49.95    2.48
   1   1  13   47.63    2.38
   1  -1  13   46.05    2.38
  -1  -1 -14    8.91    0.58
  -1   1 -14   10.60    1.03
  -1  -1 -14    8.99    1.00
  -1  -1 -14   10.32    1.18
  -1   1 -14   11.32    1.25
   1  -1  14    9.46    0.95
   1   1  14   12.06    1.01
   1   1  14    9.69    0.55
   1  -1  14   11.56    0.57
   1   1  14   10.15    0.56
   1   1  14    9.47    0.52
   1   1  14    9.61    0.95
  -1  -1 -14    9.54    0.63
  -1  -1 -14    9.09    0.58
   1   1  15  288.36   10.51
   1  -1  15  270.04   10.50
   1   1  15  300.57   10.53
  -1  -1 -15  284.44   10.55
  -1  -1 -15  310.07   10.65
   1   1  15  320.67   11.32
   1   1  15  287.99   10.48
  -1  -1 -15  274.67   10.54
  -1   1 -15  294.39   11.66
  -1  -1 -15  301.24   11.70
  -1   1 -15  260.28   10.60
  -1  -1 -15  278.63   10.62
   1   1  16   88.23    3.36
   1  -1  16   90.74    3.37
  -1  -1 -16   91.72    3.50
   1   1  16   84.79    3.32
  -1  -1 -16   86.46    3.40
   1   1  16   86.23    3.38
  -1  -1 -16   84.73    3.39
  -1   1 -16   86.80    3.48
  -1  -1 -16   83.10    3.47
  -1  -1 -16   86.62    4.46
  -1   1 -16   83.74    4.42
  -1   1 -17    1.83    0.79
  -1  -1 -17    0.85    0.76
   1  -1  17    2.01    0.30
   1   1  17    1.16    0.27
  -1  -1 -17    1.65    0.39
  -1  -1 -17    1.33    0.39
  -1   1 -17    2.39    0.43
   1   1  17    1.85    0.31
  -1  -1 -17    2.17    0.34
  -1  -1 -17    1.41    0.30
   1   1  17    1.26    0.24
  -1   1 -18   31.25    2.29
  -1  -1 -18   31.37    2.29
  -1   1 -18   33.64    1.98
  -1  -1 -18   29.37    1.88
  -1  -1 -18   30.47    1.34
   1   1  18   29.18    1.33
   1   1  18   30.39    1.31
  -1   1 -18   31.53    1.45
  -1  -1 -18   30.57    1.44
  -1  -1 -18   28.80    1.34
   1  -1  18   29.32    1.33
  -1  -1 -19   81.06    3.14
   1   1  19   84.37    3.14
   1   1  19   79.51    3.11
   1  -1  19   75.11    3.11
  -1  -1 -19   81.27    3.14
  -1   1 -19   78.61    3.23
  -1  -1 -19   81.24    3.23
  -1   1 -20    0.61    0.33
  -1  -1 -20    0.27    0.31
  -1  -1 -20    0.51    0.23
  -1  -1 -20    0.52    0.24
   1   1  20    0.24    0.21
   1   1  20    0.60    0.24
  -1  -1 -21   26.05    1.11
   1   1  21   26.73    1.14
  -1   1 -21   23.37    1.17
   1   1  21   25.19    1.09
  -1   1 -21   27.05    1.22
  -1  -1 -21   25.32    1.20
  -1  -1 -21   25.77    1.11
  -1  -1 -22    0.45    0.17
  -1  -1 -22    0.43    0.28
  -1   1 -22    0.38    0.27
   1   1  22    0.12    0.19
  -1   1 -22    0.40    0.24
  -1   1 -23    0.21    0.23
  -1  -1 -23    0.57    0.23
  -1   1 -23    0.37    0.22
   1   1  23    0.71    0.18
  -1   1 -24   14.16    0.43
  -1  -1 -24   13.51    0.42
   1  -2 -24    0.11    0.11
   1   2 -24    0.03    0.17
   1  -2 -24    0.13    0.15
   1   2 -24    0.11    0.18
  -1   2  24   -0.01    0.14
   1  -2 -23    0.14    0.18
   1   2 -23    0.01    0.24
   1  -2 -23   -0.06    0.17
   1  -2 -23    0.06    0.20
   1   2 -23   -0.01    0.22
   1   2 -23    0.05    0.22
  -1   2  23    0.06    0.16
   1  -2 -22   15.86    0.74
   1  -2 -22   15.94    0.77
   1   2 -22   13.87    0.76
   1   2 -22   14.98    0.79
   1  -2 -22   14.84    0.73
   1   2 -22   14.19    0.78
  -1   2  22   15.24    0.71
   1  -2 -21    0.69    0.26
   1   2 -21    1.29    0.35
   1   2 -21    1.10    0.32
   1   2 -21    0.85    0.30
   1  -2 -21    0.95    0.29
  -1   2  21    1.02    0.18
   1  -2 -21    0.89    0.25
  -1   2  21    0.99    0.24
   1  -2 -20    4.80    0.41
   1   2 -20    3.56    0.46
   1  -2 -20    3.81    0.43
   1   2 -20    4.67    0.45
  -1   2  20    4.19    0.32
  -1  -2  20    4.15    0.38
  -1   2  20    4.03    0.36
   1  -2 -20    4.49    0.40
  -1   2  19    1.27    0.23
   1   2 -19    0.52    0.37
   1  -2 -19    1.07    0.34
   1   2 -19    0.89    0.34
   1  -2 -19    1.38    0.29
   1  -2 -19    0.92    0.27
  -1  -2  19    1.09    0.28
  -1   2  19    1.35    0.27
  -1   2  18    0.09    0.22
  -1  -2  18   -0.06    0.26
   1   2 -18    0.10    0.31
   1  -2 -18    0.05    0.32
   1  -2 -18    1.03    0.60
   1  -2 -18    0.30    0.48
   1   2 -18    0.46    0.66
   1   2 -18   -0.07    0.50
   1  -2 -18    0.25    0.28
   1  -2 -18    0.26    0.28
  -1   2  18    0.34    0.21
   1  -2 -17    0.15    0.29
   1  -2 -17    0.25    0.34
   1  -2 -17    0.09    0.27
  -1   2  17    0.13    0.22
  -1  -2  17    0.23    0.25
  -1   2  17    0.17    0.20
   1  -2 -17   -0.05    0.21
   1   2 -17   -0.23    0.64
   1  -2 -17   -0.29    0.48
   1   2 -17    0.43    0.53
   1  -2 -17    0.11    0.68
   1  -2 -17   -0.02    0.31
   1   2 -17   -0.03    0.33
  -1   2  17   -0.15    0.46
   1  -2 -16   70.02    2.82
   1   2 -16   68.31    3.71
   1   2 -16   78.55    3.43
   1  -2 -16   69.73    3.73
   1  -2 -16   63.60    2.76
  -1  -2  16   66.95    2.77
  -1   2  16   72.50    2.78
  -1   2  16   78.00    3.48
   1   2 -16   68.50    2.85
   1  -2 -16   67.08    2.84
  -1   2  16   72.68    2.74
   1  -2 -16   73.99    2.84
   1  -2 -15   18.98    0.91
   1  -2 -15   17.23    0.88
   1   2 -15   17.23    1.55
   1  -2 -15   19.93    1.33
   1   2 -15   17.20    1.26
   1  -2 -15   19.15    1.59
  -1  -2  15   14.13    1.11
   1  -2 -15   16.71    0.90
   1   2 -15   14.61    0.89
  -1  -2  15   14.75    0.81
  -1  -2  15   16.14    0.83
  -1   2  15   19.04    0.85
   1  -2 -15   17.62    0.83
  -1   2  15   16.86    1.30
  -1   2  15   18.57    0.82
   1   2 -14    3.75    0.41
   1  -2 -14    4.11    0.42
  -1   2  14    4.90    0.68
  -1  -2  14    4.23    0.67
  -1   2  14    4.60    0.67
  -1  -2  14    7.04    0.39
   1  -2 -14    3.65    0.37
   1  -2 -14    4.65    0.76
   1  -2 -14    3.84    0.40
   1  -2 -14    4.74    0.85
   1   2 -14    4.64    0.82
  -1   2  14    4.11    0.52
  -1  -2  14    3.84    0.55
  -1   2  14    4.42    0.35
  -1  -2  14    3.74    0.35
  -1   2  13    0.55    0.42
   1  -2 -13    1.24    0.47
  -1   2  13    0.29    0.37
  -1  -2  13    0.79    0.42
  -1  -2  13    0.65    0.37
  -1   2  13    0.72    0.31
   1  -2 -13    0.42    0.54
   1   2 -13    0.17    0.52
  -1   2  12   19.26    1.28
   1  -2 -12   18.23    1.30
  -1   2  12   23.10    1.33
  -1   2  12   20.50    1.14
  -1  -2  12   19.52    1.14
  -1  -2  12   18.38    1.26
  -1  -2  12   19.60    1.19
  -1   2  12   19.66    1.15
   1   2 -12   16.61    1.36
   1  -2 -12   19.87    1.44
  -1   2  11    1.16    0.42
   1  -2 -11    0.66    0.40
  -1   2  11    0.43    0.34
  -1   2  11    0.31    0.27
  -1  -2  11    0.14    0.25
  -1  -2  11    0.25    0.36
  -1  -2  11    0.74    0.35
  -1   2  11    0.36    0.27
   1   2 -11    0.20    0.43
   1  -2 -11    0.86    0.54
  -1   2  10  683.38   24.97
   1  -2 -10  682.43   25.01
  -1   2  10  684.66   24.78
  -1   2  10  673.86   24.94
  -1  -2  10  692.06   24.81
  -1  -2  10  676.08   24.98
  -1  -2  10  676.24   24.91
   1   2 -10  631.00   25.09
   1  -2 -10  651.78   25.09
   1  -2  -9   21.09    1.30
   1   2  -9   20.47    1.27
  -1   2   9   17.48    1.12
  -1  -2   9   18.77    1.16
  -1   2   9   20.55    1.03
  -1  -2   9   22.52    1.08
   1   2  -9   19.09    0.91
   1  -2  -9   20.55    1.19
  -1  -2   9   20.25    1.14
  -1   2   9   21.17    1.19
   1   2  -8  235.07    9.54
   1  -2  -8  244.41    9.57
  -1  -2   8  270.25    9.37
  -1   2   8  238.35    9.45
  -1   2   8  259.65    9.34
  -1  -2   8  238.78    9.47
   1   2  -8  251.53    9.21
   1  -2  -8  242.63    9.50
  -1  -2   8  252.02    9.46
  -1   2   8  253.67    9.51
   1  -2  -7  154.76    5.87
   1   2  -7  149.55    5.85
   1   2  -7  151.84    5.54
  -1  -2   7  142.81    5.75
  -1   2   7  137.87    5.73
  -1  -2   7  170.23    5.67
  -1   2   7  165.35    5.66
   1  -2  -7  167.39    5.85
  -1  -2   7  166.60    5.81
  -1  -2   7  137.65    5.44
  -1   2   7  162.50    5.84
   1  -2  -6  194.63    7.88
   1   2  -6  201.60    7.89
   1   2  -6  206.88    7.64
  -1   2   6  198.48    7.77
  -1   2   6  211.81    7.73
  -1  -2   6  233.87    7.76
   1  -2  -6  207.79    7.88
  -1  -2   6  218.33    7.89
  -1  -2   6  206.10    7.60
  -1   2   6  203.22    7.89
   1  -2  -5   79.78    3.32
   1   2  -5   77.05    3.31
   1   2  -5   79.23    3.12
  -1   2   5   83.96    3.25
  -1   2   5   88.43    3.19
   1   2  -5   83.03    3.20
  -1  -2   5   86.88    3.20
   1  -2  -5   88.06    3.21
   1  -2  -5   93.69    3.37
  -1  -2   5   91.28    3.36
   1  -2  -5   88.86    3.38
  -1  -2   5   79.72    3.11
  -1   2   5   82.14    3.35
   1  -2  -4   82.51    3.47
  -1  -2   4   81.58    3.28
   1  -2  -4   94.92    3.34
  -1  -2   4   93.33    3.33
  -1   2   4   98.74    3.33
   1   2  -4   84.22    3.32
  -1   2   4   94.12    3.51
  -1   2   4   88.90    3.41
   1  -2  -4   93.30    3.47
   1  -2  -4   88.32    3.43
   1  -2  -4   86.24    3.42
   1   2  -4   75.26    3.39
   1  -2  -3   70.88    2.84
   1  -2  -3   72.67    2.79
   1   2  -3   67.22    2.84
   1   2  -3   71.91    2.79
  -1  -2   3   73.16    2.79
  -1   2   3   77.90    2.92
  -1   2   3   76.37    2.78
  -1  -2   3   77.99    2.78
   1  -2  -3   75.18    2.79
   1   2  -3   72.08    2.78
  -1  -2   3   72.16    2.80
   1  -2  -3   77.76    2.93
  -1   2   3   76.05    2.92
   1   2  -3   74.69    2.94
   1  -2  -3   80.28    2.91
  -1   2   3   75.07    2.98
   1  -2  -2  571.50   20.05
  -1  -2   2  560.84   19.91
  -1   2   2  550.13   20.00
   1  -2  -2  545.85   19.85
   1   2  -2  525.14   19.85
  -1   2   2  576.64   19.84
  -1  -2   2  585.76   19.85
   1   2  -2  524.77   19.85
   1  -2  -2  532.61   19.85
  -1   2   2  534.58   19.98
   1  -2  -2  530.63   19.98
   1  -2  -2  537.12   19.96
  -1  -2   2  523.23   19.91
  -1  -2   1  291.87   10.81
   1  -2  -1  298.52   10.89
  -1   2   1  292.03   10.89
  -1   2   1  304.37   10.70
  -1   2   1  285.17   10.69
  -1  -2   1  297.56   10.69
  -1  -2   1  289.20   10.70
   1  -2  -1  296.49   10.70
   1   2  -1  273.05   10.70
  -1   2   1  313.64   10.76
   1  -2  -1  307.44   10.85
   1   2  -1  296.64   10.84
  -1   2   1  315.76   10.86
   1  -2  -1  320.34   10.84
  -1  -2   1  295.02   10.81
   1  -2  -1  305.30   10.85
  -1  -2   0 1506.59   52.59
  -1   2   0 1445.45   52.59
  -1   2   0 1495.58   52.59
  -1  -2   0 1423.18   52.58
  -1  -2   0 1465.37   52.58
   1  -2   0 1340.35   52.71
  -1  -2   0 1441.56   52.78
  -1  -2   0 1443.00   52.73
  -1   2   0 1490.62   52.59
  -1  -2   0 1473.51   52.59
   1  -2   0 1489.71   52.78
  -1   2   0 1425.66   52.79
  -1   2   0 1399.03   52.74
   1  -2   0 1432.23   52.74
   1  -2   0 1342.14   52.71
  -1   2   0 1403.86   52.65
   1   2   0 1413.99   52.73
  -1  -2   0 1374.33   52.77
  -1   2  -1  186.30    6.71
   1   2   1  208.97    6.73
   1  -2   1  179.49    6.72
  -1  -2  -1  184.67    6.70
   1  -2   1  179.65    6.87
  -1   2  -1  168.34    6.84
   1  -2   1  177.34    6.79
  -1  -2  -1  167.55    6.72
  -1   2  -1  164.14    6.73
   1   2   1  186.77    6.95
   1   2   1  198.19    6.79
   1   2   1  211.13    6.87
  -1  -2  -1  218.68    6.94
  -1   2  -1  186.00    6.86
   1   2   2   35.91    1.56
   1   2   2   43.32    1.56
   1  -2   2   41.16    1.57
  -1  -2  -2   40.63    1.54
  -1   2  -2   44.23    1.55
   1  -2   2   41.12    1.68
  -1   2  -2   45.46    1.68
   1  -2   2   35.76    1.68
  -1   2  -2   39.86    1.59
  -1  -2  -2   38.27    1.58
   1   2   2   37.61    1.72
  -1  -2  -2   39.06    1.71
  -1   2  -2   38.31    1.66
   1   2   3  115.97    4.28
  -1   2  -3  120.82    4.28
   1  -2   3  107.79    4.30
   1   2   3  117.33    4.30
  -1  -2  -3  119.34    4.27
  -1   2  -3  111.04    4.36
   1  -2   3  119.88    4.42
  -1  -2  -3  116.64    4.42
  -1  -2  -3  107.16    4.33
  -1   2  -3  106.34    4.33
   1   2   3  109.71    4.43
  -1  -2  -3  123.32    4.42
  -1  -2  -3  117.62    4.44
   1   2   4  146.41    5.94
   1   2   4  146.37    5.76
  -1   2  -4  167.92    5.87
  -1  -2  -4  164.95    5.79
  -1   2  -4  174.73    5.80
   1  -2   4  162.18    5.84
   1   2   4  163.56    5.83
  -1   2  -4  156.62    5.88
  -1  -2  -4  140.64    5.86
  -1  -2  -4  154.41    5.90
  -1  -2  -4  145.56    5.93
   1   2   4  139.70    5.90
   1  -2   4  154.35    5.90
  -1  -2  -4  148.22    5.91
  -1  -2  -5   24.58    1.16
  -1  -2  -5   23.71    1.11
  -1   2  -5   18.90    1.02
  -1   2  -5   23.04    1.00
   1   2   5   20.95    1.02
  -1  -2  -5   22.70    1.00
   1  -2   5   20.71    1.03
   1   2   5   22.54    1.10
  -1   2  -5   19.41    1.09
  -1  -2  -5   23.26    1.12
   1   2   5   25.10    1.18
  -1  -2  -5   23.79    1.14
   1  -2   5   22.91    1.09
  -1  -2  -6   44.75    1.88
  -1   2  -6   36.69    1.73
  -1   2  -6   38.22    1.83
  -1  -2  -6   41.33    1.86
   1   2   6   46.42    1.91
   1   2   6   42.08    1.82
   1  -2   6   36.25    1.76
  -1  -2  -6   43.71    1.86
   1   2   6   44.29    1.78
   1  -2   6   41.20    1.78
   1  -2   7   95.20    3.95
   1   2   7   94.72    3.94
  -1  -2  -7   98.86    4.07
  -1   2  -7   95.10    4.06
   1  -2   7  102.27    3.95
  -1  -2  -7  106.12    4.05
   1   2   7  102.99    4.08
  -1  -2  -7  104.91    4.08
   1   2   8    1.51    0.35
   1  -2   8    1.48    0.35
  -1  -2  -8    1.42    0.45
  -1   2  -8    1.54    0.44
   1  -2   8    1.13    0.29
  -1  -2  -8    1.35    0.38
   1   2   8    0.58    0.36
  -1  -2  -8    1.19    0.38
   1  -2   9   21.94    1.25
   1   2   9   23.04    1.25
  -1   2  -9   20.95    1.37
  -1  -2  -9   23.09    1.40
  -1  -2  -9   24.34    1.31
   1  -2   9   22.73    1.20
   1   2   9   23.43    1.35
  -1  -2  -9   23.77    1.35
   1  -2  10 1536.57   55.37
   1   2  10 1538.85   55.34
  -1  -2 -10 1478.34   55.53
  -1   2 -10 1478.78   55.54
   1  -2  10 1476.72   55.22
   1   2  10 1504.19   55.12
   1   2  10 1571.54   55.46
  -1  -2 -10 1560.56   55.47
   1   2  11   18.56    1.21
   1  -2  11   18.46    1.24
  -1  -2 -11   20.96    1.45
  -1   2 -11   20.81    1.46
   1  -2  11   21.13    1.15
   1   2  11   20.20    1.05
   1   2  11   22.25    1.36
  -1  -2 -11   20.76    1.35
   1   2  12   43.78    2.14
   1  -2  12   40.76    2.13
   1  -2  12   39.06    1.95
  -1  -2 -12   42.56    2.38
  -1   2 -12   42.13    2.37
  -1  -2 -12   44.95    2.28
   1   2  12   46.72    2.28
   1   2  13    0.18    0.34
   1  -2  13    0.31    0.40
   1  -2  13    0.16    0.26
  -1  -2 -13    0.08    0.24
  -1  -2 -13    0.17    0.23
  -1  -2 -13    1.25    0.48
  -1  -2 -13   -0.02    0.26
   1   2  13    0.21    0.44
   1  -2  13    0.44    0.20
   1   2  13    0.14    0.19
  -1  -2 -13    0.80    0.55
  -1   2 -13   -0.35    0.53
   1  -2  13    0.29    0.20
  -1   2 -14   99.66    4.75
  -1  -2 -14  102.62    4.77
   1   2  14  100.88    3.81
  -1  -2 -14   97.38    3.86
   1   2  14  109.88    4.55
   1  -2  14  100.76    3.82
  -1  -2 -14   93.73    3.92
   1   2  14  101.70    3.78
   1   2  14  102.01    3.83
   1  -2  14  101.21    3.82
  -1  -2 -14   99.91    3.86
  -1   2 -14   95.19    3.89
  -1  -2 -14   95.82    3.89
   1   2  14  105.07    4.40
   1  -2  14  104.93    4.44
  -1  -2 -15  215.68    8.03
   1  -2  15  213.73    7.99
   1   2  15  222.09    7.99
   1   2  15  217.78    7.97
   1  -2  15  214.17    7.98
  -1   2 -15  209.51    8.06
  -1  -2 -15  206.59    8.06
  -1  -2 -15  206.86    8.02
   1   2  15  220.21    7.93
   1   2  15  216.75    8.75
  -1  -2 -15  215.92    9.06
  -1   2 -15  217.70    9.08
  -1  -2 -15  209.81    8.10
  -1  -2 -16    0.45    0.73
  -1   2 -16    0.80    0.71
   1   2  16    0.66    0.25
   1  -2  16    0.74    0.27
  -1   2 -16    0.41    0.36
  -1  -2 -16    0.40    0.36
  -1  -2 -16    0.48    0.31
   1   2  16    0.94    0.25
   1   2  16    0.08    0.54
  -1  -2 -16    1.33    0.40
   1  -2  16    0.78    0.27
   1   2  16    0.76    0.28
  -1  -2 -16    0.78    0.33
  -1  -2 -17    0.70    0.74
  -1  -2 -17    2.61    0.61
  -1   2 -17    2.12    0.84
   1   2  17    2.22    0.31
  -1  -2 -17    1.16    0.37
  -1   2 -17    1.62    0.39
  -1  -2 -17    2.03    0.35
   1   2  17    1.98    0.30
   1  -2  17    1.46    0.30
   1   2  17    1.90    0.58
  -1  -2 -17    1.77    0.34
   1   2  17    2.11    0.25
  -1  -2 -17    2.03    0.43
  -1  -2 -18   47.43    2.46
  -1   2 -18   42.46    2.76
  -1   2 -18   44.61    2.43
  -1  -2 -18   39.90    2.68
   1   2  18   43.94    1.81
  -1  -2 -18   51.43    2.00
  -1  -2 -18   44.14    1.92
  -1   2 -18   39.65    1.89
   1   2  18   42.72    1.76
   1   2  18   45.78    1.84
   1  -2  18   42.93    1.83
  -1  -2 -18   43.33    1.86
  -1  -2 -18   45.00    1.87
  -1   2 -19    2.00    0.39
  -1  -2 -19    3.08    0.42
   1   2  19    2.71    0.32
   1  -2  19    2.47    0.33
  -1  -2 -19    3.00    0.37
  -1  -2 -19    2.11    0.35
   1   2  19    2.50    0.29
  -1  -2 -20    4.81    0.41
  -1  -2 -20    4.97    0.46
  -1   2 -20    4.74    0.46
   1   2  20    5.13    0.39
   1  -2  20    4.38    0.39
  -1  -2 -20    4.60    0.41
   1   2  20    4.89    0.36
  -1  -2 -21   14.92    0.74
  -1   2 -21   12.92    0.80
  -1  -2 -21   15.32    0.79
  -1   2 -21   14.84    0.79
   1   2  21   16.73    0.74
  -1  -2 -21   15.29    0.75
   1   2  21   14.47    0.69
  -1  -2 -22    0.54    0.21
   1   2  22    0.70    0.17
  -1   2 -22    1.13    0.27
  -1  -2 -22    0.96    0.25
   1   2  22    0.95    0.20
  -1   2 -22    1.02    0.29
  -1  -2 -22    0.96    0.22
  -1   2 -22    0.12    0.28
   1   2  23    0.74    0.17
  -1   2 -23    0.42    0.20
  -1  -2 -23    0.44    0.20
  -1  -2 -23    0.48    0.16
  -1   2 -23    0.31    0.22
  -1   2 -23    0.89    0.25
  -1  -2 -23    0.48    0.15
   1   2  24    3.96    0.23
  -1  -2 -24    3.34    0.22
  -1   2 -24    3.33    0.23
   1  -3 -24    0.02    0.11
   1   3 -24   -0.06    0.17
   1   3 -24    0.23    0.15
   1  -3 -24    0.31    0.11
   1   3 -24    0.07    0.16
  -1   3  24    0.06    0.10
   1   3 -23    9.84    0.55
   1  -3 -23   10.41    0.50
   1   3 -23   10.03    0.54
   1  -3 -23    9.09    0.45
   1  -3 -23   10.64    0.51
   1   3 -23   10.06    0.49
  -1   3  23   10.35    0.47
   1  -3 -22   13.46    0.66
   1   3 -22   12.81    0.71
   1   3 -22   13.13    0.65
   1  -3 -22   12.35    0.63
   1   3 -22   13.12    0.72
   1  -3 -22   13.67    0.67
  -1   3  22   13.40    0.62
   1  -3 -21   39.50    1.58
   1   3 -21   35.68    1.63
   1   3 -21   37.79    1.57
   1  -3 -21   36.78    1.55
   1   3 -21   35.91    1.63
   1  -3 -21   38.90    1.59
  -1   3  21   37.64    1.53
  -1   3  20   36.01    1.46
   1   3 -20   33.96    1.57
   1   3 -20   34.75    1.50
   1  -3 -20   33.10    1.48
  -1   3  20   32.38    1.39
   1  -3 -20   36.71    1.51
   1  -3 -20   37.63    1.53
  -1   3  19    2.72    0.28
   1   3 -19    2.86    0.45
   1  -3 -19    3.30    0.38
  -1   3  19    2.58    0.31
   1  -3 -19    2.28    0.35
   1   3 -19    3.01    0.36
   1  -3 -19    2.88    0.37
  -1   3  18   18.70    0.90
   1  -3 -18   17.04    0.90
   1  -3 -18   19.50    0.97
   1  -3 -18   18.22    0.96
   1  -3 -18   19.19    0.96
   1   3 -18   19.45    0.97
  -1   3  18   18.76    0.86
   1   3 -17    4.38    0.89
   1  -3 -17    5.43    0.74
   1  -3 -17    6.16    0.95
   1   3 -17    4.92    0.74
  -1   3  17    5.07    0.81
   1  -3 -17    4.52    0.45
  -1   3  17    4.57    0.36
   1  -3 -17    5.12    0.41
  -1   3  17    4.52    0.38
   1  -3 -17    4.12    0.50
   1  -3 -17    4.20    0.44
   1  -3 -17    4.35    0.40
   1   3 -17    4.07    0.44
   1  -3 -17    4.24    0.44
   1  -3 -16  130.26    5.62
   1   3 -16  114.62    5.55
   1  -3 -16  127.65    5.19
   1   3 -16  132.30    5.23
  -1   3  16  120.17    5.30
   1  -3 -16  128.44    4.67
   1   3 -16  118.60    5.34
   1  -3 -16  110.39    4.63
   1   3 -16  112.52    4.63
  -1   3  16  122.23    4.56
  -1   3  16  123.47    4.59
   1  -3 -16  121.07    4.60
   1  -3 -16  114.28    4.71
   1  -3 -16  125.10    4.66
  -1  -3  15   36.33    2.04
   1  -3 -15   41.46    1.70
   1  -3 -15   38.10    1.68
  -1   3  15   43.40    2.30
   1   3 -15   32.98    1.64
   1  -3 -15   38.68    1.68
  -1   3  15   39.81    1.61
  -1   3  15   41.23    1.64
   1  -3 -15   38.36    1.74
   1   3 -15   37.10    2.40
   1  -3 -15   45.17    2.19
   1   3 -15   39.03    2.10
   1  -3 -15   42.50    2.46
   1  -3 -15   37.78    1.64
   1  -3 -14    9.44    0.60
  -1   3  14    9.65    0.81
  -1  -3  14   12.68    0.99
   1  -3 -14   10.53    0.66
   1  -3 -14    9.42    0.62
   1   3 -14   10.57    0.64
  -1   3  14   11.77    1.06
   1  -3 -14   10.02    1.10
   1   3 -14   13.89    1.01
   1   3 -14   12.53    1.20
   1  -3 -14   10.80    0.94
   1  -3 -14   11.11    0.65
  -1   3  14   11.50    0.58
  -1   3  14   10.08    0.59
   1  -3 -14    9.60    0.67
   1  -3 -14    9.97    0.59
  -1  -3  14   10.40    0.95
  -1   3  14    9.78    0.91
   1  -3 -13   42.60    1.94
   1  -3 -13   51.39    2.59
  -1   3  13   47.37    2.35
  -1  -3  13   47.47    2.38
   1  -3 -13   49.75    2.59
  -1   3  13   48.54    1.91
   1  -3 -13   44.30    2.00
   1  -3 -13   45.11    1.96
  -1  -3  13   48.37    2.38
  -1   3  13   47.89    2.24
  -1   3  13   48.39    2.50
   1  -3 -13   46.48    1.92
   1  -3 -13   58.53    2.41
   1  -3 -13   50.16    2.64
   1   3 -13   47.73    2.61
   1   3 -13   53.98    2.36
  -1   3  12    0.85    0.37
  -1  -3  12    0.96    0.41
   1  -3 -12    1.29    0.37
   1   3 -12    1.55    0.39
   1  -3 -12    1.18    0.54
   1   3 -12    0.73    0.48
  -1   3  12    1.15    0.37
  -1  -3  12    1.34    0.41
   1  -3 -12    0.76    0.46
  -1   3  12    1.47    0.51
  -1   3  11    0.14    0.33
  -1  -3  11    0.10    0.33
   1  -3 -11    0.33    0.45
   1   3 -11    0.07    0.40
   1  -3 -11    0.86    0.34
  -1  -3  11    0.37    0.37
  -1   3  11    0.65    0.40
   1  -3 -11    0.68    0.44
   1  -3 -10    8.33    0.82
   1   3 -10    9.04    0.85
  -1   3  10   10.86    0.86
  -1   3  10    8.75    0.63
  -1   3  10    7.37    0.67
  -1  -3  10    7.43    0.71
   1  -3 -10    7.95    0.79
  -1  -3  10    8.72    0.78
   1  -3  -9  177.35    7.08
   1   3  -9  164.97    7.04
  -1   3   9  184.19    7.11
  -1  -3   9  178.71    6.82
  -1   3   9  179.62    6.80
  -1  -3   9  180.32    6.95
  -1   3   9  181.23    6.92
   1  -3  -9  183.67    7.11
  -1  -3   9  182.35    7.06
   1  -3  -8   57.13    2.58
   1   3  -8   57.49    2.58
  -1   3   8   58.18    2.62
  -1  -3   8   55.72    2.47
  -1   3   8   58.93    2.35
  -1   3   8   52.23    2.42
  -1  -3   8   57.30    2.36
   1  -3  -8   62.49    2.65
  -1   3   8   57.21    2.45
  -1  -3   8   60.48    2.60
   1   3  -7   56.52    2.72
   1  -3  -7   68.23    2.63
   1  -3  -7   61.86    2.74
  -1   3   7   69.56    2.88
  -1   3   7   67.85    2.67
  -1   3   7   66.19    2.57
  -1  -3   7   62.30    2.67
  -1  -3   7   63.27    2.57
   1  -3  -7   69.67    2.85
  -1   3   7   62.46    2.67
  -1  -3   7   63.62    2.81
   1   3  -6   64.58    2.84
   1  -3  -6   73.94    2.74
   1   3  -6   74.36    2.74
   1  -3  -6   69.29    2.85
  -1   3   6   71.09    3.00
  -1   3   6   63.15    2.74
  -1  -3   6   71.24    2.71
  -1   3   6   71.81    2.69
  -1  -3   6   68.41    2.79
   1  -3  -6   75.26    2.98
  -1   3   6   68.92    2.85
  -1  -3   6   73.90    2.98
  -1  -3   6   64.15    2.58
   1   3  -5   22.44    1.22
   1   3  -5   28.38    1.18
   1  -3  -5   27.03    1.25
   1  -3  -5   28.43    1.18
  -1   3   5   30.34    1.45
  -1   3   5   30.79    1.22
  -1   3   5   28.52    1.15
   1   3  -5   25.64    1.16
   1  -3  -5   27.82    1.17
  -1  -3   5   28.16    1.23
  -1  -3   5   28.03    1.16
   1  -3  -5   26.48    1.33
   1  -3  -5   29.99    1.40
  -1   3   5   27.33    1.32
   1   3  -5   29.40    1.47
  -1  -3   5   24.59    1.38
  -1  -3   5   26.08    1.12
  -1  -3   4  136.27    5.08
   1  -3  -4  149.48    5.26
   1  -3  -4  145.42    5.31
   1  -3  -4  148.91    5.38
   1   3  -4  128.72    5.11
   1   3  -4  134.52    5.04
   1  -3  -4  139.18    5.12
  -1  -3   4  139.15    5.03
  -1   3   4  133.72    5.02
   1   3  -4  129.05    5.04
  -1   3   4  127.40    5.06
   1  -3  -4  142.22    5.05
  -1  -3   4  129.82    5.08
   1  -3  -4  137.28    5.05
  -1   3   4  137.06    5.35
  -1   3   4  135.56    5.25
  -1  -3   3  144.47    5.46
   1  -3  -3  163.70    5.70
  -1   3   3  141.16    5.66
  -1   3   3  147.92    5.33
  -1  -3   3  151.44    5.37
  -1   3   3  153.45    5.35
  -1  -3   3  141.69    5.33
   1   3  -3  139.24    5.53
   1  -3  -3  147.34    5.60
   1  -3  -3  149.93    5.56
   1   3  -3  137.84    5.34
   1  -3  -3  145.44    5.35
  -1   3   3  140.00    5.60
  -1  -3   3  134.20    5.62
  -1  -3   3  141.84    5.45
   1  -3  -3  146.87    5.61
   1   3  -2   31.83    1.27
   1  -3  -2   34.60    1.31
   1  -3  -2   35.28    1.35
  -1   3   2   32.01    1.39
  -1   3   2   31.18    1.37
   1   3  -2   34.19    1.45
   1  -3  -2   33.63    1.41
  -1  -3   2   31.29    1.24
  -1  -3   2   31.47    1.40
  -1  -3   2   31.86    1.22
   1  -3  -2   32.94    1.34
  -1  -3   2   25.06    1.01
  -1  -3   2   24.01    1.01
   1  -3  -1   81.53    3.30
  -1  -3   1   83.38    3.22
   1   3  -1   82.10    3.37
  -1   3   1   78.51    3.31
   1  -3  -1   81.49    3.26
  -1   3   1   87.12    3.14
   1   3  -1   85.49    3.23
   1  -3  -1   81.43    3.23
  -1  -3   1   81.89    3.21
  -1  -3   1   81.95    3.32
   1  -3  -1   73.97    3.22
   1   3   0    2.56    0.37
   1  -3   0    3.57    0.40
  -1  -3   0    2.47    0.33
   1   3   0    3.20    0.28
  -1   3   0    3.79    0.43
   1   3   0    2.85    0.42
   1  -3   0    3.95    0.35
   1   3   0    3.19    0.32
  -1   3   0    3.73    0.28
   1  -3   0    3.01    0.33
  -1  -3   0    2.86    0.33
   1  -3   1    0.87    0.19
   1   3   1    1.30    0.34
  -1   3  -1    0.78    0.18
   1   3   1    1.14    0.31
  -1   3  -1    1.01    0.30
   1   3   1    1.73    0.20
   1  -3   1    0.88    0.26
   1  -3   2   42.98    1.75
  -1   3  -2   40.75    1.63
  -1   3  -2   43.41    1.85
   1   3   2   39.12    1.56
   1   3   2   40.94    1.82
  -1  -3  -2   44.54    1.81
  -1  -3  -2   40.48    1.48
   1  -3   2   39.85    1.49
   1   3   2   38.56    1.49
  -1   3  -2   40.30    1.48
  -1   3  -2   34.28    1.51
  -1  -3  -2   37.37    1.51
   1  -3   3 1318.17   47.48
   1   3   3 1349.40   47.57
   1   3   3 1289.99   47.29
   1  -3   3 1311.49   47.55
  -1  -3  -3 1222.10   47.32
  -1   3  -3 1167.30   47.32
   1   3   3 1354.75   47.28
  -1   3  -3 1337.31   47.27
  -1  -3  -3 1383.35   47.27
   1  -3   3 1288.51   47.29
   1   3   4    2.19    0.38
   1   3   4    2.01    0.20
   1  -3   4    2.41    0.25
   1   3   4    1.79    0.23
  -1  -3  -4    1.56    0.20
  -1   3  -4    3.93    0.33
  -1   3  -4    4.80    0.50
  -1  -3  -4    1.73    0.27
   1  -3   4    4.82    0.58
   1   3   5  489.35   17.72
  -1  -3  -5  487.21   17.76
   1  -3   5  460.49   17.70
  -1  -3  -5  456.50   17.60
  -1   3  -5  438.43   17.59
   1  -3   5  472.16   17.53
   1   3   5  493.25   17.52
  -1   3  -5  477.90   17.49
  -1  -3  -5  508.05   17.50
   1   3   5  475.08   17.78
  -1  -3  -5  489.46   17.72
   1   3   6  400.13   14.71
   1  -3   6  402.99   14.72
  -1  -3  -6  418.30   14.79
  -1  -3  -6  383.27   14.65
  -1   3  -6  359.19   14.63
   1  -3   6  388.14   14.55
   1   3   6  397.48   14.53
   1   3   6  387.12   14.78
  -1  -3  -6  429.94   14.75
   1  -3   7  105.81    4.02
   1   3   7  110.28    4.01
   1   3   7  113.74    4.27
   1   3   7  100.26    4.10
  -1  -3  -7   98.55    4.11
  -1   3  -7   94.35    4.10
  -1  -3  -7   98.80    4.19
   1  -3   7   88.53    4.07
   1  -3   8   49.94    2.16
   1   3   8   47.60    2.13
   1   3   8   52.21    2.37
   1   3   8   51.52    2.26
  -1  -3  -8   50.35    2.35
   1  -3   8   47.41    2.22
  -1   3  -8   44.45    2.26
  -1  -3  -8   47.15    2.29
   1   3   9  135.21    5.37
   1  -3   9  126.21    5.20
  -1  -3  -9  135.60    5.36
  -1   3  -9  121.16    5.30
  -1  -3  -9  123.10    5.30
   1   3   9  135.34    5.15
   1  -3   9  131.96    5.17
   1   3  10   22.53    1.40
   1  -3  10   22.65    1.28
  -1   3 -10   20.97    1.42
  -1  -3 -10   22.17    1.43
   1   3  10   21.62    1.23
   1  -3  10   20.16    1.24
   1   3  11    0.33    0.45
   1   3  11    0.32    0.31
   1  -3  11    0.34    0.35
  -1  -3 -11    0.56    0.48
  -1   3 -11   -0.07    0.45
   1  -3  11    0.09    0.30
   1   3  11    0.71    0.26
  -1  -3 -12    0.15    0.23
   1   3  12    0.07    0.40
   1  -3  12    0.05    0.31
  -1  -3 -12   -0.06    0.23
   1  -3  12   -0.05    0.36
   1   3  12    0.15    0.32
   1   3  12    0.18    0.20
   1  -3  12    0.01    0.18
  -1   3 -12    0.16    0.49
  -1  -3 -12   -0.24    0.55
   1  -3  13    4.12    0.53
  -1  -3 -13    3.98    0.41
   1   3  13    4.51    0.37
   1  -3  13    4.73    0.36
   1  -3  13    4.06    0.61
   1   3  13    4.61    0.60
  -1   3 -13    4.98    0.82
  -1  -3 -13    4.34    0.81
   1   3  13    4.33    0.36
  -1  -3 -13    4.61    0.42
  -1   3 -13    3.74    0.39
  -1  -3 -13    4.51    0.43
   1   3  13    4.11    0.32
   1   3  13    5.15    0.76
  -1  -3 -13    4.98    0.38
   1   3  14   78.23    3.70
  -1   3 -14   80.82    3.89
  -1  -3 -14   72.83    3.80
  -1  -3 -14   76.46    2.98
   1   3  14   77.13    2.94
  -1  -3 -14   76.29    3.05
  -1  -3 -14   72.17    3.03
  -1   3 -14   71.79    3.03
   1   3  14   77.59    2.98
  -1  -3 -14   77.77    3.06
   1  -3  14   79.04    2.99
   1   3  14   78.21    3.00
   1   3  15  131.21    5.23
  -1  -3 -15  124.30    5.37
  -1   3 -15  117.74    5.36
  -1  -3 -15  113.25    4.35
   1   3  15  116.49    4.30
  -1  -3 -15  114.21    4.41
   1   3  15  117.18    4.35
  -1  -3 -15  110.86    4.40
  -1   3 -15  102.42    4.39
  -1  -3 -15  110.98    4.42
   1  -3  15  112.49    4.35
   1   3  15  119.42    4.37
  -1  -3 -16    4.02    0.46
  -1  -3 -16    3.18    0.46
   1   3  16    3.33    0.75
  -1  -3 -16    4.16    0.67
  -1  -3 -16    3.63    0.87
  -1   3 -16    4.13    0.90
  -1   3 -16    3.56    0.64
   1   3  16    3.84    0.39
   1  -3  16    3.82    0.38
   1   3  16    4.09    0.37
   1   3  16    3.60    0.32
  -1  -3 -16    4.16    0.44
  -1   3 -16    3.16    0.43
  -1  -3 -16    3.79    0.42
  -1  -3 -16    4.15    0.38
  -1  -3 -17    2.77    0.40
  -1  -3 -17    1.99    0.41
  -1  -3 -17    2.05    0.56
  -1  -3 -17    1.88    0.79
  -1   3 -17    1.75    0.58
  -1   3 -17    2.35    0.80
   1   3  17    2.62    0.65
  -1   3 -17    3.35    0.42
  -1  -3 -17    2.49    0.39
   1   3  17    2.40    0.32
  -1  -3 -17    2.29    0.37
   1   3  17    1.80    0.25
   1   3  17    2.32    0.30
  -1  -3 -17    2.38    0.31
  -1  -3 -18   18.40    0.86
  -1  -3 -18   19.75    1.03
   1   3  18   17.34    0.82
  -1  -3 -18   18.45    0.95
  -1   3 -18   18.58    0.95
  -1  -3 -18   18.34    0.94
   1   3  18   17.94    0.88
   1   3  18   18.44    0.87
  -1  -3 -18   19.39    0.95
  -1  -3 -19    8.14    0.54
  -1   3 -19    6.62    0.51
  -1  -3 -19    7.04    0.51
  -1  -3 -19    7.57    0.54
   1   3  19    7.06    0.47
   1   3  19    6.93    0.44
  -1  -3 -19    6.90    0.57
  -1   3 -20    4.40    0.47
   1   3  20    3.70    0.31
  -1  -3 -20    3.93    0.37
  -1  -3 -20    4.74    0.39
  -1   3 -20    4.08    0.39
   1   3  20    3.88    0.34
  -1  -3 -20    3.97    0.39
  -1   3 -21    8.80    0.60
  -1  -3 -21    9.58    0.54
  -1   3 -21   10.00    0.55
  -1  -3 -21    9.69    0.53
   1   3  21    8.67    0.46
   1   3  21    9.17    0.51
  -1  -3 -21   10.07    0.55
  -1  -3 -22    0.71    0.20
  -1  -3 -22    0.04    0.10
  -1   3 -22    0.96    0.21
   1   3  22    0.74    0.18
   1   3  22    0.61    0.13
  -1   3 -22    0.65    0.26
  -1  -3 -22    0.81    0.21
  -1  -3 -23    0.09    0.15
  -1   3 -23    0.15    0.13
  -1   3 -23    0.41    0.22
  -1   3 -23    0.29    0.20
  -1  -3 -23    0.26    0.13
   1   3  23    0.08    0.13
  -1   3 -24    4.77    0.28
  -1   3 -24    6.39    0.29
   1  -4 -23    4.72    0.29
   1   4 -23    4.93    0.31
   1   4 -23    5.17    0.32
  -1   4  23    3.50    0.22
   1  -4 -23    4.41    0.28
   1  -4 -23    4.09    0.23
   1  -4 -22    7.40    0.42
  -1   4  22    6.74    0.36
   1  -4 -22    6.50    0.35
   1   4 -21   14.03    0.76
  -1   4  21   14.42    0.66
   1  -4 -21   14.48    0.72
   1  -4 -21   13.96    0.71
  -1   4  20    6.08    0.41
   1  -4 -20    6.76    0.49
   1   4 -20    7.21    0.56
   1   4 -20    7.55    0.43
   1  -4 -20    7.06    0.49
   1   4 -19   12.27    0.48
   1   4 -19   13.03    0.67
  -1   4  19   12.94    0.48
   1  -4 -19   13.00    0.58
   1   4 -19   11.34    0.62
   1  -4 -19   13.47    0.57
   1  -4 -19   12.69    0.49
  -1   4  19   11.46    0.40
   1   4 -18    3.75    0.35
   1  -4 -18    3.55    0.33
   1   4 -18    3.39    0.45
  -1   4  18    3.64    0.29
   1  -4 -18    3.93    0.35
   1  -4 -18    3.46    0.35
   1   4 -18    3.60    0.45
   1  -4 -18    3.56    0.39
   1  -4 -18    3.66    0.44
  -1   4  18    3.34    0.31
   1  -4 -18    3.63    0.40
   1   4 -17   18.70    0.90
   1  -4 -17   16.74    0.87
   1   4 -17   19.05    1.04
   1  -4 -17   19.11    0.96
  -1   4  17   18.79    0.88
   1  -4 -17   19.44    1.02
  -1   4  17   17.97    0.85
   1  -4 -17   19.18    0.97
   1  -4 -17   17.81    0.91
  -1  -4  17   17.86    0.86
   1  -4 -16    6.07    0.47
  -1   4  16    6.86    0.92
  -1   4  16    6.13    0.43
  -1   4  16    7.96    0.50
   1  -4 -16    7.22    0.51
   1  -4 -16    8.01    0.61
   1  -4 -16    6.34    0.55
   1   4 -16    4.73    0.83
  -1   4  15   66.29    2.60
   1  -4 -15   62.17    2.64
  -1   4  15   68.80    2.63
   1  -4 -15   69.38    2.66
  -1   4  15   66.03    3.35
   1  -4 -15   65.22    2.74
  -1  -4  15   62.26    3.13
   1   4 -15   66.72    3.44
   1   4 -14   48.42    2.79
   1  -4 -14   47.82    2.16
  -1   4  14   49.35    2.71
   1  -4 -14   50.43    2.70
   1  -4 -14   51.99    2.47
  -1  -4  14   50.14    2.59
   1  -4 -14   51.42    2.09
   1  -4 -14   49.46    2.08
  -1   4  14   51.48    2.06
  -1   4  14   52.20    2.04
   1  -4 -13    0.47    0.26
   1  -4 -13    0.31    0.30
   1   4 -13   -0.09    0.50
   1  -4 -13    0.17    0.27
   1  -4 -13    0.32    0.24
   1  -4 -13    0.37    0.44
   1  -4 -13    0.19    0.31
  -1   4  13    0.23    0.20
  -1  -4  13   -0.13    0.42
  -1   4  13    0.31    0.34
  -1   4  13    0.16    0.43
  -1   4  13    0.37    0.21
   1  -4 -13    0.48    0.28
   1  -4 -12  126.15    5.23
   1  -4 -12  111.99    4.36
   1  -4 -12  112.16    4.34
   1  -4 -12  119.23    4.37
   1   4 -12  133.69    5.24
  -1   4  12  111.61    4.32
   1  -4 -12  109.87    4.38
   1  -4 -12  112.29    4.29
  -1   4  12  110.60    4.31
   1  -4 -12  114.77    5.06
   1  -4 -12  120.95    4.69
   1   4 -12  114.43    4.94
   1  -4 -12  120.85    4.95
  -1  -4  12  125.22    4.98
  -1   4  12  121.01    5.05
   1  -4 -12  110.24    4.41
   1  -4 -11    1.40    0.27
   1  -4 -11    0.72    0.45
   1  -4 -11    1.30    0.56
   1  -4 -11    0.56    0.26
  -1  -4  11    0.57    0.34
  -1  -4  11    0.44    0.39
   1   4 -11    1.15    0.36
   1   4 -11    0.84    0.43
   1  -4 -11    1.30    0.34
   1  -4 -11    1.01    0.39
  -1   4  11    1.26    0.47
   1  -4 -11    0.76    0.22
   1  -4 -11    0.99    0.25
   1   4 -11    0.71    0.59
  -1   4  10   11.83    1.02
   1   4 -10   11.32    1.05
  -1  -4  10   10.14    0.91
   1  -4 -10   11.80    1.00
  -1  -4  10    9.54    0.75
   1  -4 -10   10.91    0.87
   1   4 -10    8.69    0.69
   1  -4 -10   11.87    0.76
   1   4 -10   10.03    0.86
   1  -4  -9    0.49    0.38
   1   4  -9    0.42    0.46
  -1   4   9    0.56    0.30
  -1   4   9    0.06    0.38
  -1  -4   9    0.57    0.25
  -1  -4   9    0.69    0.43
   1  -4  -9    0.30    0.21
   1  -4  -9    0.45    0.30
   1   4  -9    0.50    0.35
   1   4  -9    0.63    0.24
   1  -4  -8    0.65    0.49
   1  -4  -8    0.73    0.37
  -1   4   8    0.75    0.43
   1   4  -8    0.65    0.51
  -1   4   8    0.63    0.29
  -1  -4   8    0.25    0.24
   1   4  -8    0.63    0.23
   1  -4  -8    0.78    0.22
   1  -4  -8    0.45    0.25
   1   4  -8    0.30    0.28
  -1  -4   8    1.09    0.40
   1  -4  -7   70.75    3.16
  -1   4   7   70.22    3.11
   1  -4  -7   71.50    2.71
   1   4  -7   66.00    3.13
  -1   4   7   68.49    2.92
   1  -4  -7   68.95    3.06
  -1  -4   7   61.35    2.70
  -1  -4   7   65.35    3.05
   1  -4  -6  361.56   12.41
  -1   4   6  322.15   12.28
   1  -4  -6  327.28   11.84
  -1   4   6  318.25   12.12
   1   4  -6  319.58   12.34
   1  -4  -6  313.95   12.14
   1  -4  -6  333.75   12.24
  -1  -4   6  306.30   11.84
  -1  -4   6  324.87   12.26
   1  -4  -5    3.74    0.53
   1  -4  -5    3.62    0.58
  -1   4   5    3.77    0.60
   1  -4  -5    4.14    0.27
  -1  -4   5    4.32    0.29
   1   4  -5    5.25    0.51
   1  -4  -5    4.12    0.49
  -1  -4   5    4.21    0.33
  -1   4   5    4.11    0.49
   1  -4  -4  220.38    6.06
  -1  -4   4  196.42    5.58
  -1  -4   4  128.96    5.23
  -1  -4   4  125.12    5.23
   1  -4  -4  213.42    5.82
   1   4  -4  198.96    5.73
   1  -4  -4  206.48    5.89
  -1   4   4  204.46    5.97
  -1  -4   4  192.49    5.52
  -1   4   4  206.76    5.86
   1  -4  -3    0.76    0.35
   1  -4  -3    1.77    0.47
  -1  -4   3    1.12    0.29
   1  -4  -3    1.58    0.36
   1   4  -3    1.31    0.32
  -1   4   3    1.21    0.41
   1  -4  -3    1.54    0.40
  -1  -4   3    0.92    0.24
  -1  -4   3    1.25    0.40
  -1   4   3    1.19    0.38
   1   4  -3    0.94    0.44
   1  -4  -2  311.46   11.72
   1   4  -2  308.82   11.61
   1  -4  -2  304.22   11.64
   1   4  -2  320.86   11.86
  -1   4   2  315.25   11.77
  -1  -4   2  303.13   11.58
   1  -4  -2  296.64   11.68
   1  -4  -2  321.90   11.80
  -1  -4   2  327.39   11.63
   1  -4  -1   62.45    2.92
  -1  -4   1   68.30    2.84
   1  -4  -1   73.14    2.86
   1  -4  -1   67.56    2.90
   1   4  -1   71.75    2.82
  -1  -4   1   67.05    2.89
   1   4  -1   69.23    2.94
  -1  -4   1   67.93    2.82
   1  -4  -1   67.07    2.85
   1   4  -1   71.46    3.04
  -1   4   1   64.69    2.96
   1   4  -1   67.56    2.73
  -1  -4   0    6.99    0.59
   1  -4   0    4.68    0.55
  -1   4   0    6.88    0.45
  -1  -4   0    6.74    0.59
   1   4   0    7.14    0.53
   1  -4   0    5.61    0.53
   1   4   0    6.09    0.61
  -1  -4   0    7.13    0.57
   1   4   0    6.26    0.42
  -1   4   0    4.27    0.58
   1   4   0    7.34    0.68
  -1  -4  -1  184.56    7.17
   1  -4   1  193.44    7.18
   1   4   1  179.24    7.21
  -1  -4  -1  185.27    7.21
  -1   4  -1  187.14    6.97
   1   4   1  188.27    7.05
   1  -4   1  183.76    7.09
  -1  -4  -1  192.00    7.17
  -1  -4  -1  191.23    7.16
   1   4   1  176.53    6.90
  -1   4  -1  190.21    7.29
   1   4   1  191.10    7.27
  -1  -4  -2  831.01   28.03
   1  -4   2  812.26   27.96
   1   4   2  715.12   27.64
  -1  -4  -2  770.93   27.95
  -1   4  -2  775.32   27.78
  -1  -4  -2  722.06   27.99
  -1  -4  -2  754.69   27.96
   1   4   2  752.80   28.04
   1   4   2  785.71   28.07
  -1   4  -2  803.07   28.12
  -1  -4  -3  149.03    6.68
   1  -4   3  228.39    6.81
   1   4   3  131.80    6.64
   1   4   3  144.79    6.66
  -1   4  -3  224.51    7.04
  -1   4  -3  217.22    6.60
  -1  -4  -3  139.36    6.63
  -1  -4  -4    1.14    0.41
  -1  -4  -4    1.25    0.12
   1  -4   4    1.31    0.14
   1   4   4    1.27    0.43
  -1   4  -4    2.04    0.48
  -1   4  -4    1.30    0.30
  -1  -4  -5   72.28    2.68
   1   4   5   73.17    3.07
  -1   4  -5   76.12    3.24
   1  -4   5   69.05    2.70
   1  -4   6    2.48    0.27
   1  -4   6    1.57    0.44
  -1  -4  -6    1.90    0.30
  -1  -4  -6    1.91    0.52
   1   4   6    2.67    0.47
   1  -4   7   10.21    0.63
   1  -4   7   11.39    0.88
  -1  -4  -7   10.73    0.91
  -1  -4  -7   10.17    0.71
  -1   4  -7    9.38    0.72
   1   4   7    8.99    0.88
   1   4   7   10.50    0.84
   1  -4   8   66.68    2.79
  -1  -4  -8   71.38    3.18
   1  -4   8   71.59    3.07
  -1  -4  -8   62.98    2.90
  -1   4  -8   67.75    2.94
   1   4   8   66.88    3.13
   1   4   8   67.04    2.99
  -1   4  -9    0.65    0.40
  -1  -4  -9    0.05    0.36
   1   4   9    0.78    0.45
   1  -4   9    0.49    0.34
   1  -4   9    0.07    0.26
  -1  -4 -10  109.06    4.07
  -1   4 -10   97.74    4.47
  -1  -4 -10   98.27    4.47
   1  -4  10  102.33    4.30
   1   4  10  114.97    4.72
   1  -4  10  112.27    4.54
   1   4  11    2.52    0.27
   1   4  11    2.70    0.30
   1   4  11    3.90    0.68
  -1  -4 -11    2.39    0.34
   1   4  11    2.63    0.26
  -1  -4 -11    2.33    0.54
  -1   4 -11    1.96    0.56
  -1  -4 -11    2.41    0.38
   1   4  11    2.68    0.29
   1  -4  11    2.35    0.29
   1  -4  11    2.99    0.55
  -1  -4 -11    2.59    0.31
  -1  -4 -11    2.49    0.34
  -1  -4 -12    0.32    0.30
   1   4  12    0.62    0.21
  -1  -4 -12    0.36    0.30
  -1  -4 -12    0.29    0.43
   1  -4  12    0.51    0.23
   1   4  12    0.64    0.48
   1   4  12    0.56    0.21
   1   4  12    0.30    0.23
   1   4  12    0.57    0.20
  -1  -4 -12    0.78    0.24
  -1  -4 -12    0.56    0.26
  -1  -4 -13    0.72    0.24
  -1  -4 -13    0.49    0.36
  -1  -4 -13    0.16    0.48
   1   4  13    0.33    0.21
  -1  -4 -13    0.55    0.30
  -1  -4 -13    0.44    0.32
   1  -4  13    0.40    0.22
   1   4  13    0.08    0.54
   1   4  13    0.31    0.23
   1   4  13    0.51    0.20
   1   4  14   26.56    1.19
   1   4  14   26.47    1.14
  -1  -4 -14   25.36    1.31
   1   4  14   26.73    1.20
   1   4  14   28.14    1.86
  -1  -4 -14   27.30    1.21
   1   4  15    0.55    0.24
  -1  -4 -15    1.06    0.34
  -1  -4 -15    1.30    0.29
  -1  -4 -15    0.75    0.28
   1   4  15    1.29    0.28
  -1  -4 -15    1.33    0.38
   1   4  15    0.89    0.22
   1   4  16    0.27    0.22
  -1  -4 -16    0.26    0.30
  -1  -4 -16    0.44    0.25
  -1   4 -16    0.38    0.26
  -1  -4 -16    0.64    0.32
  -1  -4 -16    0.33    0.26
  -1   4 -16   -0.20    0.67
   1   4  16    0.28    0.23
   1   4  16    0.31    0.19
   1   4  16   -0.43    0.53
  -1  -4 -17    7.11    0.53
   1   4  17    6.76    0.47
  -1  -4 -17    5.97    0.45
  -1  -4 -17    6.41    0.52
  -1   4 -17    6.36    0.47
  -1  -4 -17    5.42    0.44
   1   4  17    6.77    0.45
  -1  -4 -18   19.57    0.72
  -1  -4 -18   18.95    0.61
   1   4  18   19.15    0.63
  -1  -4 -18   19.29    0.71
  -1   4 -18   17.26    0.61
   1   4  18   18.06    0.58
  -1  -4 -19   25.46    1.16
  -1   4 -19   25.29    1.10
  -1  -4 -19   26.23    1.16
   1   4  19   23.96    1.10
  -1   4 -19   24.67    1.22
   1   4  19   25.12    1.07
  -1   4 -19   26.64    1.24
  -1   4 -20    4.84    0.48
  -1  -4 -20    6.32    0.43
   1   4  20    5.49    0.37
  -1   4 -20    5.00    0.47
  -1  -4 -20    5.46    0.42
   1   4  20    6.25    0.35
  -1  -4 -21   14.35    0.67
   1   4  21   13.44    0.62
  -1   4 -21   12.87    0.71
  -1  -4 -21   14.01    0.67
   1   4  21   12.26    0.57
  -1   4 -22   23.98    1.00
  -1  -4 -22   22.38    0.95
  -1  -4 -22   23.67    0.96
   1   4  22   22.07    0.92
   1   4  23    6.56    0.29
  -1   4 -23    5.89    0.36
  -1   4 -23    5.72    0.34
  -1  -4 -23    6.26    0.31
   1  -5 -22    6.86    0.35
   1   5 -22    6.35    0.38
   1   5 -22    7.89    0.38
   1  -5 -22    6.94    0.35
   1   5 -22    6.99    0.38
   1   5 -21    4.75    0.40
   1  -5 -21    6.39    0.39
   1   5 -21    6.13    0.42
   1  -5 -21    6.09    0.37
   1   5 -21    5.95    0.41
  -1   5  21    5.34    0.30
   1  -5 -20    4.28    0.37
  -1   5  20    4.36    0.30
   1   5 -20    5.23    0.43
   1   5 -20    5.07    0.42
   1  -5 -19    1.92    0.27
  -1   5  19    1.87    0.23
   1   5 -19    1.56    0.33
   1   5 -19    2.04    0.37
   1   5 -18    8.40    0.60
  -1   5  18    8.22    0.46
   1  -5 -18    8.08    0.56
   1  -5 -18    6.93    0.48
   1   5 -18    7.58    0.57
   1  -5 -18    7.49    0.49
  -1   5  18    6.39    0.40
   1  -5 -17   35.30    1.53
  -1   5  17   34.07    1.43
   1  -5 -17   38.36    1.60
  -1   5  17   33.48    1.46
   1   5 -17   36.30    1.62
   1   5 -17   35.46    1.60
   1  -5 -17   36.35    1.52
   1   5 -16   17.26    0.95
   1  -5 -16   17.12    0.86
   1  -5 -16   17.33    0.90
   1  -5 -16   16.69    0.92
  -1  -5  16   15.68    0.78
  -1   5  16   15.75    0.78
   1  -5 -16   18.24    0.89
   1   5 -16   15.63    0.95
  -1   5  16   16.66    0.82
   1   5 -15  262.80    9.74
   1  -5 -15  237.22    8.71
   1  -5 -15  228.46    8.66
   1   5 -15  220.44    8.73
   1  -5 -15  237.34    8.67
  -1   5  15  246.58    9.50
   1  -5 -15  238.34    8.74
  -1  -5  15  214.92    8.59
   1   5 -15  219.63    8.74
   1  -5 -15  239.25    8.69
  -1   5  15  238.46    8.60
  -1   5  15  242.38    8.63
   1   5 -14   14.49    0.94
   1  -5 -14   17.77    0.90
   1   5 -14   15.52    0.93
   1   5 -14   16.51    1.50
   1  -5 -14   16.92    0.92
   1  -5 -14   18.35    0.91
  -1   5  14   19.95    1.50
   1  -5 -14   18.09    0.82
  -1  -5  14   15.45    0.83
   1  -5 -14   18.41    0.91
  -1   5  14   17.77    0.84
   1  -5 -14   16.97    0.96
  -1   5  14   17.52    0.85
   1   5 -13   10.01    0.74
   1  -5 -13   12.85    0.70
   1   5 -13   11.00    0.74
   1  -5 -13   12.83    0.71
   1   5 -13    9.17    1.17
   1  -5 -13   12.53    0.71
  -1   5  13    8.30    1.07
   1  -5 -13   11.95    0.64
  -1  -5  13   12.12    0.66
   1  -5 -13   12.10    0.71
  -1   5  13   11.85    0.64
   1  -5 -13   12.42    0.76
  -1   5  13   12.09    0.65
   1   5 -12    6.99    0.59
   1  -5 -12    8.38    0.56
  -1  -5  12    9.33    0.98
   1  -5 -12    7.94    0.57
   1   5 -12    7.13    1.02
  -1   5  12    8.17    0.50
  -1   5  12    8.70    1.01
  -1  -5  12    8.44    0.52
   1  -5 -12    8.74    0.56
   1  -5 -12    8.11    0.50
   1  -5 -12    7.55    0.58
   1   5 -12    7.52    0.59
   1  -5 -12    8.03    0.55
  -1   5  12    8.05    0.51
   1  -5 -11   97.46    3.31
   1   5 -11   91.88    4.16
  -1   5  11   87.66    3.98
  -1  -5  11   81.37    3.22
   1  -5 -11   83.13    3.27
   1  -5 -11   81.07    3.30
   1  -5 -11   80.87    3.25
   1   5 -11   76.39    3.28
  -1   5  11   81.53    3.21
  -1  -5  11   87.44    3.91
   1  -5 -11   83.43    3.26
  -1   5  11   82.93    3.22
   1  -5 -11   82.11    3.21
   1  -5 -10    7.45    0.87
   1   5 -10    6.81    0.77
   1   5 -10    4.35    0.82
  -1   5  10    6.00    0.86
  -1  -5  10    6.94    0.44
   1  -5 -10    6.15    0.46
  -1   5  10    5.45    0.40
   1   5 -10    5.13    0.48
   1  -5 -10    6.63    0.42
   1  -5 -10    6.06    0.49
  -1   5  10    6.32    0.42
  -1  -5  10    6.30    0.80
   1  -5 -10    6.10    0.45
   1  -5  -9    9.08    1.01
   1  -5  -9    5.82    0.78
  -1   5   9    7.28    0.70
   1   5  -9    8.99    1.03
  -1   5   9    6.73    0.86
   1  -5  -9    7.09    0.47
   1   5  -9    9.66    0.83
  -1  -5   9    6.75    0.82
   1  -5  -9    6.30    0.44
   1  -5  -9    6.55    0.49
   1  -5  -9    6.54    0.43
   1  -5  -9    5.91    0.47
   1  -5  -9    6.53    0.47
   1   5  -9    6.99    0.50
   1  -5  -8    3.05    0.67
   1  -5  -8    2.39    0.54
  -1   5   8    2.04    0.45
   1   5  -8    2.55    0.67
   1  -5  -8    2.20    0.29
  -1  -5   8    2.40    0.58
   1   5  -8    2.00    0.47
  -1   5   8    2.43    0.63
  -1   5   7   57.02    2.75
   1  -5  -7   54.79    2.67
   1   5  -7   51.95    2.49
  -1  -5   7   52.54    2.70
   1   5  -7   54.00    2.81
  -1   5   7   49.58    2.49
   1  -5  -7   60.87    2.87
  -1   5   6   40.65    2.24
   1   5  -6   41.64    2.07
   1  -5  -6   43.80    2.24
  -1  -5   6   44.24    2.28
   1  -5  -6   41.85    2.12
  -1   5   6   41.32    2.11
   1  -5  -6   47.29    2.37
  -1   5   5    3.60    0.66
   1   5  -5    1.57    0.41
   1  -5  -5    1.22    0.42
  -1   5   5    1.50    0.43
   1  -5  -5    3.16    0.63
   1  -5  -5    1.41    0.45
  -1   5   4  125.21    5.22
   1   5  -4  123.11    4.96
   1  -5  -4  134.24    5.08
   1  -5  -4  130.44    5.15
  -1   5   4  118.89    5.10
   1   5  -4  129.33    5.33
   1  -5  -4  130.89    5.28
  -1  -5   4  112.95    4.78
  -1  -5   3    5.08    0.59
   1  -5  -3    5.09    0.57
   1   5  -3    5.50    0.55
  -1  -5   3    4.31    0.45
   1   5  -3    4.13    0.69
  -1   5   3    4.16    0.62
  -1  -5   3    4.48    0.50
   1  -5  -3    4.84    0.62
   1  -5  -3    4.56    0.67
   1   5  -2   65.96    3.03
   1   5  -2   69.65    2.87
   1  -5  -2   67.85    2.92
  -1  -5   2   68.24    2.99
  -1  -5   2   63.22    2.84
  -1   5   2   65.20    3.08
   1   5  -2   65.94    2.77
   1   5  -2   69.59    3.18
  -1  -5   2   64.31    2.87
   1  -5  -2   74.16    3.14
   1   5  -1   99.85    4.20
   1   5  -1  101.91    3.99
   1  -5  -1  101.22    4.06
  -1  -5   1   95.13    4.10
  -1  -5   1   94.96    4.02
   1   5  -1   91.17    3.83
   1   5  -1  103.95    4.33
  -1   5   1  101.56    4.26
   1  -5  -1  102.93    4.22
  -1  -5   1  103.07    4.09
  -1   5   0    2.36    0.52
   1   5   0    2.52    0.54
  -1  -5   0    2.59    0.45
   1  -5   0    3.52    0.46
  -1  -5   0    2.83    0.48
   1   5   0    3.31    0.42
  -1   5   0    2.65    0.53
   1   5   0    2.62    0.59
   1  -5   0    2.87    0.51
  -1  -5   0    2.80    0.49
   1   5   1   38.55    1.96
   1  -5   1   35.45    1.79
  -1  -5  -1   36.33    1.84
  -1  -5  -1   33.72    1.81
  -1   5  -1   36.13    2.00
   1   5   1   35.22    1.97
  -1  -5  -1   40.05    1.91
   1  -5   1   40.45    1.91
   1   5   2   64.96    3.31
  -1   5  -2   82.19    3.12
   1  -5   2   88.05    3.31
  -1  -5  -2   73.60    3.36
  -1  -5  -2   71.51    3.26
  -1  -5  -2   67.23    3.25
  -1   5  -2   90.82    3.70
   1   5   2   66.93    3.33
  -1  -5  -2   69.05    3.31
   1  -5   2   83.35    3.39
   1   5   3   86.68    3.91
   1  -5   3   82.41    3.69
  -1  -5  -3   89.23    3.81
  -1  -5  -3   90.77    3.90
  -1   5  -3   89.68    3.59
  -1  -5  -3   89.30    3.86
  -1   5  -3   91.45    4.03
   1   5   3   87.55    3.89
   1  -5   3   92.70    3.78
  -1  -5  -3   95.73    3.93
  -1  -5  -4    2.57    0.58
   1   5   4    2.06    0.53
  -1  -5  -4    2.43    0.49
  -1   5  -4    2.77    0.40
  -1   5  -4    2.98    0.65
   1   5   4    2.74    0.53
  -1  -5  -4    2.58    0.53
  -1  -5  -4    1.87    0.52
  -1   5  -5   69.95    3.07
  -1  -5  -5   75.22    3.30
  -1  -5  -5   71.27    3.37
  -1   5  -5   73.59    3.50
   1   5   5   69.39    3.29
  -1  -5  -5   82.73    3.49
  -1  -5  -5   79.09    3.41
  -1   5  -6    3.50    0.47
  -1  -5  -6    3.53    0.58
  -1  -5  -6    3.15    0.62
  -1  -5  -6    2.37    0.58
   1   5   6    3.70    0.59
  -1   5  -6    3.16    0.70
  -1  -5  -7   90.69    4.04
  -1   5  -7   87.17    3.73
   1   5   7   86.58    3.90
  -1  -5  -7   95.04    4.15
   1   5   8    0.44    0.45
  -1  -5  -8    0.50    0.25
   1   5   8    0.64    0.41
  -1  -5  -8    0.90    0.21
   1  -5   8    0.47    0.24
  -1  -5  -8    0.66    0.25
  -1  -5  -8    0.73    0.55
  -1  -5  -8    1.03    0.49
  -1   5  -8    0.76    0.37
   1   5   9   74.78    2.90
  -1  -5  -9   89.97    3.84
  -1   5  -9   88.23    3.88
   1   5   9   80.00    3.45
  -1  -5  -9   69.14    2.94
   1   5   9   78.39    2.89
   1   5   9   85.43    3.70
  -1  -5  -9   77.74    2.95
   1  -5   9   69.48    2.94
  -1  -5  -9   83.86    3.69
  -1  -5  -9   74.23    2.90
  -1  -5  -9   72.69    2.95
  -1  -5  -9   75.20    3.01
  -1  -5  -9   73.19    2.93
  -1   5 -10    1.25    0.68
   1   5  10    2.05    0.26
   1   5  10    2.03    0.26
  -1  -5 -10    2.12    0.31
   1   5  10    2.75    0.66
  -1  -5 -10    1.80    0.37
   1   5  10    1.91    0.27
  -1  -5 -10    1.74    0.31
   1   5  10    2.14    0.29
  -1  -5 -10    1.86    0.26
  -1  -5 -10    1.54    0.31
   1   5  11   56.27    2.13
   1   5  11   60.01    2.95
  -1  -5 -11   53.10    2.19
   1   5  11   51.01    2.16
  -1  -5 -11   51.80    2.22
  -1  -5 -11   51.42    2.27
  -1  -5 -11   52.80    2.13
  -1  -5 -11   60.72    2.22
   1   5  11   51.64    2.13
  -1  -5 -11   53.55    2.20
   1   5  11   52.00    2.17
   1   5  12   44.10    1.71
   1   5  12   43.93    2.48
  -1  -5 -12   42.19    1.78
  -1   5 -12   47.39    2.67
   1   5  12   40.99    1.74
  -1  -5 -12   40.66    1.80
  -1  -5 -12   37.96    1.84
  -1  -5 -12   40.59    1.70
   1   5  12   40.97    1.70
  -1  -5 -12   45.56    1.77
  -1  -5 -12   40.58    1.78
   1   5  12   40.84    1.75
   1   5  13  185.48    6.97
  -1  -5 -13  183.51    7.03
  -1  -5 -13  180.72    7.08
   1   5  13  186.16    6.98
  -1  -5 -13  186.99    7.02
   1   5  13  199.93    7.87
  -1  -5 -13  184.64    6.99
  -1   5 -13  204.39    8.11
  -1  -5 -13  195.25    6.99
   1   5  13  181.67    6.91
  -1   5 -14   22.83    1.80
   1   5  14   21.96    1.67
   1   5  14   22.46    1.03
  -1  -5 -14   21.17    1.14
   1   5  14   21.63    0.97
  -1  -5 -14   22.24    1.04
  -1  -5 -14   22.49    1.10
   1   5  14   21.60    1.04
  -1  -5 -14   23.36    1.08
  -1  -5 -14   22.20    1.09
   1   5  15  155.41    5.82
  -1  -5 -15  156.59    5.88
  -1  -5 -15  151.00    5.94
   1   5  15  153.69    5.76
   1   5  15  156.22    5.83
  -1  -5 -15  151.81    5.89
  -1  -5 -15  158.67    5.86
  -1  -5 -16   49.00    2.15
  -1  -5 -16   53.21    2.11
  -1   5 -16   46.99    2.15
   1   5  16   52.54    2.06
   1   5  16   52.57    2.04
  -1  -5 -16   49.92    2.06
  -1   5 -16   46.83    2.14
  -1  -5 -17   10.89    0.69
  -1   5 -17   11.73    0.74
   1   5  17   12.29    0.62
   1   5  17   10.62    0.58
  -1   5 -17   11.33    0.72
  -1  -5 -17   11.44    0.63
  -1  -5 -18   15.58    0.81
  -1   5 -18   12.73    0.78
  -1  -5 -18   14.23    0.71
   1   5  18   14.72    0.70
  -1  -5 -18   14.62    0.69
   1   5  18   13.84    0.67
  -1   5 -18   13.54    0.81
  -1  -5 -19    2.92    0.34
  -1   5 -19    3.24    0.38
   1   5  19    3.23    0.28
   1   5  19    2.67    0.25
  -1  -5 -20    9.35    0.52
  -1  -5 -20    9.85    0.52
  -1   5 -20    9.32    0.57
  -1   5 -20    9.88    0.55
   1   5  20    9.38    0.46
   1   5  20    8.42    0.42
  -1   5 -21   26.80    1.17
  -1   5 -21   29.77    1.19
  -1  -5 -21   29.42    1.15
  -1   5 -21   28.19    1.18
  -1  -5 -21   29.08    1.16
   1   5  21   27.31    1.11
  -1  -5 -22   15.35    0.61
  -1   5 -22   14.21    0.62
  -1  -5 -22   15.56    0.61
  -1   5 -22   15.97    0.64
   1   6 -21   10.08    0.48
   1   6 -21   11.19    0.48
   1  -6 -21   10.09    0.46
   1   6 -21   11.98    0.50
   1  -6 -21   11.10    0.47
   1  -6 -20    0.76    0.19
   1   6 -20    0.59    0.22
  -1  -6  20    0.56    0.16
   1  -6 -20    0.80    0.19
   1   6 -20    0.49    0.21
  -1   6  20    0.41    0.10
   1   6 -20    0.84    0.22
   1   6 -19    4.01    0.36
   1   6 -19    3.22    0.32
   1  -6 -19    3.49    0.30
  -1   6  19    3.59    0.23
   1  -6 -19    3.51    0.31
   1   6 -19    3.05    0.34
   1  -6 -19    3.43    0.28
   1   6 -18   10.14    0.61
   1  -6 -18   10.81    0.57
   1   6 -18   10.21    0.60
   1  -6 -18    9.91    0.55
  -1   6  18    9.64    0.49
   1  -6 -18    9.92    0.57
   1   6 -18   10.20    0.61
   1  -6 -18   11.80    0.57
  -1   6  17   29.88    1.23
   1   6 -17   30.71    1.35
   1  -6 -17   29.05    1.28
   1   6 -17   30.25    1.33
   1  -6 -17   31.14    1.29
   1  -6 -17   30.79    1.32
  -1   6  17   27.42    1.19
   1   6 -17   29.92    1.35
   1  -6 -17   30.59    1.30
   1   6 -16   16.85    0.90
   1  -6 -16   18.20    0.86
  -1   6  16   16.69    0.78
   1   6 -16   16.77    0.89
   1  -6 -16   16.87    0.84
  -1   6  16   16.82    0.77
   1  -6 -16   16.61    0.88
   1  -6 -16   17.42    0.85
   1  -6 -15   19.25    0.92
  -1   6  15   18.11    0.85
   1   6 -15   17.89    0.97
   1  -6 -15   18.90    0.93
  -1   6  15   18.70    0.87
   1  -6 -15   19.68    0.94
   1   6 -15   18.49    0.98
   1  -6 -15   18.18    0.93
   1  -6 -15   18.91    0.96
   1  -6 -14   75.00    2.86
   1   6 -14   66.25    2.89
   1  -6 -14   73.63    2.86
  -1   6  14   72.85    2.80
  -1   6  14   73.46    2.80
   1  -6 -14   70.76    2.87
   1  -6 -14   72.83    2.80
   1   6 -14   68.98    2.90
   1  -6 -14   73.20    2.87
   1  -6 -14   69.88    2.89
   1   6 -13    0.67    0.34
   1  -6 -13    0.56    0.31
   1  -6 -13    0.41    0.27
   1  -6 -13    0.48    0.31
   1   6 -13    0.31    0.62
  -1   6  13    0.17    0.54
   1   6 -13    0.41    0.32
  -1  -6  13    0.36    0.23
  -1   6  13    0.61    0.23
  -1   6  13    0.71    0.24
   1  -6 -13    0.34    0.28
   1  -6 -13    0.39    0.23
   1  -6 -13    0.48    0.32
   1   6 -12    0.61    0.30
   1  -6 -12    0.78    0.30
   1  -6 -12    0.76    0.27
   1   6 -12    1.79    0.71
   1   6 -12    0.96    0.33
   1  -6 -12    0.40    0.30
  -1   6  12    1.15    0.61
  -1  -6  12    0.63    0.25
  -1   6  12    0.44    0.23
  -1   6  12    0.46    0.23
   1  -6 -12    0.60    0.28
   1  -6 -12    0.37    0.22
   1  -6 -12    0.44    0.31
   1   6 -11    3.09    0.42
   1  -6 -11    3.59    0.36
   1  -6 -11    3.80    0.42
   1   6 -11    3.15    0.83
   1   6 -11    3.10    0.40
  -1   6  11    3.01    0.71
  -1  -6  11    3.95    0.36
  -1   6  11    3.31    0.33
  -1   6  11    3.57    0.35
   1  -6 -11    2.98    0.36
   1  -6 -11    2.75    0.34
   1  -6 -11    2.77    0.38
   1   6 -10   51.17    2.78
   1  -6 -10   43.74    1.83
   1   6 -10   41.99    1.84
   1  -6 -10   46.77    1.81
   1   6 -10   39.05    1.83
  -1   6  10   47.30    2.57
   1  -6 -10   41.58    1.86
  -1  -6  10   44.37    1.80
   1  -6 -10   43.94    1.80
  -1   6  10   43.74    1.79
  -1   6  10   41.57    1.79
   1  -6 -10   45.48    1.83
   1   6  -9   34.64    1.60
   1  -6  -9   37.72    1.64
  -1   6   9   38.95    2.28
   1   6  -9   42.12    2.46
   1  -6  -9   39.66    1.58
  -1  -6   9   38.57    1.58
   1  -6  -9   36.74    1.56
   1   6  -9   37.01    1.61
   1  -6  -9   37.48    1.60
   1  -6  -9   33.19    1.61
   1  -6  -9   37.68    1.58
   1  -6  -9   37.76    1.61
  -1   6   9   36.85    1.55
   1  -6  -8    9.77    0.62
  -1   6   8    8.77    0.85
   1   6  -8    9.94    1.20
   1  -6  -8    8.67    0.77
  -1   6   8   10.07    1.08
   1  -6  -8    9.58    0.56
   1  -6  -8   10.25    0.59
   1   6  -8    8.65    0.57
  -1  -6   8    8.78    0.54
   1  -6  -8    8.71    0.58
  -1  -6   8    9.09    0.53
   1  -6  -8    8.93    0.57
   1  -6  -8    9.14    0.54
   1   6  -8    7.33    0.57
   1  -6  -8   10.47    0.55
   1  -6  -7    1.64    0.32
  -1  -6   7    1.24    0.27
  -1   6   7    1.16    0.46
   1  -6  -7    1.28    0.28
  -1   6   7    0.58    0.51
   1   6  -7    0.92    0.42
   1  -6  -7    0.91    0.43
   1  -6  -7    1.02    0.27
   1   6  -7    1.05    0.29
  -1   6   7    1.00    0.23
   1  -6  -7    1.31    0.29
  -1  -6   7    1.43    0.25
   1  -6  -7    1.14    0.25
   1  -6  -6    1.03    0.25
  -1   6   6    1.21    0.55
   1  -6  -6    1.12    0.25
  -1  -6   6    0.97    0.20
   1  -6  -6    1.07    0.28
  -1  -6   6    1.10    0.25
   1  -6  -6    0.98    0.38
  -1  -6   6    1.31    0.47
   1   6  -6    1.43    0.44
   1  -6  -6    0.98    0.28
   1  -6  -6    0.43    0.54
   1  -6  -6    1.17    0.53
   1   6  -6    2.27    0.30
  -1  -6   6    1.12    0.25
   1  -6  -6    1.18    0.27
  -1   6   6    0.57    0.44
   1  -6  -5    0.16    0.22
  -1   6   5    0.13    0.38
   1   6  -5    0.27    0.53
   1  -6  -5    0.38    0.22
  -1  -6   5    0.18    0.18
   1   6  -5    0.21    0.46
  -1  -6   5    0.29    0.21
   1  -6  -5   -0.07    0.28
   1  -6  -5    0.15    0.22
   1  -6  -5    0.07    0.24
  -1  -6   5    0.30    0.22
   1   6  -5    0.27    0.24
  -1  -6   5    0.49    0.40
   1   6  -5    0.29    0.36
   1  -6  -5    0.06    0.39
   1  -6  -5    0.17    0.54
   1  -6  -5    0.49    0.45
   1  -6  -5    0.10    0.25
   1  -6  -4   71.20    3.01
  -1  -6   4   80.87    3.13
   1   6  -4   72.99    2.89
   1  -6  -4   66.67    3.21
   1  -6  -4   59.41    2.54
   1  -6  -4   54.05    2.52
   1   6  -4   78.72    3.42
  -1   6   4   65.07    3.07
   1  -6  -4   62.40    2.49
   1  -6  -4   60.25    2.47
   1   6  -4   75.06    3.17
   1   6  -3   45.02    2.53
  -1   6   3   50.23    2.45
   1  -6  -3   42.62    1.82
   1  -6  -3   44.54    1.89
   1  -6  -3   46.72    2.48
   1   6  -3   42.30    2.36
  -1  -6   3   46.50    2.30
   1  -6  -3   50.71    2.31
   1   6  -2  131.57    5.48
  -1   6   2  131.87    5.35
   1  -6  -2  117.09    4.63
  -1  -6   2  129.24    5.17
   1  -6  -2  126.70    5.11
   1  -6  -2  114.63    4.69
  -1   6   2  134.75    5.40
   1   6  -2  133.99    5.33
   1  -6  -2  140.04    5.39
   1   6  -1   66.17    3.25
  -1   6   1   68.41    3.21
  -1  -6   1   67.61    3.05
   1  -6  -1   64.49    2.95
   1  -6  -1   64.54    2.60
   1   6  -1   59.36    3.07
  -1   6   1   65.25    3.19
   1  -6  -1   64.28    3.12
  -1  -6   0    9.60    0.84
  -1   6   0   11.54    1.06
   1   6   0    9.43    0.95
  -1   6   0   10.68    1.03
   1   6   0   10.27    1.04
  -1  -6   0    9.06    0.86
   1  -6   0    9.45    0.83
   1  -6   0   10.28    0.60
  -1  -6   0    9.25    0.88
   1  -6   0   10.41    0.97
  -1  -6  -1   28.89    1.64
  -1   6  -1   27.31    1.81
   1   6   1   28.63    1.78
   1   6   1   27.96    1.76
  -1   6  -1   26.69    1.74
  -1  -6  -1   26.35    1.19
   1  -6   1   28.06    1.57
  -1  -6  -1   30.11    1.67
   1  -6   1   29.77    1.27
  -1  -6  -1   26.06    1.64
   1  -6   1   28.17    1.67
   1  -6   2   14.50    1.01
  -1  -6  -2   12.07    1.04
   1   6   2   12.99    1.14
  -1   6  -2   14.53    1.26
  -1  -6  -2   13.10    0.71
  -1  -6  -2   16.72    1.19
   1   6   2   15.01    1.20
  -1   6  -2   14.61    1.21
  -1  -6  -2   14.21    1.10
  -1  -6  -3   21.95    1.00
  -1  -6  -3   22.09    1.00
  -1  -6  -3   23.92    1.45
   1  -6   3   22.68    1.35
   1  -6   3   20.69    1.02
  -1  -6  -3   20.21    1.03
  -1  -6  -3   24.32    1.56
   1   6   3   25.57    1.61
  -1  -6  -3   22.16    1.02
  -1  -6  -3   21.85    1.03
  -1   6  -3   24.69    1.71
   1   6   3   24.11    1.55
   1   6   4   14.09    0.74
  -1   6  -4   15.41    1.35
   1   6   4   17.71    1.28
  -1  -6  -4   15.31    1.24
   1   6   4   18.74    1.36
   1  -6   4   13.83    0.76
  -1  -6  -4   15.85    1.17
  -1  -6  -4   17.78    1.31
   1  -6   4   13.60    1.04
  -1  -6  -4   14.87    0.78
  -1  -6  -4   14.35    0.76
  -1  -6  -4   16.57    0.77
  -1  -6  -4   15.65    0.76
   1   6   5    0.98    0.22
  -1  -6  -5    1.69    0.29
   1  -6   5    0.69    0.23
  -1  -6  -5    1.18    0.36
  -1   6  -5    0.27    0.56
   1   6   5    2.39    0.57
  -1  -6  -5    1.47    0.30
   1   6   5    1.33    0.24
   1  -6   5    0.64    0.41
  -1  -6  -5    0.92    0.44
  -1  -6  -5    1.76    0.59
  -1  -6  -5    1.61    0.58
  -1  -6  -5    1.25    0.25
  -1  -6  -5    1.20    0.29
  -1  -6  -5    1.29    0.29
   1   6   5    1.09    0.54
  -1  -6  -5    1.15    0.25
  -1  -6  -6   97.25    3.48
  -1  -6  -6   91.64    3.63
   1   6   6   84.12    3.41
   1   6   6   89.38    4.14
  -1   6  -6   99.74    4.41
  -1  -6  -6   94.94    4.05
   1   6   6   94.23    4.07
  -1  -6  -6   92.99    3.43
   1   6   6   88.34    3.40
  -1  -6  -6   96.24    3.48
  -1  -6  -6   91.70    3.47
  -1   6  -6   80.23    3.43
  -1  -6  -6   80.89    3.40
  -1  -6  -6   88.29    3.45
   1  -6   6   94.97    3.91
  -1  -6  -6   86.57    3.49
   1   6   7   24.46    1.13
  -1  -6  -7   23.77    1.33
   1   6   7   24.77    1.14
  -1  -6  -7   24.50    1.16
   1   6   7   29.84    1.72
  -1   6  -7   28.65    1.97
  -1  -6  -7   27.13    1.20
   1  -6   7   26.95    1.56
  -1  -6  -7   27.21    1.17
  -1  -6  -7   25.89    1.24
  -1  -6  -7   24.82    1.13
  -1  -6  -7   27.51    1.19
  -1  -6  -7   26.33    1.20
   1   6   7   26.04    1.13
  -1  -6  -7   28.27    1.22
   1   6   8    5.81    0.43
   1   6   8    5.56    0.73
  -1  -6  -8    5.71    0.44
  -1  -6  -8    6.17    0.48
   1  -6   8    7.73    0.76
  -1  -6  -8    5.48    0.42
  -1  -6  -8    6.20    0.44
  -1  -6  -8    6.03    0.50
   1   6   8    6.83    0.41
  -1  -6  -8    5.86    0.47
  -1  -6  -8    5.93    0.48
  -1   6  -9   17.48    0.91
  -1  -6  -9   17.51    0.97
   1   6   9   20.81    1.38
  -1  -6  -9   18.23    0.92
  -1  -6  -9   17.41    0.93
   1   6   9   19.78    0.86
  -1  -6  -9   19.21    0.90
  -1   6  -9   17.52    0.93
  -1  -6  -9   18.88    0.89
   1   6   9   17.27    0.86
  -1  -6  -9   19.06    0.95
   1   6  10   15.54    0.78
  -1  -6 -10   15.82    0.80
  -1  -6 -10   15.58    0.91
   1   6  10   16.15    1.37
  -1   6 -10   18.85    1.62
  -1  -6 -10   16.45    0.86
   1   6  10   17.23    0.77
  -1  -6 -10   15.44    0.84
  -1   6 -10   15.73    0.84
  -1  -6 -10   16.43    0.83
  -1   6 -10   14.50    0.85
   1   6  10   15.80    0.82
  -1  -6 -10   17.98    0.89
   1   6  10   16.95    0.82
   1   6  11    9.34    0.53
  -1  -6 -11   10.87    0.62
  -1  -6 -11    8.66    0.54
  -1  -6 -11    9.22    0.66
   1   6  11    8.44    1.03
  -1   6 -11   10.73    1.24
  -1  -6 -11    9.12    0.61
   1   6  11    9.39    0.51
   1   6  11    9.10    0.56
  -1   6 -11    7.06    0.59
  -1  -6 -11    8.99    0.58
   1   6  11    9.44    0.57
  -1   6 -11    7.89    0.59
  -1  -6 -11    9.13    0.60
   1   6  12   61.24    3.14
  -1   6 -12   66.83    3.44
  -1  -6 -12   55.28    2.44
  -1  -6 -12   60.06    2.40
   1   6  12   58.67    2.36
  -1  -6 -12   59.02    2.38
  -1  -6 -12   58.55    2.39
  -1   6 -12   56.42    2.40
   1   6  12   58.43    2.36
  -1  -6 -12   59.27    2.32
   1   6  12   59.01    2.31
  -1  -6 -12   63.58    2.40
  -1   6 -12   54.28    2.41
  -1  -6 -13    6.04    0.55
  -1  -6 -13    6.85    0.52
  -1  -6 -13    7.54    0.52
  -1   6 -13    6.61    0.55
  -1  -6 -13    7.30    0.51
   1   6  13    7.51    0.50
   1   6  13    6.88    0.43
  -1  -6 -13    6.81    0.50
  -1  -6 -13    6.97    0.45
   1   6  13    6.84    0.48
  -1   6 -13    6.73    0.56
  -1  -6 -14   88.62    3.52
   1   6  14   90.29    3.43
  -1  -6 -14   94.35    3.47
  -1   6 -14   90.08    3.50
  -1  -6 -14   90.86    3.46
  -1  -6 -14   86.70    3.43
   1   6  14   85.45    3.35
  -1  -6 -14   85.15    3.36
  -1  -6 -14   92.67    3.49
  -1   6 -14   86.32    3.51
   1   6  14   89.38    3.42
  -1  -6 -15    9.64    0.65
  -1  -6 -15    8.79    0.59
   1   6  15   10.21    0.54
  -1  -6 -15    9.59    0.58
  -1  -6 -15    8.78    0.54
   1   6  15   10.23    0.56
  -1   6 -15    7.72    0.61
  -1   6 -15    9.16    0.62
  -1  -6 -15    9.64    0.58
   1   6  16   10.76    0.57
  -1   6 -16   11.33    0.66
  -1  -6 -16   10.47    0.61
  -1   6 -16   11.08    0.68
   1   6  16    9.77    0.55
  -1  -6 -16   11.32    0.67
  -1  -6 -16   11.10    0.62
  -1  -6 -16   11.57    0.64
  -1  -6 -17    1.40    0.28
  -1   6 -17    1.85    0.31
  -1   6 -17    1.38    0.33
  -1  -6 -17    1.78    0.27
   1   6  17    1.86    0.24
   1   6  17    1.52    0.21
  -1  -6 -17    2.10    0.32
  -1  -6 -17    1.98    0.27
   1   6  18    8.79    0.47
  -1  -6 -18    9.17    0.51
  -1   6 -18    9.25    0.56
   1   6  18    8.79    0.44
  -1  -6 -18   10.16    0.49
  -1  -6 -18    9.64    0.56
  -1  -6 -18    8.94    0.50
  -1   6 -18    8.93    0.54
  -1  -6 -18    9.80    0.53
  -1   6 -18    9.69    0.56
  -1  -6 -19    0.11    0.19
  -1   6 -19    0.06    0.21
  -1   6 -19   -0.18    0.23
  -1   6 -19    0.17    0.21
   1   6  19    0.20    0.14
   1   6  19    0.11    0.10
  -1  -6 -19    0.13    0.18
   1   6  20    0.08    0.10
  -1   6 -20    0.11    0.17
  -1   6 -20    0.01    0.18
   1  -6  20   -0.06    0.14
  -1   6 -20    0.01    0.16
  -1  -6 -20   -0.01    0.15
   1  -7 -19    0.01    0.09
   1  -7 -19    0.04    0.14
   1   7 -19    0.02    0.12
   1  -7 -19    0.01    0.11
   1   7 -19    0.04    0.14
   1   7 -18    5.93    0.38
   1   7 -18    6.87    0.36
   1   7 -18    6.37    0.35
   1  -7 -18    7.01    0.35
   1   7 -18    6.71    0.40
   1  -7 -18    7.28    0.37
   1  -7 -18    6.99    0.36
   1  -7 -18    6.44    0.34
   1  -7 -17    3.90    0.29
   1   7 -17    3.12    0.32
   1  -7 -17    3.36    0.27
  -1  -7  17    3.07    0.26
  -1   7  17    3.47    0.22
   1   7 -17    3.41    0.30
   1   7 -17    3.49    0.30
   1  -7 -17    4.18    0.32
   1  -7 -17    3.75    0.31
  -1   7  16    5.55    0.33
   1   7 -16    5.87    0.42
  -1  -7  16    5.57    0.37
   1  -7 -16    5.60    0.37
   1   7 -16    5.96    0.41
   1  -7 -16    5.85    0.41
   1  -7 -16    6.54    0.40
   1   7 -16    5.97    0.44
  -1   7  15   10.23    0.52
   1   7 -15   11.56    0.65
   1  -7 -15   11.43    0.58
   1  -7 -15    9.99    0.57
   1  -7 -15   10.81    0.56
  -1  -7  15   10.71    0.57
   1   7 -15   11.32    0.60
   1  -7 -15   11.15    0.60
   1  -7 -15   10.83    0.60
  -1   7  15   10.65    0.53
   1   7 -15   11.21    0.61
   1  -7 -14    0.03    0.24
  -1   7  14    0.18    0.17
   1  -7 -14    0.27    0.24
   1  -7 -14   -0.08    0.21
   1   7 -14    0.14    0.26
   1   7 -14    0.21    0.25
  -1  -7  14   -0.16    0.22
   1  -7 -14   -0.25    0.26
   1  -7 -14    0.14    0.20
  -1   7  14   -0.05    0.16
   1   7 -14    0.05    0.24
   1  -7 -13   13.03    0.66
  -1   7  13   12.55    0.64
   1  -7 -13   11.72    0.68
  -1   7  13   12.71    0.63
   1   7 -13   13.18    0.70
  -1  -7  13   12.31    0.68
   1   7 -13   13.09    0.70
   1   7 -13   13.52    0.74
   1  -7 -13   12.59    0.67
   1  -7 -13   12.71    0.71
   1  -7 -13   12.76    0.66
   1  -7 -12    4.16    0.37
   1  -7 -12    4.39    0.41
   1  -7 -12    4.84    0.38
   1   7 -12    5.32    0.42
   1  -7 -12    4.84    0.44
  -1  -7  12    4.73    0.40
   1  -7 -12    4.10    0.37
   1   7 -12    4.57    0.44
   1   7 -12    4.54    0.41
  -1   7  12    4.79    0.36
  -1   7  12    4.19    0.35
   1   7 -11   67.49    2.65
  -1  -7  11   68.11    2.66
   1  -7 -11   60.44    2.65
   1  -7 -11   66.65    2.63
   1  -7 -11   65.28    2.60
   1  -7 -11   74.62    2.72
  -1  -7  11   65.53    2.60
  -1   7  11   66.32    2.62
   1  -7 -11   69.86    2.68
   1   7 -11   66.58    2.65
   1   7 -11   66.80    2.70
   1  -7 -11   65.55    2.62
  -1   7  11   67.15    2.61
  -1  -7  10   12.46    0.71
  -1   7  10   12.70    1.26
   1  -7 -10   12.27    0.70
   1  -7 -10   12.12    0.72
   1   7 -10   12.70    1.40
   1   7 -10   13.85    0.72
   1  -7 -10   13.72    0.74
  -1  -7  10   11.70    0.67
   1   7 -10   13.14    0.76
   1  -7 -10   12.96    0.69
   1  -7 -10   13.01    0.67
   1  -7 -10   15.28    0.79
  -1   7  10   13.07    0.68
  -1   7  10   12.16    0.69
  -1  -7   9   72.66    2.83
  -1   7   9   79.56    3.70
   1   7  -9   83.13    3.93
   1  -7  -9   75.34    2.82
  -1   7   9   74.44    2.79
   1  -7  -9   70.95    2.83
   1  -7  -9   63.91    2.85
  -1  -7   9   71.62    2.79
   1  -7  -9   66.38    2.82
  -1  -7   9   74.20    3.38
   1  -7  -9   68.46    2.77
   1   7  -9   71.43    2.86
  -1  -7   8  132.43    5.18
  -1   7   8  143.30    6.06
   1   7  -8  143.78    5.91
   1   7  -8  145.89    6.26
   1  -7  -8  135.05    5.18
   1  -7  -8  137.05    5.24
  -1   7   8  132.99    5.12
   1  -7  -8  121.02    5.16
  -1  -7   8  138.57    5.15
   1   7  -8  134.32    5.20
   1  -7  -8  145.45    5.18
   1  -7  -8  148.48    5.21
  -1  -7   8  136.04    5.77
   1   7  -7    2.03    0.63
  -1   7   7    2.74    0.75
  -1   7   7    2.76    0.30
   1  -7  -7    3.23    0.36
  -1  -7   7    2.09    0.29
   1  -7  -7    2.88    0.35
   1  -7  -7    2.91    0.39
  -1  -7   7    1.84    0.26
   1  -7  -7    3.20    0.36
  -1  -7   7    2.02    0.32
   1  -7  -7    2.42    0.53
   1   7  -7    1.83    0.33
  -1  -7   7    2.67    0.61
  -1  -7   7    2.71    0.34
  -1  -7   6   76.09    2.89
   1  -7  -6   71.47    2.92
   1   7  -6   75.33    3.60
  -1   7   6   75.32    3.49
   1   7  -6   76.78    3.88
   1  -7  -6   77.15    2.92
   1  -7  -6   74.97    2.91
   1  -7  -6   75.74    3.15
  -1  -7   6   74.95    2.92
  -1  -7   6   72.33    2.85
  -1  -7   6   74.58    2.91
   1  -7  -6   79.06    3.00
   1   7  -6   69.72    2.94
  -1   7   6   71.05    2.87
  -1  -7   6   77.50    3.51
   1   7  -6   70.05    2.92
  -1  -7   5   68.87    2.84
   1  -7  -5   73.02    3.04
   1   7  -5   82.17    3.63
  -1   7   5   71.51    3.46
   1   7  -5   84.42    3.90
   1  -7  -5   66.82    2.83
   1  -7  -5   68.50    2.82
   1   7  -5   73.33    2.88
   1  -7  -5   77.22    2.93
  -1  -7   5   73.16    2.80
  -1  -7   5   72.08    2.84
   1  -7  -5   72.81    2.86
  -1  -7   5   71.03    2.82
   1  -7  -5   71.27    2.85
  -1  -7   5   74.46    3.41
   1   7  -5   75.17    2.86
   1   7  -4  106.48    4.60
   1   7  -4  114.15    4.88
  -1   7   4   99.12    4.52
   1  -7  -4  103.61    4.42
  -1  -7   4  102.09    4.44
  -1  -7   4  107.77    3.92
   1   7  -4   95.67    3.86
   1  -7  -4  112.04    3.94
  -1  -7   4   92.55    3.83
   1  -7  -4  101.10    4.00
  -1  -7   4   98.24    3.81
   1  -7  -4   99.05    3.84
  -1  -7   4  100.32    3.83
   1  -7  -4   99.90    3.86
  -1  -7   4   98.80    3.84
   1  -7  -4   95.62    3.81
   1   7  -4   98.12    3.83
  -1  -7   3   64.29    2.48
   1  -7  -3   55.90    2.46
   1  -7  -3   59.41    2.40
  -1  -7   3   60.04    2.40
   1  -7  -3   63.17    2.41
   1  -7  -3   62.49    2.39
  -1  -7   3   61.77    2.39
   1  -7  -3   61.10    2.42
  -1  -7   3   60.51    2.42
   1   7  -3   56.96    2.42
   1   7  -3   62.73    3.11
  -1   7   3   68.29    3.26
  -1  -7   3   54.28    2.39
   1  -7  -3   55.79    2.46
  -1  -7   3   66.78    3.00
   1  -7  -3   66.98    2.98
   1   7  -3   67.22    3.35
  -1   7   3   63.44    3.12
   1  -7  -2  117.40    4.39
  -1  -7   2  125.12    4.39
  -1  -7   2  113.65    4.31
   1  -7  -2  112.29    4.30
   1  -7  -2  120.54    4.31
   1  -7  -2  109.63    4.26
   1  -7  -2  112.48    4.31
  -1  -7   2  115.99    4.33
  -1   7   2  117.57    5.15
   1   7  -2  117.81    5.08
  -1  -7   2  100.50    4.29
   1  -7  -2   93.24    4.31
   1   7  -2  109.36    4.32
  -1  -7   2  121.82    4.93
   1  -7  -2  129.01    4.93
  -1  -7   2  119.39    4.30
   1   7  -2  122.20    5.29
  -1   7   2  121.97    5.13
   1   7  -1  154.40    6.07
  -1   7   1  154.87    6.16
  -1  -7   1  118.56    5.18
   1  -7  -1  107.59    5.18
   1  -7  -1  144.82    5.21
   1  -7  -1  153.65    5.80
  -1  -7   1  161.09    5.91
   1  -7  -1  143.71    5.30
  -1  -7   1  156.27    5.31
  -1  -7   1  144.16    5.22
   1   7  -1  143.51    5.23
  -1  -7   1  142.41    5.24
   1  -7  -1  137.65    5.21
   1  -7  -1  134.28    5.19
  -1  -7   1  141.71    5.23
   1   7  -1  161.62    6.24
  -1   7   1  150.29    6.10
  -1  -7   0   47.32    1.90
   1  -7   0   47.64    1.90
   1   7   0   46.01    1.82
   1   7   0   45.07    2.51
  -1   7   0   46.73    2.59
   1  -7   0   38.21    1.80
  -1  -7   0   34.61    1.76
   1  -7   0   45.64    1.80
  -1  -7   0   50.86    2.45
   1  -7   0   49.16    2.34
  -1  -7   0   43.63    1.77
  -1  -7   0   46.31    1.82
   1  -7   0   45.54    1.81
  -1  -7   0   46.62    1.84
   1   7   0   40.72    1.80
  -1  -7   0   44.12    1.82
   1  -7   0   43.62    1.79
  -1   7   0   44.96    2.59
   1   7   0   44.68    2.59
   1  -7   1  313.00   10.81
  -1  -7  -1  295.03   10.78
   1   7   1  302.34   10.72
   1   7   1  330.63   11.65
  -1   7  -1  327.97   11.69
  -1  -7  -1  233.01   10.69
   1  -7   1  291.87   10.70
   1  -7   1  324.37   11.30
  -1  -7  -1  327.79   11.44
  -1  -7  -1  285.21   10.69
  -1  -7  -1  301.67   10.73
  -1  -7  -1  291.47   10.73
  -1  -7  -1  296.38   10.74
   1  -7   1  283.10   10.70
  -1   7  -1  344.84   11.81
   1   7   1  315.32   11.65
   1   7   1  275.63   10.70
   1   7   2   19.33    1.51
  -1   7  -2   18.21    1.50
   1  -7   2   21.17    0.90
  -1  -7  -2   18.56    0.89
  -1  -7  -2   17.20    0.93
   1  -7   2   19.01    0.90
  -1  -7  -2   18.48    0.94
  -1  -7  -2   18.12    0.93
   1   7   2   17.75    0.89
   1   7   2   20.12    1.56
  -1   7  -2   18.60    1.56
  -1  -7  -2   18.71    0.99
   1  -7   2   21.01    1.32
  -1  -7  -2   19.94    1.40
   1  -7   2   20.11    0.99
  -1  -7  -2   16.91    0.95
  -1  -7  -3   81.97    3.24
  -1   7  -3   91.13    4.07
   1   7   3   86.90    4.01
   1   7   3   75.96    3.20
  -1  -7  -3   84.11    3.21
  -1  -7  -3   78.79    3.25
  -1  -7  -3   93.17    3.90
   1  -7   3   87.61    3.72
   1   7   3   85.57    3.20
   1  -7   3   79.06    3.19
  -1  -7  -3   84.46    3.25
  -1   7  -3   94.08    4.23
   1   7   3   82.34    3.95
  -1  -7  -3   80.15    3.32
   1  -7   3   80.09    3.24
   1  -7   3   82.25    3.18
   1  -7   3   91.42    3.31
   1  -7   4  123.97    4.98
  -1  -7  -4  131.62    5.11
   1   7   4  123.39    4.94
  -1  -7  -4  132.60    4.96
  -1  -7  -4  135.81    4.97
   1  -7   4  125.02    4.90
   1  -7   4  133.02    5.45
  -1  -7  -4  143.23    5.66
   1   7   4  129.71    4.92
  -1  -7  -4  148.02    5.04
  -1   7  -4  146.90    6.03
   1   7   4  130.43    5.69
   1  -7   4  122.29    4.91
  -1  -7  -4  137.93    5.00
   1   7   4  138.58    5.82
  -1   7  -4  134.57    5.80
  -1  -7  -4  127.34    5.00
  -1  -7  -4  131.15    4.99
   1  -7   5   14.72    0.85
  -1   7  -5   16.52    1.42
   1   7   5   16.90    1.42
   1   7   5   15.94    0.82
  -1  -7  -5   17.86    1.04
  -1  -7  -5   17.92    0.86
  -1  -7  -5   18.93    0.89
  -1   7  -5   15.83    1.50
   1   7   5   15.27    1.30
  -1  -7  -5   16.52    1.32
   1  -7   5   15.59    0.77
  -1  -7  -5   17.29    0.85
   1  -7   5   15.95    1.17
  -1  -7  -5   16.35    0.89
  -1  -7  -5   17.70    0.88
   1   7   5   17.31    0.81
  -1  -7  -5   17.77    0.89
   1  -7   6   35.63    1.51
   1   7   6   30.81    1.44
  -1  -7  -6   36.53    1.51
  -1   7  -6   32.73    2.11
   1   7   6   35.86    2.18
   1   7   6   32.28    1.42
  -1  -7  -6   30.63    1.62
  -1  -7  -6   33.90    1.47
  -1  -7  -6   33.97    1.49
   1   7   6   33.67    2.03
  -1   7  -6   35.58    2.33
  -1  -7  -6   31.85    1.51
  -1  -7  -6   34.87    1.46
   1  -7   6   35.47    1.89
  -1  -7  -6   35.74    1.52
   1   7   7   57.78    2.96
  -1   7  -7   60.41    2.96
   1   7   7   53.58    2.73
  -1   7  -7   64.62    3.23
   1   7   7   49.82    2.08
   1  -7   7   52.88    2.17
  -1  -7  -7   50.88    2.17
  -1  -7  -7   51.97    2.14
  -1   7  -7   51.66    2.14
  -1  -7  -7   53.01    2.20
  -1  -7  -7   53.80    2.17
   1   7   7   50.30    2.11
  -1  -7  -7   53.07    2.13
  -1   7  -8   56.16    3.04
   1   7   8   45.70    2.69
   1  -7   8   49.54    2.03
  -1  -7  -8   45.70    2.03
   1   7   8   48.64    1.96
  -1  -7  -8   50.49    2.03
  -1  -7  -8   49.59    2.01
  -1  -7  -8   45.01    2.01
  -1  -7  -8   48.93    1.98
  -1  -7  -8   47.24    1.96
  -1   7  -8   47.34    2.00
  -1   7  -9    3.86    0.40
  -1  -7  -9    3.72    0.36
   1   7   9    3.84    0.35
  -1  -7  -9    4.36    0.34
  -1  -7  -9    3.70    0.37
  -1  -7  -9    3.30    0.39
   1   7   9    3.37    0.37
   1  -7   9    4.15    0.41
  -1  -7  -9    4.14    0.43
  -1  -7  -9    4.44    0.43
   1   7   9    3.66    0.35
  -1  -7 -10   14.03    0.71
  -1   7 -10   13.28    0.75
   1   7  10   12.53    0.67
  -1  -7 -10   13.25    0.68
  -1  -7 -10   13.53    0.70
   1   7  10   12.65    0.71
   1  -7  10   13.50    0.75
  -1  -7 -10   12.75    0.77
   1   7  10   13.06    0.70
  -1  -7 -11    3.02    0.34
  -1   7 -11    3.71    0.38
  -1  -7 -11    2.71    0.36
   1   7  11    2.61    0.27
   1   7  11    2.76    0.32
   1  -7  11    3.20    0.37
  -1  -7 -11    2.56    0.30
  -1  -7 -11    2.89    0.31
  -1  -7 -11    2.36    0.37
   1   7  11    2.19    0.29
  -1   7 -12    4.07    0.38
  -1  -7 -12    3.51    0.40
  -1   7 -12    4.12    0.41
  -1  -7 -12    3.89    0.38
   1   7  12    3.58    0.31
  -1  -7 -12    4.02    0.40
  -1   7 -12    4.16    0.39
   1   7  12    3.85    0.36
   1  -7  12    4.90    0.40
  -1  -7 -12    4.27    0.36
   1   7  12    4.03    0.36
  -1  -7 -12    4.17    0.35
  -1  -7 -12    4.07    0.43
  -1  -7 -13   15.76    0.79
  -1   7 -13   13.88    0.76
   1   7  13   17.08    0.76
   1   7  13   14.64    0.68
  -1  -7 -13   16.28    0.78
  -1   7 -13   14.20    0.77
   1   7  13   15.98    0.75
   1  -7  13   15.18    0.79
  -1  -7 -13   15.74    0.75
  -1  -7 -13   14.93    0.72
  -1  -7 -13   14.46    0.81
  -1   7 -13   14.06    0.79
  -1  -7 -13   14.41    0.76
   1   7  14   21.07    0.89
   1  -7  14   20.66    0.94
  -1  -7 -14   19.39    0.90
   1   7  14   20.09    0.89
  -1  -7 -14   17.94    0.90
  -1  -7 -14   19.64    0.93
  -1   7 -14   20.13    0.92
  -1   7 -14   19.58    0.96
  -1  -7 -14   19.58    0.92
  -1  -7 -14   20.34    0.97
  -1   7 -14   19.74    0.93
   1  -7  15   17.65    0.84
  -1   7 -15   17.13    0.84
  -1  -7 -15   17.69    0.83
  -1   7 -15   18.05    0.86
   1   7  15   17.77    0.79
   1   7  15   17.06    0.78
  -1  -7 -15   17.59    0.81
  -1  -7 -15   18.17    0.84
  -1   7 -15   19.71    0.84
  -1  -7 -15   17.22    0.85
   1  -7  16    4.79    0.34
   1   7  16    4.49    0.28
  -1  -7 -16    3.94    0.32
  -1   7 -16    4.11    0.36
  -1  -7 -16    4.64    0.32
  -1   7 -16    4.48    0.34
  -1   7 -16    4.42    0.32
  -1  -7 -16    4.57    0.35
  -1  -7 -16    3.91    0.34
   1   7  16    4.62    0.29
  -1  -7 -17    0.61    0.18
   1   7  17    0.64    0.12
  -1  -7 -17    0.58    0.17
  -1   7 -17    0.39    0.18
  -1   7 -17    0.66    0.17
   1  -7  17    0.26    0.17
   1   7  17    0.76    0.15
  -1  -7 -17    0.73    0.19
  -1   7 -17    0.45    0.21
  -1  -7 -17    0.67    0.19
  -1   7 -18    1.75    0.18
  -1  -7 -18    2.58    0.18
   1   7  18    1.85    0.15
  -1  -7 -18    2.79    0.20
  -1   7 -18    2.41    0.22
  -1  -7 -18    1.93    0.16
   1  -7  18    2.23    0.20
   1  -7  19    0.59    0.13
  -1  -7 -19    0.66    0.12
   1   8 -17    0.55    0.14
   1  -8 -17    0.80    0.14
   1  -8 -17    0.76    0.13
   1  -8 -16    0.87    0.17
   1   8 -16    1.17    0.17
  -1  -8  16    0.68    0.18
   1   8 -16    0.55    0.19
   1  -8 -16    0.90    0.19
   1   8 -16    0.78    0.15
  -1  -8  15    6.67    0.39
   1   8 -15    6.21    0.40
   1  -8 -15    5.85    0.35
   1   8 -15    7.07    0.37
   1   8 -15    6.03    0.35
   1  -8 -15    7.68    0.40
   1  -8 -14    2.57    0.25
  -1  -8  14    2.46    0.29
   1   8 -14    2.31    0.26
  -1  -8  14    2.07    0.22
   1   8 -14    2.61    0.27
   1  -8 -14    2.29    0.26
   1  -8 -13    3.13    0.31
   1  -8 -13    2.63    0.31
  -1  -8  13    3.02    0.27
  -1   8  13    2.94    0.23
   1   8 -13    3.38    0.32
   1   8 -13    3.49    0.31
   1   8 -12    7.72    0.48
   1  -8 -12    7.56    0.45
  -1  -8  12    5.97    0.42
  -1   8  12    7.90    0.40
   1  -8 -12    8.39    0.50
  -1   8  12    7.71    0.42
   1  -8 -12    7.99    0.48
   1   8 -12    6.53    0.47
   1  -8 -11    0.74    0.28
   1  -8 -11    0.81    0.23
  -1  -8  11    0.46    0.21
   1   8 -11    0.83    0.27
  -1   8  11    0.55    0.20
   1   8 -11    0.53    0.24
  -1   8  11    0.62    0.17
   1  -8 -11    0.86    0.25
   1  -8 -10    0.04    0.27
   1  -8 -10   -0.05    0.22
  -1   8  10    0.16    0.20
   1   8 -10    0.12    0.24
   1  -8 -10    0.20    0.22
  -1  -8  10    0.02    0.20
  -1   8  10    0.10    0.17
   1   8 -10    0.13    0.24
   1  -8  -9   19.52    0.61
  -1   8   9   17.47    0.57
   1   8  -9   20.64    0.63
   1  -8  -9   21.58    0.71
  -1  -8   9   16.84    0.56
  -1   8   9   18.05    0.52
   1  -8  -9   18.37    0.59
   1   8  -9   18.85    0.63
  -1  -8   9   21.92    0.71
  -1   8   8    0.28    0.20
  -1  -8   8    0.43    0.23
   1   8  -8    0.46    0.24
   1  -8  -8    0.10    0.24
  -1   8   8    0.24    0.20
   1  -8  -8   -0.09    0.25
  -1  -8   8    0.11    0.19
   1   8  -8    0.42    0.26
   1  -8  -8   -0.02    0.29
  -1  -8   8    0.15    0.28
  -1   8   7    0.50    0.20
  -1  -8   7    0.53    0.23
  -1  -8   7    0.56    0.23
  -1  -8   7    0.17    0.16
   1  -8  -7    0.49    0.25
   1  -8  -7    0.60    0.24
  -1  -8   7    0.63    0.29
   1   8  -7    0.81    0.27
   1  -8  -7    0.37    0.28
  -1   8   7    0.37    0.20
   1   8  -7    0.35    0.24
   1  -8  -6   15.36    0.77
  -1  -8   6   12.69    0.74
  -1  -8   6   17.01    0.85
  -1  -8   6   13.60    0.74
   1  -8  -6   16.45    0.72
   1   8  -6   15.92    0.77
   1  -8  -6   15.75    0.79
  -1  -8   6   14.23    0.71
   1  -8  -6   15.35    0.85
   1   8  -6   15.27    0.80
   1  -8  -6   16.62    0.79
  -1   8   6   15.19    0.74
   1  -8  -6   14.00    0.96
   1  -8  -5  104.78    3.96
  -1  -8   5  105.84    3.98
  -1  -8   5  113.61    4.07
   1  -8  -5  107.62    4.21
  -1   8   5   98.85    3.95
   1  -8  -5  110.21    4.08
   1   8  -5  107.62    4.01
  -1  -8   5  104.18    3.94
  -1  -8   5   90.68    3.95
  -1  -8   5  100.05    3.94
   1  -8  -5  109.21    3.99
   1  -8  -4    6.68    0.65
  -1  -8   4    7.26    0.48
   1  -8  -4    6.99    0.47
  -1  -8   4    6.98    0.55
  -1  -8   4    6.92    0.46
   1  -8  -4    7.49    0.49
   1   8  -4    6.24    0.96
  -1  -8   4    7.69    0.83
   1   8  -4    8.63    0.96
  -1   8   4    6.71    0.99
  -1  -8   4    7.24    0.49
   1  -8  -4    7.66    0.58
   1   8  -4    7.91    0.51
  -1  -8   4    7.80    0.48
  -1  -8   3   37.70    1.58
  -1   8   3   34.35    1.48
   1   8  -3   35.50    2.15
  -1   8   3   36.72    2.29
   1  -8  -3   35.76    1.67
   1  -8  -3   35.73    1.47
   1  -8  -3   36.16    1.50
  -1  -8   3   34.42    1.49
  -1   8   3   37.93    2.19
   1   8  -3   34.11    2.25
  -1  -8   3   38.83    2.06
   1   8  -3   35.20    1.51
   1  -8  -3   41.23    1.63
   1  -8  -3   38.27    1.54
  -1  -8   3   35.86    1.52
   1  -8  -3   37.46    1.54
  -1  -8   3   36.41    1.50
   1   8  -2   64.44    3.08
  -1   8   2   67.86    3.24
   1  -8  -2   54.14    2.39
  -1  -8   2   45.96    2.27
  -1  -8   2   60.64    2.87
   1  -8  -2   62.34    2.32
  -1  -8   2   56.38    2.31
   1  -8  -2   58.14    2.28
  -1  -8   2   56.46    2.29
  -1  -8   2   56.07    2.36
  -1   8   2   56.38    2.29
  -1   8   2   59.11    3.03
   1   8  -2   56.52    3.14
   1  -8  -2   60.82    2.82
   1   8  -2   54.74    2.32
   1  -8  -2   66.51    2.42
   1   8  -2   60.99    2.31
  -1  -8   2   55.84    2.29
   1  -8  -2   60.08    2.31
   1  -8  -1    4.56    0.47
  -1  -8   1    5.28    0.48
   1  -8  -1    4.65    0.49
  -1  -8   1    5.79    0.53
  -1  -8   1    5.23    0.44
   1  -8  -1    5.30    0.42
   1  -8  -1    4.53    0.39
  -1  -8   1    6.02    0.44
  -1   8   1    5.07    0.89
   1   8  -1    6.98    0.95
   1   8  -1    4.18    0.90
  -1   8   1    4.22    0.79
   1   8  -1    6.66    0.49
   1   8  -1    5.51    0.43
  -1  -8   1    6.22    0.84
   1  -8  -1    5.41    0.71
   1  -8  -1    5.45    0.43
  -1  -8   1    5.42    0.46
   1  -8   0   55.59    2.64
  -1  -8   0   62.51    2.70
  -1   8   0   77.42    3.57
   1   8   0   70.49    3.43
  -1  -8   0   68.58    2.67
   1  -8   0   67.20    2.63
  -1  -8   0   66.82    2.64
   1   8   0   70.83    2.63
   1  -8   0   65.77    2.73
  -1  -8   0   64.16    2.70
   1   8   0   73.52    3.53
  -1   8   0   73.01    3.51
   1   8   0   64.99    2.63
   1  -8   0   69.87    2.64
  -1  -8   0   69.92    2.65
  -1  -8   0   71.94    3.26
   1  -8   1   19.26    0.88
  -1  -8  -1   19.12    0.92
   1   8   1   17.46    0.90
  -1   8  -1   20.49    1.60
   1   8   1   17.33    1.47
   1  -8   1   14.28    0.86
  -1  -8  -1   17.57    0.99
   1  -8   1   21.01    0.90
  -1  -8  -1   19.44    0.91
  -1  -8  -1   18.24    0.90
  -1  -8  -1   16.58    0.94
   1  -8   1   20.27    1.01
  -1   8  -1   21.40    1.61
   1   8   1   17.93    1.51
  -1  -8  -1   19.59    1.42
  -1  -8  -1   17.50    0.84
   1   8   2   16.70    1.39
  -1   8  -2   14.48    1.33
   1  -8   2   15.71    0.76
  -1  -8  -2   16.36    0.82
  -1  -8  -2   18.24    0.86
  -1  -8  -2   14.04    1.19
   1  -8   2   15.03    0.84
   1   8   2   14.94    1.33
  -1   8  -2   16.13    1.42
  -1  -8  -2   15.78    0.79
   1  -8   2   15.14    0.76
   1  -8   2   12.68    0.77
  -1  -8  -2   15.24    0.91
  -1  -8  -2   15.43    0.80
   1   8   2   14.55    0.78
  -1  -8  -2   14.98    0.75
   1  -8   3   -0.02    0.30
  -1   8  -3    0.60    0.66
   1   8   3    0.25    0.48
   1  -8   3    0.49    0.22
  -1  -8  -3   -0.43    0.44
  -1  -8  -3    0.36    0.22
  -1  -8  -3    0.29    0.30
   1   8   3    0.18    0.23
   1  -8   3    0.05    0.20
  -1  -8  -3    0.04    0.26
   1  -8   3    0.29    0.23
  -1  -8  -3    0.15    0.37
   1   8   3    0.09    0.55
  -1   8  -3   -0.27    0.56
  -1  -8  -3   -0.31    0.26
  -1  -8  -4    1.03    0.32
  -1  -8  -4    1.15    0.30
   1   8   4    1.93    0.65
  -1  -8  -4    1.22    0.26
   1  -8   4    0.67    0.25
  -1  -8  -4    1.41    0.42
   1   8   4    0.65    0.23
  -1  -8  -4    1.08    0.28
   1  -8   4    1.04    0.23
   1  -8   4    1.11    0.33
  -1   8  -4    0.91    0.70
  -1  -8  -4    1.05    0.30
  -1  -8  -5    7.55    0.50
  -1  -8  -5    7.09    0.51
   1  -8   5    7.11    0.43
  -1  -8  -5    7.20    0.52
   1   8   5    7.33    0.49
  -1  -8  -5    6.92    0.50
   1  -8   5    7.64    0.56
   1  -8   5    6.89    0.50
   1   8   5    7.17    0.46
  -1  -8  -5    6.58    0.62
  -1  -8  -5    7.49    0.55
  -1  -8  -6   27.02    1.20
  -1  -8  -6   29.27    1.22
  -1  -8  -6   26.89    1.23
   1   8   6   28.19    1.19
  -1  -8  -6   23.89    1.20
   1  -8   6   28.91    1.29
   1  -8   6   25.61    1.22
   1   8   6   27.28    1.16
  -1  -8  -6   26.29    1.25
  -1  -8  -7   22.46    1.00
  -1  -8  -7   22.20    1.02
  -1  -8  -7   20.42    1.02
  -1  -8  -7   21.29    0.99
  -1  -8  -7   18.08    0.97
   1  -8   7   19.14    0.98
   1  -8   7   22.93    1.07
   1   8   7   20.95    0.96
  -1  -8  -8    2.04    0.32
   1   8   8    1.78    0.30
   1   8   8    1.84    0.27
  -1  -8  -8    1.78    0.30
  -1  -8  -8    2.42    0.31
   1  -8   8    2.01    0.33
   1   8   8    1.60    0.25
   1  -8   8    2.28    0.38
   1   8   9   38.73    1.60
   1   8   9   38.83    1.59
   1  -8   9   39.03    1.66
   1  -8   9   33.86    1.60
  -1  -8  -9   39.73    1.60
  -1  -8  -9   42.03    1.62
  -1  -8  -9   35.55    1.60
   1   8   9   38.61    1.55
   1   8  10    2.52    0.28
   1  -8  10    2.81    0.32
   1   8  10    2.65    0.29
  -1  -8 -10    3.16    0.33
  -1  -8 -10    3.14    0.31
  -1  -8 -10    2.86    0.34
   1   8  10    2.98    0.25
  -1  -8 -11   20.87    0.60
   1   8  11   20.67    0.58
  -1  -8 -11   20.42    0.65
  -1   8 -11   19.51    0.58
   1  -8  11   18.69    0.61
   1   8  11   20.07    0.60
  -1  -8 -11   20.70    0.66
   1   8  11   19.97    0.50
   1   8  12   22.49    0.95
   1   8  12   22.47    0.96
  -1  -8 -12   22.83    1.00
   1  -8  12   20.52    0.97
  -1  -8 -12   22.17    0.95
  -1   8 -12   22.12    0.96
  -1  -8 -13    0.08    0.20
   1  -8  13    0.02    0.19
   1  -8  13    0.15    0.23
   1   8  13    0.16    0.15
   1   8  13    0.17    0.16
  -1   8 -13    0.35    0.19
   1  -8  14   11.01    0.57
  -1   8 -14   12.41    0.56
   1   8  14   12.05    0.54
  -1  -8 -14   12.59    0.60
   1  -8  14   13.68    0.63
   1   8  14   11.84    0.54
   1   8  15    4.27    0.24
  -1  -8 -15    5.14    0.32
   1   8  15    4.41    0.24
   1  -8  15    4.53    0.29
  -1  -8 -16    0.14    0.14
   1  -8  16    0.13    0.10
  -1  -8 -16    0.21    0.13
  -1  -8 -16    0.26    0.13
   1  -8  16    0.23    0.16
  -1   8 -16    0.19    0.17
   1  -8  17    0.11    0.11
   1  -9 -14    1.77    0.18
  -1  -9  14    1.40    0.15
   1   9 -13    0.15    0.19
  -1  -9  13    0.02    0.16
   1  -9 -12    0.11    0.18
   1  -9 -12    0.21    0.16
  -1  -9  12    0.13    0.17
   1   9 -12    0.19    0.21
  -1   9  11    0.05    0.12
   1   9 -11    0.17    0.22
  -1  -9  11   -0.14    0.20
   1  -9 -11    0.06    0.20
   1  -9 -11    0.20    0.17
  -1   9  10    0.22    0.14
  -1  -9  10    0.28    0.22
   1   9 -10    0.26    0.23
   1  -9 -10   -0.04    0.18
   1  -9 -10    0.22    0.17
   1  -9 -10    0.11    0.22
   1  -9  -9    0.50    0.25
   1  -9  -9    0.83    0.21
   1  -9  -9    0.75    0.19
  -1  -9   9    0.61    0.17
  -1   9   9    0.92    0.19
   1   9  -9    0.77    0.27
  -1  -9   9    0.80    0.24
   1  -9  -8    6.39    0.41
   1  -9  -8    6.57    0.45
   1   9  -8    7.12    0.46
   1  -9  -8    6.13    0.37
  -1   9   8    5.78    0.38
  -1  -9   8    6.70    0.44
   1  -9  -7   10.61    0.56
   1   9  -7    9.62    0.58
  -1  -9   7   10.30    0.59
   1  -9  -7   12.28    0.62
  -1   9   7    9.72    0.53
   1  -9  -7   11.21    0.52
  -1  -9   7    7.61    0.49
  -1   9   6    1.41    0.20
  -1  -9   6    1.24    0.27
   1   9  -6    1.43    0.29
  -1  -9   6    0.88    0.21
   1  -9  -6    1.20    0.29
  -1  -9   5    0.01    0.13
  -1  -9   5   -0.05    0.10
  -1   9   5    0.26    0.18
   1   9  -5    0.25    0.26
  -1  -9   5    0.68    0.27
  -1  -9   5    0.33    0.21
   1  -9  -5    0.23    0.27
  -1  -9   4    3.15    0.35
   1  -9  -4    3.51    0.47
  -1  -9   4    3.37    0.29
  -1  -9   4    3.19    0.37
  -1   9   4    3.37    0.30
   1   9  -4    3.27    0.35
   1  -9  -4    3.84    0.34
  -1  -9   4    3.53    0.30
   1  -9  -4    4.13    0.40
  -1   9   3    0.15    0.19
   1   9  -3    0.05    0.23
  -1  -9   3    0.04    0.25
   1  -9  -3    0.10    0.26
  -1  -9   3    0.22    0.20
  -1  -9   3    0.03    0.24
   1  -9  -3    0.08    0.36
   1  -9  -3   -0.09    0.21
  -1  -9   3    0.07    0.19
   1  -9  -2    0.05    0.20
  -1  -9   2    0.15    0.21
  -1  -9   2    0.01    0.21
   1   9  -2   -0.20    0.23
  -1  -9   2    0.16    0.27
  -1  -9   2   -0.10    0.26
   1  -9  -2   -0.22    0.38
  -1   9   2   -0.05    0.18
   1  -9  -2    0.41    0.27
   1  -9  -1   17.40    0.65
   1   9  -1   15.17    0.54
  -1  -9   1   15.71    0.56
   1  -9  -1   15.21    0.72
   1  -9  -1   16.44    0.55
  -1  -9   1   16.45    0.55
   1   9  -1   14.40    0.56
  -1   9   1   13.73    0.48
  -1  -9   0    9.60    0.53
  -1  -9   0    6.71    0.45
   1  -9   0    8.77    0.58
  -1  -9   0   10.37    0.60
   1  -9   0    7.20    0.59
  -1  -9   0    9.41    0.52
   1  -9   0    7.81    0.48
  -1   9   0    6.83    0.47
   1   9   0    8.73    0.52
   1  -9   1    4.55    0.35
  -1  -9  -1    4.92    0.39
   1  -9   1    5.40    0.44
  -1  -9  -1    5.06    0.45
  -1   9  -1    3.66    0.36
   1   9   1    4.93    0.38
  -1  -9  -1    5.00    0.36
   1  -9   1    4.07    0.43
   1  -9   1    4.36    0.44
  -1  -9  -1    4.79    0.39
  -1   9  -2    0.52    0.23
   1  -9   2    0.67    0.29
  -1  -9  -2    0.19    0.23
   1  -9   2    0.31    0.19
   1   9   2    0.30    0.21
  -1  -9  -2    0.29    0.28
  -1  -9  -2    0.45    0.22
   1  -9   2    0.28    0.26
   1  -9   3    2.64    0.33
   1   9   3    3.69    0.31
  -1  -9  -3    3.53    0.30
  -1  -9  -3    3.87    0.37
   1   9   3    3.54    0.28
   1  -9   3    2.92    0.25
   1  -9   3    3.77    0.38
  -1   9  -3    2.66    0.29
   1  -9   4    0.26    0.22
  -1  -9  -4    0.70    0.27
   1   9   4    0.45    0.21
  -1  -9  -4    0.53    0.23
  -1  -9  -4    0.55    0.17
   1   9   4    0.67    0.19
  -1   9  -4    0.55    0.24
   1  -9   4    0.40    0.28
   1  -9   5    1.18    0.25
  -1  -9  -5    0.80    0.20
  -1  -9  -5    0.57    0.26
   1   9   5    0.90    0.22
  -1  -9  -5    1.38    0.26
   1  -9   5    1.03    0.31
  -1   9  -5    1.11    0.29
   1   9   5    1.33    0.20
  -1  -9  -6    7.94    0.45
   1  -9   6    6.06    0.43
  -1  -9  -6    6.92    0.49
  -1   9  -6    7.68    0.50
   1   9   6    7.96    0.44
  -1  -9  -6    8.38    0.49
   1   9   6    7.71    0.44
   1  -9   6    8.71    0.53
   1   9   7    0.48    0.22
   1   9   7    0.51    0.17
  -1  -9  -7    0.52    0.22
   1   9   7    0.35    0.17
   1  -9   7    0.20    0.19
  -1  -9  -7    0.78    0.21
   1  -9   7    0.43    0.27
   1  -9   8    3.39    0.35
  -1  -9  -8    3.48    0.29
  -1  -9  -8    3.95    0.35
   1   9   8    2.94    0.24
   1   9   8    3.18    0.26
   1  -9   8    2.99    0.27
  -1  -9  -8    3.17    0.30
   1   9   8    2.96    0.29
   1   9   9    0.37    0.19
   1   9   9    0.22    0.13
  -1  -9  -9    0.03    0.21
  -1  -9  -9    0.46    0.20
   1   9   9    0.05    0.14
   1  -9   9    0.05    0.16
  -1  -9  -9    0.11    0.18
   1  -9   9   -0.01    0.22
  -1  -9 -10    4.57    0.33
   1   9  10    3.72    0.25
   1   9  10    4.50    0.29
  -1  -9 -10    4.32    0.30
  -1  -9 -10    4.30    0.29
   1  -9  10    3.73    0.34
  -1  -9 -11    2.15    0.22
  -1  -9 -11    2.43    0.23
   1   9  11    1.98    0.16
   1   9  11    2.07    0.19
  -1  -9 -11    2.15    0.20
  -1   9 -11    1.91    0.27
   1  -9  11    2.35    0.26
  -1   9 -12    7.98    0.42
   1   9  12    7.44    0.33
   1  -9  12    8.03    0.41
  -1  -9 -12    8.54    0.38
  -1  -9 -13    3.20    0.21
   1  -9  13    3.49    0.24
  -1   9 -13    2.77    0.26
   1  -9  13    2.57    0.18
   1  -9  14    0.09    0.11
  -1   9 -14   -0.05    0.13
  -1  -9 -14    0.18    0.10
  -1 -10  10    2.08    0.17
   1  10 -10    1.90    0.16
   1  10 -10    1.65    0.15
   1 -10 -10    1.49    0.15
   1 -10  -9    0.02    0.11
   1  10  -9   -0.08    0.14
   1 -10  -9    0.12    0.15
   1  10  -9    0.07    0.14
   1  10  -8    0.41    0.16
   1  10  -8    0.30    0.15
   1 -10  -8    0.27    0.17
   1 -10  -7    8.88    0.45
   1  10  -7    7.73    0.40
   1  10  -7    7.94    0.42
   1 -10  -7    8.46    0.41
   1 -10  -6    0.48    0.21
  -1 -10   6    0.56    0.20
   1  10  -6    0.25    0.16
   1  10  -6    0.67    0.18
  -1  10   6    0.28    0.13
   1  10  -5    7.31    0.39
   1  10  -5    7.47    0.42
   1 -10  -5    7.61    0.41
  -1  10   5    6.72    0.39
  -1 -10   4    0.59    0.22
   1 -10  -4    0.43    0.21
   1  10  -4    0.36    0.18
   1  10  -4    0.52    0.16
   1 -10  -4    0.30    0.17
   1  10  -3    0.53    0.18
   1 -10  -3    0.37    0.23
  -1 -10   3    0.49    0.22
  -1  10   3    0.19    0.12
   1 -10  -3    0.44    0.21
   1 -10  -3    0.19    0.18
   1  10  -2    0.66    0.17
  -1 -10   2    0.40    0.14
   1 -10  -2    0.31    0.16
  -1  10   2    0.37    0.15
   1 -10  -2    0.46    0.23
  -1 -10   2    0.04    0.22
   1 -10  -1    5.67    0.34
  -1 -10   1    5.64    0.34
   1  10  -1    5.23    0.36
  -1  10   1    4.95    0.32
   1  10  -1    6.31    0.34
  -1 -10   1    5.97    0.40
   1 -10  -1    5.48    0.40
  -1 -10   0    6.87    0.38
   1 -10   0    6.26    0.35
  -1  10   0    6.30    0.36
   1  10   0    6.10    0.38
   1 -10   0    6.53    0.43
  -1 -10   0    6.51    0.43
   1 -10   0    5.11    0.42
   1 -10   1    2.99    0.30
  -1 -10  -1    4.59    0.36
   1 -10   1    0.04    0.09
   1  10   1    2.06    0.21
  -1 -10  -1    2.74    0.24
   1  10   1    3.06    0.26
  -1  10  -1    2.52    0.22
   1 -10   1    1.86    0.29
  -1 -10  -2    8.86    0.45
   1  10   2    8.75    0.44
  -1  10  -2    8.28    0.41
   1 -10   2    7.61    0.49
   1  10   2    7.78    0.39
  -1 -10  -2    7.96    0.48
  -1 -10  -3    3.04    0.26
   1 -10   3    2.51    0.29
  -1  10  -3    3.07    0.24
   1  10   3    2.90    0.23
  -1 -10  -3    2.57    0.28
   1 -10   3    2.94    0.31
  -1  10  -4    2.06    0.21
   1  10   4    2.15    0.19
   1  10   4    2.17    0.23
   1  10   5    7.86    0.41
  -1  10  -5    6.45    0.36
  -1  10  -5    8.13    0.39
   1 -10   5    6.45    0.41
  -1 -10  -5    9.14    0.45
   1  10   5    7.88    0.36
   1 -10   6    0.02    0.19
  -1 -10  -6    0.15    0.18
  -1 -10  -6    0.04    0.16
   1  10   6    0.18    0.15
  -1  10  -6    0.13    0.14
  -1  10  -6    0.01    0.15
   1 -10   7    5.34    0.31
  -1 -10  -7    5.07    0.31
  -1 -10  -7    4.95    0.29
  -1  10  -7    4.28    0.27
   1  10   7    4.55    0.27
  -1  10  -8    0.25    0.13
  -1 -10  -8    0.59    0.16
   1  10   8    0.27    0.11
  -1 -10  -8    0.29    0.14
  -1  10  -8    0.28    0.13
   1 -10   8    0.28    0.16
  -1  10  -9   12.02    0.53
  -1 -10  -9   12.09    0.54
   2   0 -25    0.07    0.17
   2   0 -24   18.77    0.86
   2   0 -23    0.03    0.25
  -2   0  23    0.13    0.18
  -2   0  22    5.33    0.34
   2   0 -22    4.50    0.42
   2   0 -21   -0.05    0.30
   2   0 -21   -0.21    0.18
  -2   0  21   -0.03    0.22
   2   0 -21   -0.12    0.26
   2   0 -21   -0.06    0.21
   2   0 -20    4.78    0.44
   2   0 -20    5.55    0.40
   2   0 -20    4.93    0.41
  -2   0  20    5.31    0.41
   2   0 -20    5.59    0.51
  -2   0  19   -0.02    0.24
   2   0 -19    0.32    0.31
   2   0 -19    0.28    0.24
   2   0 -19   -0.16    0.53
   2   0 -19    1.23    0.72
   2   0 -19    0.25    0.24
  -2   0  19    0.07    0.19
   2   0 -19    0.40    0.32
  -2   0  18   42.03    1.75
   2   0 -18   39.16    1.79
   2   0 -18   41.57    1.85
   2   0 -18   48.26    2.45
   2   0 -18   46.59    2.84
   2   0 -18   41.61    1.76
  -2   0  18   41.19    1.70
   2   0 -18   42.42    1.73
  -2   0  17   -0.14    0.21
   2   0 -17    0.16    0.32
   2   0 -17   -0.07    0.22
   2   0 -17   -0.02    0.24
  -2   0  17    0.28    0.20
   2   0 -17    0.89    0.54
   2   0 -17   -0.59    0.65
   2   0 -16  102.41    4.80
   2   0 -16   95.33    3.69
   2   0 -16   94.86    3.71
  -2   0  16   96.68    3.70
  -2   0  16   99.25    4.12
   2   0 -16   92.59    3.79
  -2   0  16   95.70    3.66
  -2   0  15   -0.29    0.51
  -2   0  15    0.05    0.35
   2   0 -15    0.30    0.30
  -2   0  15    0.15    0.34
   2   0 -15    0.17    0.22
  -2   0  15    0.06    0.20
   2   0 -15    0.32    0.45
   2   0 -15    0.41    0.62
  -2   0  14  202.43    7.86
  -2   0  14  191.40    8.05
  -2   0  14  202.04    7.85
   2   0 -14  207.93    8.38
  -2   0  13    0.18    0.31
  -2   0  13   -0.13    0.45
  -2   0  13   -0.09    0.30
  -2   0  13    0.18    0.31
   2   0 -13    0.08    0.53
  -2   0  12    6.36    0.61
  -2   0  12    5.69    0.55
  -2   0  12    4.54    0.66
  -2   0  12    5.93    0.58
   2   0 -12    6.35    0.81
  -2   0  11   -0.14    0.29
  -2   0  11    0.21    0.38
  -2   0  11   -0.17    0.26
  -2   0  11    0.07    0.28
   2   0 -11    0.06    0.46
  -2   0  10 4768.85  181.36
  -2   0  10 5329.39  181.37
  -2   0  10 5033.86  181.40
   2   0 -10 4824.01  181.65
  -2   0   9    0.03    0.24
  -2   0   9    0.15    0.23
  -2   0   9   -0.09    0.26
   2   0  -9    0.10    0.40
  -2   0   8  757.84   28.41
  -2   0   8  832.60   28.42
  -2   0   8  767.22   28.45
   2   0  -8  736.93   28.63
  -2   0   7    0.04    0.18
  -2   0   7    0.11    0.19
  -2   0   7    0.09    0.20
   2   0  -7   -0.11    0.30
  -2   0   6    7.29    0.46
  -2   0   6    8.71    0.48
  -2   0   6    6.79    0.48
   2   0  -6    8.42    0.61
  -2   0   5    0.13    0.16
  -2   0   5   -0.03    0.17
  -2   0   4 1238.92   45.47
  -2   0   4 1277.28   45.51
  -2   0   3    0.01    0.09
   2   0  -3   -0.01    0.11
  -2   0   3    0.02    0.12
  -2   0   2 3652.20  131.92
  -2   0   2 3665.62  131.97
   2   0  -2 3591.48  131.97
  -2   0   2 3683.91  131.98
  -2   0   1    0.05    0.09
   2   0  -1    0.09    0.07
   2   0  -1   -0.02    0.06
   2   0   0   91.87    3.36
   2   0   0   93.00    3.30
  -2   0   0   90.21    3.30
   2   0   0   84.36    3.33
   2   0   1    0.05    0.11
  -2   0  -1    0.09    0.08
  -2   0  -1    0.04    0.07
  -2   0  -1    0.07    0.08
  -2   0  -2  110.35    4.19
   2   0   2  112.49    4.22
  -2   0  -2  115.24    4.17
   2   0   3    0.11    0.19
  -2   0  -3    0.01    0.13
   2   0   4   63.71    2.50
  -2   0  -4   62.17    2.40
   2   0   4   62.71    2.33
   2   0   5   -0.13    0.23
   2   0   5   -0.06    0.09
   2   0   5    0.16    0.21
  -2   0  -5    0.06    0.15
  -2   0  -5    0.28    0.25
   2   0   6   11.20    0.68
  -2   0  -6   10.91    0.58
   2   0   6   10.81    0.51
   2   0   6   11.11    0.69
  -2   0  -6    9.84    0.71
   2   0   7   -0.06    0.24
   2   0   7   -0.03    0.11
  -2   0  -7    0.03    0.17
   2   0   7    0.03    0.26
  -2   0  -7   -0.11    0.30
   2   0   8   25.95    1.30
   2   0   8   23.71    1.05
   2   0   8   24.59    1.29
  -2   0  -8   25.92    1.41
  -2   0  -9   -0.05    0.39
   2   0   9   -0.08    0.33
   2   0   9   -0.09    0.14
   2   0   9    0.08    0.32
  -2   0  -9   -0.08    0.31
  -2   0 -10  787.74   29.49
   2   0  10  823.00   29.30
   2   0  10  775.08   28.92
   2   0  10  804.31   29.32
  -2   0 -10  815.89   29.30
   2   0  11    0.45    0.42
   2   0  11    0.05    0.33
  -2   0 -11   -0.28    0.49
  -2   0 -11    0.43    0.35
   2   0  12  164.33    6.79
   2   0  12  172.09    6.83
  -2   0 -12  169.94    6.86
  -2   0 -12  170.43    7.07
  -2   0 -13    0.73    0.59
   2   0  13   -0.12    0.36
  -2   0 -13    0.14    0.39
  -2   0 -14  154.56    6.09
   2   0  14  146.05    5.95
  -2   0 -14  141.90    5.40
   2   0  14  139.88    5.28
  -2   0 -14  141.68    6.32
   2   0  14  138.76    5.30
  -2   0 -15   -0.14    0.24
  -2   0 -15   -0.11    0.73
  -2   0 -15   -0.12    0.30
   2   0  15    0.10    0.22
   2   0  15    0.02    0.23
   2   0  16   34.97    1.49
  -2   0 -16   38.65    2.52
  -2   0 -16   36.61    1.62
   2   0  16   34.49    1.45
  -2   0 -16   33.29    1.48
  -2   0 -17   -0.50    0.81
  -2   0 -17    0.23    0.34
  -2   0 -17    0.07    0.23
   2   0  17    0.11    0.23
  -2   0 -18    5.93    1.05
   2   0  18    5.89    0.43
  -2   0 -18    4.74    0.52
  -2   0 -18    5.17    0.42
  -2   0 -19   -0.22    0.34
   2   0  19    0.31    0.23
  -2   0 -20   46.60    1.96
   2   0  20   44.69    1.85
   2   0  21   -0.04    0.20
  -2   0 -21   -0.02    0.14
  -2   0 -21    0.37    0.31
  -2   0 -22   14.87    0.78
  -2   0 -23   -0.34    0.23
  -2   0 -24   -0.01    0.17
   2   1 -25    4.41    0.29
   2  -1 -25    4.04    0.28
   2   1 -24    0.83    0.23
   2  -1 -24    1.03    0.23
   2  -1 -23    7.81    0.42
   2   1 -23    6.72    0.47
   2  -1 -23    7.58    0.43
  -2   1  23    7.99    0.44
   2  -1 -23    8.00    0.51
   2   1 -23    8.53    0.52
   2  -1 -22    9.37    0.52
  -2   1  22    8.99    0.52
   2  -1 -22    9.89    0.53
   2   1 -22    8.39    0.57
   2  -1 -22   10.14    0.61
   2   1 -22    8.89    0.59
   2   1 -22    8.84    0.56
   2   1 -21    1.98    0.34
   2   1 -21    1.26    0.33
   2  -1 -21    1.78    0.36
   2   1 -21    2.08    0.38
   2  -1 -21    1.18    0.27
   2  -1 -21    1.47    0.27
  -2   1  21    0.98    0.24
  -2  -1  21    1.76    0.27
  -2   1  20    4.64    0.40
  -2  -1  20    5.41    0.42
   2   1 -20    4.78    0.49
   2  -1 -20    4.74    0.48
   2  -1 -20    4.35    0.41
   2  -1 -20    4.29    0.39
   2   1 -20    4.72    0.47
  -2   1  19   54.73    2.27
   2  -1 -19   60.06    2.35
  -2   1  19   57.86    2.33
  -2  -1  19   59.89    2.35
   2  -1 -19   56.84    2.43
   2   1 -19   59.42    2.44
   2  -1 -19   57.50    2.36
   2   1 -19   55.41    2.42
   2  -1 -19   61.90    3.04
   2   1 -19   59.78    3.39
   2   1 -19   67.32    3.10
   2  -1 -19   60.00    3.39
   2  -1 -18    1.28    0.31
   2  -1 -18    2.05    0.81
   2  -1 -18    2.02    0.59
   2   1 -18    0.93    0.53
   2   1 -18    0.48    0.62
  -2   1  18    1.04    0.24
   2   1 -18    0.96    0.36
   2  -1 -18    0.66    0.35
   2  -1 -18    1.42    0.31
  -2  -1  18    1.17    0.28
  -2   1  18    1.09    0.26
   2   1 -18    0.68    0.37
   2  -1 -17   66.73    2.63
  -2  -1  17   64.11    2.61
  -2   1  17   66.67    2.61
   2  -1 -17   75.85    3.32
   2   1 -17   70.20    3.28
   2  -1 -17   67.28    3.64
   2   1 -17   75.61    3.79
  -2  -1  17   63.56    2.57
   2  -1 -17   66.00    2.64
  -2   1  17   66.89    2.56
   2  -1 -17   64.46    2.70
   2   1 -17   61.14    2.68
   2  -1 -16   65.29    2.59
   2  -1 -16   65.43    2.58
  -2  -1  16   63.95    2.98
  -2   1  16   67.80    2.56
  -2  -1  16   66.18    2.57
  -2   1  16   67.20    3.11
  -2  -1  16   61.74    2.52
  -2   1  16   65.27    2.52
   2  -1 -16   59.11    2.63
   2   1 -16   60.04    2.63
   2   1 -16   63.99    3.53
   2  -1 -16   67.55    3.59
   2  -1 -16   72.13    3.23
   2   1 -16   71.43    3.20
   2  -1 -15   31.99    1.42
  -2  -1  15   34.83    1.82
  -2  -1  15   33.93    2.01
  -2   1  15   34.44    1.80
  -2   1  15   33.56    1.96
   2  -1 -15   31.99    2.17
   2   1 -15   35.56    2.25
   2   1 -15   40.12    1.98
   2  -1 -15   38.14    1.97
   2  -1 -15   29.91    1.41
   2  -1 -15   31.63    1.83
  -2  -1  15   34.90    1.41
  -2   1  15   32.52    1.39
   2  -1 -15   32.52    1.50
   2   1 -15   32.33    1.48
   2  -1 -15   28.79    1.45
   2  -1 -15   33.25    2.03
  -2   1  15   31.11    1.81
  -2  -1  15   35.04    1.81
  -2   1  15   31.49    1.72
  -2  -1  15   36.20    1.38
   2  -1 -14    1.83    0.52
  -2  -1  14    2.08    0.44
  -2   1  14    1.76    0.40
  -2  -1  14    1.59    0.51
  -2   1  14    1.73    0.43
  -2   1  14    1.56    0.53
  -2  -1  14    1.42    0.43
  -2   1  14    1.77    0.44
   2  -1 -14    2.02    0.67
   2  -1 -14    1.78    0.48
   2   1 -14    2.48    0.71
   2   1 -14    2.85    0.52
   2  -1 -13   23.67    1.52
  -2   1  13   24.93    1.38
  -2  -1  13   24.10    1.40
  -2   1  13   25.25    1.54
  -2   1  13   25.91    1.38
  -2  -1  13   25.56    1.59
  -2  -1  13   25.54    1.38
  -2   1  13   23.84    1.43
   2   1 -13   22.08    1.66
   2  -1 -13   24.90    1.70
   2  -1 -12   12.29    1.00
  -2  -1  12   12.78    0.90
  -2   1  12   11.70    0.84
  -2  -1  12   11.34    0.82
  -2   1  12   11.94    0.81
  -2  -1  12   11.86    0.97
  -2   1  12    9.97    0.93
  -2   1  12   11.21    0.85
   2   1 -12   13.09    1.13
   2  -1 -12   11.92    1.10
   2  -1 -11   23.18    1.39
  -2   1  11   24.44    1.30
  -2  -1  11   25.68    1.35
  -2   1  11   27.46    1.30
  -2  -1  11   24.98    1.28
  -2   1  11   21.79    1.41
  -2  -1  11   22.77    1.42
  -2   1  11   25.75    1.36
   2   1 -11   22.40    1.52
   2  -1 -11   25.78    1.58
   2  -1 -10   22.12    1.26
  -2  -1  10   24.55    1.24
  -2   1  10   21.25    1.17
  -2   1  10   20.83    1.13
  -2  -1  10   23.15    1.16
  -2   1  10   21.35    1.21
   2   1 -10   22.01    1.41
   2  -1 -10   21.38    1.38
   2  -1  -9  510.62   19.03
  -2  -1   9  514.21   18.98
  -2   1   9  514.37   18.95
  -2  -1   9  548.75   18.92
  -2   1   9  540.70   18.91
  -2   1   9  507.97   18.98
   2   1  -9  466.99   19.13
   2  -1  -9  468.19   19.15
   2  -1  -8  146.33    5.63
  -2   1   8  148.23    5.57
  -2  -1   8  137.57    5.59
  -2  -1   8  146.72    5.52
  -2   1   8  153.39    5.52
  -2   1   8  142.84    5.58
   2   1  -8  134.49    5.72
   2  -1  -8  142.40    5.76
   2  -1  -7 1019.14   37.57
  -2  -1   7 1013.90   37.55
  -2  -1   7 1080.92   37.48
  -2   1   7 1127.18   37.49
  -2   1   7 1011.42   37.54
   2   1  -7  909.27   37.64
   2  -1  -7  968.94   37.66
   2  -1  -6  121.39    4.63
  -2  -1   6  120.75    4.64
   2  -1  -6  113.75    4.72
   2   1  -6  108.67    4.70
  -2   1   6  116.98    4.60
  -2  -1   6  125.51    4.56
  -2   1   6  127.34    4.56
   2   1  -5  145.73    6.29
   2  -1  -5  153.81    6.31
  -2   1   5  169.62    6.25
  -2  -1   5  173.42    6.20
   2   1  -5  164.24    6.20
   2  -1  -5  171.33    6.21
  -2   1   5  176.10    6.20
   2  -1  -5  166.96    6.25
  -2  -1   4    9.12    0.45
   2   1  -4    8.24    0.47
  -2   1   4    8.61    0.45
   2  -1  -4    8.19    0.46
   2  -1  -4    8.60    0.48
  -2   1   4    7.75    0.38
   2  -1  -4    7.38    0.55
   2   1  -4    7.77    0.54
   2   1  -4    8.10    0.46
   2  -1  -4    8.78    0.47
   2  -1  -4    8.04    0.52
  -2   1   4    7.33    0.48
  -2   1   3   86.49    3.19
   2  -1  -3   81.47    3.15
   2   1  -3   82.85    3.19
  -2   1   3   84.01    3.09
   2   1  -3   76.16    3.20
   2  -1  -3   80.55    3.21
   2  -1  -3   84.52    3.15
   2   1  -3   82.18    3.14
  -2  -1   3   86.38    3.13
   2  -1  -3   83.87    3.14
   2   1  -3   82.02    3.14
  -2   1   3   86.72    3.13
  -2   1   2   71.89    2.84
   2   1  -2   70.06    2.90
   2  -1  -2   72.94    2.80
  -2  -1   2   84.70    2.93
  -2   1   2   72.73    2.91
  -2   1   2   77.41    2.85
  -2  -1   2   78.12    2.85
   2  -1  -2   85.02    2.86
  -2   1   2   81.14    2.85
   2   1  -2   71.10    2.86
   2  -1  -2   74.10    2.86
  -2  -1   2   79.02    2.87
  -2  -1   1 4652.39  167.93
  -2   1   1 4633.86  167.89
  -2  -1   1 4663.69  167.89
   2   1  -1 4641.53  167.88
   2  -1  -1 4511.09  167.95
   2  -1  -1 4683.02  167.86
  -2   1   1 4820.42  167.86
   2  -1  -1 4553.83  167.85
   2  -1  -1 4628.89  167.85
   2  -1  -1 4609.07  167.89
   2   1  -1 4578.67  167.89
   2   1   0   17.85    0.78
  -2  -1   0   20.42    0.79
   2   1   0   19.00    0.76
  -2  -1   0   17.61    0.75
   2  -1   0   16.10    0.75
  -2   1   0   19.64    0.76
   2   1   0   17.40    0.77
   2  -1   0   18.21    0.82
   2  -1   0   18.11    0.70
  -2   1   0   16.88    0.72
  -2  -1   0   17.76    0.80
   2  -1   0   19.04    0.74
   2   1   0   17.25    0.76
   2  -1   0   18.28    0.76
   2   1   1 9108.45  332.43
  -2   1  -1 9938.94  332.43
  -2  -1  -1 9818.47  332.43
   2  -1   1 9136.16  332.42
   2   1   1 9090.08  332.42
   2   1   1 8994.83  332.45
  -2  -1  -1 9083.88  332.45
  -2  -1  -1 8895.26  332.44
   2  -1   1 8939.64  332.42
  -2  -1  -1 9355.54  332.41
   2   1   1 9026.32  332.42
   2  -1   1 9066.06  332.43
   2  -1   1 8888.49  332.48
  -2  -1  -2  182.22    6.24
  -2  -1  -2  173.30    6.26
  -2   1  -2  162.36    6.23
  -2  -1  -2  155.99    6.22
   2   1   2  174.48    6.22
  -2   1  -2  160.85    6.28
  -2  -1  -2  167.41    6.23
   2  -1   2  164.44    6.22
   2   1   2  170.54    6.22
  -2   1  -2  162.58    6.23
  -2  -1  -2  176.54    6.25
  -2  -1  -3  729.62   26.37
  -2  -1  -3  738.35   26.35
   2   1   3  699.86   26.36
   2   1   3  756.52   26.35
   2  -1   3  741.88   26.34
  -2   1  -3  737.74   26.38
  -2  -1  -3  738.59   26.32
  -2  -1  -3  723.73   26.38
  -2   1  -3  769.15   26.32
  -2   1  -3  723.72   26.37
  -2  -1  -3  685.07   26.35
   2   1   3  730.04   26.32
  -2  -1  -3  744.53   26.35
  -2   1  -3  705.94   26.20
   2  -1   3  693.33   26.29
  -2   1  -3  724.38   26.40
  -2   1  -4   39.91    1.73
  -2  -1  -4   41.40    1.73
   2  -1   4   42.10    1.61
  -2   1  -4   38.17    1.50
  -2  -1  -4   43.11    1.69
   2   1   4   43.80    1.67
  -2  -1  -4   37.21    1.72
   2   1   4   41.32    1.68
  -2   1  -4   34.95    1.71
  -2   1  -4   43.45    1.66
   2  -1   4   39.32    1.68
  -2  -1  -4   42.45    1.65
  -2  -1  -4   43.28    1.73
  -2  -1  -4   44.16    1.70
   2   1   4   40.51    1.72
  -2  -1  -5  524.32   19.79
  -2   1  -5  519.30   19.79
  -2  -1  -5  551.22   19.77
  -2  -1  -5  526.41   19.72
   2  -1   5  524.04   19.63
   2  -1   5  550.05   19.75
   2   1   5  556.82   19.74
   2   1   5  538.28   19.70
   2   1   5  572.04   19.81
  -2   1  -6   14.34    0.90
  -2  -1  -6   13.28    0.85
   2  -1   6   14.66    0.81
   2   1   6   12.32    0.75
   2   1   6   14.21    0.84
  -2  -1  -6   13.71    0.82
  -2  -1  -6   14.44    0.77
   2  -1   6   14.04    0.68
   2   1   6   12.82    0.62
  -2   1  -7    2.62    0.45
  -2  -1  -7    1.86    0.41
   2  -1   7    2.81    0.39
   2   1   7    2.08    0.35
   2   1   7    2.42    0.41
  -2  -1  -7    1.83    0.32
  -2  -1  -7    2.07    0.35
   2   1   7    2.87    0.23
   2  -1   7    2.83    0.27
  -2  -1  -8    0.18    0.35
  -2   1  -8    0.36    0.41
   2  -1   8    0.35    0.28
   2   1   8    0.27    0.28
   2   1   8    0.97    0.35
  -2  -1  -8    0.03    0.25
  -2  -1  -8    0.75    0.32
   2   1   8    0.51    0.15
   2  -1   8    0.34    0.17
  -2   1  -9    0.68    0.43
  -2  -1  -9   -0.11    0.44
   2   1   9   -0.04    0.31
   2  -1   9    0.40    0.31
   2   1   9    0.18    0.30
  -2  -1  -9   -0.03    0.26
  -2  -1  -9    0.17    0.30
   2   1   9    0.28    0.14
   2  -1   9    0.29    0.18
  -2  -1 -10   40.19    2.17
  -2   1 -10   37.80    2.14
   2  -1  10   40.59    2.01
   2   1  10   39.98    1.99
   2   1  10   44.89    2.10
  -2  -1 -10   44.25    2.09
   2  -1  10   41.31    1.76
   2   1  10   40.53    1.69
  -2  -1 -11  786.04   29.61
  -2   1 -11  787.16   29.61
   2   1  11  822.97   29.37
   2  -1  11  811.15   29.39
   2   1  11  826.82   29.46
  -2  -1 -11  823.95   29.46
   2  -1  11  756.87   29.02
   2   1  12   12.72    0.98
   2  -1  12   14.37    1.07
   2   1  12   12.87    1.04
  -2  -1 -12   11.37    1.02
  -2  -1 -12   11.57    1.13
  -2   1 -12   12.89    1.20
   2   1  13    6.21    0.72
   2  -1  13    6.44    0.75
  -2  -1 -13    7.71    0.84
  -2   1 -13    5.95    0.78
   2   1  13    5.81    0.79
  -2  -1 -13    7.16    0.95
  -2   1 -13    6.82    0.95
   2   1  14   17.89    0.87
   2   1  14   19.24    0.91
   2  -1  14   20.14    0.91
   2   1  14   21.07    1.46
   2  -1  14   20.17    0.91
  -2   1 -14   18.36    1.59
  -2  -1 -14   22.22    1.72
  -2  -1 -14   19.24    0.94
   2  -1  14   17.67    1.33
   2   1  14   18.81    1.36
   2   1  14   19.50    0.88
  -2  -1 -14   19.18    0.94
  -2   1 -14   21.02    1.48
  -2  -1 -14   22.40    1.50
  -2  -1 -14   17.91    0.98
  -2  -1 -15  315.23   12.23
  -2   1 -15  306.38   12.20
  -2  -1 -15  311.57   11.14
   2  -1  15  297.70   11.02
   2   1  15  297.05   10.99
  -2  -1 -15  288.06   11.05
   2   1  15  307.98   11.80
  -2  -1 -15  297.02   11.05
   2  -1  15  294.49   11.02
   2   1  15  303.91   11.02
  -2  -1 -16  186.84    6.70
  -2  -1 -16  171.45    6.67
  -2   1 -16  166.35    6.66
   2  -1  16  176.72    6.57
   2   1  16  176.15    6.57
   2  -1  16  174.89    6.57
   2   1  16  177.71    6.56
  -2  -1 -16  176.49    6.60
  -2  -1 -16  182.53    7.78
  -2   1 -16  169.01    7.71
   2   1  16  175.11    6.53
  -2  -1 -16  170.14    6.59
   2   1  17   40.03    1.69
   2   1  17   42.47    1.73
   2  -1  17   41.19    1.74
  -2  -1 -17   43.87    1.87
   2   1  17   42.13    1.74
   2  -1  17   42.90    1.75
  -2   1 -17   40.06    1.84
  -2  -1 -17   40.25    1.84
  -2  -1 -17   41.85    1.76
  -2  -1 -17   41.77    2.73
  -2   1 -17   40.60    2.72
  -2  -1 -17   40.25    1.76
   2   1  18   14.82    0.74
  -2  -1 -18   15.25    0.78
   2   1  18   15.75    0.78
   2  -1  18   14.15    0.75
  -2   1 -18   12.32    0.84
  -2  -1 -18   13.60    0.85
  -2   1 -18   13.08    1.53
  -2  -1 -18   14.19    1.54
   2  -1  18   12.57    0.74
  -2  -1 -18   15.08    0.77
   2  -1  19   38.46    1.64
   2   1  19   41.62    1.65
  -2  -1 -19   39.22    1.74
  -2   1 -19   35.48    1.72
  -2  -1 -19   40.65    1.65
  -2  -1 -19   40.85    1.65
   2   1  19   39.67    1.62
   2  -1  19   34.98    1.61
   2  -1  20    0.31    0.24
   2   1  20    0.53    0.22
  -2  -1 -20    0.23    0.22
  -2  -1 -20    0.62    0.23
  -2   1 -20    0.17    0.32
  -2  -1 -20    0.19    0.29
   2   1  20    0.24    0.21
   2   1  21    2.12    0.28
   2  -1  21    1.60    0.26
  -2   1 -21    1.78    0.32
  -2  -1 -21    1.96    0.25
  -2  -1 -21    1.74    0.24
   2   1  21    1.87    0.24
  -2   1 -21    1.34    0.31
  -2  -1 -21    1.72    0.34
  -2   1 -22    2.46    0.33
  -2  -1 -22    2.17    0.31
  -2   1 -22    1.59    0.28
   2   1  22    2.07    0.25
  -2   1 -23    0.49    0.21
   2   1  23    0.49    0.17
  -2   1 -23    0.54    0.23
  -2  -1 -23    0.43    0.21
  -2  -1 -24    1.02    0.18
  -2   1 -24    1.15    0.19
   2   2 -25    7.70    0.36
   2   2 -24    0.34    0.18
   2   2 -24    0.07    0.18
   2  -2 -24    0.15    0.17
  -2   2  24    0.10    0.14
   2  -2 -24    0.16    0.13
   2   2 -23    9.90    0.58
   2  -2 -23   10.59    0.55
   2   2 -23    8.96    0.56
   2  -2 -23   10.91    0.57
   2   2 -23   11.60    0.58
  -2   2  23   10.66    0.51
   2  -2 -23   10.03    0.53
   2   2 -22    2.03    0.35
   2  -2 -22    2.01    0.29
   2   2 -22    1.85    0.34
   2   2 -22    2.13    0.33
   2  -2 -22    2.29    0.32
  -2   2  22    2.46    0.26
   2  -2 -22    2.31    0.29
   2   2 -21   19.40    1.03
   2  -2 -21   20.12    0.99
   2  -2 -21   20.76    0.98
   2   2 -21   21.06    1.05
   2  -2 -21   22.24    1.03
   2   2 -21   21.50    1.02
  -2   2  21   20.58    0.94
  -2   2  20    2.63    0.31
   2   2 -20    2.92    0.42
   2  -2 -20    2.92    0.36
   2   2 -20    3.15    0.40
   2  -2 -20    2.96    0.38
   2  -2 -20    3.43    0.37
  -2   2  19   44.94    1.88
  -2  -2  19   44.97    1.90
   2   2 -19   41.47    1.98
   2  -2 -19   47.22    1.93
   2  -2 -19   48.37    1.95
   2   2 -19   46.21    1.98
   2  -2 -19   47.45    1.98
   2  -2 -18   35.11    1.63
   2   2 -18   35.51    1.63
   2  -2 -18   37.37    1.59
   2   2 -18   32.19    1.65
   2  -2 -18   40.57    2.54
   2   2 -18   35.91    2.46
   2  -2 -18   39.53    2.18
   2   2 -18   43.35    2.23
  -2  -2  18   37.19    1.56
  -2   2  18   36.40    1.55
   2  -2 -18   37.31    1.60
  -2  -2  17    3.74    0.37
  -2   2  17    3.64    0.34
   2  -2 -17    3.46    0.40
   2  -2 -17    4.15    0.44
   2   2 -17    4.07    0.45
  -2   2  17    3.54    0.67
   2  -2 -17    3.53    0.41
   2  -2 -17    2.97    0.66
   2   2 -17    2.17    0.58
   2   2 -17    4.50    0.93
   2  -2 -17    4.82    0.96
   2  -2 -17    3.89    0.37
   2  -2 -16   18.28    0.86
  -2   2  16   16.22    0.82
  -2  -2  16   19.19    0.87
   2  -2 -16   17.31    0.89
   2  -2 -16   16.92    0.88
  -2   2  16   15.41    1.26
  -2  -2  16   17.43    1.22
   2   2 -16   17.60    0.92
   2  -2 -16   15.17    0.89
   2  -2 -16   18.33    1.60
   2   2 -16   16.56    1.28
   2  -2 -16   17.61    1.31
   2   2 -16   22.42    1.74
   2  -2 -16   15.10    0.83
  -2   2  15  174.73    7.12
  -2  -2  15  174.96    7.02
  -2   2  15  163.95    6.89
   2  -2 -15  175.82    6.56
   2  -2 -15  165.55    6.57
   2   2 -15  163.32    6.56
   2  -2 -15  174.29    6.55
   2  -2 -15  194.81    6.54
  -2   2  15  179.66    6.50
  -2  -2  15  166.66    6.51
   2  -2 -15  171.48    7.18
   2  -2 -15  173.75    6.62
   2  -2 -15  169.27    6.50
   2   2 -15  166.31    7.47
   2  -2 -15  174.88    7.50
   2   2 -15  182.91    7.13
   2  -2 -15  192.21    7.16
   2  -2 -14   14.87    0.77
  -2  -2  14   17.29    1.09
  -2   2  14   14.72    1.03
  -2  -2  14   15.34    1.19
  -2   2  14   14.30    1.14
   2  -2 -14   13.63    1.20
   2  -2 -14   14.61    0.78
  -2  -2  14   17.27    0.76
  -2   2  14   15.87    0.74
   2  -2 -14   14.98    0.83
   2  -2 -14   14.46    1.35
   2   2 -14   15.65    1.37
   2  -2 -14   15.37    1.11
   2   2 -14   18.73    1.19
   2   2 -14   15.38    0.81
   2  -2 -14   14.00    0.80
  -2   2  14   16.43    1.19
   2  -2 -14   13.34    0.73
  -2  -2  14   15.70    1.12
  -2   2  14   12.44    0.97
   2  -2 -14   13.61    1.16
   2  -2 -13    0.13    0.42
   2  -2 -13   -0.20    0.38
  -2  -2  13   -0.05    0.33
  -2   2  13    0.14    0.31
  -2   2  13    0.18    0.38
  -2   2  13   -0.26    0.31
  -2  -2  13   -0.04    0.32
  -2  -2  13    0.06    0.38
  -2   2  13    0.06    0.34
   2  -2 -13    0.08    0.54
   2   2 -13    0.36    0.35
   2   2 -13   -0.16    0.55
   2  -2 -13    0.26    0.35
   2  -2 -12   10.20    0.90
  -2  -2  12   10.25    0.85
  -2   2  12    8.92    0.75
  -2   2  12   10.64    0.75
  -2  -2  12   10.16    0.77
  -2  -2  12   12.19    0.98
  -2   2  12   10.29    0.90
  -2   2  12   10.95    0.89
   2  -2 -12   10.31    0.82
   2  -2 -12    9.99    1.00
   2   2 -12    9.02    0.97
   2   2 -12   11.93    0.85
   2  -2 -11    1.85    0.48
  -2   2  11    2.27    0.40
  -2  -2  11    2.63    0.42
  -2   2  11    1.96    0.35
  -2  -2  11    2.88    0.40
  -2  -2  11    1.80    0.48
  -2   2  11    2.01    0.50
  -2   2  11    3.03    0.51
   2  -2 -11    2.61    0.59
   2   2 -11    2.19    0.55
   2  -2 -10   22.47    1.29
  -2  -2  10   21.57    1.23
  -2   2  10   18.00    1.20
  -2  -2  10   24.42    1.15
  -2   2  10   20.41    1.10
  -2  -2  10   21.90    1.30
  -2   2  10   22.64    1.26
   2  -2 -10   21.38    1.36
   2   2 -10   20.54    1.35
   2  -2  -9   75.02    3.12
  -2  -2   9   76.80    3.10
  -2   2   9   75.33    2.93
  -2  -2   9   80.95    2.97
  -2   2   9   63.54    3.03
  -2   2   9   72.23    3.07
  -2  -2   9   67.64    2.71
   2  -2  -9   76.10    3.22
   2   2  -9   71.92    3.18
   2  -2  -8   52.99    2.41
  -2  -2   8   57.19    2.43
  -2   2   8   55.68    2.27
  -2  -2   8   58.91    2.29
  -2   2   8   55.19    2.41
  -2  -2   8   53.09    2.11
   2  -2  -8   56.40    2.50
   2   2  -8   53.82    2.48
   2  -2  -7   28.38    1.38
  -2  -2   7   27.22    1.39
  -2  -2   7   29.58    1.26
  -2   2   7   29.53    1.25
   2   2  -7   24.83    1.40
   2  -2  -7   28.30    1.44
  -2   2   7   28.45    1.39
  -2  -2   7   27.40    1.15
  -2  -2   6  133.88    5.14
  -2   2   6  136.03    5.37
   2  -2  -6  140.49    5.34
  -2   2   6  131.25    5.20
  -2   2   6  141.13    5.21
  -2  -2   6  147.07    5.23
  -2  -2   6  134.86    5.36
   2  -2  -6  155.57    5.27
   2   2  -6  124.43    5.35
   2   2  -6  145.96    5.25
   2  -2  -6  132.83    5.37
   2  -2  -5   40.41    1.67
  -2   2   5   38.37    1.53
  -2  -2   5   39.05    1.54
   2   2  -5   35.36    1.55
   2  -2  -5   39.78    1.57
  -2   2   5   36.64    1.56
   2  -2  -5   39.27    1.57
   2  -2  -5   37.25    1.67
   2   2  -5   36.44    1.66
   2   2  -5   37.77    1.56
  -2   2   5   37.93    1.70
  -2  -2   5   36.15    1.50
   2  -2  -4    2.00    0.23
   2   2  -4    3.46    0.26
   2  -2  -4    2.45    0.29
   2   2  -4    3.34    0.33
  -2   2   4    2.18    0.22
   2   2  -4    3.81    0.27
   2  -2  -4    2.17    0.23
  -2  -2   4    4.57    0.26
   2  -2  -4    2.01    0.28
  -2   2   4    1.87    0.27
  -2   2   4    2.00    0.26
   2   2  -4    3.35    0.39
  -2  -2   4    3.43    0.36
  -2  -2   4    3.68    0.24
  -2   2   4    1.90    0.33
  -2   2   3   30.04    1.17
   2   2  -3   28.46    1.18
  -2  -2   3   32.30    1.18
  -2  -2   3   28.15    1.13
   2  -2  -3   28.11    1.35
  -2   2   3   29.38    1.26
   2  -2  -3   29.26    1.27
   2  -2  -3   30.23    1.25
  -2  -2   3   31.40    1.34
  -2  -2   3   30.25    1.22
   2   2  -3   28.16    1.35
  -2   2   3   27.83    1.25
   2  -2  -3   27.64    1.19
   2   2  -3   28.86    1.19
  -2   2   3   26.37    1.31
   2  -2  -2  250.76    9.48
  -2  -2   2  275.79    9.33
   2  -2  -2  249.69    9.37
   2  -2  -2  247.16    9.39
   2   2  -2  253.65    9.43
  -2   2   2  248.91    9.39
  -2  -2   2  251.50    9.38
  -2  -2   2  261.82    9.48
  -2   2   2  242.14    9.41
   2  -2  -2  247.57    9.32
   2   2  -2  251.07    9.32
  -2  -2   2  263.47    9.33
  -2   2   2  251.87    9.30
  -2  -2   2  276.48    9.31
  -2   2   2  236.95    9.32
  -2  -2   1   28.47    1.11
  -2   2   1   28.15    1.11
  -2  -2   1   27.12    1.09
  -2   2   1   26.07    1.09
   2  -2  -1   25.63    1.28
   2   2  -1   29.18    1.24
   2  -2  -1   30.26    1.17
  -2   2   1   28.78    1.19
   2  -2  -1   28.54    1.19
  -2  -2   1   30.02    1.27
  -2  -2   1   30.02    1.27
  -2  -2   1   29.14    1.21
  -2   2   1   27.18    1.23
   2   2  -1   27.23    1.11
   2  -2  -1   28.70    1.12
   2   2  -1   27.36    1.22
  -2  -2   0  888.93   31.49
   2  -2   0  878.73   31.49
  -2   2   0  928.05   31.50
  -2   2   0  856.55   31.64
   2  -2   0  895.13   31.67
  -2  -2   0  832.37   31.63
  -2   2   0  874.73   31.56
   2   2   0  834.44   31.60
  -2   2   0  855.88   31.46
   2  -2   0  828.22   31.54
   2   2   0  862.87   31.56
  -2  -2   0  867.60   31.60
  -2  -2   0  881.27   31.63
   2   2   0  862.48   31.62
   2  -2   0  874.52   31.50
   2   2   0  845.70   31.49
  -2  -2  -1   91.00    3.28
   2   2   1   87.83    3.24
  -2   2  -1   82.28    3.19
   2   2   1   79.82    3.25
   2  -2   1   83.39    3.12
  -2   2  -1   78.24    3.12
   2   2   1   86.46    3.12
  -2  -2  -1   81.61    3.12
  -2  -2  -1   79.98    3.12
  -2   2  -1   82.88    3.12
   2  -2   1   81.20    3.26
  -2   2  -1   80.81    3.24
  -2  -2  -1   92.98    3.24
   2   2   1   82.50    3.17
  -2  -2  -2   12.66    0.71
  -2   2  -2   11.60    0.62
  -2  -2  -2   13.69    0.69
   2   2   2   14.11    0.62
  -2  -2  -2   12.55    0.60
  -2  -2  -2   13.79    0.56
   2   2   2   13.83    0.59
  -2   2  -2   11.15    0.59
   2  -2   2   10.60    0.57
  -2   2  -2   11.06    0.55
  -2   2  -2   11.44    0.58
  -2  -2  -2   13.34    0.60
  -2   2  -2   11.26    0.66
   2  -2   2   10.13    0.67
   2   2   2   12.85    0.72
  -2  -2  -2   11.89    0.67
   2   2   2   13.03    0.73
  -2  -2  -3    0.17    0.20
  -2  -2  -3    0.13    0.21
  -2   2  -3    0.27    0.18
  -2  -2  -3    0.17    0.18
  -2  -2  -3   -0.02    0.22
  -2   2  -3   -0.02    0.20
   2   2   3   -0.10    0.23
   2   2   3    0.03    0.14
   2  -2   3    0.14    0.18
  -2  -2  -3    0.10    0.12
   2   2   3    0.04    0.15
  -2  -2  -3   -0.02    0.17
   2  -2   3    0.06    0.14
  -2   2  -3    0.12    0.13
  -2  -2  -4  321.13   11.38
  -2  -2  -4  322.97   11.43
   2  -2   4  299.16   11.29
  -2   2  -4  312.05   11.26
   2   2   4  303.82   11.29
  -2  -2  -4  327.55   11.26
  -2   2  -4  299.26   11.34
  -2  -2  -4  295.71   11.34
  -2   2  -4  294.01   11.35
   2  -2   4  287.54   11.32
  -2  -2  -4  304.58   11.38
   2   2   4  305.66   11.26
   2   2   4  305.29   11.40
  -2   2  -5   13.46    0.84
  -2  -2  -5    9.68    0.70
   2   2   5   13.76    0.66
   2  -2   5   12.30    0.71
  -2  -2  -5   11.09    0.74
   2  -2   5   12.46    0.70
   2   2   5   11.00    0.66
  -2  -2  -5   12.14    0.76
  -2  -2  -5   13.44    0.76
   2   2   5   11.35    0.75
  -2   2  -6  176.86    7.05
  -2  -2  -6  179.31    7.06
   2   2   6  189.11    7.05
  -2  -2  -6  197.99    7.11
   2  -2   6  171.02    6.93
  -2  -2  -6  179.10    7.04
   2   2   6  194.22    6.98
   2  -2   6  186.36    6.98
   2   2   6  189.57    7.11
  -2  -2  -7   40.97    1.97
  -2   2  -7   41.21    1.99
  -2  -2  -7   45.76    1.99
  -2  -2  -7   41.84    1.92
   2  -2   7   40.73    1.81
   2  -2   7   39.01    1.85
   2   2   7   39.68    1.85
   2   2   7   47.88    2.02
  -2  -2  -8    1.94    0.46
  -2   2  -8    1.92    0.48
  -2  -2  -8    2.47    0.45
   2  -2   8    1.93    0.32
   2  -2   8    1.43    0.36
   2   2   8    2.15    0.36
  -2  -2  -8    2.41    0.40
   2   2   8    2.52    0.47
  -2  -2  -9   20.74    1.36
  -2   2  -9   22.07    1.39
  -2  -2  -9   24.69    1.36
   2  -2   9   24.41    1.16
  -2  -2  -9   24.47    1.32
   2   2   9   21.50    1.03
   2   2   9   19.72    1.20
   2  -2   9   20.94    1.24
   2   2   9   21.92    1.33
  -2   2 -10    6.52    0.79
  -2  -2 -10    8.50    0.86
  -2  -2 -10    9.99    0.84
   2   2  10   10.29    0.55
  -2  -2 -10    7.49    0.73
   2  -2  10    5.58    0.55
   2   2  10    7.13    0.69
   2  -2  10    9.03    0.74
   2   2  10    9.34    0.83
  -2   2 -11   21.66    1.50
  -2  -2 -11   20.37    1.47
  -2  -2 -11   22.34    1.43
   2  -2  11   20.73    1.12
   2  -2  11   20.81    1.29
   2   2  11   21.84    1.29
   2   2  11   20.65    1.38
   2   2  12  173.52    6.97
  -2  -2 -12  169.20    6.97
   2   2  12  174.01    6.82
   2  -2  12  175.41    6.86
  -2  -2 -12  154.63    7.05
  -2   2 -12  169.51    7.13
   2   2  13   44.15    2.34
  -2  -2 -13   38.92    1.81
   2   2  13   40.42    2.16
   2  -2  13   42.87    2.21
   2  -2  13   44.13    1.72
   2   2  13   41.66    1.72
  -2  -2 -13   38.44    1.75
   2  -2  13   42.97    1.73
   2   2  13   42.26    1.71
  -2  -2 -13   43.68    2.36
  -2  -2 -13   43.63    2.51
  -2   2 -13   39.42    2.44
   2   2  13   42.22    1.69
  -2  -2 -13   41.69    1.76
  -2  -2 -14  389.23   14.29
   2   2  14  399.36   14.25
   2  -2  14  382.39   14.24
  -2  -2 -14  411.40   15.33
  -2   2 -14  402.55   15.32
  -2  -2 -14  377.69   14.35
  -2  -2 -14  390.34   14.29
   2   2  14  403.77   14.21
   2   2  14  391.93   14.25
   2  -2  14  391.97   14.24
   2  -2  14  366.27   14.20
   2   2  14  407.49   15.05
   2   2  14  379.64   14.19
  -2   2 -15  131.51    5.19
  -2  -2 -15  129.20    5.18
   2   2  15  136.94    5.10
   2   2  15  142.00    5.89
   2  -2  15  134.91    5.10
   2   2  15  140.39    5.12
   2  -2  15  133.97    5.11
  -2  -2 -15  130.75    6.12
  -2   2 -15  143.65    6.25
  -2  -2 -15  133.76    5.23
  -2  -2 -15  132.50    5.15
   2   2  15  137.77    5.07
  -2  -2 -15  132.37    5.15
   2   2  15  133.59    5.05
   2   2  16   84.10    3.21
   2  -2  16   80.58    3.21
   2   2  16   87.17    3.23
   2   2  16   85.10    3.17
  -2  -2 -16   87.70    3.36
   2  -2  16   77.97    3.21
  -2  -2 -16   79.67    3.25
  -2  -2 -16   88.51    4.32
  -2   2 -16   81.94    4.27
  -2   2 -16   77.75    3.30
  -2  -2 -16   77.42    3.29
   2   2  16   85.16    4.00
  -2  -2 -16   83.44    3.27
  -2  -2 -17   43.20    2.80
  -2   2 -17   46.43    2.88
   2   2  17   45.00    1.85
   2  -2  17   43.89    1.86
   2   2  17   44.48    1.87
  -2  -2 -17   48.55    1.93
  -2  -2 -17   48.76    2.01
  -2  -2 -17   42.38    1.95
  -2   2 -17   42.93    1.95
   2   2  17   45.10    1.81
  -2  -2 -17   43.64    1.90
  -2  -2 -18    5.91    0.54
  -2  -2 -18    5.82    0.49
   2  -2  18    6.97    0.47
   2   2  18    5.98    0.45
   2   2  18    5.62    0.40
   2   2  18    4.91    0.42
  -2  -2 -18    6.02    0.49
  -2   2 -18    6.38    0.56
  -2  -2 -18    5.33    0.52
  -2  -2 -19    7.11    0.51
   2  -2  19    8.20    0.50
   2   2  19    6.76    0.48
   2   2  19    7.31    0.48
  -2  -2 -19    7.49    0.51
  -2   2 -19    7.51    0.57
  -2  -2 -19    6.37    0.55
  -2  -2 -20   20.66    0.95
   2   2  20   19.46    0.90
   2  -2  20   18.97    0.91
   2   2  20   20.24    0.92
  -2  -2 -20   19.92    0.94
  -2   2 -20   19.46    0.99
  -2  -2 -20   19.74    0.99
  -2  -2 -21    5.36    0.39
   2   2  21    4.67    0.34
  -2  -2 -21    5.12    0.42
  -2   2 -21    5.49    0.44
   2   2  21    4.96    0.37
  -2  -2 -21    5.72    0.39
  -2   2 -21    5.51    0.47
  -2   2 -22    5.70    0.40
  -2  -2 -22    4.99    0.37
   2   2  22    5.06    0.32
  -2   2 -22    4.97    0.41
  -2  -2 -22    5.62    0.34
  -2  -2 -22    4.93    0.33
   2   2  22    5.55    0.35
  -2  -2 -23    6.25    0.32
  -2   2 -23    5.84    0.38
   2   2  23    7.13    0.37
  -2   2 -23    7.16    0.43
  -2  -2 -23    6.62    0.38
  -2   2 -23    8.01    0.41
   2   2  24   -0.02    0.11
  -2   2 -24    0.09    0.13
   2   3 -24    3.18    0.24
   2  -3 -24    3.16    0.22
   2  -3 -24    3.14    0.22
   2   3 -24    2.97    0.25
   2   3 -24    3.05    0.26
   2   3 -23    8.76    0.46
   2  -3 -23    8.51    0.47
   2   3 -23    9.21    0.52
  -2   3  23    8.42    0.43
   2   3 -23    9.50    0.53
   2  -3 -23    9.76    0.49
   2  -3 -23    9.76    0.45
   2  -3 -22    1.30    0.26
  -2   3  22    1.34    0.21
   2   3 -22    1.34    0.31
   2   3 -22    1.50    0.31
   2  -3 -22    1.61    0.24
   2   3 -22    1.40    0.25
   2  -3 -22    1.21    0.25
   2  -3 -21    2.31    0.31
  -2   3  21    2.63    0.28
   2   3 -21    3.03    0.39
   2   3 -21    3.07    0.40
   2   3 -21    3.06    0.34
   2  -3 -21    2.36    0.31
   2  -3 -21    3.14    0.35
   2  -3 -20    0.82    0.28
  -2   3  20    0.63    0.22
   2   3 -20    0.69    0.34
   2  -3 -20    0.59    0.28
   2  -3 -20    0.73    0.26
   2   3 -20    0.48    0.27
   2   3 -20    0.33    0.33
   2   3 -19   10.84    0.74
   2  -3 -19   10.69    0.65
   2   3 -19   10.98    0.66
   2  -3 -19   10.63    0.65
   2   3 -19   10.13    0.71
  -2   3  19   10.94    0.60
   2  -3 -19   11.14    0.68
   2  -3 -18    4.23    0.42
   2   3 -18    4.02    0.69
   2  -3 -18    3.78    0.70
   2  -3 -18    3.62    0.46
  -2   3  18    3.22    0.34
   2  -3 -18    3.81    0.41
   2   3 -18    3.64    0.49
   2   3 -18    3.54    0.41
   2  -3 -18    3.36    0.39
   2  -3 -18    3.44    0.37
   2  -3 -18    3.20    0.36
   2  -3 -17   13.33    0.76
   2  -3 -17   12.99    0.79
   2  -3 -17   16.33    1.21
   2  -3 -17   13.62    0.79
   2   3 -17   14.26    0.80
   2   3 -17   15.12    1.46
   2   3 -17   18.56    1.29
   2  -3 -17   15.36    1.43
   2  -3 -17   14.97    0.77
  -2   3  17   13.95    1.20
   2  -3 -17   14.58    0.80
  -2   3  17   13.78    0.73
   2  -3 -17   14.73    0.86
   2  -3 -16   14.62    0.80
  -2   3  16   15.00    0.78
   2  -3 -16   15.29    0.90
   2   3 -16   17.02    1.49
   2  -3 -16   14.74    1.20
   2   3 -16   19.73    1.29
   2  -3 -16   16.62    1.48
  -2  -3  16   12.77    1.12
   2  -3 -16   15.95    0.86
   2   3 -16   16.58    0.86
   2  -3 -16   15.42    0.84
   2  -3 -16   15.17    0.84
  -2   3  16   17.46    1.35
   2  -3 -15   32.80    1.47
   2   3 -15   38.96    2.12
   2  -3 -15   32.26    1.51
   2  -3 -15   33.01    1.50
   2   3 -15   31.51    1.48
  -2   3  15   36.49    1.45
   2  -3 -15   35.71    1.58
   2  -3 -15   34.57    2.20
   2   3 -15   31.44    2.18
   2   3 -15   38.74    2.00
   2  -3 -15   37.05    1.97
  -2  -3  15   29.78    1.87
  -2   3  15   33.50    1.82
   2  -3 -15   33.33    1.51
  -2   3  15   35.57    2.06
  -2  -3  14  160.03    6.82
  -2   3  14  156.50    6.74
   2  -3 -14  169.64    6.26
  -2   3  14  166.08    6.68
  -2  -3  14  167.37    6.83
   2  -3 -14  162.48    6.27
   2  -3 -14  170.65    6.31
   2   3 -14  168.03    6.95
   2  -3 -14  160.50    6.28
   2   3 -14  156.30    6.27
  -2  -3  14  165.65    6.25
  -2   3  14  167.89    6.24
   2  -3 -14  167.41    6.35
   2  -3 -14  173.81    6.30
  -2   3  14  179.53    6.95
   2  -3 -14  164.04    7.03
   2  -3 -14  184.68    7.20
   2  -3 -14  183.52    6.81
   2   3 -14  168.72    7.13
   2   3 -14  176.61    6.76
   2  -3 -13   23.66    1.09
  -2   3  13   22.87    1.42
  -2  -3  13   20.72    1.42
   2  -3 -13   21.42    1.11
  -2  -3  13   27.43    1.58
  -2   3  13   23.88    1.40
  -2  -3  13   22.53    1.05
  -2   3  13   23.25    1.03
   2  -3 -13   22.41    1.59
   2   3 -13   25.91    1.43
   2   3 -13   25.38    1.69
   2  -3 -13   26.68    1.46
   2  -3 -13   26.04    1.70
   2  -3 -13   23.53    1.57
   2  -3 -13   23.47    1.06
  -2   3  13   23.32    1.53
   2   3 -13   24.24    1.57
   2  -3 -12    1.20    0.50
   2  -3 -12    1.58    0.54
  -2   3  12    2.04    0.41
  -2  -3  12    2.67    0.55
  -2   3  12    1.66    0.47
   2   3 -12    2.23    0.57
   2   3 -12    1.63    0.38
   2  -3 -12    1.30    0.38
   2   3 -12    1.43    0.55
   2  -3 -12    1.30    0.54
  -2   3  12    0.98    0.38
  -2  -3  12    1.66    0.48
  -2  -3  12    1.68    0.35
  -2   3  12    1.71    0.36
   2  -3 -11   55.20    2.67
  -2  -3  11   54.73    2.55
  -2   3  11   54.98    2.57
   2  -3 -11   52.32    2.59
   2   3 -11   49.51    2.58
   2  -3 -11   56.91    2.42
   2   3 -11   55.53    2.40
   2  -3 -11   52.38    2.62
  -2  -3  11   51.02    2.32
  -2  -3  11   50.31    2.48
  -2   3  11   48.73    2.41
  -2   3  11   51.58    2.29
   2  -3 -10    5.35    0.70
  -2  -3  10    5.65    0.63
   2   3 -10    4.62    0.50
   2  -3 -10    5.85    0.55
   2  -3 -10    4.46    0.64
   2   3 -10    5.56    0.66
  -2   3  10    5.76    0.67
   2  -3 -10    4.25    0.59
  -2  -3  10    4.70    0.48
  -2   3  10    4.75    0.46
  -2   3  10    5.16    0.57
  -2  -3  10    4.30    0.56
   2  -3  -9   55.19    2.62
   2  -3  -9   59.04    2.73
  -2  -3   9   60.41    2.67
  -2   3   9   58.59    2.65
   2   3  -9   60.64    2.71
   2  -3  -9   62.17    2.49
   2   3  -9   58.78    2.45
   2   3  -9   56.59    2.63
   2  -3  -9   55.75    2.63
  -2  -3   9   59.39    2.42
  -2  -3   9   55.36    2.54
  -2   3   9   52.24    2.49
  -2   3   9   55.02    2.38
   2  -3  -8    0.87    0.42
   2  -3  -8    0.86    0.35
  -2  -3   8    0.63    0.35
  -2   3   8    0.81    0.35
  -2   3   8    0.85    0.25
   2   3  -8    0.96    0.40
  -2  -3   8    0.71    0.33
  -2   3   8    0.82    0.30
  -2   3   8    1.09    0.24
  -2  -3   8    0.82    0.23
   2  -3  -8    1.04    0.36
   2   3  -8    1.17    0.26
   2  -3  -8    1.16    0.28
   2   3  -8    0.58    0.36
   2  -3  -7   66.73    2.51
   2  -3  -7   62.47    2.63
   2   3  -7   54.64    2.58
   2   3  -7   62.07    2.47
  -2  -3   7   57.64    2.32
  -2  -3   7   62.19    2.70
  -2   3   7   62.72    2.71
  -2   3   7   60.85    2.51
   2   3  -7   66.40    2.76
  -2   3   7   63.55    2.44
  -2  -3   7   62.77    2.45
  -2   3   7   55.80    2.52
  -2  -3   7   57.77    2.55
   2  -3  -7   62.34    2.67
   2  -3  -6   36.69    1.58
   2   3  -6   31.23    1.54
   2  -3  -6   34.47    1.46
   2   3  -6   34.98    1.44
  -2  -3   6   35.17    1.41
  -2   3   6   28.11    1.45
  -2   3   6   34.09    1.40
  -2  -3   6   32.81    1.36
  -2   3   6   30.28    1.62
  -2   3   6   33.22    1.51
   2   3  -6   33.38    1.69
   2  -3  -6   32.31    1.61
   2  -3  -5  138.44    5.16
  -2   3   5  132.64    4.81
   2   3  -5  119.10    4.83
   2  -3  -5  128.00    4.85
  -2  -3   5  136.78    4.83
  -2  -3   5  128.07    4.83
   2   3  -5  125.85    4.84
   2  -3  -5  129.24    4.85
  -2   3   5  128.71    5.10
  -2   3   5  127.99    4.96
   2  -3  -5  118.95    4.96
   2   3  -5  130.08    5.14
   2  -3  -5  132.24    5.04
   2  -3  -4   22.78    1.23
  -2  -3   4   21.83    0.93
  -2   3   4   22.13    0.92
  -2  -3   4   23.54    0.93
  -2  -3   4   23.02    1.20
  -2  -3   4   21.95    1.00
   2   3  -4   20.87    0.94
   2  -3  -4   21.12    0.95
  -2   3   4   20.05    1.19
   2   3  -4   22.73    1.24
  -2   3   4   21.90    1.10
   2  -3  -4   20.62    1.12
   2  -3  -4   22.26    1.08
   2  -3  -3    2.45    0.19
   2  -3  -3    2.13    0.30
   2   3  -3    1.84    0.32
   2   3  -3    1.58    0.18
  -2   3   3    3.20    0.19
  -2  -3   3    1.68    0.17
  -2   3   3    1.82    0.19
  -2  -3   3    2.11    0.16
  -2  -3   3    1.72    0.34
  -2   3   3    1.97    0.37
  -2  -3   3    1.83    0.25
  -2  -3   3    2.30    0.24
   2  -3  -3    2.19    0.33
   2  -3  -3    2.43    0.40
  -2   3   3    1.29    0.31
  -2   3   2   13.85    0.58
  -2  -3   2   14.41    0.57
  -2   3   2   14.38    0.57
  -2  -3   2   13.10    0.58
  -2  -3   2   13.99    0.74
  -2  -3   2   14.56    0.85
   2  -3  -2   14.34    0.59
   2   3  -2   12.30    0.58
   2  -3  -2   14.14    0.86
  -2  -3   2   12.99    0.70
   2  -3  -2   16.03    0.77
   2   3  -2   14.46    0.79
   2  -3  -2   14.27    0.78
  -2   3   2   14.01    0.85
  -2  -3   1   92.88    3.69
  -2  -3   1   89.68    3.77
   2   3  -1   93.33    3.74
   2  -3  -1  102.07    3.83
  -2  -3   1   98.95    3.67
  -2   3   1  101.76    3.46
  -2  -3   1   88.67    3.47
  -2  -3   1   94.49    3.46
  -2   3   1   90.83    3.47
   2   3  -1   90.70    3.70
   2  -3  -1  104.84    3.73
   2  -3  -1   99.49    3.67
   2   3  -1   91.72    3.65
  -2   3   1   98.33    3.80
   2   3  -1   93.15    3.83
  -2   3   0   70.54    2.75
   2   3   0   69.72    2.79
   2   3   0   70.85    2.58
   2  -3   0   70.45    2.73
  -2  -3   0   58.94    2.39
  -2   3   0   60.32    2.39
   2   3   0   70.34    2.70
  -2  -3   0   65.09    2.37
  -2   3   0   69.83    2.39
  -2  -3   0   56.41    2.39
  -2   3   0   67.81    2.39
  -2  -3   0   61.11    2.37
  -2  -3   0   72.37    2.74
   2   3   0   72.42    2.66
  -2   3   0   71.36    2.48
   2  -3   0   76.87    2.62
  -2  -3   0   74.33    2.73
  -2  -3   0   72.23    2.66
   2   3   1  107.53    4.02
   2   3   1   97.29    3.77
   2  -3   1  101.31    3.93
  -2   3  -1   93.68    3.67
  -2  -3  -1   95.74    3.67
   2   3   1  106.63    3.96
  -2  -3  -1  106.85    3.63
  -2   3  -1  105.28    3.64
   2   3   1  103.52    3.88
  -2   3  -1   95.12    3.71
  -2  -3  -1  106.11    3.96
   2  -3   1   92.50    3.79
  -2  -3  -1   96.63    3.88
  -2   3  -2    1.71    0.23
  -2  -3  -2    1.87    0.22
   2   3   2    2.47    0.40
  -2  -3  -2    1.90    0.36
   2  -3   2    1.68    0.36
  -2  -3  -2    2.35    0.34
   2   3   2    2.29    0.25
   2   3   2    2.38    0.40
  -2  -3  -2    2.05    0.17
  -2   3  -2    2.08    0.18
   2  -3   2    2.02    0.19
   2   3   2    2.05    0.20
   2   3   3  233.99    9.31
  -2  -3  -3  228.39    9.11
  -2   3  -3  245.13    9.13
  -2  -3  -3  257.27    9.04
  -2   3  -3  272.56    9.06
   2  -3   3  257.61    9.09
   2   3   3  245.38    9.07
   2   3   3  235.27    9.31
  -2  -3  -3  237.92    9.27
  -2  -3  -3  227.03    9.31
   2   3   3  229.83    9.09
  -2   3  -4  177.24    5.65
  -2  -3  -4  129.44    5.44
  -2  -3  -4  140.68    5.60
  -2  -3  -4  136.19    5.35
  -2   3  -4  158.72    5.39
   2  -3   4  159.95    5.43
   2   3   4  133.22    5.37
  -2  -3  -4  132.10    5.62
  -2  -3  -4  148.05    5.59
   2   3   4  133.45    5.61
   2   3   4  139.40    5.37
  -2   3  -5  284.56   10.95
  -2  -3  -5  283.71   10.94
   2  -3   5  268.07   11.00
  -2  -3  -5  298.16   11.09
   2  -3   5  291.14   10.86
   2   3   5  299.72   10.86
  -2  -3  -5  310.16   11.12
  -2  -3  -5  306.72   11.06
   2   3   5  301.07   11.08
   2   3   5  296.80   10.82
  -2  -3  -6  215.18    7.64
  -2  -3  -6  203.61    7.69
   2  -3   6  190.91    7.43
   2   3   6  194.74    7.41
   2  -3   6  207.45    7.57
  -2  -3  -6  205.95    7.66
   2   3   6  198.19    7.61
  -2  -3  -6  189.22    7.54
  -2   3  -6  179.80    7.53
   2   3   7   67.03    2.77
  -2  -3  -7   65.59    2.85
   2   3   7   66.53    2.86
  -2  -3  -7   64.83    2.82
   2  -3   7   55.35    2.65
  -2   3  -7   58.34    2.72
  -2  -3  -7   61.94    2.74
   2  -3   7   59.56    2.60
   2   3   7   66.80    2.62
  -2  -3  -8   22.33    1.36
   2   3   8   22.17    1.38
  -2  -3  -8   24.25    1.38
   2  -3   8   22.37    1.23
  -2  -3  -8   19.71    1.29
  -2   3  -8   20.69    1.30
   2  -3   8   21.26    1.17
   2   3   8   24.22    1.20
  -2  -3  -9   35.67    1.85
   2   3   9   36.69    1.86
  -2  -3  -9   33.38    1.80
   2  -3   9   31.25    1.63
  -2   3  -9   30.69    1.77
  -2  -3  -9   33.13    1.79
   2  -3   9   31.22    1.61
   2   3   9   32.55    1.61
   2   3  10    1.60    0.38
   2  -3  10    1.25    0.39
   2   3  10    0.82    0.46
  -2  -3 -10    2.17    0.51
   2  -3  10    1.15    0.36
  -2  -3 -10    1.53    0.50
  -2   3 -10    1.09    0.48
  -2  -3 -10    0.64    0.41
   2   3  11   61.29    2.88
  -2  -3 -11   59.57    2.87
   2  -3  11   55.39    2.55
   2  -3  11   56.81    2.64
   2   3  11   56.02    2.59
  -2  -3 -11   56.26    2.86
  -2   3 -11   55.21    2.85
  -2  -3 -12    0.30    0.20
   2   3  12    0.08    0.18
   2   3  12    0.14    0.20
   2  -3  12   -0.06    0.38
   2   3  12    0.10    0.33
  -2  -3 -12    0.05    0.27
  -2   3 -12    0.41    0.56
  -2  -3 -12    0.24    0.54
   2   3  12    0.23    0.21
   2  -3  12    0.17    0.19
   2   3  12    0.20    0.18
  -2  -3 -12    0.25    0.25
  -2  -3 -12    0.20    0.26
  -2  -3 -12    0.15    0.45
   2   3  12    0.52    0.44
   2   3  13   71.95    2.73
   2   3  13   72.37    2.77
   2  -3  13   71.18    2.75
   2  -3  13   73.17    3.27
   2   3  13   70.64    3.21
  -2   3 -13   64.96    2.79
  -2  -3 -13   65.93    2.79
   2   3  13   70.01    2.76
   2   3  13   75.71    3.49
  -2  -3 -13   69.05    2.82
  -2  -3 -13   75.31    3.60
  -2   3 -13   74.83    3.61
  -2  -3 -13   68.53    2.87
  -2  -3 -13   72.24    2.82
   2   3  13   71.36    2.71
  -2  -3 -13   70.27    2.75
   2   3  14    6.46    0.41
  -2  -3 -14    6.35    0.51
  -2   3 -14    6.18    0.52
   2   3  14    6.42    0.45
  -2  -3 -14    6.31    0.52
  -2  -3 -14    4.65    0.86
  -2   3 -14    8.37    1.11
   2   3  14    6.62    0.43
  -2  -3 -14    6.20    0.56
  -2  -3 -14    5.98    0.52
   2   3  14    5.80    0.45
   2  -3  14    6.75    0.47
  -2  -3 -14    6.34    0.45
   2   3  14    6.13    0.87
   2   3  15   46.24    1.81
  -2   3 -15   40.70    1.91
  -2  -3 -15   43.85    1.92
   2  -3  15   41.98    1.85
   2   3  15   48.03    1.89
  -2  -3 -15   44.48    1.93
   2   3  15   51.36    2.66
  -2  -3 -15   44.46    2.69
  -2   3 -15   38.55    2.63
   2   3  15   46.77    1.83
  -2  -3 -15   44.48    1.93
  -2  -3 -15   45.93    2.01
  -2  -3 -15   45.87    1.86
   2   3  15   48.40    1.88
  -2   3 -16   40.26    1.80
  -2  -3 -16   38.26    1.79
   2   3  16   44.10    1.77
   2  -3  16   42.03    1.75
  -2  -3 -16   43.09    1.82
   2   3  16   40.78    2.43
  -2  -3 -16   39.67    2.57
  -2   3 -16   43.97    2.68
   2   3  16   41.56    1.70
  -2  -3 -16   41.68    1.81
  -2  -3 -16   40.67    1.88
  -2  -3 -16   41.75    1.72
   2   3  16   43.33    1.75
  -2  -3 -17  119.36    4.78
  -2   3 -17  119.58    4.79
   2   3  17  130.71    4.75
  -2  -3 -17  128.75    4.81
   2   3  17  125.59    5.53
  -2  -3 -17  120.61    4.70
  -2  -3 -17  127.83    4.80
  -2   3 -17  124.76    5.76
   2   3  17  125.31    4.73
  -2  -3 -17  130.07    4.88
   2   3  17  122.48    4.68
  -2  -3 -18   57.49    2.32
   2   3  18   55.19    2.20
  -2  -3 -18   54.23    2.31
  -2   3 -18   53.69    2.31
  -2  -3 -18   58.76    2.40
   2   3  18   57.70    2.27
   2   3  18   56.05    2.25
  -2  -3 -18   59.57    2.33
  -2  -3 -19    7.97    0.58
  -2  -3 -19    6.79    0.50
  -2  -3 -19    6.79    0.50
  -2  -3 -19    6.33    0.48
  -2   3 -19    5.69    0.48
   2   3  19    6.09    0.45
   2   3  19    6.11    0.42
   2   3  19    6.30    0.38
  -2  -3 -20   19.09    0.88
  -2   3 -20   15.68    0.92
  -2  -3 -20   18.84    0.88
   2   3  20   18.82    0.84
   2   3  20   18.10    0.81
  -2   3 -20   16.23    0.86
  -2  -3 -20   18.13    0.86
  -2  -3 -21    0.49    0.22
  -2   3 -21    0.15    0.22
  -2  -3 -21    0.37    0.21
  -2   3 -21    0.17    0.29
   2   3  21    0.09    0.16
  -2  -3 -21    0.04    0.22
   2   3  21    0.24    0.19
  -2  -3 -22    1.06    0.21
  -2   3 -22    0.89    0.19
   2   3  22    1.14    0.15
  -2   3 -22    1.13    0.27
   2   3  22    1.43    0.19
  -2  -3 -22    1.27    0.20
  -2  -3 -23    8.77    0.39
  -2  -3 -23    7.41    0.37
  -2   3 -23    8.03    0.43
   2   4 -23    0.83    0.22
   2  -4 -23    0.57    0.17
   2   4 -23    1.01    0.22
  -2   4  23    0.39    0.09
   2  -4 -23    0.66    0.16
   2  -4 -23    0.65    0.17
   2  -4 -22    2.50    0.27
   2  -4 -22    2.01    0.20
  -2   4  22    2.08    0.19
   2  -4 -22    2.73    0.28
   2  -4 -21    6.77    0.45
  -2   4  21    6.07    0.38
   2  -4 -21    6.86    0.45
   2   4 -20   14.29    0.67
   2  -4 -20   13.48    0.73
   2  -4 -20   13.83    0.72
   2  -4 -20   13.19    0.66
   2   4 -20   13.69    0.79
  -2   4  20   13.06    0.65
   2  -4 -19   11.13    0.48
   2   4 -19   11.35    0.47
   2  -4 -19   11.87    0.54
   2  -4 -19   12.02    0.57
   2   4 -19   10.95    0.63
   2   4 -19   11.74    0.62
  -2   4  19   11.72    0.46
   2   4 -18    1.82    0.30
   2  -4 -18    1.59    0.27
   2  -4 -18    1.96    0.33
  -2  -4  18    1.56    0.26
   2  -4 -18    1.68    0.31
   2  -4 -18    1.09    0.29
   2   4 -18    1.58    0.40
   2  -4 -18    1.47    0.34
  -2   4  18    1.35    0.25
   2   4 -18    2.08    0.44
   2  -4 -18    1.68    0.38
   2  -4 -17   93.67    3.59
  -2   4  17   90.62    3.46
   2  -4 -17   88.82    3.54
   2   4 -17   81.07    3.57
   2  -4 -17   90.25    3.50
   2  -4 -17  100.48    3.53
   2   4 -17   86.11    3.60
   2  -4 -17   93.39    3.54
   2   4 -17   86.55    3.47
   2  -4 -17   85.79    3.45
   2   4 -16   61.17    2.75
   2  -4 -16   69.64    2.69
  -2   4  16   65.03    3.32
  -2   4  16   70.44    2.65
   2  -4 -16   65.43    2.64
   2   4 -16   62.03    2.77
   2  -4 -16   72.43    2.78
   2   4 -15   58.27    3.05
  -2   4  15   58.02    2.26
   2  -4 -15   56.69    2.33
  -2   4  15   61.22    3.01
  -2   4  15   56.62    2.28
   2  -4 -15   55.63    2.33
  -2  -4  15   57.64    2.89
   2   4 -15   54.48    2.41
   2  -4 -15   58.76    2.40
   2   4 -14   87.27    3.91
   2  -4 -14   81.44    3.49
  -2   4  14   78.25    3.03
   2  -4 -14   77.79    3.11
  -2   4  14   75.00    3.70
  -2  -4  14   88.84    3.76
  -2   4  14   72.88    3.46
   2  -4 -14   80.10    3.07
   2  -4 -14   72.85    3.13
   2  -4 -14   78.74    3.10
  -2   4  14   77.76    3.00
   2  -4 -14   75.75    3.08
   2  -4 -13   47.86    1.94
   2  -4 -13   48.88    1.91
  -2   4  13   43.44    1.85
   2   4 -13   49.48    2.64
   2  -4 -13   46.58    1.93
   2  -4 -13   50.26    2.29
   2  -4 -13   41.38    1.85
  -2   4  13   46.98    1.85
   2  -4 -13   43.36    1.95
  -2   4  13   50.59    2.55
  -2  -4  13   46.44    2.45
  -2   4  13   43.41    2.28
   2  -4 -13   47.72    1.93
   2  -4 -12   94.22    3.98
   2  -4 -12   99.64    3.95
  -2  -4  12  106.29    4.55
   2  -4 -12   99.57    3.96
   2  -4 -12  109.03    4.28
   2  -4 -12  106.91    3.97
   2   4 -12  114.18    4.73
   2  -4 -12   97.58    3.93
   2  -4 -12  103.99    3.90
   2   4 -12  102.96    4.50
   2  -4 -12  119.92    4.85
  -2   4  12  101.99    3.90
   2  -4 -12  110.46    4.65
  -2   4  12  118.09    4.66
   2   4 -11    1.07    0.54
   2  -4 -11    1.60    0.28
   2  -4 -11    1.31    0.27
   2  -4 -11    1.67    0.27
   2  -4 -11    2.16    0.54
   2  -4 -11    1.77    0.60
   2  -4 -11    1.89    0.28
  -2   4  11    2.38    0.61
   2   4 -11    1.44    0.36
   2   4 -11    1.92    0.48
   2  -4 -11    2.06    0.39
  -2  -4  11    0.93    0.44
  -2  -4  11    1.83    0.41
  -2  -4  10   60.20    2.79
  -2   4  10   60.08    3.03
   2  -4 -10   65.74    3.20
   2  -4 -10   64.05    3.06
   2  -4 -10   66.72    2.78
   2   4 -10   66.00    2.76
   2   4 -10   66.87    3.19
  -2  -4  10   70.51    3.12
  -2  -4   9    1.97    0.34
   2  -4  -9    1.76    0.31
   2   4  -9    2.02    0.34
   2  -4  -9    1.99    0.47
  -2   4   9    1.71    0.33
   2   4  -9    1.69    0.50
  -2   4   9    1.76    0.50
  -2  -4   9    1.43    0.47
  -2  -4   8    1.11    0.27
  -2   4   8    1.89    0.51
   2   4  -8    1.15    0.25
   2  -4  -8    1.30    0.25
   2   4  -8    0.95    0.47
  -2   4   8    1.37    0.33
   2  -4  -8    1.44    0.40
  -2  -4   8    1.86    0.50
   2  -4  -7   43.70    2.13
  -2   4   7   41.30    2.14
   2  -4  -7   46.39    2.28
  -2  -4   7   40.01    1.83
   2  -4  -7   43.76    1.82
   2   4  -7   44.70    2.26
  -2   4   7   41.02    1.96
  -2  -4   7   46.83    2.20
   2   4  -6    2.48    0.42
  -2   4   6    3.18    0.56
   2  -4  -6    2.77    0.46
  -2  -4   6    3.18    0.30
   2  -4  -6    2.99    0.28
   2   4  -6    2.55    0.57
  -2   4   6    3.67    0.45
  -2  -4   6    2.50    0.27
   2   4  -5   95.71    3.82
   2  -4  -5  100.29    3.89
   2  -4  -5   99.33    3.82
  -2   4   5   93.56    3.97
   2  -4  -5  103.25    4.03
  -2  -4   5   81.52    3.49
   2  -4  -5   97.45    3.50
  -2  -4   5   89.73    3.59
  -2   4   5   92.73    3.79
   2   4  -5   93.76    4.02
  -2  -4   4   31.60    1.29
  -2  -4   4   30.80    1.29
  -2   4   4   33.31    1.64
   2  -4  -4   37.28    1.82
  -2  -4   4   38.64    1.47
  -2   4   4   36.05    1.77
  -2  -4   4   38.46    1.81
  -2  -4   4   38.05    1.53
   2  -4  -4   36.25    1.63
   2   4  -4   39.30    1.67
   2  -4  -4   35.16    1.67
  -2   4   3   20.52    1.16
  -2  -4   3   19.00    0.98
   2  -4  -3   19.89    1.24
  -2   4   3   20.24    1.25
  -2  -4   3   19.62    1.02
  -2  -4   3   18.93    1.18
   2  -4  -3   21.64    1.10
   2  -4  -3   19.93    1.14
   2   4  -3   19.49    1.09
  -2   4   2  211.07    7.97
   2   4  -2  202.75    8.05
   2  -4  -2  215.78    8.03
  -2  -4   2  214.62    7.79
   2   4  -2  200.19    7.90
  -2   4   2  204.89    8.00
  -2  -4   2  207.46    7.98
  -2  -4   2  198.34    7.80
   2  -4  -2  207.74    7.82
   2   4  -2  199.65    7.84
   2  -4  -2  208.99    7.89
   2   4  -1   10.69    0.87
  -2   4   1    8.72    0.76
   2   4  -1    9.59    0.62
  -2  -4   1    8.49    0.65
   2  -4  -1    9.83    0.82
   2   4  -1    9.17    0.76
  -2  -4   1    9.88    0.69
   2  -4  -1    9.18    0.64
   2   4  -1   11.25    0.72
   2   4   0  556.20   20.75
   2   4   0  533.88   20.42
  -2   4   0  559.33   20.72
  -2  -4   0  601.74   20.60
   2  -4   0  608.38   20.72
   2   4   0  573.42   20.67
  -2  -4   0  563.43   20.58
  -2   4   0  541.97   20.34
   2  -4   0  550.40   20.51
   2   4   0  550.61   20.54
   2   4   1  589.13   21.26
   2   4   1  558.04   20.90
  -2   4  -1  558.86   21.24
  -2  -4  -1  573.62   21.13
   2  -4   1  547.37   21.15
   2   4   1  567.56   21.18
  -2  -4  -1  586.31   21.13
   2   4   1  609.56   21.08
  -2   4  -1  566.75   20.87
   2  -4   1  573.68   21.03
  -2  -4  -2  345.16   12.63
   2   4   2  360.99   12.76
  -2   4  -2  351.95   12.74
   2  -4   2  347.16   12.64
   2   4   2  322.11   12.34
   2   4   2  342.62   12.68
  -2   4  -2  331.31   12.35
   2  -4   2  321.49   12.46
  -2   4  -3    0.42    0.23
  -2  -4  -3    0.30    0.06
   2  -4   3    0.33    0.10
  -2  -4  -3    0.59    0.40
   2   4   3    0.41    0.40
  -2   4  -3    1.16    0.48
   2   4   3    0.58    0.19
   2   4   3    0.37    0.38
   2  -4   3    0.46    0.39
   2  -4   4  524.90   19.14
  -2   4  -4  563.06   19.31
   2   4   4  554.35   19.60
  -2  -4  -4  488.76   19.18
   2   4   4  545.82   19.61
   2  -4   5   12.67    0.68
   2   4   5   13.29    0.69
   2   4   5   12.65    1.01
  -2  -4  -5   12.65    0.75
   2   4   5   15.13    1.02
  -2  -4  -6  118.53    4.75
   2   4   6  117.16    4.76
  -2  -4  -6  109.86    4.52
   2  -4   6  114.53    4.43
  -2  -4  -6  119.20    4.81
  -2  -4  -7  302.48   10.93
   2   4   7  299.13   10.91
  -2  -4  -7  303.74   11.04
  -2  -4  -7  275.77   10.73
  -2   4  -7  261.97   10.71
   2  -4   7  280.21   10.59
  -2  -4  -8  219.20    8.48
   2   4   8  216.27    8.33
   2  -4   8  217.29    8.07
  -2  -4  -8  202.91    8.21
  -2   4  -8  197.71    8.20
  -2  -4  -8  225.27    8.48
   2   4   9   22.11    1.47
  -2  -4  -9   22.16    1.47
   2  -4   9   21.16    1.17
  -2  -4  -9   19.37    1.31
  -2   4  -9   21.17    1.34
  -2  -4  -9   21.87    1.47
  -2  -4 -10    5.57    0.41
   2  -4  10    6.54    0.59
   2   4  10    6.37    0.79
  -2  -4 -10    5.07    0.43
  -2  -4 -10    4.73    0.46
  -2  -4 -10    5.62    0.79
  -2  -4 -10    4.56    0.41
   2   4  10    4.97    0.38
  -2  -4 -10    5.52    0.42
   2   4  10    5.41    0.39
  -2  -4 -10    5.47    0.68
  -2   4 -10    6.09    0.73
   2   4  11   28.89    1.18
   2   4  11   29.44    1.21
   2   4  11   28.02    1.23
   2   4  11   30.67    1.21
  -2  -4 -11   30.78    1.88
  -2  -4 -11   26.97    1.71
  -2   4 -11   23.65    1.67
   2   4  11   29.96    1.84
  -2  -4 -11   27.54    1.32
   2   4  11   28.33    1.24
  -2  -4 -11   27.70    1.28
  -2  -4 -11   26.30    1.26
  -2  -4 -11   26.11    1.23
   2  -4  11   25.75    1.22
   2  -4  12    7.45    0.51
  -2  -4 -12    8.09    0.52
   2   4  12    6.92    0.91
   2   4  12    8.42    0.49
   2   4  12    7.28    0.50
  -2  -4 -12    8.18    0.63
   2   4  12    8.70    0.48
  -2  -4 -12    8.66    0.58
   2   4  12    8.25    0.52
   2   4  12    8.30    0.49
  -2  -4 -12    7.83    0.91
   2  -4  13    3.45    0.36
   2   4  13    3.70    0.71
   2   4  13    3.19    0.30
   2   4  13    3.56    0.32
   2   4  13    3.60    0.34
  -2  -4 -13    2.92    0.35
  -2  -4 -13    3.62    0.70
   2   4  13    3.50    0.35
  -2  -4 -14    0.12    0.32
  -2  -4 -14   -0.19    0.25
   2  -4  14    0.07    0.24
   2   4  14    0.30    0.22
   2   4  14    0.35    0.49
   2   4  14    0.18    0.23
   2   4  14    0.04    0.23
  -2  -4 -14    0.23    0.24
  -2  -4 -15   21.18    1.05
   2   4  15   24.66    1.73
   2   4  15   23.10    1.06
   2   4  15   22.79    1.00
  -2  -4 -15   22.58    1.06
   2   4  15   22.28    1.06
  -2  -4 -15   23.63    1.13
  -2  -4 -16    7.87    0.56
  -2  -4 -16    6.26    0.48
  -2   4 -16    6.99    0.50
  -2  -4 -16    6.77    0.54
   2   4  16    7.25    0.47
   2   4  16    6.61    0.42
  -2  -4 -16    7.50    0.49
   2   4  16    5.52    0.90
   2   4  16    6.87    0.48
  -2  -4 -17   11.36    0.67
  -2   4 -17   11.80    0.69
  -2  -4 -17   13.82    0.77
  -2  -4 -17   13.32    0.69
   2   4  17   13.39    0.64
   2   4  17   13.59    0.69
   2   4  17   13.85    0.71
  -2  -4 -17   14.72    0.79
   2   4  18   10.14    0.46
  -2   4 -18   10.75    0.47
  -2  -4 -18    9.82    0.51
  -2  -4 -18    9.79    0.52
   2   4  18    9.42    0.42
   2   4  18    8.85    0.35
  -2  -4 -18    9.62    0.42
  -2  -4 -18    9.88    0.58
   2   4  19    3.72    0.33
   2   4  19    3.73    0.30
  -2   4 -19    2.66    0.41
  -2   4 -19    3.47    0.32
  -2  -4 -19    3.95    0.38
  -2  -4 -19    4.03    0.38
  -2  -4 -19    4.13    0.44
   2   4  20    0.03    0.17
  -2  -4 -20   -0.15    0.23
   2   4  20    0.08    0.18
  -2   4 -20    0.21    0.28
  -2   4 -20    0.28    0.31
  -2  -4 -20    0.31    0.23
  -2  -4 -21    0.37    0.20
   2   4  21    0.30    0.16
  -2   4 -21    0.08    0.25
   2   4  21    0.13    0.14
  -2  -4 -21    0.16    0.20
   2   4  22    4.56    0.27
  -2  -4 -22    5.19    0.30
  -2  -4 -22    4.73    0.29
  -2   4 -23   -0.01    0.12
   2  -5 -23    0.45    0.11
   2   5 -23    0.34    0.13
   2  -5 -23    0.42    0.11
   2   5 -23    0.53    0.13
   2  -5 -22    6.29    0.34
   2   5 -22    6.98    0.38
   2   5 -22    6.68    0.39
   2  -5 -22    5.91    0.35
   2  -5 -21   18.82    0.80
   2   5 -21   16.49    0.83
   2   5 -21   17.23    0.83
   2  -5 -21   19.23    0.77
  -2   5  21   15.95    0.71
   2  -5 -21   19.60    0.81
  -2   5  20   14.69    0.66
   2   5 -20   16.46    0.80
   2  -5 -20   14.45    0.69
   2   5 -20   15.75    0.80
  -2   5  19   11.11    0.55
   2   5 -19   11.85    0.70
   2  -5 -19   11.47    0.60
   2   5 -19   10.42    0.67
  -2   5  18    9.11    0.50
   2   5 -18    8.50    0.62
   2  -5 -18    8.79    0.55
   2   5 -18    8.75    0.64
   2  -5 -18    9.30    0.55
  -2  -5  17   23.67    0.61
   2  -5 -17   25.14    0.80
   2  -5 -17   25.90    0.75
   2  -5 -17   25.78    0.74
   2   5 -17   24.49    0.82
  -2   5  17   24.83    0.62
   2  -5 -17   24.61    0.76
   2   5 -17   24.23    0.84
   2   5 -16    1.88    0.39
   2  -5 -16    2.02    0.33
   2  -5 -16    1.36    0.33
  -2  -5  16    1.66    0.28
   2  -5 -16    2.06    0.37
  -2   5  16    1.72    0.26
   2  -5 -16    2.55    0.36
   2   5 -16    2.08    0.43
   2  -5 -15    1.60    0.34
   2   5 -15    1.89    0.41
  -2   5  15    1.49    0.65
   2  -5 -15    1.47    0.35
   2   5 -15    2.24    0.74
   2  -5 -15    1.45    0.32
   2   5 -15    1.94    0.42
  -2   5  15    1.31    0.24
  -2  -5  15    2.22    0.31
   2  -5 -15    2.00    0.39
   2   5 -15    1.99    0.65
   2  -5 -15    1.48    0.33
  -2   5  15    1.33    0.26
   2  -5 -14   82.79    3.10
   2   5 -14   72.42    3.14
  -2   5  14   73.86    3.73
   2  -5 -14   75.98    3.01
   2  -5 -14   77.71    3.09
   2   5 -14   82.83    3.96
   2  -5 -14   78.23    3.09
   2   5 -14   73.30    3.13
   2  -5 -14   79.11    3.08
  -2   5  14   76.34    2.99
  -2  -5  14   78.46    3.04
   2   5 -14   84.58    3.79
   2  -5 -14   73.81    3.11
  -2  -5  14   84.06    3.78
  -2   5  14   79.15    3.02
   2  -5 -13   77.10    2.90
   2   5 -13   67.77    2.95
  -2   5  13   74.89    3.60
   2  -5 -13   72.27    2.85
   2  -5 -13   79.04    2.93
   2   5 -13   77.06    3.75
   2  -5 -13   72.69    2.91
   2   5 -13   69.24    2.95
   2  -5 -13   74.86    2.90
  -2   5  13   70.87    2.82
  -2  -5  13   72.28    2.86
   2   5 -13   78.53    3.55
   2  -5 -13   70.24    2.93
  -2  -5  13   76.92    3.58
  -2   5  13   69.44    2.83
   2  -5 -12   24.28    1.10
   2   5 -12   22.19    1.14
  -2   5  12   21.55    1.59
   2  -5 -12   23.62    1.04
   2  -5 -12   23.43    1.12
   2   5 -12   24.18    1.78
   2  -5 -12   21.51    1.07
   2   5 -12   21.75    1.13
   2  -5 -12   23.14    1.10
  -2  -5  12   23.67    1.07
   2   5 -12   23.81    1.57
  -2   5  12   21.61    1.02
  -2   5  12   22.51    1.02
  -2  -5  12   25.06    1.68
   2  -5 -12   21.92    1.11
   2  -5 -11    3.33    0.36
   2   5 -11    3.48    0.43
  -2   5  11    3.81    0.72
   2  -5 -11    2.86    0.31
   2  -5 -11    3.20    0.37
   2   5 -11    4.14    0.84
   2  -5 -11    3.27    0.37
   2  -5 -11    3.42    0.37
   2   5 -11    3.42    0.42
   2  -5 -11    3.25    0.37
   2   5 -11    3.75    0.68
  -2  -5  11    3.81    0.66
  -2  -5  11    3.46    0.35
  -2   5  11    2.62    0.29
  -2   5  11    2.90    0.30
   2   5 -10   19.89    1.05
   2  -5 -10   23.58    1.00
  -2  -5  10   22.01    1.01
  -2   5  10   23.05    1.59
   2   5 -10   24.73    1.72
   2  -5 -10   21.96    1.03
   2   5 -10   19.17    1.04
   2  -5 -10   22.49    1.01
   2  -5 -10   21.38    1.51
   2   5 -10   23.34    1.46
   2  -5 -10   20.05    1.03
  -2   5  10   21.50    0.98
  -2  -5  10   24.31    1.59
  -2   5  10   21.76    0.98
   2   5  -9    3.55    0.39
   2  -5  -9    5.06    0.36
   2   5  -9    4.16    0.79
   2  -5  -9    4.30    0.41
   2  -5  -9    4.62    0.38
   2  -5  -9    4.23    0.35
  -2  -5   9    4.30    0.36
  -2   5   9    5.92    0.78
   2   5  -9    4.58    0.64
   2  -5  -9    3.98    0.37
   2   5  -9    4.26    0.40
   2  -5  -9    4.48    0.56
   2  -5  -9    5.68    0.83
   2  -5  -9    4.18    0.66
  -2  -5   9    4.08    0.67
  -2   5   8    2.70    0.63
   2  -5  -8    2.81    0.29
  -2   5   8    2.06    0.45
   2   5  -8    1.69    0.61
  -2  -5   8    2.80    0.62
   2  -5  -8    3.20    0.57
   2  -5  -8    2.94    0.71
   2  -5  -8    2.53    0.32
   2   5  -8    2.83    0.54
   2  -5  -7   22.99    1.56
  -2   5   7   21.58    1.45
  -2   5   7   19.00    1.23
   2   5  -7   20.84    1.49
   2  -5  -7   19.76    1.35
   2   5  -7   23.07    1.33
  -2  -5   7   22.28    1.48
   2   5  -6   32.43    1.94
  -2   5   6   30.70    1.68
  -2   5   6   32.35    1.87
   2  -5  -6   32.13    1.78
   2   5  -6   32.64    1.71
   2  -5  -6   31.01    1.90
   2  -5  -5   66.31    3.05
  -2   5   5   62.70    2.98
  -2   5   5   60.40    2.80
   2  -5  -5   59.76    2.85
   2  -5  -5   60.86    2.77
   2   5  -5   67.00    2.82
  -2  -5   5   59.83    2.55
   2  -5  -4   12.00    1.05
  -2   5   4   11.67    0.99
   2   5  -4   10.39    0.90
  -2   5   4   11.20    0.91
   2   5  -4   11.17    0.85
   2  -5  -4   12.49    0.95
   2  -5  -4   13.27    0.89
  -2  -5   4   10.92    0.74
   2  -5  -3   10.60    0.95
  -2   5   3    8.40    0.88
   2   5  -3    9.88    0.83
  -2   5   3   10.82    0.84
   2   5  -3    7.24    0.62
   2   5  -3   10.38    0.98
   2   5  -3    9.26    0.75
   2  -5  -3    7.43    0.69
   2  -5  -3    9.14    0.78
  -2  -5   3    7.20    0.72
  -2  -5   3    7.59    0.65
  -2  -5   2   36.32    1.79
   2  -5  -2   44.31    2.11
  -2   5   2   38.49    2.08
   2   5  -2   36.60    1.93
   2   5  -2   36.92    1.73
  -2   5   2   40.64    2.04
   2   5  -2   39.95    2.10
  -2  -5   2   35.46    1.91
   2   5  -2   38.25    1.85
   2  -5  -2   40.27    1.85
  -2  -5   2   36.86    1.81
  -2  -5   1   12.66    0.87
   2  -5  -1   11.80    0.98
   2   5  -1   12.87    0.98
  -2   5   1   10.84    0.95
   2   5  -1   14.24    0.79
   2   5  -1   13.10    1.07
  -2  -5   1   14.12    0.98
   2  -5  -1   13.74    0.87
   2   5  -1   14.26    0.90
  -2  -5   1   12.69    0.90
   2  -5   0   46.24    2.29
  -2  -5   0   44.35    2.16
   2   5   0   46.15    2.29
  -2   5   0   47.80    2.38
   2   5   0   46.65    2.37
  -2  -5   0   47.50    2.24
   2   5   0   47.11    2.12
   2  -5   0   46.13    2.10
  -2  -5   0   43.30    2.17
   2  -5   1  206.88    7.91
  -2  -5  -1  206.41    7.85
   2   5   1  198.13    7.91
  -2   5  -1  199.60    7.99
   2   5   1  206.10    8.00
   2  -5   1  194.48    7.71
  -2  -5  -1  201.17    7.86
  -2  -5  -1  195.32    7.82
   2  -5   2    8.44    0.76
  -2  -5  -2    7.50    0.75
   2   5   2    7.39    0.77
  -2   5  -2    7.78    0.85
   2   5   2    7.71    0.82
  -2  -5  -2    7.23    0.72
   2  -5   2    7.04    0.63
  -2  -5  -2    8.01    0.76
  -2  -5  -3   75.64    3.20
   2   5   3   68.20    3.18
   2   5   3   69.80    3.20
  -2   5  -3   67.25    3.25
   2  -5   3   62.68    2.91
  -2  -5  -3   72.86    3.17
  -2  -5  -4  165.61    6.84
   2   5   4  164.55    6.78
  -2   5  -4  163.55    6.92
   2   5   4  171.25    6.80
   2  -5   4  162.05    6.53
  -2  -5  -4  179.85    6.84
  -2  -5  -5   89.98    3.76
   2   5   5   81.14    3.66
  -2  -5  -5   79.39    3.64
   2   5   5   77.34    3.61
  -2   5  -5   75.41    3.74
   2   5   6   88.21    3.96
  -2   5  -6   95.53    4.22
  -2  -5  -6   89.09    4.10
   2   5   6   87.95    4.05
  -2  -5  -7   45.83    1.81
   2  -5   7   41.86    1.80
   2   5   7   41.08    2.23
  -2   5  -7   44.27    2.49
  -2  -5  -7   44.89    2.42
   2   5   8   42.57    1.77
  -2  -5  -8   46.20    1.83
   2   5   8   45.93    2.29
   2   5   8   44.45    1.77
  -2  -5  -8   41.97    1.81
  -2  -5  -8   45.17    2.45
  -2  -5  -8   43.27    1.80
  -2  -5  -8   42.81    1.87
   2  -5   8   42.40    1.81
  -2  -5  -8   42.41    1.79
  -2  -5  -8   44.57    2.50
  -2  -5  -8   44.30    1.76
  -2  -5  -9   94.21    3.52
   2   5   9   91.13    3.47
   2   5   9  100.35    4.09
  -2  -5  -9   92.57    3.47
   2  -5   9   89.27    3.53
  -2  -5  -9   92.06    3.54
   2   5   9   94.57    3.48
  -2  -5  -9   78.81    3.49
  -2  -5  -9   92.93    3.61
  -2  -5  -9   95.96    3.55
   2   5   9   87.46    3.48
  -2  -5  -9   89.64    3.52
   2   5  10    0.10    0.19
  -2  -5 -10    0.53    0.30
   2   5  10    0.23    0.20
  -2  -5 -10    0.23    0.27
   2   5  10    0.22    0.21
   2   5  10    0.17    0.55
  -2   5 -10   -0.10    0.59
   2   5  10    0.30    0.20
  -2  -5 -10    0.34    0.27
   2  -5  10   -0.08    0.25
  -2  -5 -10    0.22    0.26
  -2  -5 -10    0.20    0.21
   2   5  10   -0.02    0.21
  -2  -5 -10    0.60    0.25
   2   5  11  119.00    4.22
   2   5  11  108.66    4.22
  -2  -5 -11  128.07    4.28
  -2  -5 -11  110.74    4.28
   2   5  11  108.46    5.01
   2   5  11  106.25    4.19
  -2   5 -11  128.51    5.36
  -2  -5 -11  108.89    4.20
   2  -5  11  103.24    4.26
   2   5  11  110.42    4.26
  -2  -5 -11  107.89    4.36
  -2  -5 -11  113.43    4.28
  -2  -5 -11  105.88    4.30
   2   5  11  110.46    4.26
  -2  -5 -12   71.14    2.85
  -2   5 -12   76.43    3.80
   2   5  12   69.70    2.79
  -2  -5 -12   66.06    2.90
  -2  -5 -12   67.82    2.81
   2   5  12   74.47    2.76
   2   5  12   70.48    3.55
   2   5  12   70.30    2.75
  -2  -5 -12   73.12    2.80
  -2  -5 -12   68.49    2.83
   2   5  12   70.48    2.80
  -2  -5 -13  107.83    4.12
  -2   5 -13  120.28    5.22
   2   5  13  106.67    4.05
  -2  -5 -13   98.20    4.15
   2   5  13  107.47    4.06
  -2  -5 -13  102.09    4.06
   2   5  13  106.61    4.01
   2   5  13  115.67    4.95
  -2  -5 -13  102.14    4.09
   2   5  14    9.04    1.06
  -2   5 -14   10.20    1.21
   2   5  14   10.35    0.61
  -2  -5 -14   10.23    0.72
   2   5  14   10.22    0.61
  -2  -5 -14   10.33    0.62
  -2  -5 -14   10.48    0.67
  -2  -5 -14    9.47    0.64
   2   5  14   10.51    0.56
   2   5  15   13.41    0.72
  -2  -5 -15   14.09    0.85
  -2  -5 -15   14.26    0.74
  -2  -5 -15   13.62    0.78
   2   5  15   13.16    0.72
   2   5  15   14.16    0.67
   2   5  16   18.16    0.86
  -2  -5 -16   18.28    0.98
  -2  -5 -16   17.23    0.92
  -2  -5 -16   18.61    0.89
   2   5  16   18.95    0.88
   2   5  16   18.10    0.81
   2   5  17    0.43    0.21
   2   5  17    0.18    0.15
  -2   5 -17   -0.37    0.36
   2   5  17    0.11    0.19
  -2  -5 -17    0.40    0.30
  -2  -5 -17   -0.05    0.21
  -2   5 -17    0.02    0.31
  -2   5 -18   21.22    1.12
  -2   5 -18   21.55    1.11
  -2  -5 -18   24.39    1.03
   2   5  18   23.84    1.01
   2   5  18   24.57    1.04
  -2  -5 -18   25.04    1.10
  -2   5 -19    6.21    0.49
  -2   5 -19    6.42    0.47
   2   5  19    5.55    0.34
   2   5  19    6.21    0.37
  -2  -5 -19    6.14    0.43
  -2  -5 -20   16.41    0.72
  -2   5 -20   15.26    0.75
  -2   5 -20   14.30    0.73
   2   5  20   13.94    0.63
  -2  -5 -20   16.38    0.72
   2   5  20   15.48    0.67
  -2   5 -21    1.62    0.24
  -2   5 -21    1.27    0.24
  -2   5 -21    1.61    0.24
  -2  -5 -21    2.45    0.23
  -2  -5 -21    2.05    0.22
   2   5  21    2.12    0.18
   2   6 -21    0.73    0.17
   2   6 -21    0.78    0.19
   2  -6 -21    0.44    0.15
   2  -6 -21    0.55    0.13
   2   6 -21    0.70    0.18
   2  -6 -21    0.42    0.15
   2  -6 -20    0.28    0.19
   2  -6 -20    0.23    0.17
   2   6 -20    0.55    0.22
   2   6 -20    0.44    0.22
   2  -6 -20    0.51    0.19
   2   6 -20    0.23    0.22
   2  -6 -20    0.32    0.14
  -2  -6  20    0.19    0.13
   2  -6 -19    9.80    0.51
   2   6 -19    8.90    0.54
   2   6 -19    9.42    0.54
   2  -6 -19    9.06    0.49
  -2   6  19    7.98    0.40
   2  -6 -19    9.00    0.48
   2   6 -19    9.41    0.53
   2   6 -18    5.61    0.46
   2  -6 -18    5.82    0.41
   2  -6 -18    6.00    0.41
   2   6 -18    5.60    0.45
  -2   6  18    5.90    0.33
   2  -6 -18    5.82    0.41
   2   6 -18    5.22    0.44
   2  -6 -18    6.78    0.43
   2  -6 -17    2.54    0.31
   2   6 -17    1.94    0.34
   2  -6 -17    2.05    0.30
   2   6 -17    2.12    0.35
   2  -6 -17    2.45    0.32
  -2   6  17    1.83    0.22
   2   6 -17    2.43    0.37
   2  -6 -17    1.87    0.30
   2  -6 -16   -0.31    0.26
   2  -6 -16    0.14    0.24
  -2   6  16    0.01    0.17
   2   6 -16   -0.25    0.31
   2  -6 -16    0.20    0.26
   2   6 -16    0.07    0.31
   2  -6 -16    0.04    0.25
   2   6 -16   -0.07    0.29
   2   6 -15    3.82    0.44
   2  -6 -15    3.99    0.40
   2  -6 -15    4.14    0.42
   2   6 -15    4.10    0.46
  -2  -6  15    4.01    0.34
  -2   6  15    3.89    0.32
   2  -6 -15    4.18    0.40
   2  -6 -15    4.54    0.41
  -2   6  15    4.85    0.35
   2  -6 -15    4.53    0.43
   2  -6 -14  130.50    4.86
   2  -6 -14  128.47    4.89
   2  -6 -14  127.91    4.82
   2   6 -14  128.69    4.93
   2  -6 -14  127.68    4.87
   2   6 -14  131.31    4.93
  -2  -6  14  124.81    4.81
  -2   6  14  128.92    4.79
  -2  -6  14  121.12    4.79
   2  -6 -14  124.57    4.87
  -2   6  14  132.52    4.81
   2  -6 -14  126.05    4.89
   2  -6 -13   11.73    0.66
   2  -6 -13   12.37    0.71
   2  -6 -13   11.19    0.61
   2   6 -13    9.36    0.69
   2   6 -13   11.82    1.27
   2   6 -13   10.14    0.69
   2  -6 -13   10.97    0.66
  -2   6  13    9.76    1.11
  -2  -6  13   10.18    0.61
  -2   6  13   10.64    0.59
  -2  -6  13    9.44    0.58
   2  -6 -13   11.51    0.67
  -2   6  13   11.04    0.59
   2  -6 -13   11.10    0.68
   2   6 -12   62.94    2.76
   2  -6 -12   72.53    2.71
   2  -6 -12   75.04    2.78
   2   6 -12   65.87    3.57
   2   6 -12   65.31    2.76
  -2   6  12   72.99    3.50
   2  -6 -12   67.96    2.76
  -2  -6  12   65.37    2.70
  -2  -6  12   62.16    2.67
  -2   6  12   69.73    2.68
  -2   6  12   68.79    2.68
   2  -6 -12   72.69    2.73
   2  -6 -12   71.39    2.74
   2   6 -11   71.90    2.98
   2   6 -11   75.09    3.51
   2  -6 -11   79.63    2.93
   2  -6 -11   81.71    3.02
   2   6 -11   73.42    3.82
  -2   6  11   72.35    2.89
  -2   6  11   71.43    3.67
   2  -6 -11   78.95    2.94
   2  -6 -11   67.96    2.95
   2  -6 -11   72.30    2.93
   2   6 -11   71.78    2.98
  -2  -6  11   72.39    2.90
  -2   6  11   74.00    2.89
  -2  -6  11   76.31    2.93
   2  -6 -10   76.77    3.00
   2   6 -10   74.27    3.01
   2  -6 -10   77.80    2.97
   2   6 -10   82.30    3.58
   2   6 -10   79.20    3.90
  -2   6  10   71.23    2.94
  -2   6  10   81.95    3.80
   2   6 -10   71.86    3.01
   2  -6 -10   76.91    2.97
  -2  -6  10   77.61    2.98
   2  -6 -10   71.93    3.00
   2  -6 -10   78.24    2.98
  -2  -6  10   73.05    2.95
  -2   6  10   79.27    2.95
   2   6  -9   55.52    2.37
   2  -6  -9   53.80    2.59
   2   6  -9   68.97    3.33
   2  -6  -9   64.40    2.36
   2   6  -9   62.17    2.91
  -2  -6   9   58.01    2.36
  -2   6   9   62.58    3.13
   2   6  -9   54.79    2.39
   2  -6  -9   59.56    2.34
   2  -6  -9   56.44    2.41
   2  -6  -9   53.93    2.36
   2  -6  -9   60.45    2.37
   2   6  -9   59.07    2.39
  -2  -6   9   59.56    2.34
  -2   6   9   57.36    2.31
   2  -6  -9   60.31    2.33
   2   6  -8   91.45    4.20
   2  -6  -8   86.15    3.26
  -2   6   8   95.09    4.11
   2   6  -8   86.37    3.84
   2   6  -8   92.79    3.82
   2  -6  -8   88.23    3.29
  -2  -6   8   81.67    3.25
   2   6  -8   78.14    3.30
   2  -6  -8   83.86    3.24
   2  -6  -8   83.22    3.33
   2  -6  -8   84.18    3.23
   2  -6  -8   83.40    3.27
   2   6  -8   80.32    3.27
   2  -6  -8   85.25    3.53
  -2  -6   8   83.19    3.27
  -2   6   7   27.69    1.59
   2   6  -7   27.74    1.91
  -2  -6   7   25.86    1.13
   2  -6  -7   28.30    1.25
  -2   6   7   25.99    1.78
   2   6  -7   26.33    1.65
   2  -6  -7   29.61    1.44
   2   6  -7   28.68    1.63
  -2  -6   7   26.41    1.19
   2   6  -7   22.15    1.20
   2  -6  -7   28.02    1.20
  -2  -6   7   26.45    1.18
   2  -6  -7   26.44    1.18
   2   6  -7   25.29    1.19
   2  -6  -7   27.05    1.18
   2  -6  -6   42.19    1.71
  -2   6   6   41.31    2.16
   2   6  -6   41.76    2.07
  -2  -6   6   41.42    1.67
  -2  -6   6   43.27    2.23
   2  -6  -6   47.05    2.33
   2   6  -6   44.36    2.16
  -2  -6   6   41.60    1.71
   2  -6  -6   40.45    1.71
  -2   6   6   39.65    2.33
   2   6  -6   39.66    2.19
   2  -6  -6   41.78    2.43
   2  -6  -6   40.83    1.86
  -2  -6   6   40.58    1.70
   2   6  -6   36.99    1.73
   2  -6  -6   46.19    1.79
   2  -6  -6   41.05    1.70
  -2  -6   6   40.42    1.72
   2  -6  -5  294.72    9.91
   2   6  -5  292.47   10.34
  -2  -6   5  279.16   10.44
   2  -6  -5  253.04    9.81
   2  -6  -5  278.62   10.35
  -2   6   5  267.88   10.40
   2   6  -5  273.31   10.21
   2  -6  -5  269.53    9.84
   2   6  -5  285.96   10.48
  -2   6   5  277.79   10.62
   2  -6  -5  250.51    9.93
  -2  -6   5  258.58    9.81
  -2  -6   5  271.95    9.85
   2  -6  -5  290.39   10.77
   2   6  -5  251.65    9.84
  -2  -6   5  263.95    9.83
   2  -6  -5  256.12    9.81
  -2  -6   5  265.80    9.79
  -2  -6   4   66.53    2.77
   2  -6  -4   66.32    2.83
   2  -6  -4   73.72    2.78
   2   6  -4   82.95    3.67
  -2   6   4   78.99    3.39
   2  -6  -4   69.45    2.77
   2   6  -4   87.86    3.48
  -2   6   4   84.03    3.60
   2  -6  -4   65.30    2.83
  -2  -6   4   68.82    2.79
   2   6  -4   68.31    2.79
   2  -6  -4   82.26    3.29
   2   6  -4   79.10    3.22
  -2  -6   4   73.28    3.31
   2  -6  -4   92.57    3.74
  -2  -6   4   69.16    2.75
   2   6  -3    7.57    0.85
   2  -6  -3    6.95    0.43
   2  -6  -3    4.52    0.41
   2   6  -3    6.97    0.70
  -2  -6   3    5.94    0.76
   2  -6  -3    7.16    0.73
   2  -6  -3    6.44    0.90
  -2  -6   3    6.43    0.42
  -2  -6   3    6.72    0.46
  -2  -6   3    5.93    0.61
   2   6  -3    5.59    0.86
  -2   6   3    7.13    0.82
   2  -6  -3    7.81    0.52
   2   6  -2  120.59    4.74
   2  -6  -2  105.04    4.06
   2  -6  -2  122.04    4.87
   2  -6  -2  108.45    4.14
  -2  -6   2  109.08    4.07
  -2  -6   2  112.26    4.48
   2   6  -2  120.56    4.94
  -2   6   2  115.12    4.75
   2   6  -2  117.29    4.49
  -2  -6   2  116.50    4.67
   2  -6  -2  116.47    4.53
  -2  -6   2  107.83    4.10
   2  -6  -1   29.14    1.41
   2  -6  -1   34.23    1.99
   2  -6  -1   34.33    1.47
  -2  -6   1   35.75    1.82
  -2   6   1   35.62    2.00
   2   6  -1   39.36    2.14
  -2  -6   1   37.90    1.92
   2  -6  -1   35.36    1.78
   2   6  -1   38.36    1.79
  -2  -6   1   31.80    1.39
   2   6  -1   31.84    1.90
   2  -6   0    4.39    0.70
   2   6   0    5.09    0.71
  -2   6   0    3.99    0.74
  -2  -6   0    4.12    0.63
   2  -6   0    2.74    0.47
  -2  -6   0    3.50    0.60
   2   6   0    4.63    0.75
  -2   6   0    3.68    0.66
   2  -6   0    3.27    0.37
  -2  -6   0    3.12    0.33
   2  -6   0    2.74    0.32
  -2  -6   0    3.42    0.32
  -2   6  -1   34.39    2.01
   2   6   1   31.66    1.92
  -2  -6  -1   33.90    1.83
   2  -6   1   33.59    1.70
   2  -6   1   30.39    1.38
   2  -6   1   32.76    1.86
  -2  -6  -1   30.81    1.80
  -2  -6  -1   30.59    1.36
  -2  -6  -1   28.79    1.36
   2   6   1   32.86    1.89
  -2   6  -1   35.27    2.00
   2  -6   1   34.42    1.42
  -2  -6  -1   34.48    1.85
   2   6   2   58.48    2.74
  -2   6  -2   56.68    2.80
   2   6   2   48.71    2.57
  -2  -6  -2   57.75    2.57
   2  -6   2   52.74    2.38
   2  -6   2   47.75    2.03
  -2  -6  -2   58.10    2.63
  -2  -6  -2   47.55    2.03
  -2  -6  -2   48.45    2.01
  -2  -6  -2   54.47    2.58
  -2  -6  -2   48.87    2.03
  -2  -6  -3    2.52    0.33
  -2   6  -3    2.62    0.68
   2   6   3    2.21    0.60
   2  -6   3    1.85    0.30
   2   6   3    3.34    0.66
  -2  -6  -3    2.33    0.55
  -2  -6  -3    2.54    0.31
   2  -6   3    1.62    0.41
  -2  -6  -3    2.29    0.54
  -2  -6  -3    2.18    0.30
  -2  -6  -3    2.66    0.30
  -2  -6  -3    2.45    0.34
   2   6   3    2.71    0.29
  -2  -6  -3    2.24    0.30
  -2  -6  -3    3.06    0.64
   2   6   4   14.83    0.79
   2  -6   4   15.43    0.82
   2   6   4   17.80    1.33
  -2   6  -4   18.16    1.46
  -2  -6  -4   17.21    0.82
   2   6   4   15.82    1.29
  -2  -6  -4   19.36    1.38
  -2  -6  -4   16.61    0.84
  -2  -6  -4   17.58    0.87
  -2  -6  -4   15.99    0.86
   2   6   4   16.91    0.81
  -2  -6  -4   16.31    0.82
  -2  -6  -4   19.59    1.30
  -2  -6  -4   17.74    1.34
   2  -6   4   18.37    1.13
  -2  -6  -4   17.98    1.31
  -2  -6  -5   -0.08    0.51
  -2  -6  -5    0.31    0.48
   2   6   5    0.70    0.52
  -2  -6  -5    0.12    0.25
   2   6   5    0.23    0.21
  -2  -6  -5    0.30    0.27
  -2  -6  -5    0.25    0.22
  -2  -6  -5    0.43    0.25
   2   6   5    0.02    0.21
  -2   6  -5    0.65    0.57
   2   6   5    0.37    0.47
  -2  -6  -5    0.21    0.20
   2  -6   5    0.10    0.32
  -2  -6  -5    0.41    0.45
   2   6   6   10.49    1.09
  -2  -6  -6   11.07    1.00
   2   6   6    8.79    0.98
   2   6   6   10.16    0.58
  -2  -6  -6   10.44    0.62
  -2  -6  -6   10.08    0.62
  -2  -6  -6   10.02    0.58
  -2  -6  -6   10.88    0.68
   2   6   6   10.00    0.57
  -2  -6  -6   11.45    0.63
  -2  -6  -6    9.89    0.59
   2   6   6    9.89    0.59
   2  -6   6   11.35    0.88
   2   6   7   30.05    1.34
  -2  -6  -7   28.72    1.35
   2   6   7   31.33    1.89
  -2   6  -7   36.35    2.24
   2   6   7   30.53    1.96
   2   6   7   29.62    1.32
  -2  -6  -7   32.65    1.38
  -2  -6  -7   32.39    1.34
   2   6   7   31.34    1.33
  -2  -6  -7   30.93    1.38
  -2  -6  -7   32.32    1.44
  -2  -6  -7   30.66    1.33
  -2  -6  -7   30.66    1.38
   2  -6   7   31.40    1.70
   2   6   8   17.68    1.30
  -2   6  -8   21.05    1.67
  -2  -6  -8   18.25    0.86
   2   6   8   18.33    1.44
  -2  -6  -8   18.14    0.90
   2   6   8   18.26    0.84
  -2  -6  -8   17.43    0.90
  -2  -6  -8   18.58    0.97
  -2  -6  -8   16.82    0.90
   2   6   8   18.18    0.87
  -2  -6  -8   16.81    0.86
   2   6   8   17.26    0.84
   2   6   9    5.65    0.44
   2   6   9    6.11    0.40
  -2  -6  -9    5.17    0.45
  -2  -6  -9    5.66    0.47
  -2  -6  -9    5.53    0.51
  -2  -6  -9    5.81    0.42
   2   6   9    5.53    0.42
   2   6   9    5.78    0.40
  -2  -6  -9    5.84    0.44
  -2  -6 -10   -0.18    0.23
   2   6  10    0.16    0.21
  -2  -6 -10    0.22    0.30
   2   6  10    0.06    0.19
  -2  -6 -10    0.17    0.28
   2   6  10   -0.05    0.19
  -2   6 -10   -0.02    0.27
   2   6  10    0.04    0.24
  -2  -6 -10    0.02    0.27
   2   6  10    0.12    0.24
  -2  -6 -10    0.04    0.26
  -2   6 -11   29.81    1.40
  -2  -6 -11   31.65    1.41
  -2  -6 -11   32.14    1.34
  -2  -6 -11   31.39    1.39
  -2   6 -11   29.61    2.18
  -2  -6 -11   30.92    1.42
   2   6  11   33.02    1.33
  -2  -6 -11   30.30    1.46
   2   6  11   30.51    1.33
  -2  -6 -11   34.59    1.41
   2   6  11   28.02    1.37
   2   6  11   31.31    1.38
   2   6  12  123.97    4.32
   2   6  12  115.56    5.19
  -2   6 -12  122.97    5.48
  -2  -6 -12  116.02    4.39
   2   6  12  113.85    4.36
  -2  -6 -12  111.09    4.40
  -2  -6 -12  110.55    4.39
  -2   6 -12  104.61    4.39
  -2  -6 -12  110.07    4.46
  -2  -6 -12  114.47    4.32
  -2   6 -12  102.83    4.40
   2   6  12  112.27    4.36
   2   6  12  115.16    4.32
  -2  -6 -12  126.37    4.39
  -2  -6 -13   51.28    2.11
   2   6  13   51.87    2.08
  -2  -6 -13   52.10    2.13
  -2   6 -13   48.86    2.12
  -2  -6 -13   54.54    2.12
  -2  -6 -13   47.12    2.17
  -2  -6 -13   50.62    2.02
  -2   6 -13   45.92    2.13
   2   6  13   51.49    2.08
  -2  -6 -13   53.71    2.08
   2   6  13   51.87    2.03
  -2  -6 -14    0.98    0.29
   2   6  14    1.15    0.25
  -2   6 -14    1.01    0.32
  -2  -6 -14    0.89    0.34
  -2  -6 -14    1.06    0.31
  -2  -6 -14    0.68    0.29
   2   6  14    1.41    0.26
   2   6  14    1.19    0.22
  -2   6 -14    1.06    0.35
  -2  -6 -15   12.41    0.67
   2   6  15   12.14    0.63
   2   6  15   11.27    0.63
   2   6  15   11.97    0.57
  -2  -6 -15   12.43    0.72
  -2  -6 -15   12.37    0.66
  -2   6 -15   10.14    0.67
  -2   6 -15   10.69    0.71
  -2  -6 -15   12.29    0.69
   2   6  16    0.23    0.19
  -2  -6 -16    0.09    0.23
   2   6  16    0.21    0.19
  -2  -6 -16    0.15    0.27
  -2   6 -16    0.34    0.26
  -2   6 -16    0.37    0.30
  -2  -6 -16    0.17    0.23
  -2  -6 -16    0.23    0.24
   2   6  17    0.51    0.18
  -2  -6 -17    0.61    0.26
   2   6  17    0.69    0.20
  -2  -6 -17    0.63    0.27
  -2   6 -17    0.50    0.26
  -2   6 -17    0.76    0.29
  -2  -6 -17    0.67    0.22
  -2  -6 -17    0.71    0.24
   2   6  18   -0.06    0.14
  -2  -6 -18    0.01    0.14
  -2   6 -18   -0.04    0.22
  -2  -6 -18   -0.13    0.22
   2   6  18    0.13    0.15
  -2  -6 -18   -0.04    0.22
  -2  -6 -18    0.15    0.18
  -2   6 -18    0.08    0.22
  -2  -6 -18   -0.02    0.20
  -2   6 -18   -0.01    0.25
  -2   6 -19   -0.12    0.20
  -2   6 -19    0.36    0.21
   2   6  19    0.11    0.10
  -2   6 -19   -0.03    0.18
  -2  -6 -19    0.17    0.17
   2   6  19   -0.06    0.12
  -2   6 -20    8.26    0.39
   2   6  20    8.25    0.35
  -2  -6 -20    9.95    0.39
  -2   6 -20    6.45    0.36
   2  -6  20    9.57    0.39
  -2   6 -20    6.04    0.38
   2  -7 -19    1.43    0.16
   2   7 -19    1.70    0.17
   2   7 -19    2.02    0.22
   2  -7 -19    1.43    0.15
   2  -7 -19    1.53    0.14
   2   7 -19    1.53    0.16
   2   7 -19    1.84    0.20
   2  -7 -19    1.68    0.18
   2  -7 -18    9.53    0.45
   2  -7 -18    8.58    0.42
  -2  -7  18    6.52    0.37
   2   7 -18    8.42    0.46
   2  -7 -18    8.88    0.45
   2   7 -18    9.14    0.47
   2  -7 -18    9.44    0.43
   2   7 -18    9.98    0.45
   2   7 -18   10.06    0.46
   2   7 -18    6.07    0.42
   2   7 -17    1.21    0.27
   2  -7 -17    1.25    0.21
   2  -7 -17    1.49    0.25
   2  -7 -17    1.40    0.20
   2   7 -17    1.70    0.25
   2  -7 -17    1.36    0.24
   2   7 -17    2.13    0.26
   2  -7 -16    0.18    0.19
   2   7 -16    0.07    0.25
   2   7 -16    0.23    0.23
  -2  -7  16    0.01    0.17
   2  -7 -16    0.05    0.18
   2   7 -16    0.13    0.21
   2  -7 -16    0.42    0.23
   2  -7 -15    0.55    0.23
   2   7 -15    0.40    0.29
   2  -7 -15    0.46    0.21
   2   7 -15    0.83    0.27
  -2  -7  15    1.08    0.21
   2  -7 -15    0.94    0.25
   2  -7 -15    0.81    0.25
   2   7 -15    0.29    0.24
   2   7 -14    2.92    0.34
  -2   7  14    3.95    0.26
   2  -7 -14    3.85    0.31
   2   7 -14    2.96    0.37
   2  -7 -14    3.58    0.32
  -2  -7  14    3.67    0.31
  -2   7  14    3.38    0.25
   2  -7 -14    4.31    0.39
   2   7 -14    3.56    0.35
   2  -7 -13    0.27    0.22
  -2   7  13    0.08    0.18
   2   7 -13    0.35    0.27
  -2  -7  13    0.08    0.22
   2  -7 -13    0.20    0.27
   2   7 -13    0.13    0.25
  -2  -7  13    0.04    0.12
  -2   7  13    0.15    0.17
   2  -7 -13    0.02    0.21
   2   7 -13    0.31    0.29
   2  -7 -13    0.08    0.14
   2  -7 -13    0.25    0.22
  -2   7  12    3.69    0.32
   2  -7 -12    4.21    0.36
   2   7 -12    3.29    0.37
  -2  -7  12    3.22    0.34
   2  -7 -12    5.32    0.46
   2  -7 -12    4.31    0.41
   2   7 -12    3.48    0.38
  -2  -7  12    3.50    0.33
   2  -7 -12    4.29    0.35
   2   7 -12    2.97    0.41
   2  -7 -12    4.20    0.36
   2  -7 -12    3.76    0.35
  -2   7  12    3.47    0.30
   2   7 -11   15.06    0.75
   2  -7 -11   14.60    0.74
  -2   7  11   13.49    0.69
  -2  -7  11   13.18    0.70
  -2  -7  11   13.63    0.72
   2  -7 -11   12.78    0.71
   2  -7 -11   16.64    0.82
   2   7 -11   13.46    0.74
   2  -7 -11   13.57    0.74
   2  -7 -11   12.98    0.69
   2   7 -11   13.18    0.78
  -2   7  11   13.74    0.68
  -2  -7  11   13.20    0.67
   2  -7 -11   13.38    0.68
   2  -7 -10    2.89    0.34
   2  -7 -10    2.94    0.37
  -2   7  10    2.86    0.73
  -2  -7  10    3.14    0.33
  -2  -7  10    2.73    0.60
  -2   7  10    2.75    0.29
  -2  -7  10    2.56    0.31
   2   7 -10    3.65    0.85
  -2  -7  10    2.81    0.33
   2  -7 -10    3.08    0.30
   2   7 -10    3.41    0.37
   2   7 -10    4.14    0.43
   2  -7 -10    3.14    0.31
  -2   7  10    3.32    0.33
   2  -7 -10    3.56    0.42
   2   7  -9    7.06    1.01
  -2  -7   9    4.23    0.40
  -2  -7   9    3.80    0.37
   2   7  -9    5.05    0.42
   2  -7  -9    4.78    0.43
  -2   7   9    6.00    0.86
  -2  -7   9    5.36    0.77
   2   7  -9    6.11    0.48
   2  -7  -9    3.81    0.45
  -2  -7   9    4.74    0.39
  -2   7   9    4.25    0.36
   2  -7  -9    4.55    0.41
  -2  -7   8    9.39    0.56
  -2   7   8    9.21    0.53
  -2   7   8    9.08    1.09
   2   7  -8    9.17    1.16
  -2  -7   8    9.87    0.59
  -2  -7   8    9.69    0.97
   2  -7  -8    9.38    0.58
   2  -7  -8    9.95    0.66
   2  -7  -8    9.56    0.59
   2   7  -8    9.35    0.62
   2  -7  -8    9.23    0.81
  -2  -7   8    8.55    0.50
  -2  -7   8    8.81    0.56
  -2  -7   7   10.40    0.61
   2  -7  -7   12.78    0.66
   2   7  -7    8.74    0.97
  -2   7   7    9.84    1.14
   2   7  -7   10.48    1.27
  -2  -7   7   10.74    1.03
   2  -7  -7   12.65    0.65
  -2  -7   7   10.20    0.61
   2   7  -7   10.65    0.66
   2  -7  -7   12.37    0.90
  -2  -7   7    9.48    0.57
   2  -7  -7   12.20    0.64
   2  -7  -7   12.26    0.72
   2   7  -7    9.14    0.65
  -2  -7   7   10.40    0.63
   2  -7  -6   14.88    0.78
   2   7  -6   13.76    0.79
   2  -7  -6   14.75    0.76
  -2  -7   6   16.63    1.28
  -2  -7   6   15.39    0.80
   2  -7  -6   15.72    0.79
  -2  -7   6   15.10    0.77
   2   7  -6   14.54    0.82
   2  -7  -6   16.59    0.87
   2   7  -6   14.25    1.23
  -2   7   6   14.24    1.38
  -2  -7   6   14.17    0.73
  -2  -7   6   13.35    0.74
   2  -7  -6   16.27    0.98
  -2  -7   5    2.09    0.28
  -2   7   5    1.74    0.72
   2   7  -5    2.02    0.60
   2   7  -5    1.61    0.31
   2  -7  -5    0.51    0.24
   2  -7  -5    1.31    0.28
  -2  -7   5    1.31    0.28
  -2  -7   5    1.34    0.27
   2  -7  -5    1.32    0.44
  -2  -7   5    1.15    0.29
   2   7  -5    1.28    0.33
   2  -7  -5    1.25    0.32
   2   7  -5    1.31    0.71
  -2   7   5    0.98    0.50
  -2  -7   5    1.00    0.51
  -2  -7   4   13.87    0.78
  -2  -7   4   12.86    0.70
   2   7  -4   13.51    0.73
   2  -7  -4   14.79    0.74
   2   7  -4   14.15    1.23
  -2  -7   4   13.38    1.17
  -2  -7   4   13.11    0.72
   2  -7  -4   13.52    0.71
  -2  -7   4   11.87    0.69
   2  -7  -4   13.67    0.84
   2  -7  -4   17.22    0.84
   2   7  -4   12.61    0.75
   2  -7  -4   14.44    0.74
  -2  -7   4   13.63    0.75
   2  -7  -4   13.35    0.69
   2   7  -4   14.96    1.38
  -2   7   4   12.75    1.15
  -2  -7   3    6.83    0.54
   2  -7  -3    7.49    0.58
  -2  -7   3    7.14    0.49
   2   7  -3    7.37    0.50
   2  -7  -3    8.96    0.53
   2   7  -3    7.76    0.93
  -2  -7   3    7.11    0.84
  -2  -7   3    6.99    0.50
   2  -7  -3    8.05    0.49
   2  -7  -3    7.46    0.56
   2   7  -3    7.28    0.53
  -2  -7   3    7.21    0.51
   2  -7  -3    8.54    0.51
   2  -7  -3    8.18    0.47
   2   7  -3    9.50    1.15
  -2   7   3    7.95    0.93
   2  -7  -3    7.51    0.80
   2  -7  -2   18.17    0.97
  -2  -7   2   19.07    0.90
   2   7  -2   18.54    0.89
   2  -7  -2   19.80    0.90
  -2  -7   2   19.08    0.94
   2  -7  -2   18.50    0.89
   2   7  -2   17.13    0.92
  -2  -7   2   18.29    0.92
  -2   7   2   20.00    1.50
   2   7  -2   19.26    1.59
   2   7  -2   20.57    1.48
   2  -7  -2   16.68    0.92
  -2  -7   2   18.25    0.93
   2  -7  -2   19.84    1.29
  -2  -7   1    1.41    0.33
   2   7  -1    1.69    0.33
   2  -7  -1    1.59    0.35
  -2  -7   1    1.69    0.32
   2  -7  -1    1.67    0.27
   2   7  -1    2.60    0.68
  -2   7   1    1.71    0.65
  -2  -7   1    1.44    0.26
   2  -7  -1    1.20    0.27
  -2  -7   1    1.59    0.32
   2   7  -1    1.54    0.29
  -2  -7   1    1.44    0.28
   2  -7  -1    2.09    0.27
  -2  -7   1    0.88    0.28
   2   7  -1    1.10    0.63
  -2   7   1    1.01    0.58
  -2  -7   1    1.81    0.54
   2  -7  -1    1.31    0.45
   2   7   0    7.60    0.54
  -2  -7   0    8.61    0.55
   2  -7   0    8.75    0.61
  -2  -7   0    8.11    0.58
   2   7   0    9.20    0.55
  -2   7   0    8.92    1.06
   2   7   0    9.34    1.03
   2  -7   0    8.35    0.51
   2  -7   0    7.13    0.52
  -2  -7   0    8.04    0.57
   2  -7   0    7.92    0.50
  -2  -7   0    7.90    0.56
  -2  -7   0    7.71    0.50
  -2  -7   0    8.32    0.56
  -2   7   0   10.12    1.10
   2   7   0   10.44    1.13
  -2  -7   0    8.30    0.94
   2  -7   0    8.09    0.79
   2   7   1    7.80    0.53
   2  -7   1    9.45    0.62
  -2  -7  -1    9.27    0.60
  -2  -7  -1    9.25    0.59
  -2   7  -1    6.32    0.95
   2   7   1   10.79    1.08
   2  -7   1    8.20    0.50
  -2  -7  -1    8.92    0.53
   2  -7   1    7.88    0.54
  -2  -7  -1    8.92    0.55
  -2   7  -1    7.99    1.02
   2   7   1    7.51    0.99
   2   7   1    8.24    0.54
  -2  -7  -1    9.44    0.96
   2  -7   1    8.92    0.81
  -2  -7  -1    9.72    0.58
   2  -7   1    8.55    0.51
  -2  -7  -1    8.92    0.56
  -2   7  -2    0.09    0.54
   2   7   2    0.49    0.53
  -2  -7  -2    0.05    0.22
   2  -7   2   -0.16    0.21
   2  -7   2   -0.21    0.37
  -2  -7  -2    0.29    0.49
  -2  -7  -2    0.28    0.24
   2  -7   2    0.25    0.26
  -2  -7  -2    0.04    0.26
  -2   7  -2   -0.19    0.62
   2   7   2   -0.17    0.53
  -2  -7  -2    0.22    0.25
   2  -7   2    0.16    0.28
  -2  -7  -2    0.14    0.28
   2   7   2   -0.04    0.22
   2  -7   3    1.75    0.35
  -2   7  -3    1.27    0.61
   2   7   3    1.17    0.56
   2   7   3    1.40    0.28
  -2  -7  -3    1.72    0.29
  -2  -7  -3    1.67    0.31
  -2  -7  -3    2.12    0.34
  -2  -7  -3    2.05    0.34
   2   7   3    2.08    0.29
   2  -7   3    2.12    0.32
  -2   7  -3    0.79    0.71
   2   7   3    1.87    0.56
   2  -7   3    1.57    0.43
  -2  -7  -3    1.84    0.56
  -2  -7  -3    1.66    0.30
   2  -7   3    2.06    0.26
  -2  -7  -4   42.30    1.71
   2   7   4   41.35    2.37
  -2   7  -4   40.54    2.41
   2   7   4   36.17    1.65
  -2  -7  -4   40.06    1.67
  -2  -7  -4   39.53    1.73
  -2  -7  -4   40.46    2.27
   2  -7   4   38.13    1.69
  -2  -7  -4   40.44    1.67
   2  -7   4   37.19    1.59
  -2  -7  -4   39.61    1.70
  -2  -7  -4   43.70    1.73
   2   7   4   39.32    1.64
   2   7   4   39.07    2.32
  -2   7  -4   37.28    2.44
  -2  -7  -5    7.45    0.54
   2   7   5    8.74    1.02
  -2   7  -5    8.87    1.06
   2   7   5    7.97    0.51
  -2  -7  -5    7.30    0.52
  -2  -7  -5    7.30    0.57
  -2  -7  -5    7.97    0.90
   2   7   5    8.25    0.52
   2  -7   5    6.85    0.53
  -2   7  -5    9.51    1.17
   2   7   5    8.50    0.98
  -2  -7  -5    8.03    0.56
  -2  -7  -5    8.03    0.53
   2   7   5    7.33    0.48
  -2  -7  -5    7.84    0.56
   2   7   6    4.55    0.41
  -2  -7  -6    5.38    0.49
   2   7   6    5.96    0.90
   2   7   6    5.49    0.42
  -2  -7  -6    5.57    0.44
  -2  -7  -6    7.02    0.50
   2   7   6    4.88    0.39
  -2   7  -6    5.02    0.94
   2   7   6    5.32    0.78
   2  -7   6    5.56    0.46
  -2  -7  -6    5.25    0.47
  -2  -7  -6    5.30    0.47
  -2  -7  -6    5.72    0.43
   2   7   7    1.24    0.58
   2   7   7    0.36    0.21
   2   7   7    0.61    0.49
  -2   7  -7    0.44    0.74
  -2  -7  -7    0.31    0.27
  -2  -7  -7    0.15    0.28
   2  -7   7    0.59    0.28
  -2  -7  -7    0.46    0.22
  -2  -7  -7    0.51    0.25
   2   7   7    0.11    0.23
  -2  -7  -7    0.86    0.32
   2   7   7    0.37    0.20
  -2  -7  -7    0.36    0.26
   2   7   8   11.36    1.15
   2   7   8    8.93    0.98
  -2   7  -8   12.41    1.35
   2   7   8    9.21    0.56
  -2  -7  -8   10.01    0.63
   2   7   8   10.62    0.56
  -2  -7  -8    9.78    0.62
   2  -7   8   10.94    0.65
   2   7   8   10.40    0.59
  -2  -7  -8   10.21    0.67
  -2  -7  -8    9.81    0.64
  -2  -7  -8    9.49    0.59
  -2  -7  -8   10.09    0.59
   2   7   9    4.86    0.39
  -2  -7  -9    5.40    0.49
   2   7   9    7.17    0.95
  -2   7  -9    5.99    1.05
   2   7   9    5.35    0.37
  -2  -7  -9    5.40    0.41
   2   7   9    4.61    0.42
  -2  -7  -9    5.31    0.47
   2   7   9    5.08    0.42
   2   7   9    5.17    0.37
  -2   7  -9    4.73    0.42
  -2  -7  -9    5.14    0.42
  -2  -7  -9    4.91    0.38
   2  -7   9    5.79    0.46
   2   7  10   13.17    0.62
   2  -7  10   12.49    0.71
  -2  -7 -10   11.59    0.74
   2   7  10   11.60    0.66
  -2  -7 -10   12.96    0.66
   2   7  10   12.93    0.65
  -2   7 -10   11.78    0.69
  -2  -7 -10   11.52    0.67
  -2  -7 -10   11.27    0.64
   2   7  10   11.35    0.67
  -2  -7 -11    0.98    0.25
  -2  -7 -11    0.65    0.28
   2   7  11    0.85    0.22
  -2  -7 -11    0.98    0.28
  -2  -7 -11    0.89    0.24
   2   7  11    1.01    0.21
   2  -7  11    0.86    0.28
  -2  -7 -11    0.90    0.33
  -2  -7 -11    1.19    0.27
  -2   7 -11    0.99    0.28
   2   7  11    0.82    0.25
   2   7  11    0.83    0.26
  -2  -7 -12   79.00    3.07
  -2   7 -12   77.19    3.08
  -2  -7 -12   78.04    3.06
  -2  -7 -12   78.87    3.01
   2   7  12   78.73    3.05
   2  -7  12   82.18    3.10
  -2  -7 -12   74.68    3.12
   2   7  12   79.32    3.05
   2   7  12   79.43    3.00
  -2  -7 -12   82.42    3.06
  -2   7 -12   71.21    3.04
  -2  -7 -12   79.02    3.03
  -2  -7 -13   25.08    1.07
   2   7  13   24.19    1.04
   2   7  13   23.98    1.03
   2  -7  13   25.95    1.10
  -2   7 -13   21.62    1.04
  -2  -7 -13   23.87    1.11
   2   7  13   22.74    0.98
  -2  -7 -13   21.93    1.03
  -2  -7 -13   21.21    0.98
  -2   7 -13   22.63    1.07
  -2  -7 -13   23.00    1.05
  -2  -7 -13   22.94    1.02
  -2  -7 -14    4.71    0.39
  -2   7 -14    4.24    0.35
   2   7  14    3.98    0.33
   2  -7  14    4.87    0.38
  -2   7 -14    4.24    0.37
  -2  -7 -14    3.96    0.39
   2   7  14    4.04    0.28
  -2  -7 -14    4.42    0.34
  -2   7 -14    4.56    0.39
  -2  -7 -14    3.99    0.36
   2   7  14    4.93    0.35
   2   7  15   13.79    0.64
   2   7  15   14.62    0.66
  -2  -7 -15   13.81    0.71
  -2   7 -15   13.09    0.67
   2  -7  15   13.46    0.69
  -2  -7 -15   14.36    0.69
  -2   7 -15   13.94    0.65
  -2  -7 -15   12.72    0.65
  -2   7 -15   13.62    0.69
  -2  -7 -15   13.94    0.68
   2   7  16    5.40    0.33
   2  -7  16    6.75    0.40
   2   7  16    5.81    0.35
  -2  -7 -16    6.26    0.40
  -2   7 -16    5.32    0.37
  -2   7 -16    6.44    0.40
  -2  -7 -16    5.86    0.38
  -2  -7 -16    6.74    0.39
  -2   7 -16    6.29    0.35
  -2  -7 -16    5.92    0.36
   2  -7  17    0.95    0.19
  -2  -7 -17    1.21    0.19
  -2   7 -17    1.01    0.19
   2   7  17    1.37    0.15
  -2  -7 -17    1.30    0.18
  -2  -7 -17    1.15    0.19
   2   7  17    1.29    0.16
  -2  -7 -17    1.15    0.18
  -2   7 -17    0.92    0.18
   2  -7  18    0.58    0.15
   2   7  18    0.66    0.10
  -2  -7 -18    0.48    0.11
  -2  -7 -18    0.68    0.14
   2  -8 -17    0.08    0.13
   2  -8 -17   -0.08    0.12
   2   8 -17   -0.01    0.11
  -2  -8  17    0.13    0.12
   2   8 -17   -0.02    0.12
   2  -8 -16    2.50    0.24
   2   8 -16    2.54    0.22
   2   8 -16    2.04    0.22
  -2  -8  16    2.69    0.23
   2  -8 -16    2.39    0.21
   2   8 -16    1.99    0.23
  -2  -8  15    0.13    0.17
   2   8 -15    0.15    0.21
   2  -8 -15    0.14    0.16
   2  -8 -15    0.18    0.20
   2   8 -15    0.44    0.21
   2   8 -15    0.25    0.18
   2   8 -14    0.43    0.24
  -2  -8  14    1.27    0.24
   2  -8 -14    0.85    0.22
   2  -8 -14    0.58    0.22
   2   8 -14    0.79    0.23
  -2  -8  14    0.83    0.15
   2   8 -14    0.90    0.24
   2  -8 -14    0.73    0.19
   2  -8 -13    0.23    0.21
   2  -8 -13    0.30    0.19
   2  -8 -13    0.25    0.23
   2   8 -13    0.36    0.22
  -2  -8  13    0.26    0.16
   2   8 -13   -0.02    0.22
  -2  -8  12    0.32    0.17
   2  -8 -12   -0.01    0.21
   2   8 -12   -0.19    0.23
   2  -8 -12   -0.01    0.20
  -2   8  12    0.08    0.16
   2  -8 -12   -0.06    0.22
   2  -8 -12   -0.07    0.25
   2   8 -12    0.24    0.23
   2   8 -11    5.15    0.41
   2   8 -11    5.45    0.43
  -2  -8  11    4.59    0.35
   2  -8 -11    6.43    0.47
  -2   8  11    4.77    0.34
   2  -8 -11    6.46    0.43
   2  -8 -11    5.08    0.39
   2  -8 -10    3.84    0.33
   2  -8 -10    4.38    0.40
   2   8 -10    3.72    0.36
  -2  -8  10    2.87    0.27
   2   8 -10    3.40    0.34
   2  -8 -10    4.45    0.34
  -2  -8  10    3.67    0.35
  -2   8  10    3.42    0.28
  -2  -8   9    7.70    0.48
  -2   8   9    7.45    0.48
   2  -8  -9    9.02    0.53
  -2  -8   9    7.09    0.47
   2  -8  -9    9.18    0.59
   2   8  -9    8.39    0.53
   2  -8  -9    7.86    0.50
  -2  -8   9    7.83    0.56
   2   8  -9    9.35    0.57
  -2  -8   8    5.29    0.35
   2  -8  -8    4.73    0.42
   2   8  -8    5.07    0.40
   2  -8  -8    5.25    0.37
  -2  -8   8    5.32    0.41
  -2  -8   8    0.17    0.12
  -2  -8   8    5.05    0.33
   2  -8  -8    5.54    0.36
   2   8  -8    5.73    0.39
   2  -8  -8    5.98    0.34
   2  -8  -7   15.05    0.77
  -2  -8   7   15.69    0.78
   2  -8  -7   15.82    0.80
  -2  -8   7   15.94    0.73
  -2  -8   7   14.05    0.74
   2  -8  -7   16.35    0.75
   2   8  -7   16.20    0.80
  -2  -8   7   14.56    0.74
  -2  -8   7   17.54    0.86
   2  -8  -7   14.64    0.85
   2   8  -7   15.75    0.82
   2  -8  -7   15.31    1.01
  -2   8   6    1.09    0.24
   2   8  -6    1.92    0.29
  -2  -8   6    1.95    0.26
   2  -8  -6    1.00    0.32
   2   8  -6    2.11    0.32
  -2  -8   6    1.87    0.29
   2  -8  -6    1.43    0.23
  -2  -8   6    1.64    0.32
   2  -8  -6    1.51    0.26
   2  -8  -6    1.71    0.50
  -2  -8   6    1.38    0.25
  -2  -8   6    1.35    0.25
  -2   8   5    0.59    0.21
  -2  -8   5    0.37    0.28
  -2  -8   5    0.41    0.21
   2  -8  -5    0.47    0.46
  -2  -8   5    0.17    0.20
  -2  -8   5    0.47    0.25
   2   8  -5    0.44    0.24
   2  -8  -5    0.93    0.23
   2  -8  -5    0.77    0.33
   2   8  -5    0.36    0.26
  -2  -8   5    0.53    0.24
  -2  -8   4   51.55    2.07
  -2  -8   4   49.06    2.02
  -2  -8   4   50.48    1.99
   2  -8  -4   49.84    2.01
   2   8  -4   49.08    1.98
  -2   8   4   46.68    2.75
  -2  -8   4   52.91    2.58
   2  -8  -4   50.48    1.98
  -2  -8   4   47.33    1.99
   2  -8  -4   50.45    2.21
   2   8  -4   49.60    2.84
   2   8  -4   46.39    2.04
   2  -8  -4   45.44    1.96
   2  -8  -4   53.87    2.10
   2   8  -4   47.15    2.02
   2   8  -3    3.88    0.74
  -2   8   3    2.90    0.76
  -2  -8   3    2.40    0.31
   2  -8  -3    2.36    0.33
  -2  -8   3    2.37    0.33
  -2  -8   3    2.17    0.34
   2   8  -3    2.74    0.36
   2   8  -3    2.37    0.74
   2   8  -3    3.03    0.34
   2  -8  -3    2.59    0.39
  -2  -8   3    2.65    0.32
   2  -8  -3    1.79    0.26
   2  -8  -3    1.63    0.44
  -2  -8   3    1.68    0.52
  -2   8   2    3.48    0.81
   2   8  -2    3.73    0.72
   2  -8  -2    2.35    0.32
  -2  -8   2    1.93    0.31
  -2  -8   2    2.30    0.34
   2  -8  -2    2.95    0.44
   2   8  -2    2.22    0.32
   2  -8  -2    3.17    0.42
   2   8  -2    2.72    0.69
  -2   8   2    1.55    0.61
  -2  -8   2    2.28    0.32
   2  -8  -2    1.66    0.38
   2   8  -2    2.13    0.34
  -2  -8   2    1.66    0.32
  -2  -8   2    2.40    0.61
  -2   8   1   67.80    3.48
   2   8  -1   65.92    3.35
   2   8  -1   71.75    2.68
  -2  -8   1   64.70    2.72
   2  -8  -1   64.63    2.74
  -2   8   1   66.67    3.39
   2   8  -1   74.48    3.60
  -2  -8   1   70.59    3.31
   2  -8  -1   61.01    2.73
   2   8  -1   65.66    2.67
  -2  -8   1   64.40    2.67
  -2  -8   1   68.11    2.69
   2  -8  -1   69.07    2.64
   2  -8  -1   68.67    2.65
  -2  -8   1   69.52    2.67
   2  -8   0   22.62    1.22
  -2   8   0   30.74    1.98
   2   8   0   29.41    1.87
   2  -8   0   27.39    1.20
  -2  -8   0   29.56    1.24
  -2  -8   0   27.22    1.74
   2   8   0   28.37    1.22
   2   8   0   27.22    1.21
  -2   8   0   27.98    1.90
   2   8   0   27.52    1.92
   2  -8   0   26.71    1.29
  -2  -8   0   24.75    1.26
  -2  -8   0   27.76    1.24
  -2  -8   0   29.56    1.28
   2  -8   0   26.80    1.18
  -2  -8   0   27.85    1.18
  -2  -8  -1   27.88    1.26
   2  -8   1   28.43    1.33
  -2  -8  -1   27.07    1.26
   2  -8   1   21.18    1.21
  -2   8  -1   32.18    2.05
   2   8   1   28.08    1.87
   2  -8   1   30.36    1.23
  -2  -8  -1   29.99    1.26
  -2  -8  -1   34.06    1.89
   2   8   1   30.70    1.24
   2   8   1   27.24    1.22
   2   8   1   25.73    1.25
   2  -8   1   27.83    1.20
  -2  -8  -1   29.46    1.27
   2   8   1   27.66    1.94
  -2   8  -1   31.54    2.04
  -2  -8  -1   27.09    1.21
  -2  -8  -2   44.12    1.94
   2  -8   2   38.78    1.91
   2   8   2   49.18    2.66
  -2   8  -2   57.32    2.85
   2  -8   2   45.59    1.88
  -2  -8  -2   46.70    2.51
  -2  -8  -2   55.00    2.02
   2   8   2   49.01    1.91
   2  -8   2   48.84    2.02
  -2  -8  -2   46.63    1.94
   2   8   2   45.53    1.94
  -2  -8  -2   48.25    1.96
  -2   8  -2   50.07    2.80
   2   8   2   52.35    2.76
  -2  -8  -2   46.14    1.90
  -2  -8  -3   48.06    2.09
   2  -8   3   55.82    2.17
   2   8   3   51.49    2.80
  -2   8  -3   57.38    3.03
   2   8   3   51.77    2.04
  -2  -8  -3   57.56    2.15
  -2   8  -3   54.43    2.90
   2   8   3   52.02    2.78
  -2  -8  -3   50.81    2.06
  -2  -8  -3   49.70    2.08
   2  -8   3   49.73    2.01
  -2  -8  -3   52.44    2.11
  -2  -8  -3   51.56    2.10
   2  -8   3   45.02    2.07
   2   8   3   46.78    2.06
  -2  -8  -3   54.36    2.71
   2   8   4    5.87    0.44
  -2  -8  -4    6.39    0.45
  -2  -8  -4    6.36    0.50
   2   8   4    5.51    0.40
  -2  -8  -4    6.53    0.47
   2   8   4    5.66    0.44
   2  -8   4    6.93    0.54
   2  -8   4    5.11    0.44
  -2  -8  -4    6.57    0.47
   2  -8   4    5.91    0.38
  -2  -8  -4    6.08    0.48
  -2  -8  -4    5.52    0.48
   2   8   5   41.27    1.74
  -2  -8  -5   42.82    1.77
   2   8   5   42.01    1.77
  -2  -8  -5   44.57    1.81
  -2  -8  -5   44.97    1.81
   2  -8   5   45.29    1.86
   2  -8   5   38.67    1.78
  -2  -8  -5   42.11    1.78
  -2  -8  -5   41.06    1.80
   2   8   5   42.54    1.72
  -2  -8  -5   43.70    1.82
   2   8   6    0.99    0.21
  -2  -8  -6    0.90    0.29
  -2  -8  -6    0.60    0.26
  -2  -8  -6    0.68    0.28
   2   8   6    0.89    0.23
  -2  -8  -6    0.58    0.27
   2  -8   6    0.38    0.27
   2  -8   6    0.62    0.30
   2   8   6    0.68    0.24
  -2  -8  -6    0.46    0.25
   2   8   7    0.23    0.17
  -2  -8  -7    0.35    0.26
  -2  -8  -7    0.40    0.25
  -2  -8  -7   -0.02    0.26
  -2  -8  -7    0.53    0.24
   2  -8   7    0.41    0.23
  -2  -8  -7    0.10    0.25
   2   8   7    0.35    0.19
   2   8   7    0.19    0.21
   2  -8   7    0.31    0.28
   2   8   8    0.95    0.23
  -2  -8  -8    0.50    0.25
   2   8   8    0.45    0.25
  -2  -8  -8    0.78    0.25
   2  -8   8    0.65    0.27
  -2  -8  -8    0.92    0.28
   2   8   8    0.62    0.19
   2   8   8    0.56    0.23
   2  -8   8    0.49    0.28
  -2  -8  -9    6.26    0.47
   2   8   9    6.91    0.42
   2   8   9    6.60    0.44
  -2  -8  -9    6.48    0.44
  -2  -8  -9    6.00    0.48
   2   8   9    7.16    0.47
   2  -8   9    6.45    0.47
   2  -8   9    8.10    0.54
  -2  -8 -10   26.45    1.14
   2   8  10   25.41    1.08
  -2  -8 -10   27.85    1.16
   2   8  10   26.20    1.12
  -2  -8 -10   26.81    1.11
  -2  -8 -10   23.62    1.14
   2   8  10   25.35    1.12
   2  -8  10   21.72    1.12
   2  -8  10   27.65    1.19
   2  -8  11    0.68    0.28
   2   8  11    0.81    0.21
   2   8  11    0.70    0.20
  -2  -8 -11    0.38    0.23
  -2  -8 -11    0.81    0.21
  -2  -8 -11    0.70    0.23
   2   8  11    0.88    0.19
   2  -8  11    0.83    0.25
   2   8  12   12.29    0.62
  -2  -8 -12   12.23    0.63
   2   8  12   12.54    0.57
  -2  -8 -12   13.42    0.61
  -2  -8 -12   12.37    0.65
   2   8  12   12.98    0.62
   2  -8  12   12.73    0.65
  -2  -8 -13    0.13    0.17
   2   8  13    0.38    0.16
   2   8  13    0.13    0.17
   2  -8  13    0.24    0.23
  -2  -8 -13    0.14    0.20
   2  -8  13    0.30    0.19
  -2  -8 -13    0.05    0.15
  -2  -8 -14   21.68    0.89
   2   8  14   20.70    0.84
   2  -8  14   20.74    0.90
   2   8  14   20.87    0.84
   2  -8  15    0.40    0.19
   2   8  15    0.27    0.11
  -2  -8 -15    0.22    0.17
   2  -8  15    0.25    0.15
   2   8  15    0.28    0.11
  -2  -8 -16   38.29    1.41
   2  -8  16   34.23    1.41
  -2  -8 -16   34.47    1.41
  -2   8 -16   34.62    1.45
  -2  -9  14    0.29    0.11
  -2  -9  13    1.05    0.16
   2   9 -13    1.09    0.21
   2  -9 -12    0.22    0.19
   2   9 -12    0.14    0.20
  -2  -9  12    0.31    0.17
   2  -9 -12    0.32    0.16
   2   9 -12    0.18    0.13
   2  -9 -11    0.78    0.18
   2  -9 -11    0.50    0.22
   2   9 -11    0.58    0.15
   2   9 -11    0.89    0.17
  -2  -9  11    0.62    0.19
   2   9 -11    0.76    0.24
   2  -9 -10    8.66    0.46
  -2  -9  10    8.69    0.48
   2  -9 -10    8.09    0.49
   2   9 -10    9.10    0.52
   2   9 -10    8.84    0.42
  -2   9  10    6.76    0.39
   2   9 -10    8.28    0.44
   2  -9 -10    8.11    0.43
   2   9  -9    1.73    0.23
  -2   9   9    1.22    0.19
   2   9  -9    1.33    0.28
  -2  -9   9    1.55    0.26
   2  -9  -9    1.74    0.24
   2  -9  -9    1.66    0.22
   2  -9  -9    1.90    0.29
   2   9  -8    6.04    0.38
   2   9  -8    5.66    0.43
  -2  -9   8    5.31    0.41
   2  -9  -8    6.27    0.43
   2  -9  -8    5.99    0.40
   2  -9  -8    5.45    0.35
  -2   9   8    5.00    0.35
   2  -9  -7   -0.06    0.10
  -2   9   7    0.61    0.20
   2   9  -7    0.14    0.25
  -2  -9   7    0.49    0.24
   2  -9  -7    0.40    0.24
   2   9  -7    0.71    0.20
  -2  -9   6    0.47    0.24
   2   9  -6    0.70    0.27
   2   9  -6    0.76    0.22
   2  -9  -6    0.88    0.28
  -2  -9   6   -0.03    0.09
  -2  -9   6    0.18    0.14
   2  -9  -5   17.96    0.81
  -2  -9   5   17.25    0.75
   2   9  -5   15.86    0.81
   2  -9  -5   14.67    0.94
  -2  -9   5   16.38    0.77
  -2  -9   5   15.61    0.82
   2  -9  -5   16.14    0.84
   2   9  -5   16.50    0.77
   2  -9  -4   23.62    0.99
  -2  -9   4   20.27    0.94
   2   9  -4   21.91    1.00
  -2   9   4   20.28    0.93
   2  -9  -4   21.79    1.16
  -2  -9   4   21.37    0.96
  -2  -9   4   20.01    1.00
   2  -9  -4   23.10    1.06
   2   9  -4   22.31    0.96
   2  -9  -3   12.09    0.57
   2   9  -3   10.63    0.43
   2   9  -3   10.42    0.47
  -2   9   3   10.49    0.42
  -2  -9   3    9.43    0.49
   2  -9  -3   11.69    0.48
  -2  -9   3   10.44    0.43
  -2  -9   3   10.88    0.46
   2  -9  -3   11.11    0.66
   2   9  -2    5.74    0.45
   2  -9  -2    6.21    0.57
  -2  -9   2    6.28    0.43
  -2  -9   2    5.85    0.40
   2  -9  -2    6.96    0.51
   2   9  -2    6.74    0.40
  -2  -9   2    5.52    0.41
   2  -9  -2    5.76    0.41
   2   9  -2    5.81    0.42
   2   9  -1   44.92    1.92
   2   9  -1   47.34    1.87
   2  -9  -1   53.96    2.01
   2   9  -1   46.66    1.89
  -2  -9   1   47.36    1.92
  -2  -9   1   48.41    1.91
   2  -9  -1   48.92    1.90
   2  -9  -1   43.89    2.02
  -2  -9   1   45.32    1.89
  -2  -9   0    0.95    0.27
   2  -9   0    0.27    0.29
   2  -9   0    0.61    0.21
  -2  -9   0    0.78    0.25
   2   9   0    1.43    0.23
  -2  -9   0    1.27    0.32
   2  -9   0    0.73    0.29
  -2  -9   0    1.46    0.30
   2   9   0    1.16    0.28
  -2   9   0    0.77    0.22
   2  -9   1   36.51    1.50
  -2  -9  -1   36.47    1.53
   2   9   1   36.16    1.53
  -2  -9  -1   41.53    1.60
  -2  -9  -1   36.59    1.52
   2  -9   1   33.50    1.60
   2  -9   1   35.10    1.59
  -2  -9  -1   38.45    1.55
  -2  -9  -2   26.98    0.74
  -2  -9  -2   26.41    0.67
   2  -9   2   22.30    0.72
   2  -9   2   24.00    0.77
   2   9   2   26.65    0.69
   2   9   2   26.75    0.66
  -2   9  -2   22.89    0.60
   2  -9   2   25.67    0.58
  -2  -9  -2   28.35    0.72
   2  -9   3    2.85    0.31
  -2  -9  -3    1.89    0.22
   2   9   3    1.95    0.25
   2   9   3    2.57    0.29
  -2  -9  -3    2.51    0.28
   2  -9   3    3.19    0.36
  -2   9  -3    2.47    0.28
  -2  -9  -3    2.36    0.31
  -2  -9  -4   25.71    1.18
  -2  -9  -4   28.64    1.16
   2   9   4   27.28    1.12
  -2   9  -4   25.72    1.14
  -2  -9  -4   27.46    1.16
  -2  -9  -4   26.44    1.12
   2   9   4   26.61    1.14
   2  -9   4   26.40    1.22
  -2  -9  -5    0.25    0.21
   2   9   5    0.24    0.19
   2   9   5    0.24    0.20
  -2  -9  -5    0.28    0.22
  -2  -9  -5    0.64    0.24
  -2  -9  -5    0.44    0.25
   2  -9   5    0.84    0.25
   2   9   6    9.92    0.48
   2   9   6    9.10    0.55
   2   9   6    9.86    0.52
  -2  -9  -6   10.45    0.55
   2  -9   6    9.95    0.61
  -2  -9  -6   10.51    0.54
   2   9   6   10.23    0.52
   2  -9   7    2.54    0.29
  -2  -9  -7    4.27    0.33
   2   9   7    3.73    0.29
   2   9   7    3.54    0.29
   2  -9   7    2.93    0.36
  -2  -9  -7    3.31    0.29
   2   9   7    3.79    0.32
   2  -9   8    0.45    0.19
  -2  -9  -8    0.85    0.21
  -2  -9  -8    0.82    0.25
   2   9   8    0.88    0.17
  -2  -9  -8    1.01    0.22
   2  -9   8    0.85    0.26
   2   9   8    1.01    0.22
   2   9   8    1.09    0.20
   2  -9   9    1.93    0.24
  -2  -9  -9    2.92    0.26
   2   9   9    2.51    0.21
  -2  -9  -9    2.93    0.29
   2   9   9    2.67    0.23
   2  -9   9    2.71    0.31
   2   9   9    2.71    0.26
  -2  -9  -9    2.68    0.26
  -2  -9 -10    3.59    0.26
   2   9  10    3.46    0.26
   2   9  10    2.91    0.20
  -2  -9 -10    3.51    0.28
   2   9  10    3.24    0.23
   2  -9  10    3.49    0.31
  -2  -9 -10    3.42    0.27
   2  -9  11   -0.08    0.20
  -2  -9 -11    0.20    0.17
  -2  -9 -11    0.30    0.15
   2   9  11    0.21    0.12
   2  -9  11    0.12    0.15
  -2  -9 -11   -0.06    0.14
   2   9  11    0.16    0.14
   2  -9  12    0.52    0.13
  -2  -9 -12    0.81    0.16
   2  -9  12    0.72    0.19
  -2   9 -12    0.75    0.21
   2   9  12    0.89    0.12
  -2  -9 -13    4.15    0.25
  -2   9 -13    4.27    0.28
   2  -9  13    4.15    0.26
   2  10 -10    4.17    0.24
   2  10 -10    4.17    0.23
   2  10  -9    0.08    0.14
  -2 -10   9    0.29    0.16
   2 -10  -9    0.18    0.15
   2  10  -9    0.07    0.13
   2  10  -8    4.18    0.27
  -2 -10   8    4.23    0.29
   2  10  -8    3.95    0.26
   2 -10  -8    3.85    0.29
  -2 -10   7    0.11    0.17
   2  10  -7    0.04    0.16
   2  10  -7   -0.01    0.16
  -2  10   6    1.58    0.16
   2  10  -6    2.27    0.24
  -2 -10   6    1.78    0.23
   2 -10  -6    1.79    0.21
   2  10  -6    1.71    0.20
   2 -10  -5   11.64    0.57
   2  10  -5   11.72    0.55
   2  10  -5   10.53    0.52
   2 -10  -5   12.45    0.54
  -2  10   5    9.34    0.49
  -2 -10   5   13.31    0.58
   2  10  -4    0.44    0.19
   2 -10  -4    0.53    0.20
   2 -10  -4    0.82    0.22
  -2 -10   4    0.46    0.21
  -2  10   4    0.40    0.16
   2  10  -4    0.47    0.16
   2 -10  -4    0.51    0.18
  -2 -10   3    7.62    0.44
   2 -10  -3    7.41    0.45
   2  10  -3    7.03    0.41
  -2 -10   3    6.66    0.36
   2 -10  -3    7.56    0.39
   2  10  -3    6.38    0.35
  -2 -10   2    0.77    0.22
   2 -10  -2    0.78    0.24
   2  10  -2    0.67    0.20
   2 -10  -2    0.99    0.22
   2  10  -2    0.83    0.19
  -2 -10   2    0.75    0.17
   2 -10  -2    0.99    0.18
  -2 -10   1    0.01    0.20
   2 -10  -1   -0.30    0.23
   2  10  -1    0.16    0.18
  -2  10   1    0.03    0.13
   2 -10  -1    0.10    0.27
   2  10  -1   -0.08    0.16
   2 -10  -1   -0.18    0.16
  -2 -10   1    0.04    0.16
  -2 -10   0   17.24    0.52
   2 -10   0   18.89    0.56
   2  10   0   18.34    0.49
  -2  10   0   16.67    0.41
  -2 -10   0   19.98    0.47
   2  10   0   18.12    0.45
   2 -10   0   17.20    0.59
  -2 -10  -1    7.81    0.39
  -2 -10  -1    7.89    0.43
   2  10   1    6.43    0.39
  -2  10  -1    4.96    0.34
   2  10   1    6.75    0.36
   2 -10   1    5.50    0.45
   2  10   2    0.07    0.16
  -2 -10  -2   -0.18    0.19
   2 -10   2   -0.11    0.24
  -2 -10  -2    0.11    0.17
   2  10   2    0.03    0.14
  -2 -10  -3    7.26    0.44
   2 -10   3    7.89    0.50
   2  10   3    8.89    0.41
   2  10   3    9.20    0.43
   2  10   4    0.36    0.18
   2 -10   4    0.17    0.20
  -2  10  -4    0.13    0.13
   2 -10   4    0.30    0.23
   2  10   4    0.41    0.13
   2  10   4    0.41    0.15
  -2 -10  -5   10.77    0.50
  -2  10  -5    8.31    0.46
   2  10   5   11.32    0.47
  -2 -10  -5   12.22    0.55
   2 -10   5   12.98    0.55
   2  10   5    9.47    0.45
   2 -10   5    9.88    0.54
   2  10   5   11.64    0.51
  -2  10  -6    0.78    0.13
   2  10   6    0.63    0.12
  -2 -10  -6    1.22    0.21
  -2  10  -6    1.03    0.15
   2 -10   6    0.86    0.19
   2  10   6    1.09    0.18
  -2 -10  -6    1.42    0.18
   2 -10   6    1.19    0.20
  -2  10  -7    9.69    0.48
   2  10   7   15.10    0.53
  -2  10  -7    9.52    0.48
   2 -10   7    8.87    0.50
   2 -10   7   14.54    0.55
  -2 -10  -7   15.04    0.55
  -2 -10  -7   14.14    0.53
  -2 -10  -8    2.80    0.21
   2  10   8    3.16    0.19
  -2 -10  -8    3.45    0.21
   2 -10   8    2.93    0.21
   3   0 -25   14.49    0.66
   3   0 -24   -0.18    0.23
   3   0 -23    3.96    0.38
  -3   0  22   -0.03    0.20
   3   0 -22    0.27    0.29
   3   0 -21   28.57    0.85
   3   0 -21   26.78    0.69
  -3   0  21   28.31    0.70
   3   0 -20   -0.02    0.23
   3   0 -20   -0.02    0.26
   3   0 -20    0.23    0.32
   3   0 -20   -0.09    0.21
  -3   0  20   -0.05    0.22
   3   0 -19   20.79    1.06
   3   0 -19   19.70    1.02
  -3   0  19   21.75    1.01
   3   0 -19   23.82    1.63
   3   0 -19   23.37    1.95
   3   0 -19   22.28    1.12
   3   0 -19   22.20    1.01
   3   0 -18    0.09    0.28
   3   0 -18   -0.02    0.22
  -3   0  18    0.11    0.23
   3   0 -18    0.72    0.72
   3   0 -18   -0.08    0.48
   3   0 -18    0.05    0.31
   3   0 -18    0.10    0.22
  -3   0  17   55.22    2.16
   3   0 -17   51.83    2.17
   3   0 -17   54.04    2.26
  -3   0  17   54.06    2.61
   3   0 -17   49.02    2.20
   3   0 -17   53.97    2.15
   3   0 -17   56.45    2.81
   3   0 -16    0.21    0.48
   3   0 -16   -0.22    0.63
   3   0 -16    0.02    0.27
  -3   0  16    0.05    0.21
   3   0 -16    0.11    0.22
  -3   0  16   -0.12    0.37
   3   0 -16    0.10    0.30
   3   0 -16   -0.05    0.22
   3   0 -15   56.05    2.58
   3   0 -15   52.30    2.93
  -3   0  15   49.92    1.99
   3   0 -15   49.64    2.00
  -3   0  15   48.11    2.38
  -3   0  15   46.55    2.62
   3   0 -15   46.66    2.06
  -3   0  15   50.01    2.43
   3   0 -15   50.22    2.64
  -3   0  14    0.10    0.32
  -3   0  14    0.14    0.42
   3   0 -14   -0.20    0.38
   3   0 -14    0.29    0.41
   3   0 -14    0.18    0.56
  -3   0  14   -0.16    0.32
  -3   0  13   53.26    2.35
  -3   0  13   43.75    2.49
   3   0 -13   48.43    2.26
   3   0 -13   50.94    2.74
   3   0 -13   59.59    2.51
  -3   0  13   51.02    2.41
   3   0 -12   -0.14    0.31
   3   0 -12    0.14    0.50
  -3   0  12    0.11    0.27
   3   0 -12   -0.07    0.25
  -3   0  12   -0.04    0.25
  -3   0  12   -0.04    0.29
   3   0 -11  126.26    5.37
   3   0 -11  137.51    5.12
  -3   0  11  129.91    5.01
   3   0 -11  118.59    4.93
  -3   0  11  126.02    4.98
  -3   0  11  126.36    5.08
   3   0 -10    0.07    0.35
   3   0 -10    0.51    0.48
  -3   0  10    0.25    0.27
  -3   0  10    0.33    0.34
  -3   0  10    0.32    0.32
   3   0  -9  710.53   27.13
  -3   0   9  738.02   26.85
  -3   0   9  699.90   26.82
  -3   0   9  709.19   26.92
   3   0  -8    0.16    0.24
   3   0  -8   -0.17    0.31
  -3   0   8    0.13    0.23
   3   0  -8    0.02    0.19
  -3   0   8    0.02    0.19
  -3   0   8   -0.06    0.22
   3   0  -7  292.26   11.28
   3   0  -7  319.79   11.14
  -3   0   7  315.75   11.09
   3   0  -7  280.05   11.03
  -3   0   7  296.14   11.04
  -3   0   7  299.90   11.15
   3   0  -6    0.50    0.18
   3   0  -6   -0.10    0.18
   3   0  -6    0.22    0.24
  -3   0   6    0.22    0.21
  -3   0   6    0.24    0.15
  -3   0   5  150.90    5.58
  -3   0   5  153.99    5.52
   3   0  -5  141.66    5.54
  -3   0   4    0.51    0.12
  -3   0   4    0.54    0.20
   3   0  -4    0.14    0.08
   3   0  -4    0.38    0.16
  -3   0   3    8.12    0.35
   3   0  -3    8.12    0.43
  -3   0   3    7.94    0.43
  -3   0   3    7.27    0.44
   3   0  -3    8.04    0.34
   3   0  -2    0.13    0.16
  -3   0   2    0.03    0.16
  -3   0   2    0.13    0.15
  -3   0   2    0.03    0.14
   3   0  -2    0.13    0.08
   3   0  -1    0.18    0.07
  -3   0   1    0.15    0.16
  -3   0   1    0.20    0.12
   3   0  -1    0.08    0.14
   3   0  -1    0.16    0.12
  -3   0   0    0.13    0.08
   3   0   0    0.09    0.15
   3   0   0    0.29    0.08
  -3   0   0    0.05    0.10
  -3   0  -1    9.81    0.42
  -3   0  -1    9.77    0.44
   3   0   1    9.47    0.50
  -3   0  -1    9.22    0.47
   3   0   1   10.13    0.52
  -3   0  -1    9.16    0.40
  -3   0  -2    0.61    0.17
   3   0   2    0.26    0.21
  -3   0  -2    0.19    0.14
  -3   0  -3   12.79    0.61
   3   0   3   12.19    0.66
  -3   0  -3   12.71    0.63
   3   0   4    0.04    0.18
  -3   0  -4    0.33    0.15
  -3   0  -4    0.02    0.19
   3   0   4    0.18    0.20
  -3   0  -4   -0.03    0.17
  -3   0  -5   46.78    2.02
  -3   0  -5   46.60    2.33
   3   0   5   46.73    2.14
  -3   0  -5   54.10    2.14
   3   0   6    0.28    0.25
  -3   0  -6    0.12    0.17
  -3   0  -6    0.37    0.30
   3   0   6    0.25    0.25
  -3   0  -6    1.02    0.26
   3   0   7    1.24    0.11
   3   0   7    1.67    0.35
  -3   0  -7    1.44    0.27
  -3   0  -7    1.92    0.53
   3   0   7    1.26    0.37
  -3   0  -7    1.76    0.37
   3   0   8    0.19    0.08
   3   0   8    0.15    0.29
  -3   0  -8    0.42    0.43
   3   0   8    0.08    0.35
  -3   0  -8    0.11    0.21
  -3   0  -8    0.25    0.29
   3   0   9    7.40    0.68
  -3   0  -9    7.42    0.79
   3   0   9    7.81    0.71
  -3   0  -9    7.29    0.67
   3   0  10   -0.14    0.34
  -3   0 -10    0.19    0.41
   3   0  10    0.31    0.36
  -3   0 -10    0.34    0.35
   3   0  11  142.36    5.81
  -3   0 -11  142.00    6.06
   3   0  11  143.70    5.88
  -3   0 -11  143.28    5.84
  -3   0 -12    0.25    0.51
  -3   0 -12    0.56    0.38
   3   0  12    0.47    0.39
  -3   0 -13   21.76    1.69
   3   0  13   22.60    1.00
   3   0  13   21.05    1.45
   3   0  13   24.09    1.03
  -3   0 -13   21.80    1.51
   3   0  13   22.70    1.02
  -3   0 -14   -0.02    0.28
  -3   0 -14    0.08    0.48
   3   0  14   -0.02    0.24
  -3   0 -14    0.63    0.67
   3   0  14    0.15    0.20
   3   0  14    0.28    0.21
  -3   0 -14   -0.16    0.23
   3   0  15  150.48    5.59
  -3   0 -15  147.85    6.70
  -3   0 -15  139.99    5.58
  -3   0 -15  156.59    5.68
   3   0  15  149.07    5.58
   3   0  15  147.95    5.56
   3   0  16    0.28    0.24
   3   0  16    0.29    0.24
  -3   0 -16    0.24    0.25
  -3   0 -16    0.24    0.68
   3   0  16    0.21    0.23
  -3   0 -17    0.76    0.75
   3   0  17    0.45    0.24
  -3   0 -17    0.46    0.37
   3   0  17    0.60    0.26
  -3   0 -17    0.69    0.26
  -3   0 -18    0.61    0.38
  -3   0 -18   -0.13    0.65
   3   0  18    0.15    0.24
   3   0  18   -0.09    0.25
   3   0  19    0.28    0.23
   3   0  19    0.15    0.23
  -3   0 -19   -0.05    0.32
   3   0  20    0.22    0.21
   3   0  20   -0.18    0.21
  -3   0 -20   -0.21    0.30
   3   0  21    0.45    0.21
  -3   0 -21    0.66    0.29
   3   0  22   -0.06    0.18
  -3   0 -22   -0.16    0.25
  -3   0 -23    0.13    0.21
  -3   0 -24   -0.12    0.15
   3  -1 -25    7.76    0.41
   3   1 -25    7.87    0.42
   3  -1 -24   27.05    1.19
   3   1 -24   29.90    1.21
  -3   1  23    1.19    0.21
   3  -1 -23    1.24    0.27
   3   1 -23    1.68    0.30
   3  -1 -23    0.85    0.22
   3  -1 -23    1.15    0.20
   3   1 -23    1.84    0.26
   3  -1 -22    2.85    0.29
   3  -1 -22    3.15    0.32
  -3   1  22    2.49    0.29
   3   1 -22    2.70    0.33
   3  -1 -22    3.63    0.39
   3   1 -22    3.32    0.39
   3   1 -22    2.70    0.34
   3  -1 -21    6.55    0.45
   3  -1 -21    7.28    0.48
  -3  -1  21    5.53    0.43
  -3   1  21    7.30    0.45
   3   1 -21    5.26    0.48
   3  -1 -21    6.88    0.53
   3   1 -21    5.87    0.50
   3   1 -21    4.97    0.47
   3  -1 -20   52.21    2.10
   3  -1 -20   52.58    2.13
  -3  -1  20   50.27    2.09
  -3   1  20   52.31    2.08
   3   1 -20   50.64    2.16
   3  -1 -20   53.17    2.19
   3   1 -20   55.12    2.20
   3   1 -20   46.43    2.14
   3  -1 -19    2.15    0.33
   3  -1 -19    2.51    0.36
  -3  -1  19    1.99    0.30
  -3   1  19    2.15    0.31
   3   1 -19    2.76    0.41
   3   1 -19    2.25    0.40
   3  -1 -19    2.65    0.42
   3   1 -19    2.57    0.69
   3  -1 -19    3.70    0.69
   3  -1 -19    2.51    0.84
   3   1 -19    3.11    0.87
   3  -1 -18    1.28    0.30
   3  -1 -18    0.86    0.54
   3   1 -18    0.86    0.53
   3   1 -18    0.83    0.71
   3  -1 -18    1.79    0.78
   3  -1 -18    1.22    0.29
   3   1 -18    1.06    0.33
   3  -1 -18    1.04    0.34
   3   1 -18    1.04    0.36
  -3   1  18    1.26    0.25
  -3  -1  18    1.30    0.27
  -3  -1  17   11.83    0.64
  -3   1  17   10.66    0.62
   3   1 -17   11.01    0.73
   3   1 -17   13.25    1.41
   3  -1 -17   11.23    1.08
   3   1 -17   13.15    1.13
   3  -1 -17   12.57    1.38
   3  -1 -17   10.88    0.72
   3   1 -17   11.78    0.72
  -3  -1  17   12.83    1.02
   3  -1 -17   10.53    0.65
   3  -1 -17   11.21    0.67
   3  -1 -16    1.27    0.28
   3  -1 -16    1.76    0.30
  -3  -1  16    0.73    0.41
  -3   1  16    1.36    0.45
   3  -1 -16    0.70    0.51
   3   1 -16    0.97    0.49
   3  -1 -16    2.16    0.75
   3   1 -16    1.08    0.67
   3   1 -16    0.89    0.32
   3  -1 -16    1.42    0.36
  -3   1  16    1.39    0.46
  -3  -1  16    1.31    0.25
  -3   1  16    1.11    0.24
   3  -1 -15   82.03    3.73
   3  -1 -15   70.96    3.04
   3   1 -15   68.89    3.03
  -3  -1  15   73.05    2.97
  -3   1  15   77.51    2.96
   3  -1 -15   80.99    3.92
   3   1 -15   79.99    3.93
   3  -1 -15   89.60    3.63
   3   1 -15   92.64    3.65
  -3   1  15   76.37    3.42
   3  -1 -15   74.16    3.00
   3  -1 -15   76.78    2.99
  -3   1  15   81.37    3.43
  -3  -1  15   81.52    3.45
  -3   1  15   79.68    3.66
  -3  -1  15   82.84    3.70
  -3  -1  15   80.65    3.48
  -3   1  15   80.01    3.45
  -3  -1  14   49.78    2.45
  -3   1  14   50.87    2.42
   3  -1 -14   52.76    2.61
   3  -1 -14   54.01    2.87
   3   1 -14   44.51    2.73
   3   1 -14   52.83    2.51
   3  -1 -14   56.86    2.55
  -3   1  14   53.32    2.45
   3  -1 -14   51.06    2.45
  -3   1  14   50.74    2.38
  -3  -1  14   44.23    2.54
  -3  -1  14   49.89    2.39
  -3   1  14   44.00    2.52
  -3   1  13   44.22    2.22
  -3  -1  13   49.37    2.31
   3  -1 -13   45.18    2.36
   3   1 -13   50.34    2.63
   3  -1 -13   48.16    2.30
   3  -1 -13   47.79    2.58
  -3   1  13   43.64    2.21
   3  -1 -13   44.61    2.24
  -3  -1  13   48.58    2.22
  -3  -1  13   45.86    2.42
  -3   1  13   40.77    2.33
  -3   1  13   48.53    2.21
  -3   1  12    8.21    0.71
  -3  -1  12    8.43    0.75
   3  -1 -12    8.20    0.79
   3   1 -12    9.80    0.78
   3  -1 -12    9.04    0.95
   3   1 -12    8.61    0.93
   3  -1 -12    9.35    0.77
  -3   1  12    7.76    0.70
   3  -1 -12    8.04    0.73
  -3   1  12    8.45    0.68
  -3   1  12    6.72    0.77
  -3  -1  12    8.81    0.68
  -3  -1  12    6.24    0.79
  -3   1  11   88.50    3.63
  -3  -1  11   79.88    3.63
   3  -1 -11   89.09    3.72
   3  -1 -11   95.34    3.68
   3  -1 -11   82.80    3.88
   3   1 -11   81.63    3.86
   3   1 -11   91.98    3.65
  -3   1  11   91.49    3.62
   3  -1 -11   97.64    3.68
   3   1 -11   78.19    3.34
  -3  -1  11   87.56    3.56
  -3   1  11   91.41    3.56
  -3  -1  10  204.66    7.74
  -3   1  10  198.72    7.70
   3  -1 -10  199.66    7.76
   3  -1 -10  193.03    7.94
   3  -1 -10  214.64    7.73
   3   1 -10  224.82    7.75
   3   1 -10  196.90    7.96
  -3   1  10  203.57    7.68
   3   1 -10  178.88    7.42
   3  -1 -10  199.47    7.70
  -3  -1  10  212.28    7.64
  -3   1  10  210.18    7.63
  -3   1   9   41.67    2.00
  -3  -1   9   47.62    2.09
   3  -1  -9   38.64    2.02
   3  -1  -9   43.90    2.20
   3  -1  -9   46.12    2.04
   3   1  -9   52.60    2.07
   3   1  -9   44.13    2.21
  -3   1   9   39.21    1.96
   3   1  -9   49.82    1.81
   3  -1  -9   42.98    2.02
  -3   1   9   44.27    1.96
  -3  -1   9   51.43    2.00
  -3   1   8   34.46    1.50
  -3  -1   8   32.65    1.51
   3  -1  -8   29.86    1.46
   3   1  -8   35.38    1.48
   3  -1  -8   27.00    1.57
   3   1  -8   27.92    1.58
   3  -1  -8   31.00    1.44
  -3   1   8   32.42    1.44
   3  -1  -8   29.93    1.48
   3   1  -8   29.24    1.23
  -3   1   8   31.62    1.40
  -3  -1   8   33.51    1.42
  -3  -1   7  686.10   26.66
   3  -1  -7  759.75   26.66
   3   1  -7  717.07   26.40
  -3   1   7  716.24   26.59
   3  -1  -7  705.12   26.63
  -3   1   7  795.52   26.58
  -3  -1   7  784.00   26.59
   3   1  -7  738.23   26.62
   3  -1  -7  653.48   26.74
   3   1  -7  657.75   26.74
   3  -1  -7  770.29   26.63
   3  -1  -6   55.87    2.22
   3  -1  -6   58.31    2.20
  -3   1   6   55.78    2.18
   3  -1  -6   57.79    2.33
   3   1  -6   57.17    2.33
   3   1  -6   58.07    2.19
   3  -1  -6   59.77    2.21
  -3   1   6   58.48    2.15
  -3  -1   6   59.62    2.16
  -3  -1   5  113.98    4.67
   3  -1  -5  117.04    4.67
   3  -1  -5  120.89    4.62
   3   1  -5  124.89    4.62
   3  -1  -5  111.02    4.71
   3   1  -5  116.63    4.72
   3   1  -5  126.46    4.63
   3  -1  -5  125.76    4.63
  -3   1   5  121.50    4.61
   3  -1  -5  118.50    4.62
   3   1  -5  121.80    4.62
  -3   1   5  128.56    4.60
  -3  -1   5  128.73    4.60
   3   1  -4    8.57    0.50
   3  -1  -4    9.50    0.47
   3  -1  -4    7.42    0.51
   3  -1  -4    8.14    0.48
   3   1  -4    8.37    0.50
  -3   1   4    7.20    0.48
   3   1  -4    7.88    0.49
  -3  -1   4    8.45    0.46
   3  -1  -4    7.97    0.50
  -3   1   4    8.48    0.47
  -3   1   3  983.82   36.42
   3  -1  -3  937.80   36.47
   3   1  -3  967.85   36.54
  -3  -1   3 1030.10   36.42
  -3   1   3 1034.56   36.58
   3  -1  -3 1044.56   36.49
   3   1  -3  991.19   36.53
   3  -1  -3  994.30   36.54
  -3   1   3 1003.47   36.53
  -3   1   3 1026.36   36.51
  -3  -1   3 1066.54   36.52
   3  -1  -2    9.28    0.44
   3   1  -2    9.25    0.51
   3   1  -2    8.82    0.40
   3   1  -2    8.60    0.48
   3  -1  -2    8.68    0.51
  -3   1   2    8.22    0.53
   3  -1  -2    9.51    0.42
   3   1  -2    8.93    0.49
  -3  -1   2    9.71    0.53
  -3   1   2    9.79    0.50
  -3  -1   2    8.90    0.50
  -3  -1   2    9.10    0.48
  -3   1   2    9.02    0.48
   3   1  -1  280.18    9.80
   3   1  -1  271.14    9.70
   3   1  -1  262.48    9.76
   3  -1  -1  252.13    9.75
  -3  -1   1  269.21    9.77
   3  -1  -1  267.73    9.82
   3  -1  -1  260.44    9.65
   3   1  -1  260.94    9.76
  -3   1   1  269.03    9.65
  -3  -1   1  274.68    9.76
   3  -1  -1  252.82    9.71
   3  -1  -1  256.95    9.75
   3   1  -1  278.22    9.76
  -3  -1   1  268.39    9.76
  -3   1   1  275.86    9.76
   3   1   0   20.04    0.90
   3   1   0   19.37    0.86
   3   1   0   20.19    0.88
   3  -1   0   20.77    0.89
  -3  -1   0   20.73    0.86
   3  -1   0   20.08    0.96
   3   1   0   18.96    0.88
  -3  -1   0   19.02    0.88
  -3   1   0   19.57    0.77
   3  -1   0   21.32    0.86
  -3  -1   0   19.40    0.87
  -3   1   0   20.48    0.87
   3  -1   0   20.05    0.87
   3   1   0   19.56    0.88
   3   1   1 1702.94   63.74
   3  -1   1 1656.35   63.74
   3  -1   1 1746.09   63.72
   3   1   1 1791.99   63.75
   3   1   1 1750.25   63.75
   3   1   1 1768.82   63.74
  -3  -1  -1 1758.39   63.74
  -3  -1  -1 1796.22   63.73
  -3  -1  -1 1725.90   63.68
   3  -1   1 1733.22   63.73
  -3   1  -1 1846.82   63.74
   3   1   1 1785.67   63.74
  -3  -1  -1 1818.63   63.74
   3   1   2   65.21    2.52
   3  -1   2   61.91    2.48
   3   1   2   62.86    2.49
  -3  -1  -2   61.19    2.50
  -3   1  -2   62.71    2.50
   3   1   2   61.86    2.50
  -3  -1  -2   66.56    2.48
  -3  -1  -2   62.69    2.50
   3   1   2   66.88    2.50
   3  -1   2   64.12    2.49
  -3  -1  -2   63.31    2.50
  -3   1  -3    0.59    0.27
   3   1   3    1.49    0.28
  -3  -1  -3    0.65    0.22
  -3   1  -3    0.44    0.10
   3   1   3    0.76    0.22
   3   1   3    0.51    0.20
   3   1   3    0.86    0.21
  -3  -1  -3    0.35    0.20
  -3  -1  -3    0.46    0.20
  -3  -1  -3    0.57    0.24
  -3   1  -3    0.36    0.21
  -3  -1  -3    0.56    0.18
   3  -1   3    0.93    0.21
   3   1   3    1.07    0.23
  -3   1  -3    0.99    0.20
  -3   1  -3    0.50    0.24
  -3  -1  -3    0.80    0.22
  -3   1  -4    2.85    0.36
  -3  -1  -4    2.95    0.35
   3   1   4    3.45    0.34
   3  -1   4    2.48    0.30
   3   1   4    3.66    0.33
  -3  -1  -4    2.85    0.31
  -3  -1  -4    2.81    0.32
  -3   1  -4    3.32    0.21
  -3  -1  -4    3.15    0.33
  -3   1  -5 1265.19   46.57
  -3  -1  -5 1254.05   46.56
   3   1   5 1301.05   46.48
   3   1   5 1274.39   46.27
  -3   1  -5 1251.61   46.30
  -3  -1  -5 1328.46   46.49
  -3  -1  -5 1300.22   46.54
   3  -1   5 1300.92   46.51
   3   1   5 1306.16   46.51
  -3  -1  -6   50.12    2.25
  -3   1  -6   49.12    2.24
   3   1   6   52.95    2.17
   3  -1   6   50.99    2.17
   3   1   6   54.15    2.15
  -3  -1  -6   52.83    2.20
  -3  -1  -6   53.53    2.15
  -3   1  -6   50.91    1.92
   3   1   6   47.63    1.89
   3  -1   6   51.90    1.98
  -3  -1  -7   79.53    3.32
  -3   1  -7   80.63    3.31
   3   1   7   82.63    3.20
   3  -1   7   80.46    3.19
   3   1   7   72.77    2.86
  -3  -1  -7   78.04    3.14
   3  -1   7   78.69    2.95
  -3  -1  -7   84.38    3.24
   3   1   7   79.20    3.26
  -3   1  -8   57.69    2.54
  -3  -1  -8   57.36    2.55
   3  -1   8   54.38    2.36
   3   1   8   58.14    2.37
  -3  -1  -8   59.71    2.33
   3  -1   8   53.93    2.09
  -3  -1  -8   59.60    2.42
   3   1   8   61.51    2.47
  -3   1  -9    0.22    0.44
  -3  -1  -9    0.22    0.45
   3  -1   9    0.38    0.32
   3   1   9    0.49    0.36
   3  -1   9    0.17    0.14
  -3  -1  -9    0.45    0.32
   3   1   9    0.77    0.35
  -3  -1  -9    0.17    0.30
  -3   1 -10   76.56    3.45
  -3  -1 -10   71.64    3.41
   3  -1  10   74.18    3.23
   3   1  10   69.11    3.20
  -3  -1 -10   75.60    3.14
   3   1  10   74.32    3.31
  -3  -1 -10   73.62    3.27
   3  -1  11    3.50    0.56
   3   1  11    2.80    0.50
   3   1  11    3.72    0.59
  -3  -1 -11    3.50    0.58
  -3   1 -11    3.94    0.73
  -3  -1 -11    4.66    0.74
   3   1  12   49.29    2.57
   3  -1  12   47.91    2.58
  -3   1 -12   57.15    2.93
  -3  -1 -12   56.05    2.92
  -3  -1 -12   59.15    2.75
  -3   1 -12   55.90    2.70
   3   1  12   59.54    2.76
  -3   1 -13   45.72    2.62
  -3  -1 -13   46.15    2.62
  -3  -1 -13   41.39    1.88
   3  -1  13   45.02    2.31
   3   1  13   45.69    2.31
   3  -1  13   44.42    1.79
   3  -1  13   45.32    1.80
   3   1  13   42.60    1.79
   3   1  13   44.30    1.78
  -3  -1 -13   42.28    1.83
   3  -1  13   46.76    1.81
   3   1  13   43.40    1.80
  -3  -1 -13   42.07    1.82
  -3   1 -13   46.15    2.42
  -3  -1 -13   46.88    2.42
   3   1  13   46.90    2.42
   3   1  13   45.18    1.78
  -3  -1 -14   36.29    1.60
   3   1  14   35.68    2.17
  -3  -1 -14   34.84    2.37
  -3   1 -14   40.19    2.48
   3   1  14   38.34    1.56
   3   1  14   39.10    1.59
   3  -1  14   36.94    1.58
  -3  -1 -14   38.24    1.68
   3  -1  14   36.91    1.56
  -3  -1 -14   37.03    1.61
   3   1  14   38.69    1.55
   3   1  14   36.60    1.58
   3  -1  14   38.18    1.54
   3  -1  14   37.93    1.57
   3  -1  15   15.72    0.78
   3  -1  15   17.83    0.83
   3   1  15   16.22    0.80
  -3  -1 -15   16.31    1.57
  -3   1 -15   15.63    1.59
   3   1  15   16.94    0.83
   3  -1  15   16.51    0.84
  -3  -1 -15   15.10    0.84
  -3  -1 -15   17.74    0.94
  -3  -1 -15   16.08    0.86
   3  -1  16  114.54    4.49
   3  -1  16  118.30    4.55
   3   1  16  121.36    4.52
  -3  -1 -16  119.26    5.70
  -3   1 -16  116.26    5.67
   3   1  16  122.42    4.56
   3  -1  16  119.01    4.55
  -3  -1 -16  124.98    4.58
  -3  -1 -16  128.63    4.68
  -3   1 -16  113.91    4.65
  -3  -1 -16  110.47    4.64
  -3  -1 -16  120.17    4.58
  -3  -1 -17   14.27    0.75
   3   1  17   12.84    0.69
   3  -1  17   13.55    0.71
  -3  -1 -17   12.61    0.74
  -3   1 -17   13.37    0.85
  -3  -1 -17   11.79    0.82
   3  -1  17   12.96    0.73
   3   1  17   13.22    0.71
  -3  -1 -17   11.90    1.44
  -3   1 -17   13.77    1.52
  -3  -1 -17   15.47    0.84
   3  -1  18    0.46    0.24
  -3  -1 -18    0.32    0.27
   3   1  18    0.04    0.21
   3   1  18    0.02    0.24
   3  -1  18    0.11    0.24
  -3  -1 -18    0.24    0.33
  -3   1 -18   -0.03    0.35
  -3  -1 -18    0.29    0.28
  -3  -1 -19    6.71    0.46
  -3  -1 -19    6.58    0.55
  -3   1 -19    5.60    0.54
   3  -1  19    6.36    0.45
   3  -1  19    5.66    0.44
   3   1  19    6.16    0.44
  -3  -1 -19    6.23    0.45
  -3  -1 -20    1.89    0.28
   3  -1  20    1.84    0.27
  -3  -1 -20    2.16    0.28
  -3  -1 -20    1.51    0.36
  -3   1 -20    1.65    0.34
   3   1  20    2.01    0.27
  -3  -1 -21    9.05    0.49
   3  -1  21   10.52    0.53
  -3   1 -21    8.35    0.56
  -3  -1 -21   10.52    0.61
  -3   1 -21   10.41    0.61
   3   1  21    8.18    0.50
  -3  -1 -22    0.25    0.24
  -3   1 -22    0.17    0.24
  -3   1 -22    0.68    0.22
  -3   1 -23    3.75    0.31
  -3  -1 -23    3.55    0.29
  -3   1 -23    2.82    0.28
  -3  -1 -24    4.25    0.25
  -3   1 -24    4.32    0.26
   3   2 -25    0.66    0.14
   3  -2 -25    0.83    0.12
   3   2 -24    1.07    0.21
   3  -2 -24    0.96    0.20
   3   2 -24    0.82    0.20
   3  -2 -24    1.32    0.17
   3   2 -23   -0.09    0.22
   3  -2 -23    0.01    0.21
   3  -2 -23    0.20    0.21
   3  -2 -23   -0.21    0.20
   3   2 -23    0.19    0.23
  -3   2  23    0.08    0.16
   3   2 -23    0.29    0.24
   3  -2 -23    0.05    0.17
   3   2 -22    0.22    0.27
   3  -2 -22    0.20    0.23
   3  -2 -22    0.13    0.21
   3  -2 -22    0.44    0.24
   3   2 -22    0.16    0.26
   3   2 -22    0.36    0.26
  -3   2  22    0.19    0.18
   3   2 -21    2.92    0.40
   3  -2 -21    2.48    0.34
   3  -2 -21    3.10    0.34
   3   2 -21    2.70    0.37
   3  -2 -21    3.42    0.38
   3   2 -21    2.57    0.40
  -3   2  21    2.92    0.30
   3   2 -20    0.65    0.35
   3  -2 -20    0.37    0.27
   3  -2 -20    0.45    0.27
   3   2 -20    0.82    0.31
   3  -2 -20    0.27    0.30
   3   2 -20    1.25    0.35
  -3   2  20    0.33    0.22
   3  -2 -19   27.96    1.22
   3  -2 -19   23.37    1.20
   3   2 -19   25.31    1.22
   3   2 -19   25.71    1.26
  -3  -2  19   25.30    1.16
  -3   2  19   24.47    1.14
   3  -2 -19   26.58    1.20
   3   2 -18    8.39    1.19
   3  -2 -18    5.31    1.02
   3  -2 -18    7.72    0.52
   3  -2 -18    7.72    0.57
   3  -2 -18    8.54    0.57
   3   2 -18    8.99    0.66
  -3   2  18    8.50    0.52
  -3  -2  18    8.62    0.55
   3  -2 -18    8.01    0.93
   3   2 -18    9.28    0.62
   3  -2 -18    7.34    0.58
   3   2 -18    9.22    0.97
   3  -2 -17   57.23    3.21
   3   2 -17   57.86    2.87
   3  -2 -17   59.64    2.89
   3   2 -17   55.15    3.21
  -3   2  17   56.43    2.22
  -3  -2  17   52.90    2.24
   3  -2 -17   51.87    2.30
   3   2 -17   54.51    2.31
  -3  -2  17   56.98    2.77
   3  -2 -17   59.07    2.29
   3   2 -17   52.13    2.34
   3  -2 -17   54.68    2.29
   3  -2 -17   57.11    2.25
   3  -2 -16    2.46    0.34
   3  -2 -16    1.54    0.38
   3  -2 -16    2.02    0.32
   3   2 -16    1.44    0.34
   3  -2 -16    1.84    0.36
  -3   2  16    2.07    0.55
   3  -2 -16    1.67    0.55
   3   2 -16    1.03    0.50
   3   2 -16    2.42    0.75
   3  -2 -16    2.21    0.76
  -3  -2  16    1.90    0.30
  -3   2  16    1.77    0.27
   3  -2 -16    1.32    0.32
  -3   2  16    1.73    0.46
  -3  -2  16    1.97    0.51
   3  -2 -16    1.77    0.30
   3   2 -15   55.26    2.41
   3  -2 -15   57.68    2.42
   3  -2 -15   60.42    2.37
  -3   2  15   59.90    2.80
  -3  -2  15   56.20    2.85
   3  -2 -15   59.78    2.41
   3  -2 -15   59.53    2.97
  -3   2  15   59.73    2.87
   3  -2 -15   63.75    2.40
   3   2 -15   56.69    3.21
   3   2 -15   58.86    2.87
   3  -2 -15   64.51    3.29
   3  -2 -15   64.56    2.94
   3  -2 -15   60.60    2.47
   3  -2 -15   59.82    2.40
  -3  -2  15   56.83    2.36
  -3   2  15   59.65    2.35
   3  -2 -14  237.73    8.99
   3  -2 -14  231.89    9.01
   3   2 -14  216.96    8.99
   3  -2 -14  240.67    8.96
  -3  -2  14  255.21    9.55
  -3   2  14  264.67    9.48
   3  -2 -14  235.32    9.00
   3   2 -14  240.65    9.45
  -3   2  14  258.01    9.53
   3   2 -14  242.72    9.87
   3   2 -14  253.98    9.52
   3  -2 -14  280.44    9.60
   3  -2 -14  267.94    9.96
  -3   2  14  257.80    9.38
  -3  -2  14  257.93    9.40
  -3  -2  14  231.83    9.60
  -3   2  14  251.16    9.60
   3  -2 -14  278.72    9.70
   3  -2 -14  265.93    9.72
   3  -2 -14  246.66    9.05
  -3   2  14  242.96    8.94
  -3  -2  14  231.65    8.96
   3  -2 -13   78.76    3.52
  -3   2  13   76.85    3.38
  -3  -2  13   78.94    3.48
   3  -2 -13   81.67    3.77
   3   2 -13   78.62    3.74
   3  -2 -13   86.81    3.47
   3   2 -13   84.35    3.45
  -3   2  13   77.52    3.44
   3  -2 -13   76.40    3.55
  -3   2  13   73.70    3.28
  -3  -2  13   77.46    3.32
  -3  -2  13   63.79    3.45
  -3   2  13   68.41    3.44
   3  -2 -12  137.46    5.51
  -3   2  12  130.81    5.36
  -3  -2  12  134.27    5.44
   3  -2 -12  142.54    5.41
   3  -2 -12  134.72    5.67
   3   2 -12  130.93    5.65
   3   2 -12  141.42    5.39
  -3   2  12  127.19    5.37
   3  -2 -12  130.38    5.49
  -3  -2  12  119.21    5.46
  -3  -2  12  137.91    5.30
  -3   2  12  122.58    5.43
  -3   2  12  132.52    5.26
   3  -2 -11   24.83    1.43
  -3   2  11   23.30    1.33
  -3  -2  11   24.42    1.39
   3  -2 -11   24.31    1.54
   3   2 -11   21.28    1.49
   3  -2 -11   25.68    1.34
   3   2 -11   26.23    1.34
  -3   2  11   23.68    1.34
   3  -2 -11   22.85    1.40
  -3   2  11   25.24    1.26
  -3  -2  11   24.15    1.25
  -3   2  11   18.21    1.31
  -3  -2  11   20.49    1.40
   3  -2 -10   10.32    0.87
  -3  -2  10   11.97    0.88
   3  -2 -10   11.52    0.96
   3   2 -10   11.90    0.98
   3   2 -10   13.47    0.82
   3  -2 -10   11.58    0.80
  -3  -2  10   11.63    0.60
  -3   2  10   10.77    0.82
   3  -2 -10   10.18    0.82
  -3   2  10   12.56    0.75
  -3  -2  10   13.19    0.78
   3  -2  -9   52.83    2.58
  -3   2   9   54.23    2.52
  -3  -2   9   56.43    2.28
  -3  -2   9   59.97    2.60
   3  -2  -9   59.48    2.69
   3   2  -9   56.83    2.67
   3  -2  -9   60.81    2.50
   3   2  -9   61.35    2.49
  -3   2   9   59.98    2.41
  -3  -2   9   59.08    2.43
   3  -2  -9   55.37    2.56
   3  -2  -8  200.97    7.48
   3   2  -8  189.47    7.39
  -3  -2   8  181.61    7.16
  -3   2   8  189.72    7.39
  -3  -2   8  187.24    7.43
   3  -2  -8  192.04    7.51
   3   2  -8  176.18    7.47
   3  -2  -8  210.00    7.35
   3   2  -8  195.47    7.32
   3  -2  -8  191.59    7.41
  -3   2   8  201.70    7.27
  -3  -2   8  202.35    7.28
   3  -2  -7   17.91    1.10
  -3   2   7   20.51    0.96
  -3  -2   7   20.42    0.96
   3   2  -7   20.88    1.09
   3   2  -7   18.76    1.10
   3  -2  -7   18.46    1.12
   3  -2  -7   20.77    1.01
   3   2  -7   19.39    1.00
  -3  -2   7   19.05    0.89
  -3   2   7   19.80    1.07
   3  -2  -7   20.37    1.06
   3  -2  -6   13.51    0.83
   3  -2  -6   12.72    0.73
  -3   2   6   14.29    0.68
  -3  -2   6   14.01    0.67
   3   2  -6   12.30    0.79
   3  -2  -6   11.97    0.79
   3   2  -6   12.09    0.68
   3  -2  -6   13.73    0.70
   3   2  -6   13.14    0.79
  -3   2   6   12.00    0.60
   3  -2  -6   11.36    0.54
  -3   2   6   13.44    0.80
  -3  -2   6   12.28    0.62
   3  -2  -5    4.36    0.37
   3   2  -5    4.13    0.35
  -3  -2   5    3.47    0.42
   3  -2  -5    3.84    0.34
   3   2  -5    4.21    0.34
  -3   2   5    3.98    0.31
  -3  -2   5    4.27    0.32
   3   2  -5    3.90    0.42
  -3   2   5    4.12    0.29
   3  -2  -5    4.06    0.19
   3  -2  -5    4.51    0.38
  -3   2   5    4.13    0.43
  -3  -2   5    3.88    0.31
   3  -2  -4  249.71    9.19
   3   2  -4  247.80    9.18
  -3  -2   4  247.41    9.31
  -3   2   4  258.55    9.15
  -3  -2   4  264.85    9.16
  -3  -2   4  244.22    9.18
  -3   2   4  240.04    9.28
   3  -2  -4  243.13    9.21
  -3   2   4  236.04    9.15
   3   2  -4  248.47    9.31
  -3  -2   3    3.00    0.24
  -3   2   3    3.35    0.24
  -3   2   3    2.58    0.27
  -3  -2   3    3.12    0.26
   3  -2  -3    2.98    0.28
   3   2  -3    2.72    0.26
  -3  -2   3    3.08    0.29
  -3  -2   3    3.15    0.36
   3  -2  -3    2.96    0.38
  -3  -2   3    2.25    0.18
   3  -2  -3    3.24    0.28
   3   2  -3    2.60    0.32
  -3   2   3    2.72    0.28
  -3   2   3    3.11    0.28
   3   2  -3    2.60    0.36
  -3   2   2   10.55    0.49
  -3  -2   2    9.84    0.50
  -3  -2   2    9.96    0.48
  -3   2   2    9.86    0.51
   3   2  -2   10.77    0.54
   3  -2  -2   10.12    0.52
   3   2  -2    9.28    0.50
  -3  -2   2    8.69    0.54
  -3  -2   2    9.43    0.60
   3  -2  -2   10.20    0.66
   3   2  -2    9.90    0.60
   3  -2  -2    9.38    0.50
  -3   2   2   10.67    0.52
   3  -2  -2    9.29    0.51
   3   2  -2    9.93    0.64
  -3   2   2   10.55    0.56
  -3   2   1  374.65   14.41
  -3   2   1  404.91   14.44
  -3  -2   1  394.92   14.43
  -3  -2   1  392.73   14.41
   3   2  -1  385.53   14.48
   3  -2  -1  389.82   14.44
   3   2  -1  384.97   14.43
  -3  -2   1  419.06   14.56
  -3  -2   1  398.95   14.51
   3  -2  -1  378.75   14.59
  -3   2   1  397.72   14.43
   3  -2  -1  393.41   14.43
   3   2  -1  391.34   14.54
   3  -2  -1  405.93   14.41
   3   2  -1  409.00   14.55
  -3  -2   1  407.69   14.56
   3   2  -1  404.06   14.51
   3  -2   0 9233.69  340.48
  -3   2   0 9999.00  340.49
  -3  -2   0 9870.67  340.49
   3   2   0 9974.03  340.49
   3   2   0 9514.58  340.56
   3  -2   0 9247.80  340.49
   3   2   0 9050.09  340.49
   3   2   0 9246.05  340.55
   3  -2   0 9800.09  340.65
   3   2   0 9101.54  340.59
  -3  -2   0 9321.12  340.60
   3   2   0 9023.07  340.59
  -3   2   0 9353.03  340.48
   3  -2   0 9020.48  340.45
  -3  -2   0 9609.57  340.58
   3   2   1  475.29   17.98
  -3   2  -1  486.04   17.90
  -3  -2  -1  479.82   17.89
   3  -2   1  480.88   17.89
   3   2   1  508.88   17.90
   3  -2   1  465.98   18.04
  -3  -2  -1  506.97   17.96
  -3  -2  -1  495.09   18.01
   3   2   1  512.19   18.00
  -3  -2  -1  507.03   18.00
  -3   2  -1  490.79   17.89
   3   2   1  493.19   17.94
   3   2   1  467.54   18.04
  -3  -2  -2   17.80    0.89
   3  -2   2   18.66    0.82
   3   2   2   15.54    0.80
  -3   2  -2   18.82    0.84
  -3  -2  -2   16.78    0.82
   3   2   2   16.17    0.89
  -3   2  -2   19.96    0.83
  -3  -2  -2   16.78    0.81
   3   2   2   16.55    0.83
   3   2   2   17.35    0.93
  -3  -2  -2   16.89    0.88
  -3  -2  -2   16.61    0.89
  -3   2  -2   18.72    0.82
  -3  -2  -3    0.34    0.21
  -3   2  -3    0.76    0.19
  -3   2  -3    0.04    0.22
   3   2   3    0.38    0.18
  -3  -2  -3    0.27    0.15
   3  -2   3    0.37    0.18
  -3  -2  -3    0.79    0.23
   3   2   3    0.29    0.26
  -3   2  -3    0.52    0.21
  -3  -2  -3    0.43    0.19
   3   2   3    0.42    0.25
   3   2   3    0.43    0.19
  -3  -2  -3    0.03    0.22
  -3  -2  -3    0.35    0.23
   3   2   4  127.34    4.94
  -3  -2  -4  128.25    4.90
   3   2   4  126.98    4.82
   3  -2   4  122.06    4.82
  -3  -2  -4  127.47    4.89
  -3  -2  -4  130.32    4.94
  -3   2  -4  124.76    4.87
  -3  -2  -4  125.28    4.86
   3   2   4  124.85    4.80
   3   2   4  128.01    4.93
  -3  -2  -5   26.11    1.33
   3   2   5   25.22    1.25
   3  -2   5   32.28    1.35
  -3  -2  -5   28.36    1.34
  -3  -2  -5   26.29    1.35
  -3  -2  -5   25.77    1.32
  -3   2  -5   32.07    1.43
   3   2   5   25.62    1.23
   3   2   5   25.87    1.35
  -3  -2  -6  195.89    7.38
   3  -2   6  191.88    7.30
   3   2   6  192.36    7.29
  -3  -2  -6  194.90    7.41
  -3   2  -6  193.78    7.41
  -3  -2  -6  192.06    7.40
   3   2   6  182.58    7.24
   3   2   6  200.99    7.40
  -3   2  -7    0.34    0.39
  -3  -2  -7    0.43    0.45
   3  -2   7    0.39    0.30
   3   2   7    0.28    0.29
  -3  -2  -7    0.61    0.34
   3  -2   7    0.56    0.22
  -3  -2  -7    0.63    0.33
  -3   2  -8    3.59    0.53
  -3  -2  -8    3.27    0.57
   3   2   8    3.00    0.43
   3  -2   8    3.33    0.45
  -3  -2  -8    2.84    0.47
   3  -2   8    2.98    0.35
   3   2   8    3.55    0.27
  -3  -2  -8    3.17    0.48
  -3   2  -9    9.23    0.90
  -3  -2  -9   11.36    0.96
   3   2   9   10.55    0.80
   3  -2   9    9.65    0.78
  -3  -2  -9   12.19    0.92
  -3  -2  -9   10.75    0.83
   3  -2   9   10.20    0.65
   3   2   9   10.03    0.87
  -3  -2 -10   21.00    1.49
  -3   2 -10   23.26    1.53
   3  -2  10   24.87    1.39
   3   2  10   23.92    1.35
  -3  -2 -10   24.14    1.46
  -3  -2 -10   23.07    1.37
   3   2  10   27.13    1.53
  -3   2 -11    8.49    0.93
  -3  -2 -11    7.83    0.93
   3  -2  11    6.92    0.73
   3   2  11    6.70    0.71
  -3  -2 -11    7.72    0.83
   3   2  11    8.70    0.85
  -3  -2 -12    5.93    0.50
  -3  -2 -12    6.63    0.81
   3   2  12    6.26    0.78
  -3   2 -12    7.11    0.96
  -3  -2 -12    5.77    0.90
   3   2  12    6.67    0.72
   3  -2  12    5.36    0.70
   3   2  12    6.63    0.42
   3  -2  12    4.53    0.38
  -3  -2 -12    6.19    0.46
   3   2  13    0.27    0.20
   3  -2  13    0.16    0.19
   3  -2  13   -0.32    0.41
   3   2  13    0.31    0.40
   3   2  13   -0.08    0.46
  -3  -2 -13   -0.28    0.58
  -3   2 -13    0.10    0.65
  -3  -2 -13    0.25    0.28
  -3  -2 -13    0.02    0.27
   3  -2  13    0.17    0.21
   3   2  13    0.18    0.22
  -3  -2 -13    0.06    0.27
   3   2  13   -0.20    0.19
   3  -2  13    0.11    0.19
   3   2  14  252.25    9.04
  -3  -2 -14  245.12   10.10
  -3   2 -14  255.63   10.18
  -3  -2 -14  246.44    9.19
   3  -2  14  241.90    9.06
   3  -2  14  230.90    9.04
  -3  -2 -14  240.81    9.12
   3  -2  14  239.15    9.08
   3   2  14  258.06    9.09
   3   2  14  263.85    9.93
  -3  -2 -14  234.72    9.12
   3   2  14  252.63    9.05
  -3  -2 -15    0.41    0.30
   3   2  15    0.34    0.53
   3  -2  15    0.17    0.26
   3   2  15    0.47    0.25
   3   2  15    0.79    0.24
   3   2  15    0.61    0.24
  -3  -2 -15    0.29    0.31
  -3  -2 -15    0.31    0.32
   3  -2  15    0.24    0.23
  -3  -2 -15   -0.22    0.69
  -3   2 -15    0.56    0.65
   3  -2  15    0.48    0.25
   3  -2  16  146.95    5.70
  -3  -2 -16  150.59    5.75
  -3  -2 -16  151.65    5.75
  -3  -2 -16  143.30    5.77
  -3   2 -16  144.14    5.78
   3  -2  16  142.70    5.68
   3   2  16  156.99    6.56
   3   2  16  155.45    5.69
  -3  -2 -16  166.41    6.93
  -3   2 -16  160.49    6.91
  -3  -2 -16  162.21    5.84
   3   2  16  156.09    5.66
   3  -2  17    3.70    0.38
   3   2  17    4.02    0.39
  -3  -2 -17    4.14    0.43
   3   2  17    4.48    0.36
  -3  -2 -17    3.52    0.90
  -3   2 -17    3.11    0.93
  -3   2 -17    4.40    0.50
  -3  -2 -17    3.96    0.47
   3  -2  17    3.62    0.38
   3   2  17    3.91    0.37
  -3  -2 -17    4.87    0.52
  -3  -2 -17    3.32    0.41
  -3  -2 -18   76.29    3.09
  -3  -2 -18   86.18    3.21
   3   2  18   77.13    3.06
   3  -2  18   81.30    3.06
   3   2  18   74.78    3.01
   3   2  18   78.21    3.05
  -3  -2 -18   80.10    3.10
  -3   2 -18   78.18    3.16
  -3  -2 -18   75.86    3.14
  -3   2 -19    5.34    0.52
  -3  -2 -19    7.35    0.55
   3   2  19    6.55    0.46
   3  -2  19    6.27    0.44
   3   2  19    7.10    0.45
  -3  -2 -19    8.03    0.51
  -3  -2 -19    6.08    0.47
  -3  -2 -20    0.31    0.29
  -3   2 -20    0.41    0.29
  -3  -2 -20    0.71    0.25
   3   2  20    0.36    0.22
  -3  -2 -20    0.09    0.23
   3   2  20    0.62    0.22
  -3   2 -21    0.42    0.27
  -3  -2 -21    0.14    0.24
   3   2  21    0.15    0.17
  -3   2 -21   -0.26    0.29
   3   2  21    0.24    0.19
  -3  -2 -21    0.06    0.19
  -3  -2 -21    0.08    0.20
  -3  -2 -22    0.62    0.21
  -3   2 -22    0.46    0.21
   3   2  22    0.49    0.17
  -3  -2 -22    0.57    0.16
   3   2  22    0.63    0.18
  -3  -2 -22    0.50    0.17
  -3   2 -22    0.15    0.23
  -3   2 -23    5.44    0.36
   3   2  23    6.23    0.31
  -3   2 -23    6.53    0.34
  -3  -2 -23    5.87    0.32
   3  -3 -24    7.35    0.35
   3   3 -24    6.68    0.36
   3  -3 -24    6.65    0.35
   3   3 -24    5.44    0.30
   3   3 -24    5.55    0.36
   3   3 -24    7.70    0.37
   3   3 -23   -0.16    0.22
   3   3 -23    0.03    0.18
   3   3 -23    0.15    0.23
   3  -3 -23    0.08    0.17
   3  -3 -23    0.27    0.19
  -3   3  23    0.24    0.14
   3  -3 -23    0.18    0.19
   3   3 -22    2.33    0.35
   3   3 -22    3.41    0.37
  -3   3  22    2.33    0.24
   3  -3 -22    3.20    0.31
   3  -3 -22    3.15    0.29
   3   3 -22    2.49    0.29
   3  -3 -22    3.26    0.32
   3   3 -21    1.38    0.35
   3   3 -21    1.76    0.36
  -3   3  21    2.07    0.25
   3  -3 -21    2.42    0.32
   3  -3 -21    1.93    0.29
   3   3 -21    1.90    0.30
   3  -3 -21    2.05    0.32
   3   3 -20   12.28    0.74
   3   3 -20   11.09    0.73
  -3   3  20   10.35    0.59
   3  -3 -20   12.06    0.67
   3  -3 -20   11.46    0.65
   3   3 -20   11.94    0.67
   3  -3 -20   11.04    0.67
   3  -3 -19    7.32    0.53
   3   3 -19    6.34    0.57
  -3   3  19    6.85    0.44
   3  -3 -19    7.37    0.48
   3  -3 -19    6.77    0.52
   3   3 -19    6.97    0.52
   3  -3 -19    6.30    0.50
   3   3 -19    5.92    0.55
   3  -3 -18    9.76    0.63
   3   3 -18    9.23    0.69
   3   3 -18    9.06    0.95
   3  -3 -18    8.37    0.59
   3   3 -18    9.26    0.61
   3  -3 -18    9.85    0.97
  -3   3  18    9.24    0.54
   3  -3 -18    9.45    0.59
   3   3 -18    8.95    0.67
   3  -3 -18    9.32    0.61
   3  -3 -17    4.93    0.44
   3  -3 -17    5.67    0.77
   3   3 -17    4.05    0.68
   3  -3 -17    5.58    0.52
  -3  -3  17    3.91    0.66
   3  -3 -17    5.74    0.49
  -3   3  17    5.87    0.41
   3  -3 -17    5.48    0.47
   3   3 -17    6.33    0.48
   3  -3 -17    6.24    0.49
   3  -3 -17    6.41    0.47
   3  -3 -16    3.51    0.41
   3  -3 -16    3.73    0.41
  -3   3  16    3.45    0.32
   3  -3 -16    2.71    0.36
   3  -3 -16    2.80    0.61
   3   3 -16    2.78    0.61
   3   3 -16    2.07    0.69
  -3   3  16    2.70    0.52
  -3  -3  16    2.56    0.60
   3  -3 -16    2.94    0.42
  -3   3  16    3.08    0.67
   3   3 -16    2.69    0.37
   3  -3 -16    2.70    0.37
   3  -3 -16    3.34    0.38
   3   3 -15    0.47    0.30
   3  -3 -15    0.31    0.29
  -3   3  15    0.83    0.56
   3   3 -15    0.92    0.53
   3  -3 -15    0.59    0.31
   3  -3 -15    0.73    0.27
   3  -3 -15    0.75    0.35
  -3  -3  15    0.21    0.45
  -3   3  15    0.35    0.41
   3  -3 -15    1.12    0.31
  -3   3  15    1.05    0.24
   3  -3 -15    1.14    0.52
   3   3 -15    1.00    0.47
   3  -3 -15    1.40    0.66
   3   3 -15    0.09    0.58
   3  -3 -14  113.17    4.51
   3   3 -14  108.79    4.50
   3  -3 -14  107.46    4.51
  -3   3  14  121.07    4.98
  -3  -3  14  126.19    5.14
   3  -3 -14  123.04    4.54
   3   3 -14  126.17    5.17
  -3   3  14  124.48    5.13
  -3   3  14  117.06    4.83
  -3  -3  14  116.30    4.86
  -3   3  14  113.13    5.02
  -3  -3  14  108.18    5.03
   3  -3 -14  128.03    5.38
   3   3 -14  129.85    5.03
   3  -3 -14  134.73    5.07
   3   3 -14  118.32    5.33
   3  -3 -14  119.03    4.58
   3  -3 -14  116.19    5.22
  -3   3  14  121.06    4.47
   3  -3 -14  119.49    4.50
   3  -3 -14  123.36    4.54
   3  -3 -13    9.04    0.59
   3  -3 -13    8.42    0.97
   3   3 -13    9.74    1.06
   3   3 -13   10.29    0.88
   3  -3 -13   11.45    0.92
  -3   3  13   10.96    0.98
   3  -3 -13    9.14    0.62
   3  -3 -13   12.90    1.14
  -3  -3  13   12.49    1.04
  -3  -3  13   10.01    0.80
  -3   3  13   10.37    0.80
  -3   3  13   12.48    1.01
   3  -3 -13    9.65    0.98
  -3   3  13   12.22    0.94
  -3  -3  13   10.41    0.97
   3   3 -13   10.45    0.98
   3  -3 -13   10.29    0.59
  -3   3  12   30.09    1.72
   3  -3 -12   33.79    1.93
   3   3 -12   28.99    1.83
   3  -3 -12   31.27    1.65
   3  -3 -12   31.31    1.86
   3   3 -12   30.09    1.62
   3  -3 -12   32.27    1.83
   3   3 -12   32.29    1.80
  -3  -3  12   28.27    1.73
  -3  -3  12   27.53    1.71
  -3   3  12   31.38    1.53
  -3  -3  12   29.73    1.55
  -3   3  12   29.47    1.68
  -3   3  11   69.83    3.13
   3  -3 -11   64.93    3.19
   3  -3 -11   72.36    3.23
   3   3 -11   64.15    3.17
   3  -3 -11   72.42    3.00
   3   3 -11   71.45    2.98
   3  -3 -11   69.74    3.17
   3   3 -11   69.18    3.15
  -3  -3  11   69.31    3.15
  -3   3  11   70.39    2.89
  -3  -3  11   72.64    2.93
  -3  -3  11   62.94    3.06
  -3   3  11   58.69    2.98
  -3   3  10   25.77    1.47
   3  -3 -10   24.67    1.53
   3   3 -10   24.70    1.50
   3  -3 -10   26.27    1.34
   3  -3 -10   25.08    1.50
   3   3 -10   26.05    1.33
   3  -3 -10   25.04    1.46
   3   3 -10   26.20    1.51
  -3  -3  10   24.69    1.49
  -3   3  10   25.67    1.25
  -3   3  10   22.42    1.36
  -3  -3  10   20.41    1.37
  -3  -3  10   26.28    1.27
  -3   3   9  149.53    5.70
  -3  -3   9  156.24    5.73
  -3   3   9  126.70    5.79
   3  -3  -9  152.69    5.96
   3  -3  -9  157.94    5.82
   3  -3  -9  151.86    6.07
   3  -3  -9  151.47    5.98
   3   3  -9  152.56    5.77
   3   3  -9  142.49    5.95
   3   3  -9  148.73    5.99
  -3  -3   9  149.30    5.99
  -3   3   9  143.68    5.95
   3  -3  -8    3.51    0.40
   3   3  -8    3.75    0.40
   3  -3  -8    2.84    0.54
   3  -3  -8    3.51    0.50
   3  -3  -8    3.28    0.48
   3   3  -8    3.80    0.51
  -3  -3   8    3.55    0.28
  -3  -3   8    4.06    0.53
   3   3  -8    3.03    0.53
  -3   3   8    3.22    0.33
  -3   3   8    3.21    0.34
  -3  -3   8    3.92    0.37
  -3   3   8    3.44    0.52
  -3   3   7   26.95    1.45
  -3  -3   7   26.31    1.19
  -3   3   7   27.69    1.23
  -3  -3   7   29.35    1.25
  -3   3   7   24.73    1.23
   3   3  -7   29.56    1.53
   3  -3  -7   28.48    1.43
   3  -3  -7   29.43    1.31
   3   3  -7   28.18    1.29
  -3   3   6   32.38    1.61
  -3  -3   6   28.33    1.32
  -3   3   6   32.55    1.33
  -3  -3   6   30.29    1.33
  -3   3   6   29.95    1.38
   3   3  -6   29.66    1.58
   3  -3  -6   34.05    1.55
   3  -3  -6   34.47    1.41
   3   3  -6   28.71    1.36
   3  -3  -5   62.47    2.43
   3   3  -5   54.80    2.39
   3  -3  -5   62.34    2.70
  -3  -3   5   55.81    2.61
  -3  -3   5   59.22    2.42
  -3   3   5   67.03    2.38
  -3  -3   5   61.75    2.38
   3   3  -5   55.85    2.64
  -3   3   5   60.31    2.48
   3  -3  -5   62.43    2.56
  -3   3   5   61.16    2.65
  -3   3   4    0.46    0.32
  -3  -3   4    0.90    0.22
  -3  -3   4    0.73    0.13
   3  -3  -4    0.36    0.24
   3  -3  -4    0.54    0.31
   3  -3  -4    0.60    0.17
   3   3  -4    0.53    0.18
   3   3  -4    0.42    0.27
   3  -3  -4    0.75    0.25
   3   3  -4    1.18    0.37
  -3   3   4    0.51    0.25
  -3  -3   4    0.62    0.17
  -3   3   4    0.53    0.14
  -3  -3   4    0.81    0.15
  -3   3   4    0.41    0.18
  -3  -3   4    1.13    0.32
   3   3  -3    4.03    0.29
   3  -3  -3    4.00    0.29
  -3  -3   3    3.78    0.29
   3  -3  -3    3.21    0.46
  -3  -3   3    4.84    0.39
  -3  -3   3    3.81    0.47
  -3   3   3    3.16    0.28
  -3  -3   3    4.40    0.29
  -3   3   3    4.02    0.25
  -3  -3   3    4.08    0.26
  -3   3   3    3.52    0.41
   3  -3  -3    4.18    0.38
   3   3  -3    3.52    0.43
   3  -3  -3    3.81    0.35
  -3   3   3    3.19    0.45
   3  -3  -2   71.41    2.69
   3   3  -2   67.98    2.68
   3  -3  -2   72.53    3.00
  -3  -3   2   66.18    2.74
  -3  -3   2   71.43    2.83
  -3  -3   2   74.03    2.95
  -3   3   2   69.15    2.68
  -3  -3   2   69.00    2.68
  -3   3   2   69.75    2.65
  -3  -3   2   72.47    2.65
   3   3  -2   73.37    2.85
  -3   3   2   68.20    2.88
   3  -3  -2   72.86    2.82
   3   3  -2   69.66    2.89
   3  -3  -2   74.24    2.79
   3   3  -2   67.76    2.85
   3   3  -1  652.51   24.72
   3  -3  -1  673.86   24.72
   3   3  -1  684.29   24.92
   3  -3  -1  716.44   25.04
  -3   3   1  673.06   24.85
   3  -3  -1  659.59   24.80
   3   3  -1  656.88   24.92
  -3  -3   1  678.53   24.96
  -3  -3   1  691.04   24.90
  -3   3   1  705.37   24.72
  -3  -3   1  669.75   24.71
  -3   3   1  685.34   24.70
  -3  -3   1  707.99   24.70
   3   3  -1  666.93   24.86
  -3   3   1  671.06   24.95
  -3   3   0    7.58    0.38
  -3  -3   0    7.00    0.37
  -3   3   0    7.45    0.40
  -3  -3   0    6.48    0.38
   3   3   0    6.02    0.53
  -3  -3   0    9.08    0.58
  -3  -3   0    6.63    0.56
  -3   3   0    6.67    0.38
   3   3   0    7.33    0.54
  -3  -3   0    7.26    0.59
  -3   3   0    6.79    0.50
   3  -3   0    7.61    0.46
  -3  -3   0    6.49    0.55
   3  -3   0    7.16    0.61
   3   3   0    7.19    0.63
   3   3   0    6.65    0.49
  -3  -3  -1 1051.17   38.00
  -3   3  -1 1065.40   38.01
   3   3   1 1079.81   38.04
  -3   3  -1 1086.90   38.06
   3  -3   1 1024.46   38.03
  -3  -3  -1 1074.71   38.06
   3   3   1 1039.08   38.23
  -3  -3  -1 1083.11   38.30
  -3  -3  -1 1057.89   38.27
   3  -3   1  985.53   38.09
  -3   3  -1  992.66   37.98
   3   3   1 1063.12   38.26
   3  -3   1 1071.84   38.32
  -3   3  -1 1046.56   38.04
  -3  -3  -1 1075.18   38.05
  -3  -3  -1 1045.33   38.23
   3   3   1 1081.48   38.35
   3   3   1 1019.40   38.13
   3   3   2  549.71   19.37
  -3  -3  -2  599.90   19.55
  -3  -3  -2  557.65   19.57
   3   3   2  535.58   19.53
   3  -3   2  524.19   19.54
  -3   3  -2  517.10   19.32
  -3  -3  -2  502.96   19.31
  -3  -3  -2  556.63   19.26
  -3   3  -2  544.41   19.27
  -3  -3  -2  474.95   19.31
  -3   3  -2  461.31   19.31
   3  -3   2  533.02   19.29
   3   3   2  554.18   19.30
   3   3   2  555.42   19.60
   3   3   3  891.17   33.85
  -3  -3  -3  915.30   34.06
  -3  -3  -3  940.54   34.02
   3   3   3  930.53   34.06
  -3  -3  -3  971.28   33.79
  -3   3  -3  959.40   33.79
   3   3   3  922.35   33.83
   3  -3   3  914.11   33.83
  -3  -3  -3  925.75   33.87
  -3   3  -3  925.28   33.87
  -3  -3  -3  910.03   34.02
   3   3   3  903.49   34.07
   3   3   4  216.87    7.88
  -3  -3  -4  217.62    8.12
  -3  -3  -4  234.75    8.08
   3   3   4  206.40    8.09
   3  -3   4  209.70    7.88
   3   3   4  215.25    7.88
  -3  -3  -4  193.61    7.92
  -3   3  -4  191.05    7.92
  -3  -3  -4  224.42    8.10
   3   3   4  211.40    8.10
   3   3   5   10.97    0.62
  -3  -3  -5   10.69    0.80
  -3  -3  -5   11.63    0.78
   3   3   5   10.88    0.83
  -3   3  -5    8.40    0.67
  -3  -3  -5   10.58    0.72
  -3  -3  -5   10.11    0.77
   3  -3   5    8.36    0.59
   3   3   5   10.60    0.63
   3   3   5   10.22    0.78
   3   3   6   29.36    1.30
  -3  -3  -6   28.64    1.52
  -3   3  -6   26.16    1.42
  -3  -3  -6   26.03    1.41
   3  -3   6   25.21    1.31
   3   3   6   27.72    1.32
   3   3   6   29.67    1.51
  -3  -3  -6   29.69    1.49
  -3  -3  -6   28.61    1.53
  -3  -3  -7   57.33    2.67
  -3   3  -7   55.48    2.61
  -3  -3  -7   60.49    2.64
   3  -3   7   54.75    2.47
   3   3   7   60.96    2.49
  -3  -3  -7   60.39    2.70
   3   3   7   59.31    2.65
  -3  -3  -8    1.49    0.42
   3  -3   8    0.82    0.32
   3   3   8    1.17    0.32
  -3  -3  -8    1.14    0.44
  -3   3  -8    2.00    0.46
  -3  -3  -8    1.02    0.42
  -3  -3  -9  377.44   14.09
   3   3   9  377.74   14.13
  -3   3  -9  359.31   14.07
  -3  -3  -9  357.96   14.06
   3  -3   9  369.89   13.88
   3   3   9  369.49   13.85
  -3  -3  -9  375.68   14.13
   3   3  10    0.46    0.40
  -3  -3 -10    1.22    0.47
   3  -3  10    1.00    0.35
   3   3  10    1.03    0.36
  -3  -3 -10    0.87    0.43
  -3   3 -10    0.82    0.47
  -3  -3 -10    1.01    0.50
   3  -3  11   32.18    1.37
   3   3  11   34.09    1.37
  -3  -3 -11   33.23    1.96
   3  -3  11   32.64    1.75
   3   3  11   30.62    1.70
   3   3  11   33.82    1.96
  -3  -3 -11   32.20    1.43
   3   3  11   33.10    1.39
  -3  -3 -11   31.98    1.48
   3   3  11   32.81    1.39
  -3  -3 -11   29.60    1.91
  -3   3 -11   32.39    1.97
  -3  -3 -11   32.92    1.43
  -3  -3 -12    8.06    0.61
   3  -3  12    7.89    0.49
   3   3  12    8.41    0.49
   3  -3  12    7.93    0.48
   3  -3  12    7.96    0.50
   3   3  12    8.41    0.48
   3  -3  12    8.03    0.82
   3   3  12    7.53    0.77
  -3  -3 -12    9.09    0.97
  -3  -3 -12    6.25    0.95
  -3   3 -12    7.97    0.98
  -3  -3 -12    8.22    0.57
   3   3  12    8.33    0.51
  -3  -3 -12    7.81    0.50
   3   3  12    7.89    0.51
  -3  -3 -12    8.17    0.56
   3   3  12   10.67    1.02
   3   3  12    8.61    0.50
   3   3  13    5.55    0.40
   3   3  13    5.86    0.44
   3  -3  13    5.66    0.42
   3  -3  13    5.79    0.42
   3   3  13    6.17    0.44
   3   3  13    6.07    0.40
  -3  -3 -13    6.29    0.50
  -3   3 -13    7.36    1.01
  -3  -3 -13    5.47    0.93
  -3  -3 -13    5.79    0.48
  -3  -3 -13    6.94    0.56
  -3  -3 -13    6.35    0.43
   3   3  13    7.47    0.92
   3   3  14   11.12    0.65
   3  -3  14   12.53    0.64
   3   3  14   10.85    0.65
  -3  -3 -14   10.69    0.70
  -3   3 -14   11.24    0.70
  -3  -3 -14   11.09    0.76
   3   3  14   11.09    0.60
  -3  -3 -14   11.07    0.71
  -3  -3 -14   10.17    1.20
  -3   3 -14   11.19    1.28
  -3  -3 -14   10.68    0.70
   3   3  14   11.76    0.61
  -3  -3 -14   11.76    0.63
   3   3  14   11.73    1.18
   3   3  15   72.10    2.80
   3  -3  15   70.76    2.78
   3   3  15   72.60    2.81
  -3  -3 -15   67.68    2.84
  -3   3 -15   64.79    2.84
  -3  -3 -15   67.90    2.92
   3   3  15   70.32    2.74
  -3  -3 -15   74.06    2.87
  -3  -3 -15   68.88    3.67
  -3   3 -15   78.51    3.83
  -3  -3 -15   70.23    2.86
   3   3  15   72.55    2.76
  -3  -3 -15   70.66    2.77
   3   3  15   72.37    3.58
   3   3  16  118.59    4.53
   3   3  16  122.75    4.59
   3   3  16  120.91    5.42
   3  -3  16  121.50    4.59
   3   3  16  125.04    4.61
  -3  -3 -16  120.50    4.66
   3   3  16  123.13    4.55
  -3   3 -16  119.34    4.66
  -3  -3 -16  107.02    4.62
  -3  -3 -16  115.25    5.53
  -3   3 -16  122.31    5.65
  -3  -3 -16  122.69    4.66
  -3  -3 -16  124.04    4.74
  -3  -3 -17   25.10    1.20
   3   3  17   24.39    1.07
  -3   3 -17   22.85    1.12
  -3  -3 -17   21.67    1.10
   3   3  17   22.28    1.00
   3   3  17   22.26    1.05
  -3  -3 -17   21.85    1.10
  -3  -3 -17   21.55    1.10
  -3  -3 -18    3.24    0.43
   3   3  18    3.32    0.35
   3   3  18    3.93    0.34
  -3  -3 -18    3.29    0.40
  -3  -3 -18    3.96    0.40
  -3   3 -18    3.59    0.41
  -3  -3 -18    3.53    0.40
   3   3  18    3.09    0.30
   3   3  19    6.68    0.44
  -3  -3 -19    7.55    0.51
   3   3  19    7.10    0.41
  -3  -3 -19    8.60    0.59
  -3  -3 -19    6.12    0.48
  -3   3 -19    7.42    0.52
  -3  -3 -19    7.59    0.51
   3   3  19    7.59    0.47
  -3  -3 -20    0.51    0.24
   3   3  20    0.70    0.22
   3   3  20    0.47    0.19
  -3  -3 -20    0.80    0.25
  -3   3 -20    0.63    0.25
  -3  -3 -20    0.63    0.23
  -3   3 -21   12.28    0.61
  -3  -3 -21   10.60    0.57
  -3  -3 -21   13.65    0.63
   3   3  21   12.93    0.60
   3   3  21   12.25    0.57
  -3  -3 -21   13.56    0.63
  -3   3 -21   11.18    0.67
  -3  -3 -22   -0.06    0.15
   3   3  22    0.32    0.15
  -3   3 -22    0.18    0.15
   3   3  22    0.10    0.12
  -3   3 -22   -0.28    0.23
  -3  -3 -22    0.12    0.16
  -3   3 -23   10.47    0.63
   3   3  23   22.48    0.65
   3   4 -24   10.67    0.48
   3  -4 -24   10.37    0.47
   3  -4 -23    0.75    0.18
   3   4 -23    0.99    0.22
   3  -4 -23    0.75    0.19
   3  -4 -23    0.70    0.19
   3   4 -23    0.83    0.22
   3   4 -23    0.73    0.21
   3  -4 -22    0.31    0.21
   3   4 -22    0.78    0.25
  -3   4  22    0.51    0.13
   3  -4 -22    0.44    0.16
   3  -4 -22    0.46    0.21
   3  -4 -21    0.22    0.24
  -3   4  21    0.32    0.16
   3  -4 -21    0.17    0.23
   3  -4 -20    0.53    0.26
  -3   4  20    0.76    0.20
   3   4 -20    0.39    0.22
   3  -4 -20    0.73    0.23
   3  -4 -20    1.01    0.29
  -3  -4  20    0.50    0.17
  -3  -4  19    4.25    0.33
   3  -4 -19    3.88    0.38
   3  -4 -19    4.67    0.37
   3  -4 -19    4.21    0.38
  -3   4  19    3.83    0.29
   3  -4 -18    3.48    0.40
   3   4 -18    3.49    0.47
  -3   4  18    4.86    0.35
   3   4 -18    3.88    0.49
   3  -4 -18    4.70    0.46
   3   4 -18    4.37    0.38
   3  -4 -18    4.11    0.36
   3  -4 -18    5.09    0.42
  -3  -4  18    3.64    0.37
   3  -4 -18    4.50    0.43
   3  -4 -17   42.38    1.67
   3   4 -17   39.31    1.61
   3  -4 -17   36.59    1.59
   3  -4 -17   38.29    1.71
   3   4 -17   36.91    1.73
   3  -4 -17   37.56    1.66
  -3   4  17   36.95    1.57
   3   4 -17   35.07    1.71
   3  -4 -17   38.84    1.63
   3  -4 -16   78.15    3.05
   3   4 -16   71.20    3.15
   3  -4 -16   80.84    3.10
  -3   4  16   81.51    3.03
  -3   4  16   77.74    3.72
   3   4 -16   73.43    3.18
  -3  -4  16   74.44    3.65
   3  -4 -16   81.64    3.16
   3  -4 -15   80.45    3.26
  -3   4  15   80.99    3.86
   3   4 -15   78.24    3.32
  -3   4  15   78.64    3.67
  -3  -4  15   85.51    3.89
   3   4 -15   80.28    3.31
   3  -4 -15   85.81    3.24
  -3   4  15   84.27    3.18
   3   4 -15   87.35    3.97
   3  -4 -15   76.54    3.24
   3  -4 -15   87.31    3.31
   3   4 -14  212.22    8.43
   3  -4 -14  229.03    8.15
  -3   4  14  221.45    8.40
   3  -4 -14  211.06    7.68
   3   4 -14  181.38    7.70
   3  -4 -14  206.77    7.67
  -3   4  14  208.70    7.59
   3  -4 -14  207.76    7.71
  -3  -4  14  211.49    8.36
  -3   4  14  213.05    8.18
   3   4 -14  181.05    7.69
   3  -4 -14  208.09    7.65
   3  -4 -13   21.07    1.04
  -3   4  13   22.20    1.42
  -3  -4  13   24.41    1.57
   3  -4 -13   21.34    1.04
   3  -4 -13   23.45    1.35
   3   4 -13   21.09    1.56
  -3   4  13   20.20    1.48
   3  -4 -13   19.12    0.97
   3  -4 -13   22.47    1.03
  -3   4  13   22.29    0.96
   3  -4 -13   20.31    1.05
   3  -4 -13   22.92    1.01
   3   4 -13   19.18    1.06
   3   4 -13   18.78    1.06
   3  -4 -12   34.83    1.43
   3   4 -12   30.52    1.48
  -3  -4  12   33.10    1.97
   3  -4 -12   33.04    1.43
   3  -4 -12   35.77    1.74
   3   4 -12   34.37    2.02
   3  -4 -12   30.83    1.44
  -3   4  12   35.37    1.96
   3  -4 -12   29.99    1.38
   3  -4 -12   34.90    2.10
   3  -4 -12   34.59    1.45
  -3   4  12   33.99    1.37
   3  -4 -12   37.79    2.01
   3   4 -12   30.12    1.46
   3  -4 -12   32.68    1.41
   3   4 -11    0.09    0.25
   3  -4 -11    0.37    0.24
   3   4 -11   -0.37    0.52
  -3   4  11   -0.07    0.41
   3   4 -11    0.32    0.26
   3  -4 -11    0.04    0.21
   3  -4 -11    0.17    0.29
   3   4 -11    0.12    0.27
   3  -4 -11    0.28    0.21
   3  -4 -11    0.13    0.38
   3  -4 -11    1.30    0.56
   3  -4 -11   -0.08    0.22
  -3  -4  11   -0.07    0.40
  -3  -4  11    0.38    0.32
  -3   4  10   46.48    2.40
   3  -4 -10   46.61    2.53
   3  -4 -10   48.95    2.16
   3   4 -10   49.57    2.14
   3   4 -10   49.25    2.50
   3  -4 -10   45.28    2.38
  -3  -4  10   48.65    2.44
  -3  -4  10   46.84    2.06
  -3  -4  10   43.97    2.16
  -3   4   9   12.93    1.06
   3   4  -9   13.29    0.82
   3  -4  -9   15.34    0.87
   3   4  -9   13.02    1.10
   3  -4  -9   14.38    1.05
  -3  -4   9   13.26    1.07
  -3  -4   9   14.17    0.79
  -3  -4   9   11.33    0.84
   3   4  -8    0.03    0.22
   3  -4  -8    0.30    0.22
  -3  -4   8    0.37    0.18
  -3  -4   8    0.56    0.26
  -3   4   8    0.03    0.22
   3   4  -8    0.25    0.40
  -3   4   8    0.62    0.39
  -3  -4   8    0.06    0.40
   3  -4  -8    0.05    0.34
   3  -4  -7   12.23    0.92
   3   4  -7   13.23    0.92
  -3   4   7   12.29    0.65
  -3  -4   7   12.08    0.65
  -3  -4   7   12.51    0.74
   3  -4  -7   13.11    0.72
  -3   4   7   11.16    0.77
   3   4  -7   12.42    1.01
  -3   4   7   10.92    0.94
  -3  -4   7   11.78    0.66
   3  -4  -7   12.59    1.05
   3   4  -6   63.69    2.65
   3  -4  -6   62.46    2.63
  -3   4   6   58.35    2.28
  -3  -4   6   53.06    2.36
  -3  -4   6   59.55    2.29
   3  -4  -6   58.69    2.34
  -3   4   6   54.17    2.48
   3   4  -6   59.79    2.78
  -3   4   6   51.68    2.66
  -3  -4   6   61.92    2.39
  -3  -4   6   59.23    2.73
   3  -4  -6   55.81    2.75
   3  -4  -5  262.85    9.46
   3   4  -5  260.20    9.46
  -3  -4   5  217.11    9.14
  -3   4   5  244.48    9.07
  -3  -4   5  244.29    9.08
   3  -4  -5  254.96    9.13
  -3  -4   5  258.69    9.60
  -3  -4   5  249.84    9.25
  -3   4   5  252.49    9.38
   3   4  -5  253.30    9.65
  -3   4   5  256.17    9.59
   3  -4  -5  279.77    9.70
   3  -4  -4 1015.49   32.99
  -3  -4   4  900.77   32.44
  -3  -4   4  952.43   32.88
  -3  -4   4  907.04   32.60
   3  -4  -4  967.69   32.75
   3  -4  -4  905.21   32.66
   3   4  -4  906.30   32.75
   3   4  -4  961.15   32.96
[truncated: 1,478,948 more chars]
