# Supplementary material for: Tropane and related alkaloid skeletons via a radical [3+3]-annulation process
Source: Commun Chem. 2022 Apr 28;5:57. doi: 10.1038/s42004-022-00671-x (PMC9814087; doi:10.1038/s42004-022-00671-x)
Supplement: Supplementary file 7 — Supplementary Data 5 [file 42004_2022_671_MOESM7_ESM.txt]

Supplementary Data 1 (DFT geometry-optimized coordinates)

1a
    1.C       -46.882777   -3.037644    0.289025
    2.N       -45.731835    0.464712   -0.064373
    3.H       -44.720002    2.550037   -1.702806
    4.H       -49.881802   -1.454147    0.104659
    5.H       -45.013832    3.670114   -0.356079
    6.H       -46.720547    2.232231    0.591265
    7.C       -47.970661   -0.485146    0.018012
    8.H       -44.957357   -2.089905    0.190482
    9.H       -42.835066    2.035238   -0.210613
   10.H       -46.446058   -4.031305    0.392167
   11.H       -46.935122    1.847281   -1.132704
   12.H       -48.412689    0.504818   -0.076176
   13.C       -48.801373   -1.598620    0.124851
   14.H       -43.980450   -0.199937    0.929114
   15.H       -43.872695    2.171271    1.224461
   16.H       -43.826965   -0.087973   -0.840312
   17.H       -48.928297   -3.750263    0.347691
   18.C       -48.272340   -2.885458    0.263282
   19.C       -46.034869   -1.937493    0.179234
   20.C       -46.561448   -0.629460    0.042020
   21.C       -44.277788    0.391916    0.049388
   22.C       -43.849398    1.861352    0.169409
   23.C       -44.933050    2.609790   -0.625526
   24.C       -46.211819    1.823453   -0.302595

RC1a
    1.C       -46.859648   -3.039020    0.289337
    2.N       -45.749096    0.442763   -0.059616
    3.H       -44.729241    2.547045   -1.709387
    4.H       -49.889730   -1.449761    0.102997
    5.H       -45.022653    3.659179   -0.358210
    6.H       -46.685485    2.197085    0.625082
    7.C       -47.988192   -0.473197    0.010309
    8.H       -44.940996   -2.093923    0.203087
    9.H       -42.842478    2.020601   -0.218853
   10.H       -46.439605   -4.037511    0.392432
   11.H       -46.963867    1.838251   -1.098306
   12.H       -48.422981    0.518099   -0.084156
   13.C       -48.809176   -1.577253    0.121060
   14.H       -43.983181   -0.228991    0.906333
   15.H       -43.865045    2.170765    1.223589
   16.H       -43.876804   -0.072981   -0.865887
   17.H       -48.911981   -3.729877    0.340796
   18.C       -48.256162   -2.864678    0.256959
   19.C       -46.017854   -1.949670    0.189698
   20.C       -46.566221   -0.635217    0.044439
   21.C       -44.274692    0.391726    0.051193
   22.C       -43.853169    1.860591    0.169926
   23.C       -44.933566    2.602969   -0.631596
   24.C       -46.213076    1.827047   -0.299639

R1a
    1.N        -1.639372    0.441876   -0.116956
    2.C        -0.257557    0.373238   -0.090033
    3.C         0.330292    1.575080   -0.755699
    4.C        -0.821260    2.599763   -0.654432
    5.C        -2.088521    1.729751   -0.672130
    6.C        -2.528266   -0.542769    0.291110
    7.C        -2.068703   -1.717528    0.935689
    8.C        -2.970432   -2.698868    1.336522
    9.C        -4.344874   -2.553217    1.115968
   10.C        -4.804715   -1.394762    0.479681
   11.C        -3.918370   -0.401507    0.070570
   12.H         0.232574   -0.585394    0.034745
   13.H         1.254542    1.928016   -0.276170
   14.H         0.580812    1.382171   -1.819220
   15.H        -0.817621    3.339374   -1.463846
   16.H        -0.757079    3.137536    0.301077
   17.H        -2.900016    2.147638   -0.062471
   18.H        -2.471722    1.582043   -1.696129
   19.H        -1.008725   -1.846728    1.140825
   20.H        -2.591446   -3.590999    1.835320
   21.H        -5.042442   -3.327295    1.431467
   22.H        -5.870099   -1.261396    0.292418
   23.H        -4.305373    0.480097   -0.435981

2a
    1.N         2.847075    0.190307   -0.466635
    2.C         2.645819    1.631752   -0.290082
    3.C         4.024679    2.243982   -0.563728
    4.C         4.667288    1.247036   -1.542867
    5.C         4.131318   -0.129416   -1.097873
    6.C         1.780440   -0.691631   -0.426680
    7.C         1.913612   -2.047959   -0.812858
    8.C         0.823119   -2.914876   -0.769557
    9.C        -0.432201   -2.477461   -0.338534
   10.C        -0.575182   -1.142625    0.049867
   11.C         0.502830   -0.260610    0.009219
   12.C         5.091682   -0.953921   -0.182187
   13.C         5.475867   -0.315284    1.133030
   14.C         4.699653   -0.407131    2.226949
   15.C         6.762024    0.441684    1.289644
   16.O         7.098483    1.070230    2.278349
   17.O         7.558539    0.335709    0.181549
   18.C         8.831418    1.008763    0.291782
   19.H         2.286407    1.861336    0.724325
   20.H         1.888272    2.005380   -1.004575
   21.H         3.948019    3.257892   -0.976394
   22.H         4.602556    2.303857    0.368265
   23.H         5.763184    1.284184   -1.545627
   24.H         4.320350    1.453308   -2.566295
   25.H         3.952675   -0.760561   -1.983825
   26.H         2.874658   -2.428566   -1.150467
   27.H         0.962556   -3.950752   -1.078924
   28.H        -1.278996   -3.160931   -0.305900
   29.H        -1.543719   -0.774412    0.388716
   30.H         0.355037    0.772256    0.316257
   31.H         5.987244   -1.184873   -0.772627
   32.H         4.592854   -1.907726    0.034668
   33.H         5.000571    0.076329    3.155103
   34.H         3.765068   -0.966958    2.209866
   35.H         9.339276    0.831956   -0.660388
   36.H         8.686924    2.082671    0.462000
   37.H         9.413524    0.594283    1.123749

RC2a
    1.N         2.852999    0.168592   -0.591028
    2.C         2.782138    1.596168   -0.205036
    3.C         4.156885    2.180609   -0.554643
    4.C         4.741700    1.184929   -1.572536
    5.C         4.177987   -0.180818   -1.146923
    6.C         1.798941   -0.685885   -0.482985
    7.C         1.883288   -2.030014   -0.965512
    8.C         0.793679   -2.873102   -0.861979
    9.C        -0.405302   -2.421976   -0.282315
   10.C        -0.503126   -1.104240    0.199087
   11.C         0.572761   -0.242856    0.105354
   12.C         5.045506   -1.008764   -0.132777
   13.C         5.428082   -0.350120    1.171985
   14.C         4.747651   -0.560490    2.311844
   15.C         6.666525    0.503983    1.277085
   16.O         6.929243    1.218080    2.224389
   17.O         7.471894    0.357841    0.191044
   18.C         8.735213    1.074814    0.269330
   19.H         2.534331    1.678078    0.862784
   20.H         1.969396    2.062443   -0.782481
   21.H         4.064697    3.191958   -0.965322
   22.H         4.779772    2.244632    0.345770
   23.H         5.836237    1.178648   -1.585662
   24.H         4.388050    1.418072   -2.586418
   25.H         4.021599   -0.830081   -2.016799
   26.H         2.796769   -2.389325   -1.430924
   27.H         0.864165   -3.890988   -1.240717
   28.H        -1.260379   -3.092025   -0.210674
   29.H        -1.432174   -0.757463    0.647809
   30.H         0.485583    0.772548    0.482126
   31.H         5.949231   -1.286961   -0.690920
   32.H         4.492912   -1.932432    0.087174
   33.H         5.074257   -0.090261    3.237977
   34.H         3.879827   -1.219495    2.348614
   35.H         9.253372    0.851133   -0.665929
   36.H         8.555623    2.150617    0.373968
   37.H         9.313284    0.720368    1.129664

R2a : -(H2)C-N-C�< 
    1.H       -24.060342    4.583955   -0.771993
    2.H       -25.642911    5.379537   -0.971599
    3.C       -26.066115   -1.915514    0.499735
    4.C       -23.848250   -1.251521   -0.445942
    5.H       -23.577169   -2.302491   -0.289875
    6.N       -25.308208   -1.079229   -0.323539
    7.C       -25.761467   -0.082969   -1.178528
    8.C       -24.631022    0.338838   -2.081275
    9.C       -23.560973   -0.749007   -1.866686
   10.C       -25.966447    3.003473    0.193240
   11.C       -28.141267   -3.078579    1.022524
   12.H       -24.838845    4.626792   -2.396957
   13.C       -26.217731   -3.379283    2.442320
   14.C       -26.940537    0.804913   -0.867767
   15.C       -26.686275    1.702800    0.339275
   16.C       -25.478658   -2.519216    1.634586
   17.H       -28.131911   -4.334352    2.787689
   18.H       -27.146478    1.413360   -1.756481
   19.H       -27.863343   -1.828628   -0.708732
   20.O       -25.673889    3.287981   -1.118246
   21.C       -27.063982    1.350332    1.583977
   22.H       -27.847169    0.221582   -0.656136
   23.H       -24.249995    1.336471   -1.799310
   24.H       -25.741878   -3.827575    3.314330
   25.H       -26.816673    1.986116    2.432195
   26.H       -23.327969   -0.638604    0.309891
   27.O       -25.679793    3.765140    1.101758
   28.H       -22.536554   -0.373652   -1.975445
   29.H       -23.702705   -1.570504   -2.581905
   30.C       -27.557638   -3.662454    2.151969
   31.H       -24.946515    0.419664   -3.133645
   32.H       -29.173994   -3.310287    0.762174
   33.H       -27.618140    0.430231    1.768025
   34.C       -25.010764    4.553373   -1.319203
   35.C       -27.413219   -2.222063    0.199866
   36.H       -24.445947   -2.292643    1.894132

R2a : -(H)C�-N-C(H)<
    1.N       -31.975860    1.023953   -0.954045
    2.C       -32.204651    2.105788   -1.926982
    3.C       -31.167786    3.164049   -1.528817
    4.C       -30.009506    2.324707   -0.960023
    5.C       -30.693053    1.103876   -0.407107
    6.C       -32.994036    0.140261   -0.599126
    7.C       -32.990519   -0.522616    0.650462
    8.C       -34.024151   -1.390975    0.989145
    9.C       -35.089048   -1.623955    0.110943
   10.C       -35.105157   -0.960963   -1.120837
   11.C       -34.076334   -0.092839   -1.479149
   12.C       -29.916686   -0.111296   -0.002182
   13.C       -29.279078   -0.064880    1.377127
   14.C       -29.469846    0.926434    2.260604
   15.C       -28.376176   -1.187129    1.794601
   16.O       -27.827479   -1.293313    2.877711
   17.O       -28.238092   -2.111133    0.798738
   18.C       -27.389905   -3.232707    1.126408
   19.H       -33.239402    2.462775   -1.861488
   20.H       -32.029087    1.740525   -2.953827
   21.H       -30.871494    3.796727   -2.373742
   22.H       -31.585152    3.811471   -0.745658
   23.H       -29.419659    2.871119   -0.208064
   24.H       -29.295852    2.042108   -1.762350
   25.H       -32.194989   -0.318671    1.365301
   26.H       -34.003844   -1.879805    1.963065
   27.H       -35.894408   -2.303516    0.384982
   28.H       -35.925999   -1.125951   -1.818653
   29.H       -34.100288    0.393952   -2.452671
   30.H       -30.541163   -1.013421   -0.072323
   31.H       -29.102047   -0.275462   -0.735073
   32.H       -28.984702    0.891533    3.234429
   33.H       -30.117937    1.768558    2.018167
   34.H       -27.387975   -3.866455    0.235424
   35.H       -26.374854   -2.890616    1.362267
   36.H       -27.790555   -3.777919    1.989628

3a
    1.C        -2.569822    0.164800    3.727923
    2.C        -2.306490   -1.058372    3.105802
    3.C        -1.893006   -1.116218    1.776280
    4.C        -1.738071    0.062661    1.008527
    5.C        -1.989704    1.295649    1.655749
    6.C        -2.403214    1.337041    2.985924
    7.N        -1.419158    0.006701   -0.345640
    8.C        -0.903347    1.154846   -1.109419
    9.C        -0.774406   -1.153841   -0.979134
   10.C        -1.029635   -0.871609   -2.478058
   11.C        -1.124914    0.679607   -2.564313
   12.C         0.729446   -1.176586   -0.623870
   13.C         0.586798    1.382161   -0.775130
   14.C         1.419594    0.126198   -1.105206
   15.C         2.850466    0.272824   -0.602443
   16.O         3.347211    1.296040   -0.173879
   17.O         3.540364   -0.897570   -0.726916
   18.C         4.920070   -0.840199   -0.298439
   19.H        -2.889272    0.203916    4.767973
   20.H        -2.420172   -1.988838    3.662404
   21.H        -1.699120   -2.088946    1.328418
   22.H        -1.868174    2.231324    1.113673
   23.H        -2.591296    2.306151    3.448301
   24.H        -1.483789    2.057525   -0.890670
   25.H        -1.251910   -2.086606   -0.660412
   26.H        -1.972517   -1.337302   -2.790471
   27.H        -0.230961   -1.286346   -3.108418
   28.H        -2.119053    0.988387   -2.910667
   29.H        -0.384763    1.115845   -3.249169
   30.H         1.220023   -2.050660   -1.075132
   31.H         0.829520   -1.272506    0.468875
   32.H         0.981231    2.248339   -1.325754
   33.H         0.683659    1.617279    0.294958
   34.H         1.522953    0.054463   -2.203735
   35.H         5.317803   -1.845707   -0.461431
   36.H         5.477065   -0.102912   -0.889315
   37.H         4.982077   -0.566984    0.761881

RC3a
    1.C        -3.021563    0.237325    3.626514
    2.C        -2.660199   -1.012272    3.093199
    3.C        -2.047593   -1.097784    1.858455
    4.C        -1.774616    0.088883    1.106411
    5.C        -2.143832    1.352986    1.666547
    6.C        -2.754632    1.413093    2.903747
    7.N        -1.187933    0.017054   -0.118160
    8.C        -0.792964    1.142823   -0.994081
    9.C        -0.653558   -1.185032   -0.789189
   10.C        -1.046423   -0.944199   -2.263049
   11.C        -1.152116    0.603207   -2.395930
   12.C         0.882678   -1.178831   -0.551987
   13.C         0.727027    1.360128   -0.782200
   14.C         1.525933    0.098547   -1.143362
   15.C         2.981925    0.220521   -0.668222
   16.O         3.384647    1.048908    0.121082
   17.O         3.738334   -0.737663   -1.243651
   18.C         5.143044   -0.742769   -0.857408
   19.H        -3.509473    0.294159    4.597954
   20.H        -2.866818   -1.922006    3.653749
   21.H        -1.779489   -2.072806    1.461099
   22.H        -1.941320    2.272498    1.124598
   23.H        -3.030489    2.380430    3.319232
   24.H        -1.346356    2.048451   -0.737603
   25.H        -1.093821   -2.094790   -0.375739
   26.H        -2.008550   -1.423125   -2.479829
   27.H        -0.300141   -1.380412   -2.937797
   28.H        -2.171329    0.903489   -2.666759
   29.H        -0.473471    1.013641   -3.153214
   30.H         1.311916   -2.077621   -1.015351
   31.H         1.070753   -1.240489    0.531443
   32.H         1.043694    2.211286   -1.401177
   33.H         0.921211    1.638276    0.263472
   34.H         1.567596   -0.016318   -2.237427
   35.H         5.585870   -1.579576   -1.401735
   36.H         5.614239    0.203402   -1.144624
   37.H         5.236134   -0.884503    0.224953

R3a
    1.C        -2.195446   -0.024347    3.746888
    2.C        -1.951117   -1.217276    3.062191
    3.C        -1.658584   -1.215983    1.698078
    4.C        -1.616610   -0.003546    0.977402
    5.C        -1.868978    1.198187    1.675297
    6.C        -2.148469    1.181783    3.038429
    7.N        -1.407685    0.036628   -0.400047
    8.C        -0.853653    1.159654   -1.084280
    9.C        -0.910631   -1.101754   -1.202895
   10.C        -1.261833   -0.634947   -2.635577
   11.C        -1.197470    0.928849   -2.540124
   12.C         0.616450   -1.215204   -0.949922
   13.C         0.592133    1.380679   -0.734381
   14.C         1.362499    0.100247   -1.278341
   15.C         2.805794    0.179601   -0.810199
   16.O         3.641074    0.907546   -1.317238
   17.O         3.055014   -0.606976    0.271353
   18.C         4.391142   -0.495449    0.814151
   19.H        -2.422910   -0.033291    4.811690
   20.H        -1.982585   -2.167612    3.595051
   21.H        -1.464989   -2.161566    1.194476
   22.H        -1.866051    2.136327    1.120137
   23.H        -2.345216    2.123345    3.551050
   24.H        -1.417171   -2.037764   -0.938698
   25.H        -2.268277   -0.975617   -2.906814
   26.H        -0.556822   -1.038281   -3.374576
   27.H        -2.172089    1.371293   -2.789451
   28.H        -0.452264    1.368165   -3.216268
   29.H         1.032903   -2.035815   -1.556067
   30.H         0.777865   -1.478809    0.104403
   31.H         1.026258    2.273545   -1.203033
   32.H         0.724330    1.455648    0.354711
   33.H         1.423675    0.223051   -2.369563
   34.H         4.415363   -1.177895    1.668079
   35.H         5.136803   -0.784556    0.063685
   36.H         4.589459    0.534176    1.135756

8a
    1.N        -0.961669    0.032128   -0.013149
    2.C        -0.299323   -2.140905    0.978807
    3.C         1.504287    0.941217    0.084252
    4.C        -0.289060   -0.277288   -1.287753
    5.C        -0.318081   -1.803951   -1.538338
    6.C        -0.264437   -0.602327    1.117232
    7.C         1.157347    0.312124   -1.282759
    8.C         1.189838   -0.040415    1.217967
    9.C         0.294807   -2.591603   -0.367823
   10.C         2.957585    1.385971    0.123335
   11.O         3.835580    0.903500    0.813541
   12.O         3.172400    2.418921   -0.742417
   13.C         4.536237    2.895530   -0.797956
   14.C        -2.343335    0.260920    0.029919
   15.C        -3.136340   -0.104083    1.144199
   16.C        -4.497170    0.201843    1.196587
   17.C        -5.130327    0.863154    0.144013
   18.C        -4.363486    1.220292   -0.969642
   19.C        -3.003215    0.931169   -1.029896
   20.H         0.244604   -2.603524    1.817678
   21.H        -1.347275   -2.474244    1.047473
   22.H        -0.850562    0.206689   -2.090112
   23.H         0.209178   -2.033380   -2.478450
   24.H        -1.369906   -2.103480   -1.676484
   25.H        -0.794474   -0.311047    2.029065
   26.H         1.883700   -0.485450   -1.506399
   27.H         1.923329   -0.858592    1.189444
   28.H         4.531507    3.707296   -1.530551
   29.H         4.856174    3.262591    0.184802
   30.H         5.212562    2.091913   -1.114760
   31.H        -2.698258   -0.645612    1.979239
   32.H        -5.068637   -0.098613    2.075057
   33.H        -6.193499    1.093543    0.187358
   34.H        -4.826632    1.745374   -1.805225
   35.H        -2.441473    1.260822   -1.902117
   36.H         0.131336   -3.669974   -0.512281
   37.H         1.388387   -2.451084   -0.356183
   38.H         1.329975    0.458699    2.185682
   39.H         1.261248    1.067736   -2.071977
   40.H         0.882969    1.842594    0.198706

RC8a
    1.N        -1.012755   -0.264165   -0.048833
    2.C        -0.157297   -2.332991    0.955019
    3.C         1.365190    0.913859    0.071580
    4.C        -0.295898   -0.462546   -1.323573
    5.C        -0.194580   -2.002241   -1.550518
    6.C        -0.266452   -0.792106    1.109488
    7.C         1.084000    0.260272   -1.297032
    8.C         1.125884   -0.084856    1.209157
    9.C         0.490611   -2.716600   -0.380557
   10.C         2.797241    1.448133    0.131649
   11.O         3.662322    1.013205    0.864242
   12.O         2.964506    2.457667   -0.749765
   13.C         4.302838    3.029879   -0.794843
   14.C        -2.296169    0.220712    0.027682
   15.C        -3.115841   -0.043702    1.167906
   16.C        -4.410246    0.439547    1.225115
   17.C        -4.931474    1.213458    0.175502
   18.C        -4.135196    1.495819   -0.945623
   19.C        -2.843574    1.009002   -1.031177
   20.H         0.421882   -2.714725    1.807516
   21.H        -1.168468   -2.764120    1.026527
   22.H        -0.915821   -0.058422   -2.125597
   23.H         0.349693   -2.156670   -2.493188
   24.H        -1.213438   -2.393945   -1.695864
   25.H        -0.839510   -0.555430    2.007278
   26.H         1.876983   -0.467086   -1.525994
   27.H         1.926708   -0.835835    1.199202
   28.H         4.251017    3.822043   -1.544817
   29.H         4.571126    3.435879    0.186496
   30.H         5.030638    2.263501   -1.083778
   31.H        -2.749762   -0.670236    1.976305
   32.H        -5.030448    0.205774    2.088559
   33.H        -5.948727    1.596776    0.233166
   34.H        -4.527619    2.115163   -1.749941
   35.H        -2.232596    1.280348   -1.887747
   36.H         0.423715   -3.804468   -0.526070
   37.H         1.565149   -2.479287   -0.363217
   38.H         1.193626    0.426185    2.177121
   39.H         1.109374    1.022008   -2.085967
   40.H         0.693988    1.781120    0.185008

R8a
    1.N        -0.938017    0.135133    0.079329
    2.C        -0.359103   -2.078832    0.973598
    3.C         1.550281    0.985045    0.133372
    4.C        -0.262020   -0.190563   -1.137731
    5.C        -0.464748   -1.619024   -1.560024
    6.C        -0.219616   -0.549747    1.184570
    7.C         1.090728    0.461046   -1.258262
    8.C         1.263123   -0.067063    1.212701
    9.C         0.115906   -2.524462   -0.425230
   10.C         3.017326    1.368910    0.101228
   11.O         3.923365    0.782539    0.663814
   12.O         3.210372    2.473287   -0.676565
   13.C         4.587703    2.891127   -0.812943
   14.C        -2.335248    0.257469    0.088629
   15.C        -3.122480    0.020156    1.236019
   16.C        -4.501976    0.233315    1.208140
   17.C        -5.142079    0.668485    0.046263
   18.C        -4.370429    0.895302   -1.099097
   19.C        -2.993202    0.698246   -1.082231
   20.H         0.209217   -2.612204    1.752680
   21.H        -1.418602   -2.349982    1.105373
   22.H         0.033004   -1.844311   -2.514610
   23.H        -1.538767   -1.830637   -1.682313
   24.H        -0.693693   -0.262859    2.130355
   25.H         1.825853   -0.260363   -1.654843
   26.H         1.946082   -0.915876    1.065534
   27.H         4.561901    3.774451   -1.456755
   28.H         5.014087    3.138260    0.166714
   29.H         5.187999    2.095686   -1.271552
   30.H        -2.666678   -0.334117    2.158319
   31.H        -5.081939    0.045273    2.111714
   32.H        -6.219019    0.828631    0.032031
   33.H        -4.845432    1.240549   -2.017500
   34.H        -2.395698    0.900071   -1.972001
   35.H        -0.168532   -3.573330   -0.601030
   36.H         1.216275   -2.487790   -0.475240
   37.H         1.502792    0.344532    2.201749
   38.H         1.073216    1.307171   -1.966806
   39.H         0.969473    1.894456    0.344454

8n
    1.N        -0.766451   -0.082627   -0.601532
    2.C        -1.540450   -1.182380    1.520846
    3.C         1.133006    1.316555    0.710369
    4.C         0.580097   -0.598648   -0.883833
    5.C         0.675678   -2.152234   -0.904190
    6.C        -1.141583    0.129077    0.806598
    7.C         1.639946    0.014710    0.071711
    8.C        -0.063596    0.942641    1.585382
    9.C        -0.521216   -2.335195    1.445895
   10.C        -0.306586   -2.900378    0.023881
   11.C         2.236294    1.972091    1.523712
   12.O         2.403241    1.858781    2.723299
   13.O         3.061340    2.701067    0.718503
   14.C         4.184085    3.316928    1.390247
   15.C        -1.747626   -0.134920   -1.595878
   16.C        -1.427503   -0.464911   -2.939135
   17.C        -2.391922   -0.443632   -3.944982
   18.C        -3.721240   -0.116731   -3.670296
   19.C        -4.063236    0.177119   -2.348825
   20.C        -3.110709    0.160681   -1.331633
   21.H        -1.754419   -0.942999    2.576484
   22.H        -2.487880   -1.537977    1.083076
   23.H         0.838852   -0.227264   -1.884167
   24.H         1.714121   -2.423636   -0.652133
   25.H         0.508133   -2.519257   -1.928026
   26.H        -2.031856    0.765020    0.783495
   27.H         2.565791    0.178591   -0.496606
   28.H        -0.523913    1.844064    2.012472
   29.H        -0.904137   -3.149408    2.081325
   30.H        -1.289634   -2.954837   -0.471423
   31.H         4.731650    3.853410    0.610666
   32.H         3.835285    4.010092    2.165120
   33.H         4.820316    2.554035    1.855415
   34.H        -0.413141   -0.742382   -3.213227
   35.H        -2.091064   -0.695966   -4.962023
   36.H        -4.471246   -0.106359   -4.459314
   37.H        -5.095377    0.417525   -2.092837
   38.H        -3.446528    0.378174   -0.321133
   39.H         0.838237    2.013709   -0.087909
   40.H         0.047191   -3.940563    0.102218
   41.H         0.439783   -2.038619    1.898794
   42.H         0.316485    0.359258    2.436189
   43.H         1.882683   -0.688426    0.883138

RC8n
    1.N        -0.812642   -0.159297   -0.605089
    2.C        -1.472003   -1.216381    1.550066
    3.C         1.112962    1.335818    0.660752
    4.C         0.572788   -0.613501   -0.891092
    5.C         0.660862   -2.170779   -0.915757
    6.C        -1.159701    0.116597    0.808796
    7.C         1.613600    0.015768    0.062980
    8.C        -0.104291    1.010290    1.524432
    9.C        -0.418606   -2.333823    1.496612
   10.C        -0.215208   -2.946273    0.094171
   11.C         2.208667    1.990074    1.506438
   12.O         2.273666    1.927540    2.717171
   13.O         3.103810    2.617541    0.713770
   14.C         4.220132    3.243333    1.409524
   15.C        -1.764264   -0.135986   -1.601086
   16.C        -1.415003   -0.411905   -2.962561
   17.C        -2.369740   -0.368270   -3.961463
   18.C        -3.705873   -0.059982   -3.662160
   19.C        -4.076367    0.193025   -2.332199
   20.C        -3.137077    0.158249   -1.318505
   21.H        -1.662515   -0.929086    2.595471
   22.H        -2.419758   -1.610658    1.148689
   23.H         0.804206   -0.235285   -1.891388
   24.H         1.723984   -2.404309   -0.757689
   25.H         0.410655   -2.524118   -1.926612
   26.H        -2.087713    0.688386    0.785544
   27.H         2.537820    0.159530   -0.512317
   28.H        -0.598758    1.932124    1.856951
   29.H        -0.780233   -3.133567    2.159935
   30.H        -1.209919   -3.117981   -0.349140
   31.H         4.827880    3.698456    0.624581
   32.H         3.849334    4.001318    2.107790
   33.H         4.791597    2.488250    1.960569
   34.H        -0.392645   -0.651889   -3.235409
   35.H        -2.075363   -0.571724   -4.989381
   36.H        -4.450491   -0.020731   -4.455373
   37.H        -5.113303    0.417567   -2.089378
   38.H        -3.470145    0.344745   -0.302786
   39.H         0.858562    2.033040   -0.153134
   40.H         0.231832   -3.944526    0.202834
   41.H         0.534776   -2.002323    1.936475
   42.H         0.255118    0.506141    2.431447
   43.H         1.852127   -0.673457    0.885645

R8n
    1.N        -0.766170   -0.062693   -0.529568
    2.C        -1.630141   -1.173355    1.525812
    3.C         1.110636    1.330182    0.733979
    4.C         0.508935   -0.646177   -0.679267
    5.C         0.605252   -2.134732   -0.887077
    6.C        -1.151561    0.150453    0.883847
    7.C         1.651292    0.157314   -0.120152
    8.C         0.028336    0.788380    1.670018
    9.C        -0.674159   -2.381987    1.384408
   10.C        -0.458270   -2.904357   -0.055921
   11.C         2.232155    2.005288    1.501310
   12.O         2.385266    1.983820    2.708310
   13.O         3.083336    2.647086    0.650180
   14.C         4.213642    3.288071    1.284412
   15.C        -1.728193   -0.132561   -1.542845
   16.C        -1.313170   -0.302301   -2.885067
   17.C        -2.237951   -0.322218   -3.924034
   18.C        -3.606190   -0.166718   -3.672790
   19.C        -4.026963    0.006106   -2.352735
   20.C        -3.112831    0.015227   -1.298281
   21.H        -1.816394   -0.982537    2.596500
   22.H        -2.600894   -1.452521    1.086443
   23.H         1.618005   -2.454461   -0.591438
   24.H         0.494598   -2.430403   -1.946027
   25.H        -1.983632    0.868263    0.885437
   26.H         2.298443    0.557161   -0.923182
   27.H        -0.354008    1.583838    2.322400
   28.H        -1.104596   -3.198589    1.985381
   29.H        -1.420426   -2.882980   -0.591588
   30.H         4.783022    3.746078    0.471155
   31.H         3.874776    4.049906    1.996719
   32.H         4.825550    2.549986    1.817348
   33.H        -0.247482   -0.386956   -3.098287
   34.H        -1.882032   -0.445624   -4.946986
   35.H        -4.326475   -0.176481   -4.489262
   36.H        -5.086961    0.129356   -2.130388
   37.H        -3.485945    0.137495   -0.284061
   38.H         0.678323    2.075255    0.048812
   39.H        -0.154855   -3.962287   -0.016479
   40.H         0.301501   -2.157233    1.849283
   41.H         0.493172    0.046170    2.335387
   42.H         2.302735   -0.483864    0.502122
